# Supplementary material for: CCDC134 controls TLR biogenesis through the ER chaperone Gp96
Source: J Exp Med. 2024 Dec 10;222(3):e20240825. doi: 10.1084/jem.20240825 (PMC11629888; doi:10.1084/jem.20240825)
Supplement: Table S1 — provides information related to the loss-of-function genetic screen. [file jem_20240825_tables1.xlsx]

## Sheet: Normalized sgRNA counts
sgRNA	gene	Induced_CL307_Replic1	Induced_CL307_Replic2	Induced_Untreated_Replic1	Induced_Untreated_Replic2	Uninduced_Untreated_Replic1	Uninduced_Untreated_Replic2	Uninduced_t0_Untreated_Replic1	Uninduced_t0_Untreated_Replic2
1000	Control	26.0044	21.5903	26.6655	19.5006	17.5941	25.5512	25.5567	24.3219
100	Control	21.5335	23.194	11.8824	20.3431	6.42019	17.4494	19.0788	13.3593
101	Control	21.1338	29.3846	18.3431	35.1604	12.5214	33.0383	24.2534	20.419
102	Control	53.3183	35.0481	40.7616	41.3474	25.8356	36.6404	29.8409	31.3051
103	Control	31.1415	35.3284	34.5447	48.6176	56.3554	45.9101	43.2484	43.0904
104	Control	70.4172	69.5447	61.6177	61.7497	66.6955	73.0062	58.8109	56.7506
105	Control	79.7587	83.9894	82.784	85.8474	98.4244	79.3007	67.7664	70.4109
106	Control	43.888	52.9244	41.892	45.9214	37.5237	48.0862	34.2413	36.2029
107	Control	40.7347	31.7734	24.7927	30.6226	21.3188	28.0592	21.3112	24.341
108	Control	43.0885	48.5507	52.32	47.426	57.1198	47.828	44.2678	42.2103
109	Control	44.2581	52.5095	47.7321	42.5992	68.5439	41.6564	43.9065	48.543
10	Control	60.3503	66.0682	76.6779	55.3582	64.8193	67.4001	71.328	65.4365
110	Control	36.7079	39.3433	47.5326	40.3483	41.3735	40.2057	36.0995	32.5486
111	Control	45.2944	45.3881	38.0688	39.3493	42.8327	39.5664	38.2028	36.9107
112	Control	27.5737	32.0649	24.3273	23.3885	27.8786	24.4324	24.576	21.7391
113	Control	34.6797	29.9453	39.4761	36.2799	34.0076	28.2805	28.215	30.8842
114	Control	17.6992	23.6651	16.8692	21.1737	5.90597	21.2975	15.7882	16.3247
115	Control	29.3206	32.0649	33.1152	35.1364	26.3359	35.1774	31.6217	29.2771
116	Control	41.5193	50.7151	43.7537	44.3806	36.1617	38.0051	42.9774	39.0727
117	Control	20.6157	28.2968	30.5109	22.5579	17.3579	22.158	26.3052	21.1269
118	Control	57.5967	54.4272	77.1766	79.5161	76.4518	62.0768	55.6364	52.2737
119	Control	38.366	47.9339	26.9758	42.864	27.4477	44.816	36.7834	32.8165
11	Control	51.4234	49.9077	41.2382	48.6537	60.8862	52.9546	43.4161	46.0941
120	Control	44.0656	39.4891	51.5775	34.3058	59.0794	58.5484	38.3577	41.6555
121	Control	1.81424	1.97569	1.54301	1.87869	2.05624	1.6147	1.89039	1.74615
122	Control	48.9955	61.9075	47.2999	52.8786	64.4718	59.6917	48.5778	49.5379
123	Control	27.0111	34.3528	25.5463	37.4715	34.6052	41.4228	26.8213	28.7031
124	Control	54.9172	29.8444	25.9785	31.1161	21.1798	28.9566	31.1055	29.5067
125	Control	56.3828	48.5619	49.1617	43.526	54.3819	49.1066	46.1518	44.8314
126	Control	27.8698	28.8239	29.303	27.5773	24.7377	27.2232	21.6855	23.5375
127	Control	32.089	39.8929	39.5648	37.2549	43.3609	38.8779	36.4479	34.2705
128	Control	38.0107	31.8406	34.711	36.6771	35.5363	46.2544	37.3383	41.1389
129	Control	35.6272	39.7022	40.1078	37.0141	24.6404	45.2462	36.2285	36.6429
12	Control	24.672	20.1997	21.4682	24.0264	30.3385	18.6788	17.2077	19.7302
130	Control	22.7919	39.1415	31.7853	32.9698	33.9242	27.6781	27.0536	26.8856
131	Control	33.2585	22.667	25.5906	41.8168	29.9355	31.4523	24.7438	24.2645
132	Control	46.5676	61.4701	46.6572	55.8638	56.4388	58.9295	50.9006	47.0507
133	Control	73.763	63.5336	62.6594	60.185	61.1363	54.7372	50.7586	52.2929
134	Control	52.8298	56.3225	61.0192	59.7998	63.8603	63.4291	47.8165	47.3377
135	Control	40.4386	50.9955	44.1084	44.4649	36.4119	39.5049	41.8676	38.1352
136	Control	60.4688	56.872	46.6461	43.7547	62.8041	50.0655	44.7582	46.515
137	Control	39.95	38.1434	26.4661	31.405	24.3763	31.5261	26.5245	27.9187
138	Control	58.9143	56.3001	70.7934	56.6221	76.0627	67.6952	49.2876	59.563
139	Control	44.9539	32.0874	28.1062	39.0965	20.7628	20.5967	20.2402	20.3424
13	Control	20.7045	22.6221	24.7484	19.4404	19.5398	24.1497	18.3949	19.9407
140	Control	43.5031	48.0572	55.8773	36.8817	40.5674	43.1931	39.9578	39.0153
141	Control	28.832	28.8239	32.0956	31.3448	35.0916	39.8738	31.7378	25.8333
142	Control	49.3063	52.0048	49.1173	44.3325	52.0332	47.7051	44.5904	42.0764
143	Control	54.3546	35.3621	35.5421	45.7047	43.208	39.8246	40.4482	40.1823
144	Control	30.9787	32.2107	38.3458	30.6587	28.7264	28.9198	25.6987	29.1049
145	Control	49.8393	50.2329	44.4186	37.5798	62.2898	51.2334	45.8421	45.4053
146	Control	29.8239	33.6238	24.3716	23.8459	30.408	24.2357	27.4794	28.9901
147	Control	41.238	46.8012	51.9986	48.1602	53.6453	43.0702	41.545	42.5738
148	Control	34.3244	31.9752	26.0671	36.9058	21.3049	21.7646	23.0662	22.2939
149	Control	39.8464	45.646	47.6989	48.2685	66.8067	50.5327	50.1263	44.6783
14	Control	19.3277	18.024	14.3869	24.5801	9.99196	20.7319	14.0204	11.8287
150	Control	28.6692	33.6126	35.6751	30.1411	35.8143	42.2465	32.9508	34.0983
151	Control	41.1196	37.2574	41.4155	52.8425	21.9859	44.4471	36.835	39.0918
152	Control	56.9602	69.0289	56.7195	60.0164	51.8386	45.7626	47.3648	45.3671
153	Control	49.2175	55.2908	46.369	41.1066	44.4727	53.3849	43.5839	42.6121
154	Control	62.6598	80.6137	53.7606	59.3905	56.4944	60.1958	52.7588	55.4496
155	Control	21.2226	37.4817	20.4486	27.156	27.7118	29.5713	30.9378	30.1189
156	Control	26.2561	16.7007	18.3874	22.6422	30.7555	20.4123	23.6856	22.1026
157	Control	31.0231	31.0893	30.4888	32.4522	27.1698	38.5091	30.0216	30.3867
158	Control	12.7842	10.0055	15.1958	12.9164	25.1963	15.1259	16.7948	16.4204
159	Control	44.2729	40.2293	53.1733	35.4493	56.0636	48.2214	35.6736	40.9859
15	Control	28.61	41.205	33.8687	30.8633	36.0228	37.9067	35.1187	38.8813
160	Control	23.1472	39.7919	20.2713	28.7448	15.4955	22.6006	18.7304	18.7736
161	Control	51.3049	44.1433	50.3363	58.235	38.6078	44.7299	34.8607	39.3979
162	Control	63.2076	63.1299	54.6361	67.3589	100.606	74.7396	64.1661	57.6881
163	Control	43.2958	44.9844	40.4735	35.1364	40.1782	41.0663	39.6739	43.7409
164	Control	49.336	51.2422	47.8097	60.835	46.7242	46.3281	44.0356	42.0381
165	Control	57.7152	52.8908	54.2039	55.611	63.7908	47.7173	50.1392	52.5798
166	Control	40.2609	35.8331	29.8128	29.0939	32.2286	38.3001	29.3893	31.5538
167	Control	37.611	26.9398	17.3346	29.0698	28.5874	36.9847	27.3633	28.0335
168	Control	64.5695	49.8179	47.3775	60.7627	41.2484	47.4223	49.3134	50.1501
169	Control	49.3508	50.7039	46.8788	43.2371	49.3092	60.2081	50.978	46.9933
16	Control	21.1634	18.6521	14.1652	12.1581	8.21302	14.0932	11.917	10.3938
170	Control	23.162	31.964	32.4613	23.906	30.4775	23.2153	24.4728	28.4735
171	Control	49.8245	45.0404	29.9347	52.1925	27.9759	38.4968	35.2994	37.7525
172	Control	34.887	48.4722	37.2819	28.6967	25.5993	32.4604	29.2602	25.2594
173	Control	23.8282	26.951	24.6376	26.0847	18.7337	24.5923	23.7114	27.957
174	Control	23.2804	23.1716	18.3874	33.1022	9.033	23.1047	21.6855	22.4661
175	Control	15.9671	13.4372	11.3948	10.8341	6.3368	15.6422	12.8848	13.1679
176	Control	37.7738	31.1341	29.0481	25.3745	30.5192	33.0506	26.9762	22.7722
177	Control	33.9247	29.8332	29.8239	34.0771	30.13	31.3417	25.3632	23.901
178	Control	21.0154	14.211	16.9468	16.6117	20.5266	23.0801	18.2529	17.0709
179	Control	42.2003	45.3208	45.9479	44.489	44.0697	35.0299	38.0093	34.4618
17	Control	19.7866	26.4688	35.5088	34.8234	19.4703	26.4855	22.0855	22.6383
180	Control	28.6248	45.1638	28.2613	42.3825	23.195	29.7558	21.8403	25.642
181	Control	27.7957	34.7677	22.7315	30.105	22.5418	32.817	32.254	30.8842
182	Control	68.2262	59.7318	71.414	72.3903	51.0325	64.2159	56.7462	57.3437
183	Control	33.0661	29.6538	40.54	26.3375	21.6662	30.7885	29.5699	30.8076
184	Control	64.4659	54.3936	48.0202	48.1	48.4197	57.1469	44.2678	44.2192
185	Control	36.7375	38.906	42.2134	37.4113	32.7012	34.8209	36.2414	36.7386
186	Control	9.33481	4.6448	12.8465	7.57209	8.65776	6.96261	7.89085	10.7573
187	Control	36.6487	32.3005	34.6112	41.1789	33.952	34.5135	31.1959	35.7437
188	Control	41.4749	36.8088	25.6793	32.392	36.9817	38.7181	36.7318	34.2705
189	Control	27.2924	27.4445	21.8782	31.7179	32.993	21.8999	28.6795	26.0438
18	Control	37.2853	52.274	43.1886	44.2723	35.1194	35.2389	29.9312	30.6928
190	Control	44.3913	40.8685	35.9743	51.2537	29.7965	37.7346	33.5831	37.389
191	Control	36.0121	33.5004	32.4835	30.3818	42.2629	46.1683	33.4541	36.0881
192	Control	33.2733	27.4445	27.5964	24.6282	36.6343	29.4607	27.2085	25.6803
193	Control	55.6278	46.8348	61.8282	48.2445	38.2047	49.918	44.9259	46.515
194	Control	33.2733	36.9209	25.0919	38.1095	36.9122	36.8248	31.2991	33.7922
195	Control	37.1076	37.7284	37.5479	26.4097	12.7576	34.9684	27.1568	26.6177
196	Control	23.2656	44.5806	28.5605	32.0068	34.7581	32.9522	31.9701	27.67
197	Control	33.2289	36.0686	51.0234	36.6771	41.9294	52.426	35.8285	38.9387
198	Control	4.04968	3.2766	2.36307	8.60726	1.06949	4.70051	2.94854	1.99486
199	Control	26.5226	25.0445	26.4882	35.979	28.1426	30.0139	31.0668	24.9915
19	Control	39.4615	52.1394	44.4186	42.9001	50.5878	39.6893	43.5065	40.1058
1	Control	52.815	37.9639	31.0872	48.2685	25.3214	39.7016	37.2479	36.3942
200	Control	62.6006	67.2457	69.8958	63.9164	62.1787	58.5853	57.714	57.0759
201	Control	52.2672	51.6235	53.4503	60.859	72.9773	66.2322	58.5528	55.641
202	Control	32.9032	36.8537	29.4582	31.2244	49.2536	41.3859	41.2999	36.0115
203	Control	39.5503	48.3937	46.768	38.5789	58.5791	52.1309	43.8807	48.2177
204	Control	43.9028	45.9376	37.7363	40.7455	46.9326	37.3904	41.0805	41.292
205	Control	28.077	27.7248	14.3536	26.3134	22.7502	22.6621	20.266	20.9738
206	Control	43.4587	32.1995	42.6899	46.3908	36.0506	33.5054	35.1187	37.0638
207	Control	6.96612	3.31024	4.70133	9.8952	4.43279	5.78238	5.72294	7.02658
208	Control	40.0981	45.7918	38.2571	51.5064	32.2147	38.2141	35.1187	34.7871
209	Control	45.7977	31.8631	28.5384	20.957	37.621	34.8701	34.4864	32.1277
20	Control	23.1324	33.7135	24.97	21.3181	20.9574	22.9449	24.9115	27.3447
210	Control	44.6726	56.1094	32.8049	49.7009	43.2497	39.1607	39.803	40.2206
211	Control	59.6397	64.7224	65.5628	55.5388	44.0697	67.3263	48.0746	52.1972
212	Control	31.1711	25.9865	26.8872	26.8791	28.3372	29.7558	25.7374	29.1432
213	Control	49.3508	54.3824	48.8625	56.261	51.6301	64.2282	49.9328	47.1846
214	Control	6.56641	10.9699	6.72931	7.12673	11.7709	9.79024	11.4266	13.7036
215	Control	37.1816	45.9152	49.8709	45.2473	58.4401	47.2871	39.6739	40.6415
216	Control	42.8813	26.8389	30.3225	28.8772	40.5118	39.0132	39.7901	37.3508
217	Control	51.2309	56.9057	40.7949	44.3445	50.3237	50.9384	47.0939	48.4282
218	Control	62.2897	59.2384	73.5196	50.5555	55.0768	57.0977	59.5335	56.6932
219	Control	16.5445	17.5418	11.7715	8.73966	10.4506	9.2493	14.343	10.6234
21	Control	52.5485	41.1826	66.7707	55.5267	68.6134	66.5887	51.7265	46.802
220	Control	43.5031	37.134	33.8909	32.2837	41.6792	36.247	32.0733	27.4595
221	Control	39.7724	23.1828	38.9221	26.4097	42.124	37.0338	33.4025	31.6303
222	Control	35.4643	46.3974	42.1247	33.066	38.163	44.189	33.4799	39.2448
223	Control	29.439	29.194	35.7748	20.8246	28.5874	20.7196	23.9179	21.7008
224	Control	46.1382	55.9188	49.3279	49.3278	55.6744	52.1801	45.2873	47.2803
225	Control	26.9815	37.6163	16.2375	29.1661	12.0766	26.1905	18.911	17.09
226	Control	18.928	14.3119	17.2238	22.6783	9.76959	23.7686	18.0207	19.3858
227	Control	43.2958	43.1339	42.2798	42.5149	42.2768	40.0459	40.2288	36.5281
228	Control	41.016	38.9732	46.0588	44.4168	43.208	46.4879	43.3645	42.5547
229	Control	40.2313	54.8646	52.4086	38.2058	47.433	41.8408	45.3647	42.7843
22	Control	70.8318	67.313	77.3428	69.0802	72.3102	69.0352	58.927	61.5527
230	Control	55.1688	63.1187	70.5164	65.1562	72.3797	50.2622	45.9841	48.8682
231	Control	45.2944	53.0927	37.7363	34.9799	41.7209	48.75	41.4676	39.8188
232	Control	55.5093	53.0254	47.4551	42.9723	51.9776	44.7545	46.2422	48.983
233	Control	39.7724	36.4499	24.4048	37.3632	28.8792	40.6606	33.4541	32.3573
234	Control	30.5049	33.1528	34.8772	35.1123	42.6382	33.4194	34.5897	33.7922
235	Control	35.3755	25.908	20.3156	34.6188	23.7787	29.7681	23.4404	26.5795
236	Control	40.6162	29.25	18.5758	33.042	23.9455	35.9151	26.8084	23.9775
237	Control	44.9539	51.7245	46.5242	57.0795	61.1502	45.2585	55.2493	51.1258
238	Control	46.7748	44.6255	43.0334	38.94	57.5645	38.6812	39.132	35.3228
239	Control	38.2624	37.8854	32.0956	36.2077	50.8657	38.6566	35.2349	39.1874
23	Control	45.8421	46.1283	51.921	47.9195	50.9769	39.7877	39.932	42.8799
240	Control	31.2303	29.7098	20.0386	37.3391	20.9296	27.7764	28.344	29.1432
241	Control	48.0184	50.345	50.7131	44.6695	36.0089	53.0653	43.6742	44.7357
242	Control	27.5885	31.2463	24.9035	28.6004	25.5437	22.9572	29.97	26.1968
243	Control	31.9113	22.8464	19.1521	24.7727	21.013	20.4492	20.1369	18.3336
244	Control	24.524	28.6893	43.0667	18.3691	29.6992	31.8457	28.9763	28.8944
245	Control	38.0995	40.2517	43.7648	39.8789	43.7778	35.6692	38.5513	40.2014
246	Control	44.9835	44.4573	39.4429	34.4021	25.0434	40.8204	32.525	28.3587
247	Control	29.3946	38.8275	29.1811	40.4687	17.1633	27.8133	25.3761	25.355
248	Control	49.5432	42.4162	35.9521	37.7484	32.1174	37.6362	43.0548	41.1772
249	Control	61.4755	68.4345	72.7882	59.6313	68.1131	60.7613	55.0687	49.4805
24	Control	53.3775	67.6831	43.4656	51.0129	60.1357	52.9915	53.7137	45.3288
250	Control	58.9291	53.4067	52.1648	49.2074	59.9689	48.4796	42.6161	42.7269
251	Control	12.2068	10.8578	10.3531	9.08873	5.57242	12.4457	12.3686	11.8287
252	Control	20.3196	14.9512	24.2608	24.1227	21.9164	21.5188	23.234	19.5006
253	Control	44.1397	31.0556	50.6688	50.4713	29.1294	45.7011	40.2417	36.9299
254	Control	12.7102	8.76063	6.17522	6.62119	4.66905	7.93384	8.3425	7.54314
255	Control	28.832	24.1249	24.0946	24.881	33.8408	33.9357	31.8798	31.7642
256	Control	31.5708	35.9565	26.2112	26.181	37.0929	35.2389	30.499	32.2617
257	Control	28.1806	32.2892	30.6107	33.0179	19.651	30.5549	30.4732	29.3536
258	Control	56.2347	37.3359	53.2065	52.337	53.5064	42.9104	41.1579	42.3251
259	Control	41.0456	48.831	60.8641	52.7101	51.6718	50.2991	48.9392	48.543
25	Control	45.176	48.2703	40.7284	40.4085	56.9669	57.5403	47.8552	46.9933
260	Control	39.6095	40.1732	43.8978	30.2855	47.4608	37.7715	36.8608	36.8916
261	Control	39.2542	36.2817	31.4972	30.8753	31.5198	31.7843	29.6215	35.6863
262	Control	58.0113	45.5563	59.634	46.9445	51.2132	42.9718	38.99	41.4068
263	Control	28.8024	28.9921	35.7416	34.2697	18.5114	28.1698	25.1696	26.1777
264	Control	39.4467	39.7695	45.9258	46.8241	34.7859	48.4673	37.6996	43.913
265	Control	40.1869	37.4256	31.1648	48.5694	23.7092	35.1774	34.3703	31.0181
266	Control	55.9239	42.8423	48.7184	53.974	67.6961	61.9415	53.0556	51.4128
267	Control	38.3956	32.4238	41.0941	35.9067	24.3068	24.8013	23.9953	23.461
268	Control	38.0995	34.5322	56.5422	42.2501	39.803	35.411	39.2481	32.6443
269	Control	21.4447	27.4332	26.4661	18.0321	14.3837	15.593	16.7948	16.4204
26	Control	24.1835	25.8968	23.0639	32.9698	19.8734	23.3383	25.1309	24.6663
270	Control	37.0632	31.2463	33.636	33.367	27.3644	41.9146	35.5446	34.2897
271	Control	24.4352	19.2464	12.9462	27.1319	19.1646	19.6132	17.7884	18.1614
272	Control	35.3607	27.2089	40.4403	31.5976	36.3007	31.7351	32.1637	33.9453
273	Control	44.0064	29.5977	21.9336	24.6884	29.8521	29.9525	24.6663	23.7862
274	Control	17.1959	13.4821	22.8201	14.1322	14.2864	19.1337	21.479	20.4572
275	Control	13.4504	11.8223	15.8275	12.447	11.0204	15.7774	21.2209	23.1931
276	Control	50.5647	44.6255	37.5368	46.475	48.7116	51.9219	45.0292	41.4642
277	Control	25.0569	18.6296	26.3663	29.467	29.9077	19.8959	19.9305	20.9164
278	Control	61.7419	50.8833	50.9458	45.1149	72.4492	63.6012	52.7201	53.5747
279	Control	21.267	31.4369	21.3795	22.2931	17.8304	24.0759	19.7885	16.9752
27	Control	52.3264	49.4478	42.2688	49.8333	37.1485	52.1186	39.7901	39.5701
280	Control	76.6054	54.9543	63.2024	65.8061	59.0099	53.7906	57.9592	57.7837
281	Control	55.0356	51.0516	61.3295	76.0735	74.1448	64.093	53.7911	54.627
282	Control	37.4185	28.1173	30.8434	37.0984	27.1976	26.4855	32.254	33.5052
283	Control	34.0727	29.2725	30.0787	31.0078	31.3392	24.5062	33.4283	28.397
284	Control	17.4624	22.3417	26.732	25.6995	26.3359	23.4366	19.7885	19.7302
285	Control	17.7288	31.8631	41.8477	27.7337	29.3379	29.5713	27.8021	29.8319
286	Control	28.9209	30.3603	24.15	34.8836	28.4067	27.3707	27.8795	28.244
287	Control	34.1616	32.8724	27.4523	27.7458	32.8679	22.8219	21.5048	25.3359
288	Control	34.2208	46.8572	30.3447	42.6835	42.2351	36.8986	35.6865	35.3802
289	Control	36.93	40.8349	36.6946	44.7538	46.1266	46.4511	40.5385	39.4744
28	Control	40.6755	41.9003	36.4951	53.4564	35.6614	44.8405	40.7321	39.0153
290	Control	39.876	38.8947	43.1775	39.6141	38.5105	39.8983	41.4934	36.7003
291	Control	39.269	37.5153	35.6751	45.464	36.7733	35.5585	34.4735	36.0307
292	Control	21.0302	27.7136	22.7647	21.0774	19.4564	23.3137	21.8661	21.873
293	Control	51.0681	36.1696	40.6065	35.2929	33.3544	44.4348	36.4866	39.1683
294	Control	38.9434	37.134	39.9083	36.9299	43.5832	39.3697	32.7702	39.6275
295	Control	41.4749	40.7452	43.1996	49.8694	48.6838	49.8688	41.7128	41.158
296	Control	36.6043	34.4649	39.3875	38.3863	30.3524	37.5871	31.4539	30.2528
297	Control	49.4988	42.248	43.4324	32.9577	33.3266	32.485	28.9376	30.2528
298	Control	12.3401	16.3306	12.78	20.3311	8.3659	22.6867	15.4656	14.5646
299	Control	23.3841	30.293	22.5431	34.1373	43.2358	26.756	32.8476	28.4353
29	Control	42.0671	38.0312	42.6899	38.9641	28.3372	36.5298	32.3701	33.6583
2	Control	49.484	45.5563	45.9701	41.0103	43.1107	47.4469	40.0611	45.6541
300	Control	22.8807	23.766	25.7568	17.9478	17.1772	23.3137	18.3304	18.6588
301	Control	60.3355	39.6461	56.4868	49.6287	57.2171	58.2779	51.249	49.6335
302	Control	34.4873	21.8931	29.4028	25.1699	24.418	24.7644	21.5951	24.5706
303	Control	43.814	49.1114	50.2366	41.9612	46.0849	44.2013	38.9126	39.1874
304	Control	39.0914	36.1808	33.0598	36.9539	36.9956	29.3378	28.1505	26.1968
305	Control	37.8774	25.9753	43.3991	41.0344	49.198	50.1516	43.6742	44.3722
306	Control	39.8316	36.6181	36.9162	45.7047	61.2475	39.591	37.9964	43.3391
307	Control	33.0364	26.5136	22.3769	30.0568	24.7654	30.1123	22.4597	21.4138
308	Control	37.5666	40.8349	40.5178	33.8484	30.4636	42.4555	34.4606	31.879
309	Control	26.6854	25.5492	21.8228	25.9523	12.8271	23.6825	18.2916	18.6588
30	Control	31.408	27.0968	29.8904	27.3606	25.238	29.5591	29.9829	31.8599
310	Control	22.0665	14.783	31.8297	19.1034	22.5974	28.1575	25.4664	24.6471
311	Control	54.8283	49.6609	42.7785	49.9055	28.4762	51.885	41.958	36.1072
312	Control	36.8856	45.747	47.1891	39.4215	40.1366	46.4019	40.0611	37.6186
313	Control	47.974	46.0498	43.0334	42.2742	48.7394	48.664	39.1836	37.7143
314	Control	52.3856	50.917	38.7226	43.5501	50.157	44.8405	36.8608	38.2308
315	Control	25.4122	49.1114	24.8038	19.958	33.6323	29.6082	28.3956	27.7274
316	Control	23.2508	25.7174	19.6729	18.5858	18.7476	25.711	19.0143	17.2048
317	Control	28.0622	30.1809	31.7853	25.8319	14.203	26.8667	23.5179	24.3028
318	Control	30.9342	40.79	32.4724	37.3752	42.0406	40.513	32.9508	34.5001
319	Control	26.034	28.0613	26.6101	30.0809	25.5854	26.043	26.3955	24.4558
31	Control	37.5073	33.0743	25.4465	25.5551	33.0625	28.7722	28.5247	28.4735
320	Control	30.1792	33.7472	33.1817	42.6233	44.5005	33.444	35.6865	39.704
321	Control	30.8158	25.908	33.4698	34.2697	9.40824	28.1329	22.2532	19.9981
322	Control	30.7122	23.9679	28.893	28.155	20.4432	31.8089	28.0859	23.7862
323	Control	32.1482	30.6407	29.9236	24.2912	26.3081	20.6213	21.5693	22.2556
324	Control	56.7825	45.1638	33.4587	42.7196	45.5567	48.0247	41.7773	45.4053
325	Control	25.5455	22.3529	21.723	14.5534	21.4855	19.5025	15.8269	14.8133
326	Control	11.0373	12.0129	21.8228	13.422	13.8834	12.5441	10.6136	10.5086
327	Control	43.5475	47.6871	37.6033	48.437	44.4727	46.5494	38.0867	36.8342
328	Control	37.7738	25.751	34.4782	24.3033	28.0454	30.1738	26.5245	23.4418
329	Control	39.7428	45.6685	47.8097	33.5596	57.7869	38.6935	43.3387	40.0675
32	Control	43.4883	43.7844	36.473	42.551	42.0962	40.7097	39.9965	35.2845
330	Control	31.5116	30.6855	17.6338	28.7087	16.385	28.4895	23.0533	22.7148
331	Control	27.4552	44.7376	34.578	37.1826	35.2723	36.1732	31.3894	32.5486
332	Control	39.4763	35.2499	36.3511	44.4047	32.1591	25.9938	27.6472	27.2874
333	Control	17.6696	15.6016	18.4317	16.1543	13.2441	14.4497	15.7882	16.6117
334	Control	18.9724	16.4203	16.6476	17.3701	14.9257	13.6752	19.4659	16.7839
335	Control	60.7649	55.8066	65.729	58.9211	42.6938	51.0244	43.9452	44.4679
336	Control	33.7322	37.2574	43.5432	42.8279	29.0321	45.3323	35.9446	36.1263
337	Control	33.3769	36.3266	26.7653	26.9754	29.5046	29.8418	31.8411	32.8739
338	Control	50.3574	50.1768	51.2451	49.5565	70.8788	56.7658	43.4291	48.0647
339	Control	34.9166	36.2481	32.3616	34.6549	41.2623	37.6977	30.8862	35.9541
33	Control	36.8559	35.5864	38.7669	36.0873	41.1928	42.8366	38.8093	37.1595
340	Control	27.7513	27.3211	33.3701	33.704	33.952	35.9274	30.0732	30.3102
341	Control	38.973	35.2724	27.7183	36.2197	39.2193	43.3898	32.4476	34.9401
342	Control	28.8764	32.8388	33.9796	25.6875	22.0831	26.9035	26.4471	26.8091
343	Control	22.3922	11.9793	16.6254	13.8312	7.42084	14.4497	13.6461	12.8236
344	Control	42.6444	52.9132	45.8039	37.5317	36.5092	37.7346	35.1058	36.4707
345	Control	30.0608	37.3022	19.0745	32.2235	25.4048	16.7241	22.2016	22.6383
346	Control	37.3149	31.5266	19.9056	25.194	18.0666	33.0383	28.5634	26.0055
347	Control	12.3993	17.2614	21.0249	19.7533	9.93636	20.6705	16.4722	16.3056
348	Control	2.28797	1.76261	1	1.66202	2.26471	1.15982	1.64521	1.21045
349	Control	35.5828	35.4742	35.7637	28.5402	27.9481	29.0058	28.757	26.1968
34	Control	42.6296	48.8086	45.5379	47.113	26.6556	43.1194	35.3768	35.1697
350	Control	27.6329	25.0669	30.6218	26.9393	35.6197	34.3906	25.0664	23.1357
351	Control	27.0407	31.1229	18.7753	24.9292	27.9342	31.1942	28.2279	27.0004
352	Control	30.4457	35.1154	38.6339	40.3603	41.0538	32.7309	27.8021	25.4889
353	Control	57.878	57.13	62.8921	48.1963	46.0849	37.4518	37.8802	37.8482
354	Control	39.654	32.6369	30.7215	41.6724	34.0215	39.05	34.5897	36.5664
355	Control	31.0379	21.31	27.5853	34.029	28.1982	24.1251	27.4149	25.4698
356	Control	38.6177	33.7584	41.892	45.2593	54.8684	42.5047	37.9577	40.3928
357	Control	35.79	46.7563	54.2482	31.2003	58.8987	47.6805	38.8481	38.69
358	Control	19.8458	17.2278	23.1194	14.084	19.1924	13.921	15.7366	15.502
359	Control	52.9186	69.87	55.7775	64.1451	79.6761	66.3428	50.8748	54.2252
35	Control	42.7184	49.8852	39.7643	48.8102	53.1033	53.5447	44.8227	46.4193
360	Control	33.4214	29.9341	40.95	24.4958	62.262	45.8855	35.4672	34.2897
361	Control	32.3703	40.6106	31.8075	28.6365	20.2625	31.7105	31.6862	35.5524
362	Control	33.3177	39.1751	45.7817	36.4965	32.1313	32.9522	32.7573	32.8548
363	Control	56.5752	59.8888	44.1859	60.3535	63.6796	46.3527	49.4166	43.473
364	Control	35.7012	39.9153	38.3347	35.8706	34.6747	36.5421	35.8156	36.5664
365	Control	46.9821	31.235	51.0345	30.9716	34.9526	31.9441	28.0472	28.837
366	Control	25.3086	30.2033	39.9527	28.6124	45.1954	33.444	29.4409	28.1866
367	Control	14.2794	10.8466	16.2264	12.9405	23.6119	16.3675	13.2332	15.2342
368	Control	21.5039	18.3044	17.6892	25.6995	23.6536	23.9899	19.1949	19.6537
369	Control	30.7122	23.295	26.588	27.2162	26.3081	26.0798	25.4793	27.1152
36	Control	35.1979	30.3379	39.1769	28.7328	20.7628	32.608	31.1184	30.5781
370	Control	7.9136	8.59241	10.209	5.73046	3.76569	5.04474	6.12297	6.2039
371	Control	2.36199	1.97569	2.08602	1	1.45863	1.46717	1.63231	1.44004
372	Control	19.3869	14.368	16.171	20.1987	17.0382	12.1999	15.9431	13.5315
373	Control	45.4128	43.2236	33.1152	41.0344	38.2742	38.4722	36.2414	31.6303
374	Control	39.95	28.05	26.9537	28.48	21.7218	27.4691	31.2733	29.8702
375	Control	37.0632	40.005	49.8377	39.2409	31.77	41.7793	36.3704	34.9401
376	Control	21.9036	38.2891	33.1373	28.3958	32.3537	38.0911	32.9637	35.5906
377	Control	13.2579	19.5156	12.5916	17.4062	2.77893	20.8795	15.6721	18.544
378	Control	43.7547	55.1898	36.5284	49.4241	38.2742	45.2217	39.0416	45.7115
379	Control	37.6554	37.8966	35.93	34.366	47.0438	31.1204	32.8218	33.0461
37	Control	44.9539	55.1225	47.5548	48.9426	56.6195	49.8196	44.9647	45.3097
380	Control	22.8511	30.607	32.0624	28.9856	40.2199	29.0058	32.7702	34.9975
381	Control	20.0975	16.51	21.6565	22.4737	19.7066	19.982	20.7176	18.6971
382	Control	37.2557	39.2536	27.2529	24.7005	32.2008	32.399	28.1247	28.6266
383	Control	28.6544	22.7567	27.408	30.105	29.9355	30.604	24.7696	26.2351
384	Control	31.0527	34.6107	27.8513	33.1623	12.3685	30.1246	23.2727	20.859
385	Control	38.7361	26.3118	34.7553	36.7493	33.5628	39.1484	33.8928	35.3037
386	Control	32.0742	37.3135	28.8376	38.5067	18.8866	27.8748	21.2854	22.1408
387	Control	27.4404	30.2594	45.6709	26.506	23.0421	27.0265	26.0213	26.6751
388	Control	33.7322	31.2687	42.169	30.9957	37.3987	35.9642	29.157	27.1152
389	Control	44.6282	40.734	47.2113	46.7639	56.5778	41.4351	43.6484	40.278
38	Control	32.3555	26.5361	26.4771	26.2532	21.7079	30.7639	27.3633	32.4913
390	Control	61.964	48.4049	53.672	40.6733	69.1276	51.3933	42.8871	38.9005
391	Control	50.6535	54.3375	41.2049	37.1706	53.0755	45.2094	43.3129	40.2971
392	Control	29.6019	23.5081	23.5072	21.932	29.324	30.8253	31.041	28.4544
393	Control	8.15046	17.4745	10.5858	10.6776	7.78219	8.49936	8.79414	8.84412
394	Control	46.1234	43.5713	51.5443	39.6381	74.6451	40.2426	45.7647	45.3288
395	Control	27.6033	29.037	20.5816	23.0514	27.9898	26.879	27.7891	24.8002
396	Control	14.0574	25.5267	20.7811	19.6691	16.1626	16.6134	16.4592	10.3555
397	Control	23.5913	18.6184	28.084	23.7736	19.5259	21.2852	19.866	18.8884
398	Control	36.6487	35.0032	30.6439	35.3891	28.9487	33.1366	24.576	21.5095
399	Control	25.6787	19.8072	26.9315	23.1838	31.0473	28.8091	24.0469	25.3168
39	Control	43.9916	40.0386	57.6282	41.5159	37.3014	47.9755	40.1385	39.4362
3	Control	42.6148	31.9752	28.0729	29.6717	34.355	30.6655	33.3638	29.6406
400	Control	22.8955	28.151	15.1958	22.9431	19.6232	24.5431	22.55	20.7442
401	Control	20.7341	22.7342	19.5953	32.6207	24.3068	28.0715	23.1178	26.4838
402	Control	5.82619	18.2708	14.9188	10.8341	13.4664	10.282	10.7943	10.2599
403	Control	16.1004	22.3978	19.8391	17.1414	18.9005	19.3058	18.6401	17.9892
404	Control	40.7347	45.2872	59.9886	46.8361	59.8855	52.2907	45.1582	40.1823
405	Control	23.3396	28.8014	26.9426	24.2671	33.3961	28.5755	23.9179	24.6663
406	Control	16.13	19.8745	19.9389	27.6134	9.31096	32.5711	16.2399	14.8516
407	Control	42.8665	66.4158	55.8662	46.15	50.4905	40.845	37.7254	38.2117
408	Control	20.7193	14.626	27.818	27.5652	8.85233	28.0838	19.6337	23.4036
409	Control	41.9042	57.7468	47.0672	49.2676	59.3713	49.8196	41.3128	44.2957
40	Control	75.3915	60.5953	72.5444	68.5746	80.107	70.4982	69.2375	72.0179
410	Control	29.9868	38.7041	37.4038	41.5761	30.6582	41.9514	33.2089	33.9644
411	Control	33.1697	24.0688	29.6687	26.6986	31.8256	29.0673	25.7116	27.9952
412	Control	37.0632	37.4592	32.6608	36.9299	30.13	25.3791	23.4275	25.4507
413	Control	39.8908	33.2986	42.0804	32.0309	45.112	34.1939	36.0478	36.8916
414	Control	31.1563	30.3491	30.5331	43.3094	27.3088	28.2313	25.0147	24.341
415	Control	27.0259	34.2855	28.6381	28.4439	31.7839	29.3255	30.0603	30.865
416	Control	3.45751	4.20743	5.36624	4.0092	3.96026	2.00811	2.80659	2.41577
417	Control	44.1248	33.8817	38.8445	35.8225	40.9565	44.2504	34.0348	34.9784
418	Control	25.2642	21.8483	21.2244	16.5034	27.7118	23.1416	22.3823	21.3564
419	Control	36.0121	39.0181	35.2318	43.6344	29.5463	25.8463	31.7895	30.0998
41	Control	54.9764	57.8253	61.1855	48.3167	82.831	54.6758	51.1716	54.3974
420	Control	36.8263	37.7508	39.7089	46.4991	64.7081	42.9718	42.8226	38.5752
421	Control	34.7389	34.7004	29.2476	30.4661	43.2358	33.3948	33.7251	30.865
422	Control	23.6505	19.8857	19.2518	24.0023	13.1468	23.535	20.937	22.16
423	Control	19.5646	35.5976	21.2576	27.2282	21.3327	24.6783	20.4725	17.4726
424	Control	22.2737	23.1716	22.4766	24.3394	13.9112	26.0307	23.6211	23.0401
425	Control	49.9133	39.3321	54.1263	43.9112	58.0927	45.9839	48.1778	42.8034
426	Control	45.472	50.3562	47.0672	50.5676	44.2086	61.2408	46.1389	49.7674
427	Control	28.2843	26.3454	26.8428	26.1569	25.3353	27.5428	25.3373	22.7913
428	Control	21.4447	21.4782	24.8481	25.8801	23.459	29.055	24.3179	23.5757
429	Control	31.556	33.478	21.7784	42.3825	30.3663	33.2227	32.8218	32.8548
42	Control	57.7004	65.9111	60.7865	51.1574	71.6292	65.0519	55.2493	51.4511
430	Control	2.70249	1.99812	1.56517	1.72221	1.70879	1.65158	2.00653	2.014
431	Control	25.812	14.6372	23.0418	17.5867	15.3982	18.3715	17.3496	17.4726
432	Control	24.7164	18.596	23.607	24.4357	11.8265	18.3469	20.666	21.4904
433	Control	27.5589	26.8164	23.7621	34.7271	24.4319	25.7479	26.4858	27.0769
434	Control	26.7594	32.3565	36.1627	38.7354	27.142	29.6328	30.5248	28.9518
435	Control	33.7174	28.4426	28.494	22.5459	31.4087	20.9655	24.7179	20.3616
436	Control	33.2585	26.637	30.4666	30.3217	46.9187	28.6985	29.0021	28.4735
437	Control	25.6047	23.2726	22.5431	15.5284	28.0315	26.0798	20.6402	21.9113
438	Control	35.3163	42.9769	32.5057	44.826	26.7112	29.1165	27.7375	27.1726
439	Control	57.4043	48.0348	42.9337	44.4288	60.5526	49.0328	42.4354	44.0278
43	Control	41.6969	31.5491	46.5796	41.2029	46.7381	41.0909	41.4547	37.8673
440	Control	38.3956	31.8967	36.2846	37.628	28.3789	32.8047	32.8089	33.3139
441	Control	27.7661	20.8389	19.1631	28.805	14.2169	26.4732	26.189	22.2939
442	Control	35.8641	29.7435	30.4112	38.2419	34.5774	35.3987	31.7249	36.7194
443	Control	27.3812	22.1062	28.1616	31.2966	23.737	23.953	27.673	25.0106
444	Control	1.85865	5.86721	5.31084	2.43238	5.19717	4.34398	6.40687	5.13251
445	Control	31.4524	41.1489	34.2898	33.704	42.5131	37.2059	34.4993	38.4222
446	Control	3.04299	1.14579	1.23272	3.28699	5.07209	1.49176	2.10976	1.82268
447	Control	18.4542	19.7287	16.1821	26.3977	20.0263	23.7809	21.0273	19.8067
448	Control	15.9375	18.4166	16.2708	15.5164	26.9752	16.847	19.3369	19.0415
449	Control	24.9385	32.7378	30.2893	41.6001	20.332	34.3783	28.3827	29.698
44	Control	37.4925	40.0386	35.2983	33.2225	41.4847	28.5141	30.5248	30.0615
450	Control	39.2246	37.5041	41.4709	52.5897	26.3637	25.6864	24.9502	24.2071
451	Control	40.6162	27.0631	30.389	30.7068	15.162	32.19	27.5569	24.9724
452	Control	31.1415	41.4181	37.3595	27.9023	31.6588	34.3906	28.7828	34.8062
453	Control	42.9405	39.5452	33.226	41.8168	25.6549	31.6122	32.654	33.5626
454	Control	30.3717	22.6782	31.2313	32.079	19.5676	27.5182	23.5437	24.9915
455	Control	12.2809	16.4315	12.1816	9.99149	7.26796	18.9493	12.1363	11.0826
456	Control	35.2571	45.5115	42.0693	31.9827	21.6662	39.8369	30.2151	27.1534
457	Control	29.2614	34.0612	33.9241	24.8569	22.0137	31.7966	29.2731	26.5986
458	Control	53.8216	53.1487	43.244	52.3731	39.2054	45.1848	44.2033	41.7894
459	Control	34.428	27.5117	37.8139	34.4623	41.4708	38.0051	30.6926	26.5221
45	Control	42.9405	36.1023	40.0635	37.64	28.4623	39.1484	29.3377	33.8305
460	Control	31.556	31.5603	38.6339	34.2938	34.3411	31.3048	30.5894	33.4861
461	Control	28.9357	32.4687	28.8376	28.2393	12.2573	27.8379	23.1694	24.2454
462	Control	30.9638	30.0911	34.7885	29.5513	24.8627	29.4607	26.3955	27.5552
463	Control	27.5737	49.2684	42.7564	43.9473	37.1902	37.4641	32.5121	32.7208
464	Control	22.3626	13.9194	20.227	12.9044	14.8701	21.2852	20.9112	22.3896
465	Control	32.5479	33.2649	23.2191	27.9023	43.5137	35.534	32.6153	32.1277
466	Control	12.6362	22.5099	15.7499	18.0802	10.4645	17.8428	18.0078	18.2953
467	Control	29.6315	28.1061	24.3605	26.2412	33.1459	25.0348	32.6798	28.1866
468	Control	29.7795	31.0668	34.9326	42.2381	23.8899	25.5143	25.9826	28.0526
469	Control	64.7176	52.4086	55.5116	60.0285	49.9485	48.1476	40.2417	42.5164
46	Control	55.8942	40.6667	38.7447	34.0892	38.58	36.7634	33.5186	37.5612
470	Control	41.8746	61.6832	54.4034	51.1935	59.8716	48.6148	35.5317	40.8519
471	Control	63.1187	53.8665	46.4466	48.3287	50.9908	48.873	50.1909	50.1118
472	Control	55.1836	48.6404	40.0524	33.3188	47.294	46.0699	42.487	39.2831
473	Control	68.5667	52.8796	50.4693	55.8517	57.634	52.9177	46.9777	50.2457
474	Control	7.33623	5.83357	7.15042	6.77767	5.76699	6.9872	6.89723	5.32383
475	Control	30.8306	29.407	26.9647	36.4725	36.3841	27.9362	27.7504	27.8422
476	Control	43.1922	37.8854	47.6989	39.927	54.507	32.6694	35.2736	38.3839
477	Control	57.4487	51.2422	52.4641	47.0408	43.5137	45.1479	47.6745	46.5533
478	Control	23.3545	16.14	9.84331	18.1524	27.2949	23.8792	21.3112	25.8907
479	Control	26.0488	24.4052	22.2882	22.8107	30.1717	26.338	21.6725	22.8679
47	Control	14.8716	16.6558	12.1816	12.4229	20.1374	18.1625	20.7951	16.1334
480	Control	20.6897	13.9755	13.9436	18.1163	17.5663	19.2812	18.9369	21.5478
481	Control	28.0622	31.336	32.5278	27.1199	47.4747	32.5834	29.9442	33.6774
482	Control	10.9781	8.86156	16.2375	15.9377	6.23952	13.6874	10.2265	9.81985
483	Control	32.1482	33.5004	37.3041	44.2121	19.6649	33.6898	28.5247	33.6009
484	Control	29.8535	28.1286	35.6862	26.2051	28.907	26.8052	26.7697	24.6089
485	Control	42.1263	40.577	46.5353	53.4564	53.4091	52.303	49.1585	45.1949
486	Control	25.5307	24.6744	22.8423	16.9488	20.9852	20.7688	24.9373	25.1828
487	Control	33.1845	41.676	22.2439	31.5494	28.4484	24.5923	26.602	27.0004
488	Control	40.7495	37.3135	41.7812	31.5494	45.9042	46.4634	35.8285	34.2323
489	Control	57.8336	63.9149	45.7595	57.2841	58.7181	45.0495	43.6226	46.3237
48	Control	47.5594	59.1374	60.7311	59.6433	49.7539	52.1555	49.4424	49.557
490	Control	21.2374	11.2727	16.4813	24.7245	5.75309	21.6417	13.0396	12.0009
491	Control	1.85865	2.95137	1.52085	2.05924	1.18067	1.72535	1.73554	1.82268
492	Control	30.7862	37.0443	21.7452	31.9948	33.2015	31.5261	23.8792	25.6611
493	Control	28.9209	19.9754	35.5421	26.7949	27.5728	23.3137	25.2728	28.8944
494	Control	35.4347	39.3433	38.8777	49.4602	54.7016	45.947	41.1708	40.4884
495	Control	28.7432	39.5788	29.5801	27.6856	13.1607	29.3009	21.9177	23.2696
496	Control	39.6243	35.1378	36.4619	28.9976	37.5932	29.2394	36.0091	31.3816
497	Control	9.23118	14.9736	9.83223	12.8563	6.97611	18.3469	8.88447	6.58654
498	Control	15.0048	19.2352	20.5484	21.6431	27.8925	20.1787	17.5303	16.8987
499	Control	36.5155	36.1135	41.0054	30.2013	33.5072	26.9404	29.9958	36.3177
49	Control	37.1816	44.5358	45.9479	40.0835	51.9776	44.4103	44.1517	39.5318
4	Control	13.6577	15.3101	10.9404	13.8914	8.58827	9.71647	11.4653	11.0826
500	Control	46.5527	27.0295	37.7806	34.8956	47.3357	30.9114	30.5506	29.5449
501	Control	42.3483	45.5227	57.4509	64.0127	53.2006	50.5942	45.9712	41.2537
502	Control	21.3707	28.465	29.3252	30.9115	30.4219	34.2923	28.5634	29.5258
503	Control	34.0727	35.149	35.5753	35.0642	21.3327	32.3006	30.5248	29.8319
504	Control	39.6688	37.3359	37.0049	42.9121	21.3049	35.1774	27.6343	25.355
505	Control	17.4772	24.6744	26.6655	34.7632	25.5298	27.2969	26.4987	26.4838
506	Control	26.2857	34.5434	33.2703	27.1078	41.9711	31.2556	28.9763	29.3153
507	Control	8.35772	9.01857	6.46335	8.25819	2.68165	7.12243	8.45864	7.61967
508	Control	15.1973	26.5473	23.341	11.5924	16.4823	14.9291	15.5172	17.7979
509	Control	29.2317	29.564	28.4497	25.0495	48.114	34.0095	34.1767	31.4007
50	Control	29.6463	24.1137	24.2275	25.3866	11.7014	17.7199	22.7565	22.4278
510	Control	17.2551	20.6259	21.8339	21.8477	22.3333	23.2522	26.0213	23.1166
511	Control	2.22875	2.24484	1	3.81661	2.26471	1.90976	3.51632	3.08539
512	Control	34.0283	29.665	35.254	40.6372	38.0658	30.6286	30.9507	32.1277
513	Control	35.5236	47.9002	47.3664	39.3252	30.13	34.0587	32.0862	26.1968
514	Control	39.728	41.9452	35.2318	46.3787	62.2342	37.8206	43.6226	45.0227
515	Control	39.8908	36.663	39.8751	31.5374	49.7817	43.8447	39.39	39.6849
516	Control	42.674	34.9359	33.5252	35.1845	48.517	40.0582	42.5903	38.4796
517	Control	55.0356	56.1319	45.2719	38.2178	41.5124	49.9549	40.8224	39.8762
518	Control	56.3828	59.7879	50.8461	50.4472	68.4049	53.9996	53.5589	52.752
519	Control	2.36199	3.75884	2.16359	2.33609	1.41694	2.40152	1.51617	1.34438
51	Control	41.7118	29.3846	32.3727	37.4113	31.9646	33.8005	31.9443	31.9747
520	Control	13.628	10.0952	8.71296	15.0951	3.41824	15.1013	17.2077	15.5212
521	Control	1	1.15701	1	1	1.11118	1.43029	1	1.09566
522	Control	38.6917	33.3883	32.9711	49.4481	17.1216	31.9195	27.6601	27.8804
523	Control	13.5984	18.6296	12.8465	25.6393	21.6245	25.9077	26.2148	26.6751
524	Control	53.1999	29.4855	31.1758	32.5966	43.9307	45.0987	36.3188	36.8533
525	Control	23.6209	21.624	20.0718	24.7125	18.289	17.9166	19.4401	20.6103
526	Control	44.0508	30.5734	45.2941	40.1798	42.4714	39.3943	37.5963	40.9476
527	Control	26.5226	21.6016	27.2196	19.8135	13.7861	25.3176	20.1757	16.516
528	Control	46.7452	51.803	61.5733	40.1678	36.4536	47.6805	42.2935	44.6975
529	Control	21.5335	25.4258	20.7922	25.7236	13.7305	22.5269	19.7111	19.6346
52	Control	5.76698	6.62982	3.61531	9.73872	3.97416	9.18783	7.86504	6.6822
530	Control	34.7389	42.2704	34.7996	30.8272	61.9007	34.7225	36.7318	33.7731
531	Control	40.2313	31.3584	29.5579	36.0752	30.811	31.8703	34.951	32.7782
532	Control	53.8216	40.0723	49.2503	45.9214	37.2319	44.8405	42.087	44.4679
533	Control	54.8579	42.6068	46.358	41.3955	60.9278	57.7247	42.8226	45.4627
534	Control	30.2532	25.4819	26.7874	45.9454	31.2975	41.6441	32.6798	33.8688
535	Control	41.0604	42.0685	54.7248	50.6277	60.7472	44.6192	47.0551	43.7217
536	Control	35.1683	29.3734	37.5922	36.2197	24.3763	44.1521	35.6091	36.0115
537	Control	52.3856	55.7393	45.8593	53.1555	49.3092	47.4346	43.7259	42.4016
538	Control	35.5976	37.706	40.0302	39.7224	43.0829	39.382	37.1447	36.6429
539	Control	20.7193	18.5175	26.2112	18.67	14.7728	24.4693	21.3499	20.5338
53	Control	39.654	46.5432	21.8006	37.1224	14.8284	31.5015	28.4473	26.1777
540	Control	43.1922	47.474	26.6323	40.8177	35.6058	27.9731	24.0211	22.8679
541	Control	37.9663	36.4723	40.7727	33.391	31.0612	37.8084	41.5579	37.7717
542	Control	21.8888	25.7734	26.9869	25.5551	22.3889	25.0717	27.4665	26.4838
543	Control	20.8969	17.6764	25.1584	13.3136	17.6497	26.4732	19.7627	17.1283
544	Control	33.0661	35.2612	46.1474	43.2251	46.0849	36.9355	35.7381	34.3279
545	Control	50.4907	35.3397	33.636	41.3353	34.1049	39.259	38.4738	37.2169
546	Control	9.33481	7.60551	8.33618	10.6294	8.61606	11.5483	10.2265	8.99717
547	Control	57.4191	63.1411	57.7169	46.475	66.8901	59.9868	45.7776	51.0493
548	Control	46.9525	34.0387	46.3247	54.0582	55.5771	45.6888	42.2419	42.1912
549	Control	57.6708	61.2346	59.501	51.9277	56.8835	48.0862	47.068	48.2369
54	Control	44.5246	44.4236	41.6039	51.2175	41.707	48.2583	37.6996	37.389
550	Control	42.3039	34.5434	32.3838	45.0667	33.7296	46.8936	39.2868	33.6966
551	Control	47.3818	51.1525	39.4097	49.0268	35.2723	38.7181	35.0284	31.6112
552	Control	4.41979	3.1981	1.55409	3.50366	1.06949	3.56945	2.88402	3.06625
553	Control	31.2599	32.2556	27.1199	35.6901	27.142	28.9935	31.583	30.7502
554	Control	36.2934	36.2929	43.1553	33.1142	13.7166	29.7803	28.6666	23.9393
555	Control	17.64	13.7624	23.0529	14.6136	13.7166	18.8509	30.0861	33.3522
556	Control	36.7079	28.5211	25.1917	26.831	20.4432	23.9653	22.6533	24.8002
557	Control	71.2463	69.8924	55.8662	71.632	76.9244	64.9536	61.6498	57.7072
558	Control	37.1964	29.5416	33.7025	26.7708	35.3001	34.993	36.3575	31.2094
559	Control	15.3009	20.6819	20.9362	15.3358	8.51878	17.5847	12.4847	14.6028
55	Control	39.654	37.0219	40.7949	42.1298	44.9174	37.6239	41.0805	41.1389
560	Control	27.1888	29.4968	26.056	31.2244	16.6074	29.9279	24.7954	26.7325
561	Control	39.0914	44.6591	31.6191	34.1373	52.1166	42.5661	37.7899	39.3788
562	Control	46.8636	39.8031	51.644	43.4418	30.9778	37.4641	30.4603	35.8202
563	Control	37.3741	41.4517	30.4334	33.8605	43.0412	34.6119	37.2996	36.2794
564	Control	55.2577	42.4162	43.4102	44.4168	26.9335	33.3456	27.2214	32.0703
565	Control	46.4047	51.9375	57.4066	58.6804	51.2549	56.2125	50.036	53.1729
566	Control	27.2036	26.379	20.8476	25.6032	11.3679	25.7479	25.66	23.8053
567	Control	44.3765	50.7039	64.6208	44.3566	49.5732	55.9912	44.7582	48.9639
568	Control	54.251	55.7954	53.1511	56.4536	59.9133	56.065	49.5198	52.7712
569	Control	32.1482	35.0705	37.2709	37.6761	43.1107	29.9156	31.9959	33.5052
56	Control	50.6091	48.4049	41.216	55.8517	57.6757	50.5204	47.6874	46.3045
570	Control	58.3962	50.2105	53.1179	58.9572	63.8325	61.5481	59.9594	59.2378
571	Control	12.725	17.1044	13.5668	17.9117	3.72399	16.22	12.6525	17.0135
572	Control	44.8058	35.8331	30.1896	47.9556	19.0673	33.6407	27.1826	28.5692
573	Control	10.8448	15.3549	9.35571	12.3868	2.61216	11.1918	10.9621	11.1591
574	Control	27.0703	36.6966	24.5267	33.066	18.706	24.875	22.9243	25.7377
575	Control	18.3506	26.0538	16.98	19.6932	14.1335	18.1748	15.5172	18.1231
576	Control	13.1691	11.7774	11.8048	21.8839	4.3633	13.6997	10.1362	9.18849
577	Control	49.7801	50.0422	37.7141	43.7427	26.0441	32.2637	29.7764	31.3242
578	Control	28.8616	26.7155	28.2502	28.9976	17.1911	31.5138	23.6211	23.7479
579	Control	27.47	37.7957	23.3077	27.0838	23.5563	31.8089	23.8276	24.8959
57	Control	29.8387	30.4164	27.0423	38.5548	22.236	28.5755	29.6474	30.3102
580	Control	43.207	31.179	50.2366	44.0316	53.8399	43.1317	44.5001	45.8262
581	Control	56.7677	60.158	67.4467	48.1843	53.9233	54.9217	44.3065	47.7012
582	Control	56.294	62.9392	61.0746	71.5236	61.6922	43.5128	40.9385	43.4921
583	Control	7.02534	4.61116	5.74303	11.797	7.24017	6.24955	7.89085	8.84412
584	Control	35.7604	39.3321	41.892	40.8298	44.8896	42.4924	33.3251	36.5664
585	Control	55.9979	41.4293	38.7226	57.7054	49.1146	42.7997	42.5	45.1566
586	Control	30.0756	31.0444	37.2487	48.3046	27.1698	37.4272	33.8541	34.3853
587	Control	39.0322	32.8051	22.7647	31.2726	25.1129	27.8379	28.344	24.5706
588	Control	23.1324	30.5285	38.5231	25.4467	23.1255	26.2888	22.7952	24.5132
589	Control	21.0894	30.5846	13.5557	14.0238	5.16938	13.2326	10.2265	9.62853
58	Control	42.2743	46.8124	44.1084	32.6207	51.8942	43.021	38.861	37.8291
590	Control	15.0641	18.2371	17.4787	19.3321	21.0964	16.761	17.3496	21.7773
591	Control	45.8421	35.6088	42.6234	36.8336	37.8434	43.5497	37.0802	37.8482
592	Control	22.7623	21.7698	25.1141	23.569	22.3194	23.8054	22.3694	19.6728
593	Control	4.4642	7.4485	5.0892	5.03233	5.15548	5.03244	6.31654	6.10824
594	Control	32.2222	27.1304	38.3569	24.7847	34.6608	31.5261	27.9956	27.0769
595	Control	25.9896	25.0669	34.3231	18.9108	23.6536	27.4445	30.9249	24.8002
596	Control	49.0547	40.7676	39.0883	43.7547	40.762	53.4095	40.6934	43.2434
597	Control	42.3335	54.2141	57.8055	47.2093	46.2099	54.3438	47.7907	42.459
598	Control	37.7442	43.2349	38.0133	43.1047	29.9633	43.9923	35.0155	34.0409
599	Control	41.919	52.4871	44.4851	41.0826	36.2729	48.455	41.6225	38.4796
59	Control	27.6625	24.966	33.3036	35.9067	27.7952	32.1408	29.3506	29.6597
5	Control	44.7022	50.0647	51.9654	47.0648	37.7183	41.9514	39.132	40.5841
600	Control	19.5646	17.968	23.0418	22.0163	18.831	19.3796	21.4532	24.054
601	Control	43.2218	38.3116	39.731	42.6955	27.0586	40.304	34.4735	31.0564
602	Control	56.368	32.85	59.9997	49.5565	50.282	47.3731	46.3712	52.9051
603	Control	26.8187	30.5846	28.1394	23.0635	22.5696	25.1332	26.0987	25.3359
604	Control	40.6162	28.6556	34.4339	32.8133	32.4788	29.8049	29.2215	31.6494
605	Control	26.1229	34.2855	30.7991	33.1383	33.0347	45.9716	33.5702	32.2617
606	Control	26.0044	21.4221	23.751	24.0625	22.0415	20.2033	19.9434	18.2188
607	Control	26.6854	33.9939	32.683	32.729	47.5025	34.1201	31.441	30.7311
608	Control	10.2231	11.026	13.9879	14.397	13.258	20.818	16.9367	16.1908
609	Control	30.5493	25.2464	17.922	35.7864	8.49098	27.8502	21.1435	19.9215
60	Control	51.4974	43.9077	38.5231	41.6001	46.7937	52.9423	38.1899	42.5164
610	Control	33.7767	42.3825	41.3933	33.0059	46.1266	37.0707	32.4605	31.2477
611	Control	10.4747	14.7381	18.7974	22.7505	12.9244	15.4578	13.5816	12.2687
612	Control	40.0389	51.4441	50.3585	49.1352	45.2788	53.2988	45.0163	46.3619
613	Control	27.8846	36.9097	28.1948	30.3939	41.8182	28.0838	31.1442	32.5295
614	Control	49.0399	41.6087	47.9094	48.5574	60.7055	45.9716	40.5514	42.6886
615	Control	52.282	67.4924	61.0192	45.6084	57.0642	42.4678	42.1257	42.8034
616	Control	41.7562	33.8481	32.55	27.168	31.2002	36.0257	33.7896	32.2617
617	Control	38.0255	35.5415	30.4444	57.7535	39.1637	39.7385	37.6351	37.0447
618	Control	41.4157	43.2349	23.7178	34.017	31.6588	31.1942	32.2669	31.3242
619	Control	10.2527	16.2745	7.5272	21.282	4.97481	12.7162	12.7428	10.6043
61	Control	24.0799	26.323	27.9178	30.3939	24.2651	29.0304	27.6343	26.8091
620	Control	36.0861	33.2649	31.5526	31.1522	29.3935	32.4727	30.7958	33.4096
621	Control	35.79	46.7563	42.036	37.0623	29.2406	39.1484	34.8219	36.0498
622	Control	30.2384	35.0593	31.2534	35.666	31.2697	30.9729	24.8728	28.9327
623	Control	28.1214	26.1211	23.6402	30.6346	22.8197	27.4322	23.4662	23.6714
624	Control	25.5159	20.6595	24.0059	19.4765	28.7681	28.3542	26.3052	23.2696
625	Control	20.9266	20.7604	22.6207	19.8737	15.426	23.3874	24.5115	22.6957
626	Control	37.3149	36.663	38.9331	35.3651	23.195	34.7348	33.4412	30.865
627	Control	53.0074	56.1543	63.7786	60.4377	69.5446	54.8233	51.7523	48.2751
628	Control	53.1406	48.1694	52.4419	44.2723	32.729	48.6394	41.0547	42.9373
629	Control	34.3688	26.7828	27.8624	32.6688	38.8024	29.8664	31.6604	29.411
62	Control	25.9156	24.4277	16.2043	18.8506	11.2845	20.818	16.4205	16.5734
630	Control	43.2366	41.3283	43.2218	36.99	53.6592	50.8154	50.3715	49.4422
631	Control	38.9582	42.7414	50.4361	52.8064	34.4662	51.1351	40.8224	43.7026
632	Control	7.89879	10.6223	10.1868	8.99244	3.05689	7.95843	8.54896	6.39522
633	Control	32.5331	34.9471	29.159	38.7715	34.7442	31.5261	28.8731	27.1343
634	Control	50.6831	57.8141	57.063	51.9157	57.6201	65.1011	55.9203	55.4496
635	Control	16.5445	10.0279	17.0797	22.4496	13.5776	16.1585	14.7172	14.622
636	Control	24.3167	27.7697	24.0059	28.5041	26.7112	28.2928	26.3052	25.9864
637	Control	24.6572	24.2819	19.7394	14.2646	16.4128	13.2817	16.7173	16.5734
638	Control	26.6854	23.7099	27.5964	33.8484	22.5974	24.6783	21.9693	22.4661
639	Control	22.9991	26.9622	21.6455	20.945	14.8562	22.072	18.6013	19.3284
63	Control	20.3492	20.7941	36.4951	32.2957	32.9513	26.8175	22.1113	23.9201
640	Control	43.4735	33.164	37.3595	40.1316	31.3809	31.6613	30.9507	31.3051
641	Control	22.6883	21.8034	23.0972	26.6384	20.61	21.2975	19.1046	20.7059
642	Control	51.1865	37.9639	37.3484	43.4538	37.1763	41.4843	38.9771	36.7768
643	Control	49.4248	53.2609	43.654	43.7908	28.8097	37.2797	33.4541	32.1469
644	Control	38.7213	42.5283	43.5986	40.89	37.0095	36.0995	30.8733	33.1609
645	Control	7.72114	4.47658	3.96993	6.36841	4.68295	4.81115	5.46486	3.92719
646	Control	31.6745	24.3267	22.4655	23.6172	17.1355	31.0097	26.2019	25.7759
647	Control	30.3717	24.4613	28.1062	25.4949	22.8614	27.0757	22.8985	26.5603
648	Control	50.1354	49.1675	50.9237	53.1916	36.4953	49.9794	45.6228	47.5481
649	Control	54.7247	57.7468	52.7633	43.4418	60.6221	51.9219	58.1657	57.2098
64	Control	28.151	28.8912	21.9114	25.3745	16.9965	23.3506	20.9757	17.8744
650	Control	6.75886	6.12515	7.17258	3.13051	4.65515	4.0981	3.56794	3.25757
651	Control	24.8793	30.8089	34.0017	25.543	23.8343	22.3425	25.0922	24.0158
652	Control	23.5617	23.1716	18.0549	20.945	18.7476	25.6618	17.6722	17.3387
653	Control	30.3865	30.3379	28.6824	27.4689	36.0784	40.3163	30.912	30.3867
654	Control	47.1597	56.3337	60.3432	46.6074	57.8703	49.0328	45.3518	46.8785
655	Control	29.1133	33.1528	49.5828	40.252	22.9726	29.5345	24.4211	23.3462
656	Control	38.2179	36.9994	32.1954	41.9011	22.4167	35.1037	27.9827	29.1623
657	Control	23.5913	23.3735	21.0249	20.3552	13.383	24.2603	21.7242	21.8156
658	Control	46.76	47.2049	39.5537	35.7141	30.6165	41.558	32.2282	34.6723
659	Control	24.1539	27.523	23.2856	30.2735	15.704	23.8792	20.0595	22.6191
65	Control	28.1362	28.6332	26.6434	24.2792	24.9878	40.4147	26.0213	23.7671
660	Control	19.3573	25.1342	14.3093	25.0134	8.01845	18.4698	16.3044	16.0569
661	Control	41.5341	42.2255	40.8725	42.3825	46.2655	36.9232	33.0541	36.4133
662	Control	47.6927	50.446	36.6059	37.6039	40.2477	47.7419	40.0094	37.1021
663	Control	41.4453	49.0217	37.5922	48.6296	34.216	34.2923	36.6931	36.8725
664	Control	31.6152	25.123	28.6049	31.5013	21.0686	30.5303	28.5634	24.4558
665	Control	52.356	44.1657	47.178	55.0814	48.1696	42.185	42.7193	42.8991
666	Control	23.6801	27.837	25.4133	28.3958	14.3003	21.531	26.3568	23.2314
667	Control	17.8621	16.2521	21.4903	19.5848	13.5776	15.8512	18.1239	15.062
668	Control	30.9787	26.2108	30.0787	28.6846	34.5496	35.9642	33.2605	28.244
669	Control	33.5398	27.5005	28.893	32.3799	19.7622	35.952	28.6795	25.929
66	Control	45.5905	43.4816	44.9284	40.914	40.7759	42.5539	34.1638	41.0624
670	Control	12.2957	15.9381	10.5525	14.3247	7.43474	13.9579	12.317	13.1488
671	Control	36.5599	41.5751	38.0688	23.0635	35.6197	35.3864	30.8087	28.244
672	Control	13.1543	14.4577	18.2101	15.6729	7.0317	13.5768	12.3428	14.1437
673	Control	22.1701	23.194	37.5257	27.2402	24.2373	24.6537	28.6021	29.5067
674	Control	39.2394	30.764	34.0682	34.8956	31.909	37.3658	34.6284	35.6863
675	Control	19.1796	19.1007	25.1917	19.7533	25.0851	25.0348	25.2728	25.8907
676	Control	24.1687	23.5305	22.0555	33.5836	11.1177	26.8544	22.0339	22.6191
677	Control	23.769	27.3435	29.713	34.0892	12.4519	29.3009	21.5306	19.271
678	Control	31.0675	49.4703	36.2735	34.4021	33.9659	44.8897	40.4998	45.0801
679	Control	31.8817	34.7228	35.9521	32.2475	34.5913	30.7024	28.486	30.2145
67	Control	33.6434	39.6013	34.3785	43.5381	26.7529	34.7963	29.4667	24.628
680	Control	62.4525	56.0982	34.2898	58.1507	58.8848	51.0982	47.6874	48.83
681	Control	40.8235	42.0797	53.2176	43.6825	25.2936	42.4309	34.1638	33.7157
682	Control	1.31089	3.17567	2.59578	1.43332	2.11183	2.08188	1.70973	2.05226
683	Control	15.1085	14.1549	17.2016	21.4626	17.1772	22.5023	19.8143	20.8399
684	Control	16.1152	18.1025	12.4032	21.7153	20.9018	18.6174	21.3887	20.5146
685	Control	18.1582	24.2034	24.4048	20.632	30.6026	24.0513	21.9823	23.2888
686	Control	36.2046	37.9976	18.3763	51.7592	16.0098	27.174	28.1376	31.2285
687	Control	15.3898	29.5865	18.9083	24.8931	9.65841	18.5928	16.9625	17.4535
688	Control	30.046	44.8834	29.1811	32.3077	40.7064	31.5261	28.5763	30.4633
689	Control	53.496	41.4405	36.3621	44.8501	42.388	47.0166	43.029	48.0264
68	Control	31.5856	30.9659	43.4213	34.2457	33.813	28.3788	30.7829	34.194
690	Control	18.6763	22.1735	24.161	18.1404	23.5146	19.5394	18.0594	18.1805
691	Control	42.2891	57.3318	58.6034	56.0323	47.558	40.7835	38.2803	38.5561
692	Control	3.82762	3.29903	2.42956	4.33419	2.43149	3.33587	2.96144	3.56369
693	Control	57.8632	51.1525	52.1538	60.8109	55.3687	58.4009	51.9845	49.8057
694	Control	40.4978	42.7975	43.6097	43.3455	30.3107	46.4142	39.4933	39.1301
695	Control	29.8979	34.0163	28.4386	36.5086	14.2447	34.575	37.9964	32.7974
696	Control	34.3688	33.7472	29.7352	33.8364	27.3088	38.1157	36.8995	40.4884
697	Control	66.3461	74.2549	60.9306	54.5878	69.8781	60.4048	52.1394	55.2009
698	Control	35.8789	44.4685	34.3896	52.3731	35.6892	36.9601	38.7061	42.7269
699	Control	20.4084	18.8203	21.7341	17.7432	16.2599	18.1625	19.8143	20.7633
69	Control	29.0837	22.0389	21.7895	28.4439	26.9474	23.9407	27.4665	26.369
6	Control	46.686	47.0479	28.4276	48.437	22.3055	34.1078	31.8669	33.9262
700	Control	25.4863	25.0781	25.646	25.3505	40.8731	31.0097	25.7503	26.3499
701	Control	25.3974	33.7584	26.7874	38.5789	22.4584	30.1369	26.46	24.0158
702	Control	35.3163	51.1413	26.9647	34.4382	40.7898	38.7304	31.8411	33.4479
703	Control	24.6128	19.4259	19.274	10.7017	19.5398	22.9203	20.8209	21.7008
704	Control	29.7351	28.2519	37.7806	37.4234	36.398	35.8905	28.0085	29.8128
705	Control	33.7471	24.0127	36.5062	27.4328	28.4623	26.1659	27.0536	26.0438
706	Control	29.972	22.7006	36.1848	37.8447	26.2664	28.8337	23.9308	23.6714
707	Control	30.5049	38.7826	32.7273	39.8789	26.6278	33.8743	32.5379	32.8356
708	Control	51.3197	40.8461	61.3295	52.987	16.1765	40.5376	37.5318	36.509
709	Control	36.7079	39.119	47.1226	42.551	48.0028	44.2627	40.203	40.9859
70	Control	28.7728	29.5528	35.0988	32.7651	37.2041	36.8371	30.5377	31.8025
710	Control	63.0003	83.552	66.4826	57.2239	74.5478	68.4328	63.4306	61.4953
711	Control	54.5915	54.6515	47.8208	42.0214	47.016	43.5374	38.1254	40.1249
712	Control	39.6984	44.0984	47.8762	42.3103	46.0571	32.4482	41.7515	38.4222
713	Control	49.1435	53.6534	34.179	43.8269	47.4747	46.0945	44.2033	43.7983
714	Control	43.3254	44.5021	54.3591	51.8435	51.9498	49.5123	45.4034	41.1772
715	Control	39.0174	47.9339	43.111	37.1947	33.4655	40.5007	39.1836	42.5547
716	Control	39.9056	48.0011	47.4661	42.2742	33.9659	35.9151	40.4095	40.8711
717	Control	30.2829	24.8314	24.8703	32.1392	26.9613	23.9161	17.8787	23.3079
718	Control	15.5378	18.4951	22.0333	14.6979	25.5437	19.3058	19.5692	23.0209
719	Control	29.7055	24.8538	27.9399	26.0967	30.1995	29.5099	25.0147	25.7568
71	Control	10.1194	9.3438	5.14461	6.64526	1.90337	6.50773	6.40687	4.48202
720	Control	31.0675	39.0742	38.9664	27.4328	32.2842	43.8693	32.8347	35.5524
721	Control	32.2518	27.0631	23.5405	27.4208	35.9116	36.1487	27.673	26.0055
722	Control	21.9036	25.3024	23.2634	26.0967	11.9516	26.1413	20.6273	20.7825
723	Control	22.3182	33.2313	32.1067	29.8763	16.8019	28.5141	24.8728	27.0386
724	Control	48.0628	55.4253	45.4825	45.8973	42.3602	49.8934	37.5318	43.5495
725	Control	32.2666	35.7882	28.5605	33.2225	21.0825	36.9847	29.8151	27.4978
726	Control	36.0121	42.8087	34.8329	44.2482	48.656	41.2876	32.5637	37.2934
727	Control	17.3587	23.6314	19.7172	24.881	11.5207	19.0599	20.1369	18.6588
728	Control	24.0503	21.2875	29.6244	23.6894	36.7316	34.2308	30.1377	27.0769
729	Control	28.077	16.5661	16.7916	18.67	22.5835	15.9618	16.4334	17.6831
72	Control	16.0115	21.7698	26.588	21.6431	16.7186	17.3265	17.9948	18.4866
730	Control	51.9859	49.4254	50.8018	58.6081	67.7656	58.2902	59.3012	54.1678
731	Control	53.3331	44.8834	45.0725	48.2806	41.568	50.0778	41.2611	43.9513
732	Control	33.4658	43.0666	30.0233	30.105	21.972	38.337	27.6472	28.7414
733	Control	36.3674	28.4314	34.2455	36.0752	42.3602	39.259	36.8479	35.3037
734	Control	43.0885	55.3244	46.635	39.4456	59.2879	49.8196	41.3773	39.5318
735	Control	22.2441	36.2929	26.7653	31.7901	30.9222	32.9153	27.3891	23.1931
736	Control	48.4773	46.7227	36.1848	35.4253	54.4792	45.0127	40.5256	41.292
737	Control	25.205	34.1509	32.6719	33.5596	39.7474	31.0466	34.28	30.5589
738	Control	31.9113	34.6556	37.3373	30.6105	33.1737	39.5295	34.2671	35.2845
739	Control	21.5483	20.1661	16.437	22.7625	14.4115	21.0885	15.543	16.076
73	Control	34.6945	37.8742	45.006	33.8845	36.4258	29.3132	28.1247	32.0321
740	Control	43.4439	33.4556	40.8946	46.1982	31.7144	44.9512	34.8219	37.1977
741	Control	29.2021	25.3361	23.2856	34.1855	31.089	31.2065	34.8865	33.6392
742	Control	36.4118	41.4405	42.0471	42.2983	37.7322	29.5099	31.5185	34.194
743	Control	32.8736	36.9209	48.7516	26.3856	45.3483	44.5332	40.4224	40.4693
744	Control	27.6181	32.9846	25.1362	26.9754	23.056	17.2158	28.8989	26.4647
745	Control	54.4582	49.3806	56.6752	56.1887	52.0054	52.8071	55.017	53.2686
746	Control	94.0745	84.7183	103.252	71.6079	92.5734	71.1621	65.0694	73.7016
747	Control	30.3717	27.9603	25.0033	25.0977	29.4352	32.2883	33.3638	35.5141
748	Control	16.7962	23.4856	16.9468	20.3672	8.81063	21.3466	19.4401	15.5403
749	Control	34.1172	34.6892	37.0825	31.1763	30.6999	31.981	30.0345	28.7605
74	Control	12.5473	11.4746	5.89817	8.14986	3.16808	8.05678	7.96828	6.31869
750	Control	32.6811	40.6891	33.4587	38.2419	40.5674	35.8782	33.5444	38.0395
751	Control	29.4982	25.0557	21.3684	23.0996	14.5227	21.7769	19.4659	16.9178
752	Control	26.9519	20.5922	17.7336	23.5931	42.9439	27.7518	26.7439	21.0886
753	Control	29.3946	35.6312	27.4302	36.1475	49.9763	40.095	30.5894	30.712
754	Control	41.7562	43.6498	47.311	33.4392	46.8215	35.3741	34.9123	35.3419
755	Control	42.5704	38.0088	31.7853	17.683	55.2019	41.7301	31.3378	36.8342
756	Control	57.6708	52.4198	45.7817	37.4234	61.0946	54.2824	47.7907	46.2089
757	Control	56.6345	49.8404	43.111	57.5248	50.0736	47.1887	35.8543	37.7334
758	Control	47.1449	52.8796	40.6951	53.9018	43.2914	43.2915	43.1839	46.1324
759	Control	36.3674	20.0539	23.4629	31.5735	20.1791	31.0835	26.5891	30.6163
75	Control	39.6984	40.1059	31.4751	36.9178	40.1088	44.1029	30.3055	33.0269
760	Control	40.9419	50.7151	53.6387	61.0035	72.3658	49.7459	50.578	55.2009
761	Control	37.1076	35.0593	42.1358	42.539	34.1049	37.7223	34.0219	32.2043
762	Control	51.0532	47.0479	57.9163	48.7981	56.1331	57.319	52.8749	49.9779
763	Control	36.9892	34.4313	34.179	38.278	34.8553	40.3163	32.4605	34.4427
764	Control	9.95659	8.46904	9.1784	13.097	11.2428	11.3885	10.1749	11.867
765	Control	41.0011	46.6217	41.4265	42.6835	50.2959	40.0336	37.919	41.005
766	Control	21.2522	16.5661	12.4143	15.2877	8.86622	13.1219	13.1816	13.5888
767	Control	24.7609	16.8128	15.3731	21.6792	8.11574	19.0476	15.4914	14.775
768	Control	39.4171	28.5771	34.0239	40.3122	31.2558	33.0014	32.7573	32.0703
769	Control	28.4915	25.7734	30.5885	34.7151	23.0004	35.9888	28.9376	31.7451
76	Control	37.4185	28.3416	40.1743	24.0144	37.7322	34.0833	30.1248	29.8128
770	Control	33.4954	38.5807	39.8862	36.6049	29.3101	33.862	29.3377	29.9467
771	Control	33.4362	41.7097	29.2033	36.0151	34.3689	33.0137	34.8348	36.1263
772	Control	34.0283	39.7695	28.3167	29.768	43.5971	38.2755	32.2411	33.18
773	Control	26.715	40.0499	28.8154	33.054	42.805	33.7513	40.4095	37.8482
774	Control	33.3917	38.648	34.4561	43.7668	23.0004	34.5013	32.4605	26.4073
775	Control	38.0995	45.8591	39.8418	41.8168	33.41	30.6409	35.2994	35.8202
776	Control	54.8431	60.8084	41.4044	58.1507	39.3583	46.365	41.4676	39.9719
777	Control	29.2021	27.7473	19.9721	29.0458	16.5935	27.6412	21.9952	25.3933
778	Control	36.249	31.022	44.5849	36.6169	40.6647	33.4686	34.5251	31.879
779	Control	38.6917	31.9977	23.4407	25.543	19.5537	22.7727	21.2983	18.0083
77	Control	42.3483	50.0759	57.8055	38.0252	44.8479	43.8078	43.8678	43.1669
780	Control	28.7284	18.5511	26.1114	25.8319	18.8449	23.9407	24.7438	24.188
781	Control	22.2885	20.9399	19.7948	16.3229	15.9681	25.1824	19.1949	17.1474
782	Control	26.7446	29.037	28.35	28.4319	28.2816	23.326	24.847	26.1586
783	Control	7.15858	14.0091	4.22482	8.72763	6.26731	11.7327	9.14256	7.33269
784	Control	33.3769	41.833	30.8212	27.0476	44.2364	31.3786	35.2865	34.8636
785	Control	10.8448	13.011	9.96521	10.3646	6.08664	10.7246	7.98118	7.94491
786	Control	28.61	30.2594	32.9268	26.7708	17.886	21.2852	20.8596	20.6486
787	Control	36.5747	26.8837	32.6941	41.1548	29.3935	29.1288	25.8019	22.9827
788	Control	30.0164	21.9043	37.9801	40.8539	27.0864	31.3417	31.3894	27.5743
789	Control	29.6759	40.2405	40.0746	37.5919	37.357	28.2436	28.215	27.9187
78	Control	28.5359	35.6425	23.075	33.4753	26.3915	22.4777	23.7114	21.2034
790	Control	39.7724	54.1693	39.9527	48.5454	68.3771	44.6561	39.7384	38.9005
791	Control	50.0021	42.4386	47.4883	50.3148	52.742	42.8858	50.4748	51.4128
792	Control	53.644	70.0494	63.834	59.3785	91.1141	62.4579	63.5854	60.864
793	Control	40.2017	37.1228	30.0898	39.1687	26.0302	29.3746	26.9246	30.8076
794	Control	41.4009	38.2443	49.5163	30.3337	38.6912	30.5918	30.9894	28.2057
795	Control	33.1993	26.1435	29.3917	38.603	39.9142	34.5996	27.2601	27.4213
796	Control	32.9772	29.3397	26.2666	29.4791	19.5537	24.998	24.2534	20.5338
797	Control	54.9912	55.7842	51.4445	30.1531	46.1821	47.0043	36.3059	35.1889
798	Control	48.9362	38.805	46.9231	38.4345	51.5884	32.7186	37.2866	38.1543
799	Control	35.7456	24.3267	27.0645	25.7356	38.9135	36.5175	27.8279	29.1432
79	Control	23.1472	22.6333	21.4792	18.7543	28.2955	21.6786	19.7885	20.6486
7	Control	33.5102	34.207	25.3468	32.0309	27.0447	35.325	29.4796	30.3676
800	Control	37.3445	33.5789	37.9912	30.4661	39.5528	33.4686	37.0802	32.8356
801	Control	41.8894	51.0516	32.4946	46.3667	59.4686	43.0702	44.8743	42.4973
802	Control	17.566	17.4297	13.5557	27.493	17.2189	24.0021	17.8271	20.2659
803	Control	28.3583	45.3432	31.3088	34.0651	34.0632	34.575	32.7057	34.8828
804	Control	36.6043	36.7303	45.8482	44.513	39.6501	44.4594	38.7577	40.4693
805	Control	31.9853	21.6688	24.4603	37.616	34.4801	32.6203	26.2019	21.7773
806	Control	39.8464	36.9097	31.6745	39.8668	40.8314	36.0872	35.6994	37.2551
807	Control	51.1125	58.2402	45.9036	49.8092	42.666	48.0124	38.8352	43.32
808	Control	37.4925	44.4236	45.0836	38.603	26.2942	44.2873	34.3832	35.2463
809	Control	42.2891	23.9006	30.0787	30.9355	33.2015	40.7097	34.7832	32.5869
80	Control	15.0937	21.4894	14.952	20.1867	19.2897	20.2033	17.8529	19.5389
810	Control	46.5231	35.6088	41.3601	45.1269	48.9478	42.3326	43.2871	41.6363
811	Control	27.322	21.6688	29.6798	21.3542	21.8469	22.5392	20.4983	23.2122
812	Control	30.4753	40.5209	37.7474	41.4918	29.6158	31.2802	29.3764	29.4301
813	Control	29.7943	26.5585	24.8481	31.754	23.6258	31.9072	27.3633	23.2122
814	Control	30.0756	34.1957	40.1743	41.4557	26.1135	30.6286	29.9183	30.4059
815	Control	32.5923	31.0668	30.0787	28.468	23.6814	28.1821	27.1568	24.6089
816	Control	24.0947	28.6108	31.4972	33.9808	28.4762	35.5954	27.6214	30.2719
817	Control	22.7919	26.9398	23.884	18.658	26.6695	21.0516	23.5824	25.6037
818	Control	35.3163	34.5771	41.626	45.4158	32.4093	33.5546	36.0995	38.0778
819	Control	36.93	42.4386	43.5099	41.0585	34.3411	39.7877	36.293	34.0218
81	Control	26.5966	35.4294	33.0819	32.5124	38.983	34.6242	33.867	34.2323
820	Control	43.7547	34.364	28.8487	36.5808	46.6269	42.3571	38.4609	34.3853
821	Control	87.5162	79.8623	86.718	81.5864	97.3126	82.1898	76.1412	75.8635
822	Control	68.2854	62.457	52.5305	59.6313	62.3593	47.0043	44.0356	46.1324
823	Control	26.2413	22.2296	28.0286	26.2773	16.0931	32.2392	25.518	23.5184
824	Control	54.4138	44.8049	62.3491	56.5739	46.2099	61.8924	53.2492	50.5136
825	Control	62.9263	46.3974	56.2651	46.463	41.4847	47.2871	47.1971	47.1272
826	Control	45.9458	37.706	41.9917	36.0632	37.6071	41.7056	35.1058	33.3713
827	Control	31.4376	34.9247	44.7733	42.3825	43.1385	44.1398	33.8154	33.1609
828	Control	30.4901	27.6575	29.569	22.9311	29.3796	28.846	30.4345	28.7796
829	Control	21.726	31.2126	26.4882	24.9773	22.236	27.6166	21.608	20.9355
82	Control	29.6463	33.6911	26.7431	29.8161	35.8421	31.9441	28.3827	30.3293
830	Control	10.0602	8.45783	7.51612	8.14986	7.62931	7.88466	6.56172	8.74846
831	Control	27.4848	20.7941	18.2988	24.8088	23.8065	26.2888	24.2018	22.0643
832	Control	32.4739	26.8276	40.1632	34.703	37.2458	31.3909	34.009	32.7208
833	Control	41.4157	52.3861	43.8535	46.8963	51.2132	35.8413	45.1582	42.746
834	Control	20.9858	18.8315	19.0412	22.4737	30.6026	21.4081	22.9372	19.558
835	Control	38.0107	46.6329	36.8054	43.839	53.0477	42.1604	37.5576	41.3494
836	Control	24.2723	24.3043	20.9362	29.9365	19.6371	21.8876	24.6663	19.7111
837	Control	24.9089	22.9249	29.5911	24.1588	26.4054	26.6822	29.7635	24.7045
838	Control	31.4376	26.5473	22.2439	22.0764	26.4888	32.485	28.757	28.1483
839	Control	72.6675	57.0178	56.1876	51.7833	72.6855	67.6583	56.8236	56.1001
83	Control	33.3177	40.0274	46.2693	38.8076	31.4781	39.5295	32.1766	37.676
840	Control	51.7787	53.9562	45.9369	44.8862	38.5105	51.9711	42.7709	42.0955
841	Control	57.0046	44.1545	50.3696	47.2454	45.7652	46.9797	41.2611	38.6326
842	Control	25.7083	25.7734	22.5209	22.2811	30.5331	27.1248	22.6275	24.7619
843	Control	36.9744	45.0965	37.0049	39.2409	24.2651	37.3412	28.886	31.2668
844	Control	28.5804	21.6576	25.912	24.1829	28.1426	23.7071	21.0919	20.4381
845	Control	39.7132	48.2479	43.4102	38.928	31.0751	40.9064	37.5318	37.2934
846	Control	12.044	10.3756	11.2175	12.0618	6.99	9.0526	8.6651	6.81612
847	Control	16.7369	17.968	19.9832	23.3403	38.8718	18.8755	18.8723	21.586
848	Control	31.5116	34.8126	26.4217	27.0958	33.7713	36.1855	36.2027	39.0727
849	Control	3.39829	4.44294	4.06967	3.22681	4.64126	4.04892	4.32929	4.00372
84	Control	45.9902	41.7994	45.1168	44.0677	45.3622	41.5703	41.7902	41.4833
850	Control	19.2833	19.639	21.6455	22.4135	23.6119	25.9815	23.0791	18.2571
851	Control	43.3994	39.8929	48.6187	49.737	49.8512	43.5865	42.7322	38.1926
852	Control	36.0713	29.7323	32.7827	38.3983	17.5524	33.5792	30.7055	29.4493
853	Control	37.4333	40.2517	35.8302	32.6568	40.9565	35.7307	32.5379	34.4427
854	Control	22.5698	42.0573	37.3928	33.1623	36.94	34.1078	35.4542	36.4707
855	Control	29.3502	24.3604	28.7046	28.4198	32.6317	35.2266	33.1186	30.8459
856	Control	53.5108	63.2645	40.0746	43.0807	54.6182	44.5578	40.0611	37.5038
857	Control	32.6959	38.4686	41.6371	28.8291	33.9937	33.7882	36.1769	33.5818
858	Control	49.9429	40.9022	49.8709	54.0823	66.3758	46.1929	50.3715	48.0073
859	Control	22.2145	23.7324	17.5452	20.5598	17.2745	19.4411	17.7497	18.3718
85	Control	29.3946	30.8425	38.2128	33.7401	36.8844	36.1855	34.009	34.0409
860	Control	26.1229	28.2071	27.1753	28.143	37.1485	30.7885	31.2217	27.1343
861	Control	36.2786	37.0667	28.5605	27.9143	26.8223	37.5502	31.4539	25.2594
862	Control	39.2246	45.3881	31.7632	43.8992	34.1604	53.262	34.1122	33.9262
863	Control	18.7207	17.9792	16.5589	18.0562	15.1203	24.4078	23.8017	23.0974
864	Control	41.2232	49.4366	43.5875	44.489	46.5713	47.2748	41.7644	39.2066
865	Control	27.3664	27.3884	33.6582	37.1586	44.8757	41.054	31.1442	34.3088
866	Control	2.25836	1.93083	2.36307	3.73235	2.82063	2.54905	2.07105	1.78441
867	Control	33.5102	32.5247	30.7769	32.5364	36.2034	31.5015	31.0539	31.592
868	Control	51.0532	35.7882	45.7152	47.5824	55.9524	49.9549	44.0097	41.4259
869	Control	44.1545	42.1695	49.1063	36.0391	36.3841	29.1902	35.9059	35.2845
86	Control	37.4333	35.2836	45.826	34.2095	58.1622	36.6158	36.6672	35.7437
870	Control	32.9624	35.5303	42.2798	39.4817	29.1989	41.5826	32.9895	36.662
871	Control	31.9409	24.652	26.9426	34.3179	17.8443	29.8541	28.4602	29.7554
872	Control	29.2466	29.7211	32.9379	18.333	41.6236	28.4649	27.9569	29.6215
873	Control	32.015	34.5546	27.7516	31.3327	27.3644	41.4351	33.5315	36.0115
874	Control	3.47231	2.79436	2.04169	3.69624	3.12638	4.83574	2.98725	3.77414
875	Control	26.0636	22.7342	38.7558	24.9412	26.4054	27.4691	23.9566	27.8039
876	Control	54.6211	54.6852	32.0513	39.1928	53.4925	35.4725	35.8156	35.0358
877	Control	35.3459	31.3808	39.6424	25.0856	32.9374	32.9768	30.8862	31.152
878	Control	20.7045	28.6669	20.4375	22.0764	24.2234	30.0877	19.5692	20.419
879	Control	22.7031	23.1716	26.1336	23.906	27.6145	26.3995	27.131	23.9584
87	Control	42.2743	43.7844	49.2836	43.8751	47.2384	43.0825	39.3513	40.2588
880	Control	30.5049	35.8443	23.2523	44.4769	32.8818	37.7961	32.3443	31.7642
881	Control	42.4372	27.8145	27.8845	42.9723	37.3848	35.0791	33.867	34.9975
882	Control	27.6477	21.9716	24.4713	26.5902	11.3262	25.711	23.3372	22.6191
883	Control	1.32569	1.2243	2.39631	1.85461	3.36265	1.4057	2.36785	2.70275
884	Control	2.92456	3.89341	1.94196	3.27496	3.58501	3.81533	2.76788	3.60195
885	Control	15.597	24.8202	21.9114	20.3672	21.3744	20.0066	22.821	22.8105
886	Control	36.5895	38.5807	37.0381	31.3689	39.9976	40.8942	35.7381	40.4119
887	Control	40.9863	33.3883	32.9379	35.4734	40.5674	37.7592	33.6735	34.481
888	Control	51.4234	51.702	60.986	61.1238	66.1118	48.1108	49.4037	49.8822
889	Control	50.0318	61.7841	59.8889	58.5359	52.6725	49.9303	43.0161	48.6769
88	Control	45.0131	49.4703	39.5316	40.3724	37.9407	34.5258	30.8991	33.0461
890	Control	47.1449	38.805	40.6176	43.7427	49.198	47.7911	42.629	43.1478
891	Control	25.3974	39.1639	43.9532	46.3547	61.6088	51.3687	40.6159	44.4679
892	Control	12.2661	13.011	11.0401	9.28132	7.90727	10.4664	9.64582	12.0583
893	Control	16.2336	22.9698	27.541	25.9041	24.1261	20.1172	21.3241	18.9649
894	Control	43.3402	49.6273	51.7548	38.1576	37.0373	41.3613	38.2803	35.0167
895	Control	27.5293	25.5828	21.6233	19.8617	25.5298	22.908	23.1952	22.447
896	Control	33.2437	39.4331	44.7179	50.0861	37.7183	47.3362	41.3515	43.473
897	Control	49.7209	42.4162	54.5253	42.8881	53.7843	57.9583	47.6616	44.2957
898	Control	33.1697	29.3958	30.1785	31.7901	33.2571	33.4931	27.0536	28.3779
899	Control	39.5355	35.7882	30.5663	39.0002	36.8844	34.6365	30.912	28.7605
89	Control	58.1889	49.1338	58.5702	46.2945	62.1092	60.2696	57.1333	50.9154
8	Control	39.728	38.906	29.3695	42.7196	25.502	43.2546	36.2801	34.3088
900	Control	44.6726	22.3978	33.7579	25.531	35.3279	35.0545	30.0216	32.0895
901	Control	47.7519	47.0591	50.3031	57.1156	46.752	45.025	44.384	40.0484
902	Control	28.4767	25.0893	38.9442	26.8671	27.684	27.9854	29.4022	25.202
903	Control	29.2021	36.9209	25.7901	28.9615	66.6955	38.0665	30.2151	30.5015
904	Control	61.8752	56.5692	61.2852	59.0896	55.5355	45.1848	45.4292	47.4525
905	Control	29.0393	28.0276	35.0988	27.493	30.2412	32.3375	26.189	23.8819
906	Control	31.0527	46.2292	39.3875	36.978	49.8373	32.903	33.467	29.1623
907	Control	24.7016	25.852	30.7104	31.3568	31.1724	32.1285	29.9829	29.3536
908	Control	42.8221	40.4424	44.0197	36.2317	47.7804	46.6601	41.7128	41.7894
909	Control	52.7113	54.3936	41.9696	29.0217	35.8004	34.5627	33.2605	34.9593
90	Control	67.9301	59.8888	79.7586	58.0785	86.5973	56.9256	58.114	57.7837
910	Control	32.5331	50.7824	40.5622	50.6518	47.0994	35.952	35.6478	34.4236
911	Control	39.9945	26.6146	29.6355	44.3927	36.6482	33.8988	33.9057	29.4875
912	Control	32.4887	29.7547	25.3911	20.1024	20.4571	30.3459	25.7503	25.0298
913	Control	39.876	33.0967	38.9996	28.4439	50.7824	32.5957	30.8733	36.9107
914	Control	45.472	44.132	48.7073	42.4668	49.5315	51.1843	40.7063	41.0241
915	Control	49.0547	50.5357	41.1938	43.9232	56.1331	47.6805	48.2165	44.8123
916	Control	35.4347	30.2481	29.1146	41.4918	36.8983	28.1575	29.7506	33.754
917	Control	31.8965	44.6816	37.9358	46.0297	49.0173	44.7791	33.6219	33.4479
918	Control	46.5824	37.3247	35.398	43.8871	36.8149	44.1029	35.5446	36.0115
919	Control	42.8369	47.2834	48.9954	49.4602	44.8479	44.7299	39.9836	41.9999
91	Control	30.5493	27.3099	33.4698	33.042	35.6197	36.7265	31.3249	30.3293
920	Control	56.8269	64.1729	73.4531	62.3275	54.2985	57.3805	52.9782	52.4268
921	Control	25.0273	40.4872	32.7495	35.3169	27.1142	25.5266	23.3243	25.642
922	Control	52.134	41.6984	35.9189	44.3445	40.6091	46.6601	43.6484	43.6452
923	Control	41.0604	34.1845	28.5162	27.5171	47.1828	39.7016	34.3961	33.0078
924	Control	31.8521	22.9249	28.5051	30.5142	22.1387	28.3911	24.034	27.5552
925	Control	18.247	21.3997	19.5621	23.7014	21.4994	22.1457	23.0662	24.7045
926	Control	51.453	49.6721	55.9992	51.8073	53.6731	42.812	46.539	43.3582
927	Control	14.5607	18.7642	21.0027	17.4062	8.68555	24.7152	20.0982	18.1805
928	Control	34.5021	32.8724	32.0624	28.8893	50.2264	31.1819	32.925	29.3153
929	Control	29.7795	30.9547	21.9668	23.7375	30.2134	21.2606	25.5696	26.6369
92	Control	34.3984	36.6742	34.9104	28.4198	27.6145	28.0592	26.9246	24.8959
930	Control	29.6907	26.9734	28.1173	28.9013	14.5088	24.9488	24.5631	21.4712
931	Control	32.3258	35.7546	20.4043	33.2466	10.7841	31.649	29.028	22.887
932	Control	24.8497	25.2464	31.874	32.5244	27.3644	33.0014	29.557	29.8128
933	Control	28.758	33.3771	33.4587	46.6074	48.5726	42.0621	31.441	34.2514
934	Control	34.0727	36.6742	32.6165	27.5893	43.1663	41.3982	33.9961	33.8879
935	Control	52.9778	69.6905	45.2055	52.349	60.2746	46.3896	39.0545	45.4436
936	Control	62.9559	68.7148	70.0731	62.7007	56.8697	54.3438	47.3648	48.6195
937	Control	43.7103	45.8479	43.8202	30.3698	70.3784	46.1806	44.113	38.8239
938	Control	27.8698	37.0331	26.4107	32.6929	35.1611	22.7359	26.6794	26.3116
939	Control	33.9691	28.2071	32.4059	29.5393	39.7752	26.3257	32.3185	30.9607
93	Control	27.9734	33.5453	32.8935	29.768	41.7487	35.3004	31.2604	31.1903
940	Control	40.409	39.0293	44.7843	34.679	46.474	38.1157	36.164	36.9299
941	Control	32.5627	29.9678	34.8439	36.1836	27.5589	31.2065	28.7957	29.985
942	Control	24.9977	28.1958	27.7405	31.5976	24.1956	36.456	30.6926	30.8459
943	Control	24.8349	17.6539	14.9188	15.1794	19.1507	15.507	20.0079	19.3858
944	Control	39.5947	29.1155	35.1875	26.0606	33.8964	36.8248	33.2734	30.9033
945	Control	22.6438	20.4016	22.4877	28.6004	21.0408	19.0845	19.3756	18.7162
946	Control	32.992	36.7976	34.4117	30.8152	38.6773	41.1154	32.7315	29.0666
947	Control	48.6698	48.2703	37.3373	61.834	30.408	39.382	37.9061	31.5155
948	Control	32.5775	34.364	30.8212	27.7217	23.9316	27.3953	25.5438	25.1637
949	Control	33.8211	47.7432	39.9637	36.0993	43.347	40.636	44.7453	38.7091
94	Control	24.8201	16.8913	31.7964	30.4179	22.9031	25.2438	22.021	24.3219
950	Control	27.5737	25.852	22.8423	20.283	27.6701	23.0801	20.5499	22.7913
951	Control	54.5471	68.042	78.3291	89.2298	104.637	69.3057	66.9534	63.8294
952	Control	27.322	26.4576	42.9558	28.6485	24.1956	26.67	23.2985	22.4852
953	Control	38.7361	45.9376	45.9258	38.3863	70.3367	49.1189	43.6355	47.6055
954	Control	34.961	50.8048	47.8873	43.6945	63.1932	47.619	47.21	46.9359
955	Control	37.3297	34.4873	33.7579	28.3476	42.1379	42.308	36.1124	34.8828
956	Control	42.5852	50.9394	51.4002	37.8326	37.6766	39.6648	33.2089	37.676
957	Control	33.8063	43.8068	39.6535	32.0309	59.7882	41.2015	43.2871	38.3648
958	Control	2.15473	1.16822	2.37415	3.75643	3.59891	4.20874	2.92273	2.53056
959	Control	29.7943	29.9341	22.8977	25.194	50.1709	43.8447	30.1506	29.9658
95	Control	28.8616	34.1845	26.8761	27.806	29.5185	28.9812	33.1315	27.3065
960	Control	52.963	61.7505	59.5786	58.885	52.9782	48.3198	42.9516	43.2052
961	Control	16.8554	25.1118	19.2629	17.4543	21.4022	17.9412	19.453	16.8222
962	Control	17.5068	20.2558	16.2043	23.894	11.4095	16.8347	18.4723	18.0657
963	Control	46.4195	45.9264	45.6266	49.1352	46.6269	44.6192	40.5256	38.9387
964	Control	42.9257	29.7996	37.0825	33.2105	23.3896	27.5059	28.6795	24.7045
965	Control	60.3947	51.3544	57.9607	52.7823	76.841	56.3478	56.101	54.8565
966	Control	51.2457	43.2685	55.2567	41.0344	55.9941	40.2795	43.9194	46.955
967	Control	69.0108	79.0212	69.6187	58.4396	36.9261	54.0119	47.8294	46.2663
968	Control	38.6917	42.9096	35.0877	33.5355	27.2532	32.7924	26.8859	26.1203
969	Control	44.036	51.2534	44.3632	40.5409	35.1611	35.5831	29.5699	31.6877
96	Control	32.918	22.2296	24.8592	27.3486	29.866	29.7926	24.2921	27.5935
970	Control	51.2013	77.6755	57.063	58.0785	80.3432	62.7898	52.2684	54.1295
971	Control	38.5288	29.0818	32.9379	41.3474	39.2471	35.8536	36.8479	36.3177
972	Control	31.6596	29.5416	33.2814	32.079	32.2981	29.2025	31.6862	32.9122
973	Control	44.4505	36.5845	37.2044	27.3847	44.8063	38.7304	34.3445	30.6737
974	Control	41.4157	43.347	46.7015	39.927	49.8095	47.201	37.3641	37.236
975	Control	49.6913	25.4931	41.892	43.3334	29.6714	30.1369	28.6279	25.5272
976	Control	21.5927	24.1249	20.227	21.9681	29.866	26.3257	26.1116	24.915
977	Control	35.0794	35.2948	32.8381	36.9178	50.4905	33.8005	40.7966	37.5612
978	Control	33.3029	28.8014	15.9272	31.2846	15.8847	29.5222	24.4599	22.8487
979	Control	37.8034	33.6126	34.9769	49.3157	35.3974	37.3289	26.7826	26.6177
97	Control	70.21	63.8476	62.7923	56.0202	64.3884	69.7974	55.8945	55.2201
980	Control	32.0446	26.2781	35.6086	29.5874	9.54722	26.9527	19.6337	22.1982
981	Control	36.249	39.6686	33.2038	30.2976	22.4028	39.7631	32.1637	33.9453
982	Control	55.8498	48.0348	45.2609	44.8741	74.2143	54.4668	55.7397	49.2126
983	Control	26.8483	30.8201	40.3959	31.5735	29.4074	31.8089	29.015	29.6597
984	Control	59.8174	46.7227	54.5696	41.552	42.8883	44.8774	38.6416	44.9079
985	Control	60.8833	55.2347	50.9015	49.6287	49.3092	46.5986	48.2552	50.6475
986	Control	39.195	35.7097	42.3685	40.9381	45.5428	43.8324	36.1124	36.6812
987	Control	43.5623	44.4461	41.2049	49.725	64.6525	45.947	42.0999	42.4782
988	Control	26.0784	20.2109	21.2908	21.4626	15.8986	17.597	16.8851	16.9178
989	Control	34.4132	34.0948	53.7496	41.5279	46.2516	44.5455	39.6094	35.2845
98	Control	63.2816	49.6161	52.0319	45.476	75.201	52.426	52.191	49.3848
990	Control	44.4505	44.4909	42.5236	37.9409	41.6375	41.9637	34.7187	36.1263
991	Control	27.6477	34.8462	28.1948	29.8763	33.7852	29.2148	26.8084	27.7848
992	Control	39.5651	40.7003	36.0408	31.2003	43.9446	45.4061	34.3445	33.0078
993	Control	30.6234	34.3303	35.0434	33.3188	47.7526	32.6203	31.1571	34.921
994	Control	30.4013	23.7772	18.7088	38.8437	21.0825	31.8949	23.7501	25.7185
995	Control	34.0283	41.3844	59.368	58.2831	36.5509	48.2091	47.6745	40.8902
996	Control	45.8125	58.3075	57.2625	60.1368	60.5943	52.7579	53.804	53.7469
997	Control	38.7953	34.0387	45.4936	38.3863	42.6104	40.9064	39.8417	41.0624
998	Control	1.88826	2.37942	2.4628	2.32405	1.70879	2.51217	2.50979	2.24358
999	Control	9.63089	12.7419	4.61268	16.8765	4.14093	10.0484	8.89738	8.42321
99	Control	42.9997	57.4664	65.8288	52.7944	53.7009	58.3886	44.3453	41.6937
9	Control	48.3885	35.6985	35.0656	37.3632	45.4595	42.8612	42.2419	37.8865
sg_NC_000001_100007125_rev	SLC35A3	7.04014	5.16068	3.64856	5.94713	4.22432	8.58542	4.80674	5.68734
sg_NC_000001_100011509	SLC35A3	7.64712	7.23542	4.7235	15.4562	4.89142	8.92965	11.4653	12.307
sg_NC_000001_100049997	HIAT1	18.7503	16.5437	22.8755	28.7448	27.7535	27.3584	23.3114	25.8333
sg_NC_000001_100061836_rev	HIAT1	46.6712	31.2014	31.9516	32.9457	22.236	24.3095	25.2599	27.4021
sg_NC_000001_100068044	HIAT1	11.7331	19.8633	11.5388	8.27023	7.18458	9.58124	12.2525	13.6654
sg_NC_000001_100068544_rev	HIAT1	18.7947	23.1268	25.912	15.2636	20.9713	17.6338	19.5821	20.6294
sg_NC_000001_10007633	RBP7	8.94989	9.47837	9.34462	6.13972	8.57437	10.1468	9.29741	7.83012
sg_NC_000001_10007668	RBP7	12.8582	12.7979	8.3805	11.785	12.7437	10.2574	12.3686	11.9818
sg_NC_000001_10007721	RBP7	7.60271	3.53454	4.57943	3.34718	2.90402	2.46299	4.03249	3.60195
sg_NC_000001_10007744	RBP7	2.95416	2.77194	4.77891	1.97498	3.62671	3.15146	3.77441	3.06625
sg_NC_000001_100107529	SASS6	1.14804	1.99812	2.03061	3.08237	1.681	1.56553	2.31623	2.4349
sg_NC_000001_100107824	SASS6	5.21922	6.67468	4.94513	7.2471	5.09989	6.49544	9.5684	10.279
sg_NC_000001_100121383	SASS6	5.35246	8.60362	8.52457	9.01651	6.53137	9.97465	19.2853	17.9509
sg_NC_000001_100123265	SASS6	3.50192	1.86354	6.05332	3.34718	2.77893	3.44651	5.87779	7.6962
sg_NC_000001_100133314_rev	TRMT13	20.1123	22.824	18.9526	15.6969	29.2406	23.3383	17.3754	18.4101
sg_NC_000001_100140447_rev	TRMT13	10.2379	12.9774	9.11191	13.3859	11.0343	10.9336	9.76196	8.74846
sg_NC_000001_100144132	TRMT13	13.2135	11.7438	13.5668	13.1692	11.4512	12.1753	14.6398	14.2011
sg_NC_000001_100148011	TRMT13	12.799	15.1306	12.5694	9.94334	7.61541	10.9459	12.8074	11.6948
sg_NC_000001_100156286_rev	LRRC39	12.118	11.9456	18.1104	10.7739	12.0072	12.9867	14.2526	14.775
sg_NC_000001_100159266_rev	LRRC39	7.33623	6.79804	6.9177	11.46	8.06014	13.5153	8.12313	7.75359
sg_NC_000001_100159405_rev	LRRC39	13.628	17.2502	18.9193	10.0637	7.54592	8.76983	9.67163	9.47547
sg_NC_000001_100160568	LRRC39	11.9404	11.441	13.2676	12.5674	13.2858	12.1261	10.433	11.6374
sg_NC_000001_100214857	DBT	2.22875	5.18311	4.28022	7.41562	11.0204	12.3597	10.8846	11.4078
sg_NC_000001_100216020_rev	DBT	9.86776	6.57375	6.41902	3.31107	14.1613	6.55691	8.31669	7.39008
sg_NC_000001_100218670	DBT	8.639	6.69711	4.6016	5.29714	4.51617	7.93384	3.96797	4.36723
sg_NC_000001_100230776	DBT	16.959	15.9829	17.1573	19.6691	31.7005	22.8096	22.1629	22.1791
sg_NC_000001_100266598	RTCA	10.6672	6.34945	13.733	15.7932	18.9144	15.5684	13.4397	14.5072
sg_NC_000001_100268260	RTCA	20.2752	22.9473	15.8497	12.447	11.0065	14.462	14.1752	11.14
sg_NC_000001_100270676	RTCA	27.2332	33.0631	25.3136	33.1864	25.3353	29.8418	27.2601	23.6905
sg_NC_000001_100274839	RTCA	18.6911	20.4801	15.6613	21.8959	6.86492	14.6956	16.8851	18.5823
sg_NC_000001_100424289_rev	CDC14A	25.6491	17.8895	15.2291	16.2988	20.2764	21.9859	20.8725	22.4087
sg_NC_000001_100462824	CDC14A	25.4863	28.5435	23.2302	36.99	41.9016	31.563	33.4283	32.74
sg_NC_000001_100468060_rev	CDC14A	7.17338	5.88964	4.55727	5.29714	4.15483	4.98327	4.10992	5.40036
sg_NC_000001_100494862	CDC14A	5.32285	6.0803	9.666	13.8794	5.26666	7.20849	6.5101	5.13251
sg_NC_000001_100539059_rev	GPR88	6.46278	9.81482	8.75729	11.7128	14.6339	10.4664	8.81995	8.86325
sg_NC_000001_100539179	GPR88	14.4571	14.0652	23.7399	14.6858	14.7867	16.3798	15.4398	15.4447
sg_NC_000001_100539534_rev	GPR88	32.9476	22.3642	20.8143	18.9108	19.0534	21.5065	22.421	18.7736
sg_NC_000001_100539623_rev	GPR88	26.567	27.7697	21.8006	20.7163	34.4106	20.2893	23.5695	25.1828
sg_NC_000001_100720631	VCAM1	17.566	16.3306	18.4096	16.1904	20.7212	20.5844	16.4205	17.8935
sg_NC_000001_100723115	VCAM1	2.95416	4.12892	5.24434	2.51664	8.67165	6.49544	6.01974	6.12737
sg_NC_000001_100729145_rev	VCAM1	27.7957	27.4893	24.6597	21.6792	19.387	21.4204	19.9305	20.4572
sg_NC_000001_100731301_rev	VCAM1	8.13566	5.38498	5.95358	10.2082	5.75309	8.80671	8.25217	7.6388
sg_NC_000001_100877481	EXTL2	15.1381	23.2838	7.2834	10.6174	11.5346	15.1381	16.9496	14.1437
sg_NC_000001_100877557_rev	EXTL2	24.2575	21.4445	36.074	31.8744	26.2803	21.113	22.8855	19.6537
sg_NC_000001_100877739	EXTL2	10.5043	8.95128	6.16414	5.77861	4.83583	9.95006	7.85214	7.75359
sg_NC_000001_100877826_rev	EXTL2	16.9738	10.555	4.86756	13.6386	5.76699	8.86818	10.162	8.86325
sg_NC_000001_100896571_rev	SLC30A7	49.7209	35.8555	36.8497	40.7335	38.9413	38.5829	36.9382	35.7054
sg_NC_000001_100906961	SLC30A7	20.7193	20.2109	15.5837	26.3254	26.5305	31.3786	28.2537	26.2734
sg_NC_000001_100913709	SLC30A7	27.8401	32.2332	31.0539	44.0797	39.5667	38.1526	33.2863	33.8114
sg_NC_000001_100921734	SLC30A7	21.7704	18.91	22.7758	15.2756	25.641	23.7194	23.5308	20.9929
sg_NC_000001_10095573	UBE4B	6.32954	5.88964	8.10346	3.91291	7.14288	7.12243	9.8781	9.9729
sg_NC_000001_101013732	DPH5	2.19915	1.13458	1.17731	1.07222	2.50098	1.60241	6.8198	7.61967
sg_NC_000001_101013780	DPH5	1.42932	1.43738	1.29921	1	1.83388	1.78682	8.17474	8.57627
sg_NC_000001_101021663	DPH5	10.5636	4.88031	5.56572	4.8277	10.4506	9.08948	9.52969	10.2599
sg_NC_000001_101025341_rev	DPH5	1.07402	2.53642	1.54301	1.8185	1.6393	1	9.34903	9.30328
sg_NC_000001_101239077	S1PR1	8.35772	12.7755	12.6359	7.23506	11.2706	10.8352	9.74906	9.76245
sg_NC_000001_101239221_rev	S1PR1	4.479	4.76817	4.33563	7.59617	4.22432	6.61838	6.72947	6.01258
sg_NC_000001_101239330	S1PR1	31.4376	32.2107	38.5231	42.6233	27.2532	27.0388	23.9953	23.327
sg_NC_000001_101239637_rev	S1PR1	10.8004	7.23542	10.3531	9.93131	8.07404	9.48289	6.92303	7.46661
sg_NC_000001_10130809	UBE4B	1	1	1.06649	1.16852	2.48708	3.54487	5.71004	4.86466
sg_NC_000001_10135151	UBE4B	9.37922	5.44105	5.89817	3.16662	11.1038	8.69607	11.5169	10.4703
sg_NC_000001_1014051_rev	ISG15	13.2579	12.7194	15.9716	11.9415	12.8827	12.5195	15.0527	12.5557
sg_NC_000001_1014127_rev	ISG15	10.6524	12.2484	9.85439	9.05262	12.1739	11.9663	10.3814	9.91551
sg_NC_000001_1014247	ISG15	5.5005	2.96259	6.70715	8.01746	6.86492	8.56083	7.1166	7.96404
sg_NC_000001_1014288	ISG15	7.95801	6.85412	9.67708	8.83596	15.1342	9.4583	9.50388	11.1208
sg_NC_000001_10147082_rev	UBE4B	5.69295	6.24852	12.4697	4.70734	13.6471	14.6464	13.13	14.335
sg_NC_000001_101804848	OLFM3	16.2484	16.9138	18.199	12.0618	20.4015	13.4539	12.4073	15.5977
sg_NC_000001_101825116	OLFM3	12.5917	9.88211	7.53828	12.0618	18.7476	10.8844	12.6396	12.8427
sg_NC_000001_101836909	OLFM3	12.8138	12.1363	10.1425	16.1904	7.89337	12.5564	12.0073	9.20762
sg_NC_000001_101837005	OLFM3	6.47758	6.55132	4.114	5.21288	4.78024	7.11014	6.00683	6.52914
sg_NC_000001_10267483	KIF1B	8.94989	7.07841	10.7631	10.0637	7.19847	14.1546	10.0329	10.3938
sg_NC_000001_10276366_rev	KIF1B	8.53537	9.31015	13.9658	14.8784	11.4512	11.4991	12.3428	14.4498
sg_NC_000001_10296632	KIF1B	14.2794	9.81482	9.92088	10.8702	12.2017	9.864	9.5684	10.2216
sg_NC_000001_102995999_rev	COL11A1	9.49765	12.3381	9.38895	6.44064	11.6736	8.31495	9.891	9.59026
sg_NC_000001_103015689_rev	COL11A1	5.841	3.25417	2.61795	1.89072	2.38979	3.38504	3.61956	3.77414
sg_NC_000001_103026259	COL11A1	8.04683	17.7885	10.8074	6.75359	7.64321	11.6343	9.00061	9.43721
sg_NC_000001_103078721	COL11A1	6.84769	8.85035	14.3869	16.6719	14.6617	10.9336	8.98771	11.3504
sg_NC_000001_10326274	KIF1B	5.01196	5.56442	6.33036	9.35354	12.6465	9.02801	9.06513	7.5814
sg_NC_000001_103432905_rev	LOC101928436	5.78178	10.3307	6.65174	10.3887	8.47708	5.40127	8.29088	9.18849
sg_NC_000001_103432933_rev	LOC101928436	7.17338	3.92706	6.03115	9.02855	2.97351	8.72066	5.65842	6.24216
sg_NC_000001_103432975_rev	LOC101928436	7.52868	10.6671	7.93723	1.8185	8.83843	8.68377	8.0586	7.06484
sg_NC_000001_103433041	LOC101928436	14.4423	10.5999	8.63539	15.4201	12.4241	12.5564	11.8912	10.2599
sg_NC_000001_103526258	RNPC3	9.05352	5.09339	6.71823	10.9424	9.33875	7.97072	11.4911	9.99203
sg_NC_000001_103534775_rev	RNPC3	10.3711	9.6466	4.18049	8.72763	10.9092	9.60583	16.7173	16.4395
sg_NC_000001_103535382_rev	RNPC3	6.81808	6.55132	6.24171	4.61104	4.12703	6.24955	15.9947	15.9421
sg_NC_000001_103537418	RNPC3	16.6777	17.4857	19.4845	24.5801	20.471	18.0641	16.6012	16.9752
sg_NC_000001_103572252	AMY2B	1	1.01121	1.01108	1.02407	1.0139	1.03688	1.05162	1.03826
sg_NC_000001_103573721	AMY2B	17.7436	21.7249	22.5653	16.7321	15.8986	12.8023	15.6334	15.8464
sg_NC_000001_103573803	AMY2B	1.02961	1.01121	1	1.04815	1.04169	1	1.0129	1
sg_NC_000001_103575257_rev	AMY2B	1.02961	1	1.02216	1	1.0139	1	1	1
sg_NC_000001_103617587	AMY2A	3.85722	4.91396	6.27496	5.46565	4.15483	6.91343	5.69713	5.57255
sg_NC_000001_103618964	AMY2A	11.3038	13.5045	4.53511	10.2683	17.2745	9.88859	11.1427	11.6948
sg_NC_000001_103619104	AMY2A	1	1.01121	1.01108	1.01204	1	1.02459	1.05162	1.15306
sg_NC_000001_103621657	AMY2A	8.74263	5.09339	16.9911	9.51002	10.3811	12.9375	8.20055	7.71533
sg_NC_000001_103656476	AMY1A	17.8473	24.9099	25.2914	15.2756	18.289	21.5433	20.266	23.0783
sg_NC_000001_103656984	AMY1A	8.34292	5.78871	6.49659	9.14892	10.0614	7.42978	7.98118	10.2408
sg_NC_000001_103658529_rev	AMY1A	4.50861	2.52521	4.95622	2.48053	2.3342	2.75805	2.25171	2.16705
sg_NC_000001_103660394_rev	AMY1A	1.0148	1	2.27441	1.01204	1.0139	1.67617	1.33551	1.11479
sg_NC_000001_103691527	AMY1B	18.2618	9.83725	8.87919	10.2443	7.51813	11.831	12.2912	12.1348
sg_NC_000001_103693331	AMY1B	10.8596	11.3512	19.4513	13.0729	8.31031	13.9702	13.53	12.3835
sg_NC_000001_103693492	AMY1B	8.52057	5.56442	7.59369	7.42765	10.2143	9.53206	6.88432	8.00231
sg_NC_000001_103694985	AMY1B	1.0148	1.02243	1.03325	1	1.0278	1.01229	1.0129	1
sg_NC_000001_103750626	AMY1C	6.86249	4.33079	6.44118	6.58508	7.76829	4.93409	7.50372	5.32383
sg_NC_000001_103751968	AMY1C	3.87203	1.84111	2.44064	2.20368	4.68295	2.27858	4.39381	3.41063
sg_NC_000001_103752126	AMY1C	1.0148	1	1.02216	1	1	1.01229	1	1
sg_NC_000001_103752674	AMY1C	1.0148	1.05607	1.03325	1	1	1.02459	1.02581	1.0574
sg_NC_000001_10403106	PGD	2.40641	2.08783	1.9752	6.47675	5.73919	5.81926	14.8462	15.1768
sg_NC_000001_10404275	PGD	2.13993	1	1.80897	1.01204	1.20847	1.92205	4.63899	3.8124
sg_NC_000001_10411459	PGD	4.4642	3.3551	3.82587	4.599	5.76699	7.26996	17.2335	15.2342
sg_NC_000001_10413222_rev	PGD	2.62847	1.91961	4.36888	4.02124	3.97416	6.69214	11.8266	9.47547
sg_NC_000001_10433867	APITD1	11.97	7.50457	8.3251	7.4758	12.1183	16.9577	18.3691	17.2239
sg_NC_000001_10433868	APITD1-CORT	11.1853	9.97182	9.43328	12.9646	14.3837	17.1298	16.7173	15.4447
sg_NC_000001_10433930	APITD1-CORT	1.62178	2.00933	1.58734	2.49256	1.77828	2.21711	1.94201	2.14792
sg_NC_000001_10433933_rev	APITD1	13.7613	15.6241	18.6423	9.76279	22.3472	21.5679	19.8918	17.1857
sg_NC_000001_10433961	APITD1-CORT	9.71972	11.9793	15.085	15.5284	11.7848	14.1054	11.9299	11.3121
sg_NC_000001_10433961_rev	APITD1	9.83815	11.8896	13.3341	14.2405	14.342	14.1177	15.2592	15.5786
sg_NC_000001_1043453	AGRN	25.4567	24.5847	18.3985	17.9358	18.0666	11.6835	12.5493	14.3924
sg_NC_000001_10440400_rev	APITD1	13.5392	12.697	11.2396	13.8433	13.5498	10.9951	13.5429	16.2865
sg_NC_000001_1044416	AGRN	31.2007	23.7996	24.5378	30.7911	34.897	25.8708	23.0017	25.4315
sg_NC_000001_10450240_rev	CORT	7.51388	7.31392	10.3309	9.73872	7.99066	7.76172	10.4072	12.594
sg_NC_000001_10450261	CORT	10.9633	4.5663	12.7911	13.8914	15.0508	14.6341	16.0334	12.8427
sg_NC_000001_10450295	CORT	13.8205	11.1494	11.7605	13.6507	14.5783	10.6631	16.7689	15.1003
sg_NC_000001_10450318	CORT	7.32142	19.9305	19.3737	12.9044	12.7298	8.89277	12.4977	12.6705
sg_NC_000001_10451418_rev	APITD1-CORT	22.2589	19.067	25.4244	25.3866	23.6119	21.7277	20.4725	22.6765
sg_NC_000001_10463518	DFFA	15.8339	20.738	10.6966	16.1423	21.8469	23.9899	16.356	18.4675
sg_NC_000001_1046698	AGRN	21.874	15.7138	16.0491	21.4866	30.9778	20.5352	21.6338	20.3807
sg_NC_000001_10467204	DFFA	8.31331	8.46904	6.25279	7.37951	8.10184	6.83967	8.17474	7.37095
sg_NC_000001_10469232_rev	DFFA	11.3482	12.1587	4.53511	7.64432	5.12768	6.32332	8.22636	7.75359
sg_NC_000001_10472367	DFFA	3.70918	5.82236	5.333	6.97025	7.96286	8.91736	8.61349	7.73446
sg_NC_000001_1048026_rev	AGRN	20.4232	16.8016	11.2618	18.3691	24.7099	12.5318	13.1558	14.5837
sg_NC_000001_10495313_rev	PEX14	35.4051	43.2685	46.6239	41.4196	46.0293	46.5863	43.5065	48.8682
sg_NC_000001_10599238_rev	PEX14	25.2938	16.2633	18.0549	21.7755	18.0944	18.1379	30.5377	31.2859
sg_NC_000001_10599348_rev	PEX14	21.8	11.4746	19.2185	28.0226	25.2102	20.3877	25.2212	29.9658
sg_NC_000001_10629588_rev	PEX14	10.83	5.50834	13.6444	7.63228	12.3685	6.31102	8.26507	8.92064
sg_NC_000001_10654509	CASZ1	6.40356	5.65413	9.57734	11.3757	8.03235	8.19201	7.28435	7.65793
sg_NC_000001_10659706_rev	CASZ1	25.6787	25.5716	34.3231	31.1522	29.9216	39.7508	29.4667	32.4339
sg_NC_000001_10660024	CASZ1	17.714	27.5005	25.3579	23.557	28.0454	28.4034	21.3499	22.1026
sg_NC_000001_10660457	CASZ1	15.7006	17.2166	20.227	25.1458	31.5476	23.9407	24.0727	22.6383
sg_NC_000001_107056827_rev	PRMT6	10.7856	13.8185	16.1821	17.7913	17.5663	12.7777	11.0653	13.4932
sg_NC_000001_107056885	PRMT6	9.55687	12.4054	8.14779	11.3396	13.8556	11.954	11.2201	12.8044
sg_NC_000001_107057173_rev	PRMT6	7.09936	9.14193	10.7742	8.88411	5.90597	7.67566	7.33597	7.88752
sg_NC_000001_107057398_rev	PRMT6	1.681	1.24673	1.57626	1.16852	1.33355	2.58593	1.70973	1.80354
sg_NC_000001_1072085	RNF223	27.2184	32.3902	24.7705	26.6143	39.261	43.98	31.6991	30.6546
sg_NC_000001_1072292_rev	RNF223	20.6009	26.4576	24.3938	27.3847	31.4503	24.3095	27.6859	23.2314
sg_NC_000001_1072374	RNF223	10.6228	7.39242	9.43328	7.15081	11.076	8.70836	7.21983	7.00744
sg_NC_000001_1072422_rev	RNF223	8.99431	16.1063	9.45544	11.5322	10.2143	11.7942	9.02642	13.608
sg_NC_000001_107324381_rev	NTNG1	40.5718	45.8815	45.2498	52.8666	25.4187	44.6684	33.1315	38.537
sg_NC_000001_107324613	NTNG1	11.5999	29.4855	13.9658	24.8449	18.2751	21.5802	18.6917	15.8464
sg_NC_000001_107324744_rev	NTNG1	54.8579	38.177	52.8852	47.0408	40.9843	42.7628	38.8352	47.1464
sg_NC_000001_107324847	NTNG1	15.8635	14.839	12.237	19.4524	22.5279	21.6417	21.1435	18.2188
sg_NC_000001_107705020_rev	VAV3	28.7432	27.4445	25.6017	37.2549	29.185	35.4725	28.4344	25.642
sg_NC_000001_107755464_rev	VAV3	3.38349	5.35133	1.69816	3.01015	2.01455	4.20874	4.60028	4.63508
sg_NC_000001_107760817_rev	VAV3	20.4824	11.6092	15.3177	18.1645	12.4936	16.8593	17.0141	17.0135
sg_NC_000001_107777243_rev	VAV3	3.16142	5.76628	5.5768	4.2379	2.91791	3.40963	6.12297	4.19504
sg_NC_000001_108155053	SLC25A24	17.8177	14.1774	18.0882	26.2532	21.5828	22.6129	18.653	16.9178
sg_NC_000001_108157467	SLC25A24	21.2226	15.6129	17.6117	12.6035	17.9972	22.8096	17.3625	21.1651
sg_NC_000001_108157552	SLC25A24	10.1786	7.65036	13.4338	13.6507	2.94571	17.2158	13.2332	13.3019
sg_NC_000001_108200039	SLC25A24	36.4118	41.6199	33.3922	33.8003	34.7581	36.4929	29.7248	32.2043
sg_NC_000001_108234309_rev	NBPF4	22.7179	24.2146	20.7035	16.5034	20.4432	19.6992	24.7954	21.873
sg_NC_000001_108234406	NBPF4	21.4151	14.7605	15.495	13.2414	13.4803	11.9048	13.259	12.2496
sg_NC_000001_108236330_rev	NBPF4	12.3401	17.1717	15.8607	12.6877	14.6478	13.085	14.3171	12.3644
sg_NC_000001_108237321	NBPF4	5.30804	7.67279	6.87337	10.9304	4.40499	4.55298	6.43267	6.41435
sg_NC_000001_108454478	NBPF6	7.88399	5.73264	4.00318	3.81661	7.44864	7.74943	6.67785	7.50488
sg_NC_000001_108457290_rev	NBPF6	10.6672	7.66158	3.14988	5.67028	10.7285	7.65107	9.90391	8.34668
sg_NC_000001_108459076	NBPF6	16.0856	22.3978	14.3647	19.4163	16.788	19.7115	16.2399	15.9995
sg_NC_000001_108460044_rev	NBPF6	7.02534	9.24286	8.3805	5.06844	9.35265	7.94613	9.85229	7.96404
sg_NC_000001_108560502	FAM102B	4.78989	10.4428	9.93196	9.60631	15.1064	12.5195	13.9687	14.8516
sg_NC_000001_1085941_rev	C1orf159	11.3482	12.955	15.351	18.7182	8.17133	10.6016	12.7686	10.8147
sg_NC_000001_108600678	FAM102B	7.82477	8.96249	7.87074	8.34245	6.10054	8.20431	10.0975	11.3504
sg_NC_000001_108612246	FAM102B	4.06448	5.81114	5.55464	3.62402	4.15483	5.9545	5.86489	8.19363
sg_NC_000001_108628215_rev	FAM102B	17.1219	10.6784	7.62694	13.097	6.43409	6.34791	9.02642	9.53287
sg_NC_000001_108650267	HENMT1	32.7996	28.308	31.2423	21.0292	17.4968	27.4814	25.7116	26.4838
sg_NC_000001_108654771	HENMT1	27.8253	25.1566	16.8249	19.3441	38.8996	32.6817	26.6665	27.5552
sg_NC_000001_108655592	HENMT1	28.9209	27.1417	19.1742	17.683	11.5346	20.0066	18.7304	20.2468
sg_NC_000001_108657502	HENMT1	22.9695	23.5754	16.2819	24.532	19.387	23.8423	20.1111	20.2276
sg_NC_000001_108692788_rev	PRPF38B	1.19246	1	1.63166	1	1.34745	1.08606	2.65174	1.97573
sg_NC_000001_108696294_rev	PRPF38B	2.90975	3.07473	2.76201	5.00826	2.11183	1.25817	3.61956	3.3915
sg_NC_000001_108699228	PRPF38B	12.651	7.78494	9.84331	10.7137	6.75374	7.34372	12.1105	11.9244
sg_NC_000001_108699346	PRPF38B	4.93794	2.92894	5.4549	4.21383	1.50033	5.80697	4.62608	6.06998
sg_NC_000001_108717909	FNDC7	9.26078	8.12139	5.36624	10.9304	6.96221	5.64715	9.18127	9.20762
sg_NC_000001_108725790	FNDC7	8.31331	8.18867	11.1177	8.81189	9.033	7.36831	10.7814	8.92064
sg_NC_000001_108727825_rev	FNDC7	9.3052	12.2596	5.86493	12.6877	11.8126	8.46248	9.62001	9.16936
sg_NC_000001_108727957_rev	FNDC7	33.7619	43.2124	41.5595	36.4123	36.6204	27.1986	23.1178	25.3359
sg_NC_000001_1087511_rev	C1orf159	10.7856	13.5493	11.3837	11.6526	9.29706	15.7651	10.4072	11.2356
sg_NC_000001_108752302	STXBP3	6.29993	8.95128	8.08129	4.74345	7.53202	6.81508	10.02	11.4652
sg_NC_000001_1087549_rev	C1orf159	23.2656	14.5587	11.8824	14.9145	10.0475	17.0929	12.2654	13.1488
sg_NC_000001_108772715	STXBP3	9.92698	12.9437	13.722	14.3127	14.9396	15.4947	14.3301	13.6654
sg_NC_000001_108779318	STXBP3	7.66192	7.0672	5.72086	9.52206	4.84972	9.0526	6.67785	7.46661
sg_NC_000001_108782502	STXBP3	18.5135	13.0895	9.67708	13.4942	10.7285	15.0767	16.1495	12.6705
sg_NC_000001_108843158	AKNAD1	19.1056	23.5081	20.36	20.62	17.5524	21.5433	19.7111	18.1614
sg_NC_000001_108849052	AKNAD1	7.29182	14.5587	4.90081	9.4378	5.16938	7.63878	7.14241	6.87352
sg_NC_000001_108852097	AKNAD1	10.6228	15.5344	8.97892	13.6146	11.0621	9.35995	9.90391	10.0494
sg_NC_000001_108852450	AKNAD1	18.3358	25.0557	24.1278	22.9672	34.3272	23.8792	21.5435	24.8193
sg_NC_000001_108896933_rev	GPSM2	12.8138	14.94	11.8602	13.4942	9.74179	9.58124	10.6911	10.4321
sg_NC_000001_108898040_rev	GPSM2	7.98762	9.041	9.68816	9.08873	9.08859	8.6223	6.97465	7.25616
sg_NC_000001_108901801	GPSM2	4.61224	2.79436	2.3409	9.8952	8.22692	6.08973	5.40034	7.44748
sg_NC_000001_108914358	GPSM2	8.06164	14.9288	12.1372	13.8673	23.4173	12.4457	11.6589	10.5086
sg_NC_000001_108939722	CLCC1	11.7923	5.37376	4.94513	3.25088	4.04365	7.06096	10.2394	8.55714
sg_NC_000001_108941427	CLCC1	5.79658	4.73452	5.25543	2.56478	5.15548	7.36831	5.18097	4.23331
sg_NC_000001_108943556	CLCC1	2.31758	6.30459	3.95885	3.50366	4.78024	3.86451	6.25201	6.6822
sg_NC_000001_108943862_rev	CLCC1	11.2594	12.8877	13.5668	10.7498	8.43539	10.6754	11.5169	11.4078
sg_NC_000001_108991265	WDR47	3.59075	4.68966	1.6095	4.28605	3.89077	4.40545	5.33582	6.05084
sg_NC_000001_108995696_rev	WDR47	13.0359	10.3531	6.4301	11.2554	5.16938	12.0278	7.38759	7.73446
sg_NC_000001_109011010_rev	WDR47	10.3267	6.75318	10.4085	14.8905	11.3262	13.9579	10.02	9.9729
sg_NC_000001_109011565_rev	WDR47	39.0322	28.6556	40.2962	35.016	27.823	22.3302	21.8403	23.6523
sg_NC_000001_109064668	TAF13	16.6185	21.7137	19.9721	19.9459	11.6875	13.8842	16.4463	16.4586
sg_NC_000001_109064690	TAF13	14.6347	13.1456	13.3563	8.88411	7.87947	9.88859	8.00699	8.25102
sg_NC_000001_109066182	TAF13	13.8945	10.2522	17.3346	12.7359	9.47773	17.2158	19.2337	20.3998
sg_NC_000001_109066212	TAF13	12.9174	12.7979	17.9663	14.1683	19.4147	16.0356	20.5628	22.5809
sg_NC_000001_109092902_rev	TMEM167B	31.3636	33.2425	29.4471	29.0578	22.5557	25.8585	21.6855	21.3182
sg_NC_000001_109092950_rev	TMEM167B	14.9456	12.3606	12.0043	14.072	12.6604	14.462	13.9945	12.4409
sg_NC_000001_109092980_rev	TMEM167B	14.5311	13.9306	12.4808	11.8452	11.6041	11.0073	10.8201	12.9766
sg_NC_000001_109093002	TMEM167B	37.833	29.3734	22.4544	20.8607	23.2645	33.6284	24.7954	29.3919
sg_NC_000001_109106639_rev	C1orf194	13.8353	10.8017	11.3726	11.4961	2.57047	13.9579	11.1943	11.1591
sg_NC_000001_109107023	C1orf194	6.61082	8.31204	8.55781	7.27117	6.07274	8.69607	5.12935	6.6248
sg_NC_000001_109107073	C1orf194	19.6386	19.8969	20.1162	17.7191	21.8469	24.5677	23.4662	20.2468
sg_NC_000001_109107987_rev	C1orf194	29.0245	23.2165	24.0724	24.8088	25.0434	26.4732	24.7567	20.419
sg_NC_000001_1091473	C1orf159	4.58263	3.45604	5.70978	10.7137	5.96156	6.43397	8.72962	6.60567
sg_NC_000001_109171885_rev	KIAA1324	4.71587	10.0728	8.51349	5.20084	8.71335	9.97465	7.05208	7.06484
sg_NC_000001_109173743	KIAA1324	41.0308	50.7375	46.4688	34.017	37.1763	31.649	30.4345	29.3345
sg_NC_000001_109188217	KIAA1324	28.0474	27.1192	27.264	26.2893	21.9025	32.9276	26.4342	27.5361
sg_NC_000001_109189160	KIAA1324	32.5035	23.5305	23.3742	25.3505	33.2015	28.8583	29.6215	29.0666
sg_NC_000001_109223979_rev	SARS	1.56256	2.16634	2.98365	1.95091	2.84842	1	1.89039	2.4349
sg_NC_000001_109229524_rev	SARS	3.47231	2.08783	1.63166	1.09629	1.04169	1.84829	3.99378	3.64021
sg_NC_000001_109230980	SARS	7.69153	11.7325	9.40003	8.04153	8.3381	11.1918	22.0726	21.5095
sg_NC_000001_109236007_rev	SARS	11.9996	14.1325	23.6734	18.0682	24.5292	23.9284	19.7756	17.1283
sg_NC_000001_109251274_rev	CELSR2	7.26221	6.98869	4.86756	4.74345	5.64191	6.96261	5.55519	5.7256
sg_NC_000001_109253036	CELSR2	27.0111	16.3755	29.0038	17.3941	24.9461	23.4981	19.5821	19.2137
sg_NC_000001_109258609	CELSR2	13.6132	12.6297	15.2956	12.2664	17.1772	14.6218	15.9947	16.2673
sg_NC_000001_109259063_rev	CELSR2	14.9456	13.9643	16.3705	14.397	18.3863	16.1094	16.9109	14.6028
sg_NC_000001_109281240_rev	PSRC1	10.9485	11.7438	14.1541	12.0979	6.64256	11.6589	11.4911	9.83898
sg_NC_000001_109281697_rev	PSRC1	6.32954	7.05598	5.53247	5.82676	6.25341	5.72091	5.14225	8.04057
sg_NC_000001_109281820_rev	PSRC1	13.8945	13.2241	11.9599	15.8655	12.6604	19.0599	13.5687	13.5123
sg_NC_000001_109282010	PSRC1	4.55303	9.43351	9.37787	4.599	4.27991	7.88466	6.62624	6.85439
sg_NC_000001_109296842	MYBPHL	13.9685	14.3904	12.0043	12.772	11.3262	20.4369	12.7428	11.2356
sg_NC_000001_109297107	MYBPHL	7.27701	8.54755	10.8296	9.77483	6.42019	7.70025	6.8069	6.6822
sg_NC_000001_109297170_rev	MYBPHL	8.47616	18.5848	12.2813	12.3026	10.0475	11.2286	9.09094	8.95891
sg_NC_000001_109306854_rev	MYBPHL	6.67004	6.03544	5.00054	3.28699	11.7014	4.68821	5.80037	5.38123
sg_NC_000001_109327522	SORT1	18.2322	30.0911	34.0017	19.5969	28.4206	32.1531	22.4339	22.3513
sg_NC_000001_109340753_rev	SORT1	22.3478	25.2688	18.0328	24.207	28.9487	25.4283	25.647	23.8627
sg_NC_000001_109342022	SORT1	22.5106	19.4595	22.4434	27.0958	30.1578	22.6744	22.8468	20.0746
sg_NC_000001_109367480_rev	SORT1	10.3415	22.3081	14.6528	16.4673	26.8223	11.9417	14.9753	15.9038
sg_NC_000001_109411879_rev	PSMA5	1.48854	1.01121	1.03325	1	1.15288	1.24588	1.28389	1.07653
sg_NC_000001_109412154	PSMA5	3.7832	3.53454	3.69289	4.65919	3.30706	3.85222	5.42615	6.43348
sg_NC_000001_109415242	PSMA5	1.88826	1.61681	1.16623	2.20368	3.48773	2.00811	3.65827	4.3481
sg_NC_000001_109415315	PSMA5	4.07929	1.95326	2.49605	1.98702	2.00065	1.63929	3.49051	3.60195
sg_NC_000001_109467074	SYPL2	4.36057	3.64669	8.447	9.08873	12.7021	5.85615	10.1878	9.70505
sg_NC_000001_109467129	SYPL2	3.97566	2.92894	4.69025	3.51569	6.78154	5.41356	6.54881	4.52029
sg_NC_000001_109476807_rev	SYPL2	5.47089	7.20177	5.02271	8.49893	3.97416	7.78631	6.54881	8.32755
sg_NC_000001_109476922_rev	SYPL2	13.2579	15.3886	10.5636	11.6766	12.8549	15.0767	12.1105	10.8721
sg_NC_000001_10948565_rev	C1orf127	52.3116	43.8741	56.5311	52.6499	51.7691	49.3033	53.4427	54.493
sg_NC_000001_109487015	ATXN7L2	5.45609	6.68589	5.43274	9.2091	5.76699	3.43422	5.12935	4.19504
sg_NC_000001_109488935	ATXN7L2	13.0507	5.20554	12.1705	8.65541	5.15548	6.90114	7.98118	6.75873
sg_NC_000001_109489947_rev	ATXN7L2	15.597	17.4633	23.8729	13.7229	9.28316	14.6464	10.9104	12.3835
sg_NC_000001_109490972_rev	ATXN7L2	6.40356	8.08774	10.8961	12.7479	5.75309	3.79075	5.05192	5.38123
sg_NC_000001_109495165_rev	CYB561D1	13.3912	15.4334	18.1325	14.1683	14.7589	15.1504	15.1946	14.9855
sg_NC_000001_109495831	CYB561D1	6.74406	10.5438	13.3673	9.70261	8.17133	7.63878	8.53606	8.51887
sg_NC_000001_109495868_rev	CYB561D1	25.2494	30.1809	35.4424	25.3384	30.0328	21.8138	30.0345	25.6037
sg_NC_000001_109495936_rev	CYB561D1	14.1314	14.626	16.1489	17.2497	16.4823	15.9127	15.0914	12.7279
sg_NC_000001_109507982	AMIGO1	15.6562	8.76063	5.64329	10.8943	16.3572	11.4131	9.10385	10.3938
sg_NC_000001_109508065_rev	AMIGO1	20.9858	24.652	27.2418	15.1673	29.5463	23.1662	21.3887	24.5515
sg_NC_000001_109508180_rev	AMIGO1	17.107	12.1251	14.7193	18.5978	9.78349	13.8842	15.1817	11.9626
sg_NC_000001_109508819_rev	AMIGO1	11.6887	10.2858	12.78	12.9285	11.2428	12.4826	9.68454	8.78672
sg_NC_000001_10954055_rev	C1orf127	22.9103	24.9099	37.5036	25.9643	24.9183	27.5182	25.4406	26.216
sg_NC_000001_109543376_rev	GPR61	14.2202	18.7418	12.9684	13.1812	11.3262	14.6218	13.3751	10.6808
sg_NC_000001_109543471	GPR61	7.46947	14.5362	15.1183	11.135	13.2302	10.3804	15.0785	15.3299
sg_NC_000001_109543636_rev	GPR61	15.5082	21.2202	10.9515	22.6301	19.1368	15.5684	17.3496	17.5874
sg_NC_000001_109543720	GPR61	13.8057	12.955	19.8835	12.6516	13.0912	11.5729	12.8848	11.5035
sg_NC_000001_109548791	GNAI3	12.5917	15.6801	28.7822	13.2174	10.534	12.3966	10.8846	10.6234
sg_NC_000001_10957052_rev	C1orf127	21.9184	13.7512	14.7747	20.6681	15.6901	16.7855	15.7495	17.7214
sg_NC_000001_109573919	GNAI3	16.0263	14.5923	16.8359	16.2145	21.8191	25.4897	18.1239	17.377
sg_NC_000001_109579296	GNAI3	20.4084	38.7265	44.5295	26.0245	23.334	25.5635	21.3241	20.6103
sg_NC_000001_109582469_rev	GNAI3	16.204	13.2914	11.6164	17.8395	12.9244	11.7696	14.072	12.2496
sg_NC_000001_109606007_rev	GNAT2	8.99431	8.91763	12.514	11.0267	8.56047	10.073	9.54259	7.00744
sg_NC_000001_109606392_rev	GNAT2	17.714	12.3045	17.6449	20.7885	16.8853	13.626	17.8529	17.8361
sg_NC_000001_109608649_rev	GNAT2	2.82093	3.10838	5.20002	3.97309	6.47578	8.20431	7.59405	7.56227
sg_NC_000001_109610072_rev	GNAT2	12.725	15.6577	16.6919	13.8192	21.4022	17.0683	14.201	13.8567
sg_NC_000001_109625720	AMPD2	10.9929	11.7662	9.41112	14.6016	7.86557	8.25348	9.8781	9.51373
sg_NC_000001_109626884	AMPD2	7.78036	14.8839	8.08129	10.2443	7.28186	10.2943	10.3297	8.21276
sg_NC_000001_109627298	AMPD2	18.6319	13.8858	11.5942	11.3878	12.6604	8.37642	10.5749	11.1782
sg_NC_000001_109628416	AMPD2	7.60271	8.86156	8.23644	9.35354	5.19717	7.36831	6.2004	7.42835
sg_NC_000001_10964150	C1orf127	39.4467	25.2464	25.6682	31.2966	28.6847	27.6043	25.4019	30.8076
sg_NC_000001_109656776	GSTM4	7.41025	5.03732	3.21637	2.99811	3.94636	6.83967	6.62624	6.6822
sg_NC_000001_109657646_rev	GSTM4	1.0148	1.0785	4.114	1.02407	1	1	1.02581	1.19132
sg_NC_000001_109657869_rev	GSTM4	19.0316	18.5736	15.9383	14.5655	14.3281	19.2935	15.3753	16.9178
sg_NC_000001_109658877	GSTM4	9.82335	8.69334	6.6739	8.81189	9.07469	10.0115	8.45864	8.61453
sg_NC_000001_109669300_rev	GSTM2	6.62562	4.71209	5.32192	4.98418	7.26796	8.06907	7.37468	6.77786
sg_NC_000001_109669346_rev	GSTM2	1.05922	1	1.05541	1.03611	1.0139	1.09835	1.03871	1.01913
sg_NC_000001_109669538_rev	GSTM2	14.6347	17.8895	26.5215	18.2126	14.9396	22.4039	20.2531	20.3998
sg_NC_000001_109671309	GSTM2	4.28655	7.77373	9.96521	3.17866	4.47448	7.06096	4.21315	5.66821
sg_NC_000001_109689100_rev	GSTM1	18.2766	26.48	23.0639	17.0691	19.2897	26.6577	24.3824	21.7391
sg_NC_000001_109689295	GSTM1	34.1616	32.1098	32.683	29.443	39.5111	27.5551	30.1764	31.726
sg_NC_000001_109690293	GSTM1	10.1935	9.61295	5.58788	9.13688	4.3772	5.88073	8.0328	7.54314
sg_NC_000001_109690334	GSTM1	13.2135	14.0428	14.8855	15.4321	10.534	14.0071	16.8335	19.0223
sg_NC_000001_109712634_rev	GSTM5	4.4642	8.80549	10.7409	11.3276	5.23887	7.72484	7.36178	6.75873
sg_NC_000001_109712685	GSTM5	15.597	9.87089	9.20056	12.8683	10.1865	8.65919	12.2912	11.7139
sg_NC_000001_109713540_rev	GSTM5	1.04441	1.03364	1	1	1.0139	1.02459	1.02581	1.03826
sg_NC_000001_109713728_rev	GSTM5	16.7962	22.409	11.4391	12.6998	13.4942	16.9577	10.7943	13.2827
sg_NC_000001_109738125_rev	GSTM3	44.4802	41.6311	36.3178	36.8937	42.0406	45.7503	33.596	37.0447
sg_NC_000001_109739446	GSTM3	9.32	7.76251	6.36361	6.80174	9.19977	9.55665	9.76196	11.58
sg_NC_000001_109739842	GSTM3	30.1348	36.2593	32.417	35.004	39.1081	35.7552	32.4734	30.0998
sg_NC_000001_109740247	GSTM3	15.0196	14.3232	10.9404	9.63039	7.75439	11.1672	9.62001	9.83898
sg_NC_000001_109757065_rev	EPS8L3	12.0144	5.90086	9.84331	11.8813	13.8	11.2409	11.104	11.3121
sg_NC_000001_109757516_rev	EPS8L3	18.2618	21.4221	16.714	20.7524	21.2354	21.1253	19.2207	20.3998
sg_NC_000001_109757852_rev	EPS8L3	10.8004	20.8838	8.76837	19.0311	16.8297	16.9208	15.2592	20.0937
sg_NC_000001_109759757	EPS8L3	18.6467	17.4184	22.399	14.6016	18.2195	12.7162	15.0914	12.8427
sg_NC_000001_109914314	CSF1	7.76555	4.90274	4.34672	2.70923	6.75374	3.43422	5.6068	6.35696
sg_NC_000001_109917345	CSF1	8.69822	8.89521	9.27813	8.49893	12.035	9.77794	10.1491	8.72932
sg_NC_000001_109921932	CSF1	7.64712	14.2334	9.35571	10.9063	7.99066	11.9786	10.1878	10.566
sg_NC_000001_109923575	CSF1	8.10605	9.99425	11.3061	12.2424	8.67165	8.88048	8.14893	8.13623
sg_NC_000001_110012398	AHCYL1	3.82762	1.80746	9.33354	4.86381	5.15548	3.10228	6.31654	10.6425
sg_NC_000001_110012941_rev	AHCYL1	3.02819	4.35322	3.09447	3.97309	2.25081	4.04892	12.8332	11.6374
sg_NC_000001_110015453	AHCYL1	5.29324	8.44661	4.67917	5.91102	3.54332	3.34816	6.17459	6.6822
sg_NC_000001_110016705	AHCYL1	4.96755	2.42428	1.93087	2.60089	2.63995	2.52446	7.41339	6.54828
sg_NC_000001_110037940	STRIP1	4.22733	10.2634	5.73195	2.43238	3.64061	6.07744	7.1295	7.83012
sg_NC_000001_110041743_rev	STRIP1	1.84384	2.73829	4.06967	2.29997	4.62736	3.33587	5.98103	4.99859
sg_NC_000001_110043096	STRIP1	1.94747	1.58317	2.7066	1.74628	4.05754	1.93435	8.6651	9.39894
sg_NC_000001_110046699	STRIP1	1.62178	1.76261	1.38786	1.25277	2.72334	3.13916	9.74906	9.16936
sg_NC_000001_110064708_rev	ALX3	31.408	56.5468	41.1273	50.2546	42.7077	56.8272	45.9841	42.5929
sg_NC_000001_110064850	ALX3	31.2747	28.3977	18.9969	27.9986	35.1055	30.8376	24.1373	26.4455
sg_NC_000001_110070341_rev	ALX3	22.8955	32.0425	36.4176	25.9523	32.3398	33.53	27.5827	25.5655
sg_NC_000001_110070409_rev	ALX3	41.6525	41.0368	30.4666	35.1364	31.631	34.8209	29.6732	29.8702
sg_NC_000001_110112611_rev	UBL4B	7.85438	3.37753	8.92351	9.58224	8.47708	6.85196	7.50372	7.83012
sg_NC_000001_110112705_rev	UBL4B	14.6051	21.7137	16.437	23.0755	15.6901	15.5438	13.6461	13.608
sg_NC_000001_110112773	UBL4B	4.92313	4.66723	7.75992	4.96011	2.16743	5.70862	4.80674	4.73074
sg_NC_000001_110112831_rev	UBL4B	12.5029	9.98304	13.1568	15.4442	12.2017	14.5972	11.4008	12.5557
sg_NC_000001_11016988_rev	TARDBP	1	1	1	1	1.13898	1.57782	2.85821	4.2907
sg_NC_000001_110172148	SLC6A17	34.7093	36.1696	42.9226	39.8187	32.7568	32.4727	33.4025	39.6275
sg_NC_000001_110174830	SLC6A17	27.2776	22.7006	26.2333	24.3394	26.2525	26.252	21.0015	24.0158
sg_NC_000001_11018841	TARDBP	1.11843	3.29903	2.98365	1.34907	2.51487	3.13916	9.76196	14.1819
sg_NC_000001_110192156_rev	SLC6A17	13.8945	12.3381	15.5615	16.3349	9.63061	9.17554	14.2655	13.2253
sg_NC_000001_110194646_rev	SLC6A17	21.5779	16.1063	22.8866	13.7951	20.6934	19.1952	20.0466	22.0643
sg_NC_000001_11020526	TARDBP	4.40498	4.7906	5.15569	6.04342	3.54332	6.95031	13.4655	17.5683
sg_NC_000001_110211994	KCNC4	10.3415	11.5307	11.151	10.3767	7.28186	15.9496	12.3557	12.8427
sg_NC_000001_11022143	TARDBP	1.87345	1.21308	2.219	2.54071	3.34875	3.02852	12.6138	14.048
sg_NC_000001_110223071_rev	KCNC4	19.0168	14.4129	23.5848	17.3219	15.0091	16.5274	19.5175	15.1768
sg_NC_000001_110223353_rev	KCNC4	28.1658	38.8162	30.5109	28.3356	53.2284	35.8044	37.4028	38.2882
sg_NC_000001_110223521	KCNC4	3.10221	2.86165	5.00054	4.52678	7.671	3.16375	5.46486	6.43348
sg_NC_000001_11027608	MASP2	14.9752	16.039	18.4428	23.6051	16.4406	18.937	19.5046	19.6346
sg_NC_000001_110339579	RBM15	13.7169	9.56809	13.323	6.45267	6.85103	10.2574	10.9879	12.0583
sg_NC_000001_110339738_rev	RBM15	13.5244	9.02978	10.8961	4.88789	8.90792	5.9422	8.11022	9.03544
sg_NC_000001_110340935	RBM15	1.04441	2.68222	1	1.3611	2.73724	1.49176	4.04539	5.62994
sg_NC_000001_110341239_rev	RBM15	6.5368	3.48968	2.96149	5.56195	4.3216	2.96705	6.25201	5.45775
sg_NC_000001_11034835_rev	MASP2	21.7556	10.7456	16.2154	23.5209	17.469	13.2326	16.3302	14.2585
sg_NC_000001_110378951_rev	SLC16A4	12.192	16.14	19.0523	15.1794	21.8191	15.5193	14.1365	14.2585
sg_NC_000001_110379156	SLC16A4	24.598	25.9417	19.5067	23.2801	20.5127	22.8342	16.0979	16.2865
sg_NC_000001_110381657	SLC16A4	22.8215	20.2446	13.4449	19.8496	18.97	16.3307	18.7304	17.7405
sg_NC_000001_110381788_rev	SLC16A4	10.7264	20.5586	11.3837	13.2535	7.50423	12.6179	9.29741	7.08397
sg_NC_000001_110406338	LAMTOR5	1.51815	3.38875	2.89499	2.32405	2.55657	2.42611	6.48429	7.92578
sg_NC_000001_110407651_rev	LAMTOR5	4.27174	3.10838	5.46598	7.64432	4.05754	2.79493	5.61971	6.03171
sg_NC_000001_110407700_rev	LAMTOR5	11.8811	13.7512	4.46862	11.5683	10.7563	11.8679	6.74237	7.40922
sg_NC_000001_110407746_rev	LAMTOR5	12.4585	15.9269	9.81006	9.81094	7.99066	11.2778	9.95552	11.5609
sg_NC_000001_110451233_rev	PROK1	16.6037	17.7325	13.8549	15.2034	17.4829	20.191	20.7176	17.8935
sg_NC_000001_110451255_rev	PROK1	17.6992	14.2895	17.4011	12.76	17.7053	12.0032	13.4784	14.4307
sg_NC_000001_110453983	PROK1	32.8588	28.2407	26.6655	23.3162	23.8899	20.5352	23.634	20.7251
sg_NC_000001_110454045	PROK1	20.3788	22.7118	32.4613	28.793	22.0693	18.8509	21.5693	22.3704
sg_NC_000001_11046587	MASP2	19.8458	18.2147	21.5125	18.7182	17.4829	17.0806	17.2722	16.9943
sg_NC_000001_11046910_rev	MASP2	4.33096	4.59994	5.62113	3.1907	7.25407	7.73713	6.08426	5.95518
sg_NC_000001_110517818	KCNA10	1	3.55697	1.44327	1	1.97285	1.81141	1.94201	1.49743
sg_NC_000001_110517951	KCNA10	7.95801	6.66346	16.1045	5.86287	17.4134	15.507	10.4846	10.9104
sg_NC_000001_110518377_rev	KCNA10	5.66335	9.041	8.31401	9.24521	4.07144	6.87655	5.00031	6.10824
sg_NC_000001_110518697_rev	KCNA10	17.6548	13.0559	11.4613	15.6969	10.7702	7.88466	9.10385	9.87724
sg_NC_000001_11056609	SRM	2.67288	2.82801	1.78681	2.79348	3.14028	2.67199	7.89085	7.65793
sg_NC_000001_11056685	SRM	1.99189	3.6579	6.86229	5.04437	3.98805	3.45881	5.01321	7.94491
sg_NC_000001_11058805	SRM	3.35388	4.38686	3.58207	5.0564	4.61346	4.72509	18.9756	18.7736
sg_NC_000001_11059302	SRM	3.22064	3.1981	2.37415	2.0472	1.77828	2.61052	7.76181	8.97804
sg_NC_000001_110604199	KCNA2	10.7412	3.9607	6.60741	6.886	11.3262	8.43789	10.7427	9.09283
sg_NC_000001_110604275	KCNA2	44.3321	55.7169	38.2793	36.8817	44.0697	40.6729	34.28	34.0792
sg_NC_000001_110604383	KCNA2	12.3697	9.90454	7.46071	7.78876	7.14288	11.4008	9.86519	11.1591
sg_NC_000001_110604535_rev	KCNA2	22.5994	20.1997	19.2518	15.396	19.4564	17.4248	22.1113	20.0937
sg_NC_000001_110673813	KCNA3	20.7933	20.3567	17.8666	13.6266	15.301	14.0932	13.9558	12.0009
sg_NC_000001_110674211	KCNA3	10.5488	9.25408	11.5499	10.2443	15.565	17.597	14.601	14.048
sg_NC_000001_110674298_rev	KCNA3	14.7236	11.8896	17.246	19.645	20.3737	25.4774	14.8462	17.0135
sg_NC_000001_110674692	KCNA3	26.1377	34.8911	36.617	37.6641	33.7713	37.4641	24.3179	26.1203
sg_NC_000001_11079813_rev	EXOSC10	1	1	3.42692	1	2.44538	1.74994	3.27114	3.3915
sg_NC_000001_11087453_rev	EXOSC10	1.0148	1	1	1.01204	1	1	1.85168	1.24872
sg_NC_000001_110892398	CD53	16.8406	14.3792	9.49977	14.3849	17.886	14.6833	12.0589	11.3695
sg_NC_000001_110894961_rev	CD53	11.363	13.4933	17.8555	18.2006	16.7741	18.3469	18.5755	18.6206
sg_NC_000001_110895004_rev	CD53	8.9647	9.18679	15.9383	9.26928	15.3427	16.1217	12.988	14.5263
sg_NC_000001_110895048_rev	CD53	10.8893	10.0167	11.6053	16.1182	14.064	15.3226	15.2592	17.0326
sg_NC_000001_11090608_rev	EXOSC10	5.26363	4.37565	4.62376	3.21477	3.50163	5.99138	6.22621	8.63366
sg_NC_000001_11091493	EXOSC10	6.24071	8.42418	7.21691	5.59806	7.79608	5.68403	5.45195	5.26643
sg_NC_000001_110951617	LRIF1	23.3396	13.0783	13.5557	15.9979	7.17068	13.1957	9.95552	9.83898
sg_NC_000001_110951859	LRIF1	26.3597	22.2744	21.9336	24.0986	19.2897	17.1175	13.8784	12.881
sg_NC_000001_110952200_rev	LRIF1	23.014	26.3118	19.3294	19.8376	23.3618	21.113	17.5303	14.7368
sg_NC_000001_110952710_rev	LRIF1	23.6653	22.2969	27.2972	20.1867	27.9203	20.4369	18.0465	16.3821
sg_NC_000001_111124807	DRAM2	1.14804	2.91773	1.8533	1.25277	1.70879	3.81533	2.18719	1.63136
sg_NC_000001_111126242	DRAM2	11.0965	14.7717	16.1378	17.5265	6.3646	13.9579	11.9041	10.0112
sg_NC_000001_111131446	DRAM2	8.34292	10.1737	12.0153	10.3526	8.17133	7.6019	9.80067	9.62853
sg_NC_000001_111131509_rev	DRAM2	5.67815	7.41485	3.32719	6.4286	3.0152	4.46692	5.41324	5.76387
sg_NC_000001_111147859	CEPT1	10.4895	6.86533	9.36679	16.1303	4.78024	7.25767	8.56187	8.78672
sg_NC_000001_111147959_rev	CEPT1	13.4356	19.9754	16.9024	27.3847	10.937	18.5067	22.0984	20.6868
sg_NC_000001_111159389_rev	CEPT1	17.6844	16.9362	16.8914	14.0118	7.97676	16.011	22.9114	19.8259
sg_NC_000001_111182285	CEPT1	16.9442	16.6558	16.7695	14.7942	15.8013	15.5316	22.7565	24.9724
sg_NC_000001_111192198_rev	DENND2D	4.58263	7.26906	4.13616	6.57304	6.3229	6.80279	6.72947	6.01258
sg_NC_000001_111192310_rev	DENND2D	46.3011	36.1247	38.7115	36.0271	39.3444	40.2917	35.8543	33.0652
sg_NC_000001_111197973_rev	DENND2D	13.9685	15.1755	19.8391	18.1163	13.9112	18.7526	17.2077	15.7508
sg_NC_000001_111199781	DENND2D	15.449	13.1456	20.5151	9.99149	15.3566	11.7204	12.5751	12.2687
sg_NC_000001_111230818_rev	CHI3L2	13.8501	25.8071	16.0491	12.122	11.1733	16.3061	10.8588	10.8721
sg_NC_000001_111234916_rev	CHI3L2	20.7045	17.1381	20.9916	20.7163	9.15808	15.1627	15.1688	19.4624
sg_NC_000001_111235700	CHI3L2	9.82335	15.4446	24.8703	18.1765	14.9813	19.982	15.3882	14.6602
sg_NC_000001_111236149	CHI3L2	13.9093	14.94	10.0649	15.1673	10.6035	12.8023	11.9299	12.9766
sg_NC_000001_111312295_rev	CHIA	10.2527	11.1045	8.5689	13.3016	21.5411	13.1711	14.6785	14.9855
sg_NC_000001_111315284_rev	CHIA	21.8888	23.6202	22.0444	21.595	16.4406	16.7118	14.1881	14.6028
sg_NC_000001_111318022	CHIA	32.5627	20.1885	16.1045	14.722	25.0712	22.8465	20.2402	22.7531
sg_NC_000001_111318674	CHIA	9.76413	8.07653	17.2792	7.45173	15.0786	14.6218	10.0329	9.57113
sg_NC_000001_111346932_rev	PIFO	9.29039	11.8671	4.09183	9.11281	5.91986	7.57731	6.43267	6.58654
sg_NC_000001_111347022	PIFO	8.6094	17.5642	7.75992	10.2804	7.46253	12.458	11.5427	10.9486
sg_NC_000001_111348530	PIFO	14.6643	14.4577	11.7715	11.3998	5.0026	8.20431	7.90375	8.04057
sg_NC_000001_111348612_rev	PIFO	5.04157	12.6858	11.7494	7.60821	7.28186	9.01571	8.58768	8.71019
sg_NC_000001_111416358_rev	OVGP1	7.11416	13.2353	13.2233	14.4692	8.68555	13.6629	9.45226	10.3747
sg_NC_000001_111419661	OVGP1	24.2871	17.7997	24.3273	29.8522	19.8595	28.1575	20.6531	20.285
sg_NC_000001_111422965_rev	OVGP1	16.7814	13.3363	15.484	10.0396	20.1096	19.0722	15.414	14.7368
sg_NC_000001_111423577_rev	OVGP1	38.0107	35.6873	44.0973	33.4271	29.5046	40.3163	32.6282	33.3522
sg_NC_000001_111444059	WDR77	13.5244	10.6671	5.76519	9.42576	9.0191	11.0073	18.3304	20.8973
sg_NC_000001_111447100	WDR77	1.47374	1.70653	1	1.98702	1.47253	1.01229	1.78716	2.72188
sg_NC_000001_111448625_rev	WDR77	1.94747	3.59061	2.19684	1.90276	3.32095	2.58593	4.04539	3.54455
sg_NC_000001_111448685	WDR77	2.19915	2.04297	1.68707	1.62591	2.29251	1.4057	3.59375	3.29584
sg_NC_000001_111454239	ATP5F1	9.76413	5.45227	2.93932	4.58697	7.89337	7.29455	7.32306	7.40922
sg_NC_000001_111454312	ATP5F1	5.60413	6.85412	4.13616	7.09062	4.3772	8.61001	10.6394	10.6043
sg_NC_000001_111456094_rev	ATP5F1	14.5755	8.82792	9.82114	8.72763	7.61541	13.0113	13.2719	12.4601
sg_NC_000001_111456245	ATP5F1	4.83431	4.83545	3.37151	4.93603	4.50228	5.84385	6.49719	6.87352
sg_NC_000001_111476061	C1orf162	23.8578	17.4409	18.4761	25.1699	21.1242	27.5059	19.0401	21.5669
sg_NC_000001_111476851_rev	C1orf162	10.0898	11.8447	12.647	9.29336	6.47578	13.8719	7.94247	11.14
sg_NC_000001_111477654	C1orf162	13.1543	8.45783	6.84013	12.0859	9.63061	10.0361	12.8719	10.126
sg_NC_000001_111477707_rev	C1orf162	19.8162	18.5063	19.3959	19.5367	16.6074	19.4042	18.0078	19.3667
sg_NC_000001_111488707	TMIGD3	18.6763	19.8296	15.4729	13.6386	12.2573	18.2977	13.5558	15.7316
sg_NC_000001_111488803	TMIGD3	12.1476	17.0035	10.619	14.9386	16.6769	17.0806	13.8655	15.2342
sg_NC_000001_111488860	TMIGD3	9.37922	9.16436	5.27759	11.2554	12.5492	10.7123	11.8783	12.1348
sg_NC_000001_111500337_rev	ADORA3	25.0569	29.5192	32.6386	20.8848	33.2154	33.026	25.3373	26.5029
sg_NC_000001_111500441_rev	ADORA3	11.3778	8.65969	11.7161	9.38965	7.79608	10.3189	10.4459	11.4843
sg_NC_000001_111503144_rev	ADORA3	33.4066	32.1098	19.8502	30.4902	31.1029	31.9441	26.5245	23.1166
sg_NC_000001_111503275	ADORA3	8.74263	19.3025	12.1262	12.3146	12.4241	13.4784	13.7623	14.5454
sg_NC_000001_111563919	TMIGD3	27.3664	35.0593	33.4033	20.0181	16.5379	23.0555	22.3178	23.0018
sg_NC_000001_111695341_rev	RAP1A	37.5073	34.1285	24.6819	20.1265	32.2703	31.9687	27.9569	27.2682
sg_NC_000001_111697489	RAP1A	11.9552	12.955	14.3647	15.2636	21.5133	19.4779	15.1043	15.2916
sg_NC_000001_111703377	RAP1A	34.887	45.9825	41.2714	26.3495	30.1995	32.4359	24.5502	25.8142
sg_NC_000001_111703421_rev	RAP1A	1.48854	3.04109	2.08602	2.88978	2.3203	2.59823	2.07105	2.09052
sg_NC_000001_111727335	FAM212B	1.16285	1.24673	1.25488	1.37314	1.34745	1.46717	1.49036	1.24872
sg_NC_000001_111727393	FAM212B	24.0206	28.4314	17.0133	21.282	21.291	21.3958	17.7239	16.0377
sg_NC_000001_111727541	FAM212B	17.4031	19.1455	21.9668	19.1756	19.5676	19.1952	16.9625	15.5977
sg_NC_000001_111727629_rev	FAM212B	30.8158	23.6987	21.4127	23.0394	20.0541	16.1708	21.1435	20.0937
sg_NC_000001_111756115_rev	DDX20	1.66619	1	1.52085	1	1.16678	1.45488	2.8453	2.54969
sg_NC_000001_111756672	DDX20	1.6958	2.91773	2.44064	2.22775	1.73659	2.47528	8.79414	7.48574
sg_NC_000001_111762683	DDX20	1.93267	1	1.01108	2.33609	3.15418	2.02041	3.86474	4.69247
sg_NC_000001_111766029	DDX20	15.671	8.79427	8.24752	15.4442	10.0059	12.876	13.3364	14.4115
sg_NC_000001_11189649	ANGPTL7	8.41694	7.70644	12.5584	7.72857	10.8953	10.8229	11.3492	9.9729
sg_NC_000001_11189716	ANGPTL7	8.03203	6.43917	6.34145	5.17677	5.07209	6.12661	6.18749	7.54314
sg_NC_000001_11189806	ANGPTL7	15.5526	32.3453	22.942	24.8449	19.2758	27.6904	21.8661	23.5566
sg_NC_000001_11193678	ANGPTL7	8.32812	9.87089	11.0291	9.87112	11.6597	9.37224	8.72962	9.552
sg_NC_000001_111981655_rev	KCND3	12.4437	9.51202	14.9742	14.5414	10.1309	10.6508	8.48444	8.78672
sg_NC_000001_111981892	KCND3	10.1194	8.30082	8.86811	7.64432	8.83843	8.58542	7.00046	7.65793
sg_NC_000001_111982177_rev	KCND3	16.7814	18.4278	20.9141	12.4711	20.2903	21.5556	16.9625	17.6066
sg_NC_000001_111982406_rev	KCND3	14.7828	13.2578	12.3589	7.89709	14.3281	12.7408	12.588	11.6756
sg_NC_000001_111990927	LOC643355	31.7189	45.5675	41.2714	35.3651	70.434	40.9556	37.6867	36.3559
sg_NC_000001_111990962	LOC643355	26.0192	33.8929	23.7621	24.7005	27.3783	22.9817	22.7436	24.7619
sg_NC_000001_111990998	LOC643355	16.7221	13.5718	16.847	13.9877	6.79543	17.265	11.9815	12.6514
sg_NC_000001_111991078_rev	LOC643355	31.4672	32.1883	32.2286	36.4002	25.78	32.6449	28.3182	26.9047
sg_NC_000001_11209400	MTOR	1.87345	4.00556	4.40212	4.27401	4.69685	3.81533	10.4201	10.3938
sg_NC_000001_11228787_rev	MTOR	1	1.23551	1	1	1	1	1.70973	1.74615
sg_NC_000001_11238587_rev	MTOR	2.55445	1.45981	1	1.62591	1.26406	1.56553	2.45818	1.93747
sg_NC_000001_112449083_rev	CTTNBP2NL	34.0579	39.7022	30.4777	30.2013	15.5372	23.412	18.5497	19.3858
sg_NC_000001_112456020_rev	CTTNBP2NL	34.6945	31.1565	32.2286	34.2095	20.3181	24.8996	31.854	26.8091
sg_NC_000001_112456459	CTTNBP2NL	23.7986	20.6034	20.4486	27.2041	13.8417	18.937	18.6659	18.8884
sg_NC_000001_112456675_rev	CTTNBP2NL	26.108	21.7473	28.6049	23.1116	26.0996	27.6289	21.9952	23.2314
sg_NC_000001_11248002_rev	MTOR	2.7469	1.70653	2.04169	1	1.75049	1.17212	4.44542	4.84553
sg_NC_000001_112509429_rev	WNT2B	6.62562	11.1718	14.0987	7.3434	13.0634	8.13054	9.06513	8.99717
sg_NC_000001_112514922_rev	WNT2B	10.5784	8.69334	10.2755	13.3618	9.39435	12.3351	8.85867	11.3695
sg_NC_000001_112516195_rev	WNT2B	5.24883	3.59061	4.06967	11.4239	6.82323	5.27833	5.20677	5.15164
sg_NC_000001_112516408_rev	WNT2B	6.04826	12.8428	11.3615	11.6044	6.43409	10.6508	8.949	7.14137
sg_NC_000001_112582025_rev	ST7L	18.1433	24.6856	20.1937	23.0394	31.4365	23.6702	17.6206	20.0555
sg_NC_000001_112584116_rev	ST7L	10.5043	15.6465	16.027	17.6228	9.11639	12.999	10.4588	11.1973
sg_NC_000001_112610978	ST7L	18.7207	12.8989	26.3996	20.283	16.4684	22.908	18.0852	17.09
sg_NC_000001_112618984_rev	ST7L	6.03345	5.73264	12.8576	11.2072	10.2977	7.1839	7.86504	5.15164
sg_NC_000001_112649418_rev	CAPZA1	38.0551	43.9526	44.8508	36.2558	44.4866	36.456	27.7762	29.7554
sg_NC_000001_112653612_rev	CAPZA1	10.2379	13.5718	13.4006	7.92116	10.9092	10.7123	9.2845	11.14
sg_NC_000001_112654488	CAPZA1	41.6673	41.3508	36.5505	35.004	48.3363	33.2473	32.5121	30.8268
sg_NC_000001_112659040	CAPZA1	16.959	16.768	13.6665	16.2386	12.5353	11.8433	12.2009	9.20762
sg_NC_000001_112689602_rev	MOV10	5.88541	9.08586	5.4549	5.57399	7.92117	10.3312	9.09094	8.72932
sg_NC_000001_112691699	MOV10	40.6903	40.0947	36.0408	32.2475	37.2736	36.7634	38.0093	35.7054
sg_NC_000001_112694053	MOV10	25.6639	23.7996	34.9769	25.5671	36.0645	34.6734	31.441	33.0269
sg_NC_000001_112695484_rev	MOV10	11.9404	13.3026	10.5193	6.91007	7.74049	7.77402	8.44573	8.90151
sg_NC_000001_112702611	RHOC	18.7799	10.2971	16.1045	16.3469	8.50488	11.622	9.60711	8.76759
sg_NC_000001_112703072	RHOC	6.86249	12.8877	14.4977	10.9304	8.53267	13.2695	9.67163	10.6234
sg_NC_000001_112703709	RHOC	22.5254	19.1231	20.6038	25.206	15.5928	19.355	19.7111	16.363
sg_NC_000001_112703769	RHOC	13.9389	21.5006	13.7441	14.7942	19.1368	20.8549	17.5045	17.09
sg_NC_000001_112712379	PPM1J	47.0413	40.8013	43.4545	49.3398	51.9915	40.3163	44.1646	34.8445
sg_NC_000001_112712848_rev	PPM1J	36.0861	52.1843	26.4661	31.3327	33.7713	37.5748	35.6091	39.5892
sg_NC_000001_112713507	PPM1J	39.5355	31.1229	41.0498	44.2121	48.6282	35.0176	41.7257	40.718
sg_NC_000001_112713583	PPM1J	37.3889	27.9267	22.2106	34.1855	24.0567	20.7442	21.3628	20.5338
sg_NC_000001_112722262	FAM19A3	19.002	18.3717	17.3346	18.4052	15.4955	16.9945	18.4465	17.7022
sg_NC_000001_112723016_rev	FAM19A3	22.9843	21.5455	14.1985	13.3498	26.0163	20.4738	18.5755	15.6742
sg_NC_000001_112723094	FAM19A3	7.35103	9.8036	14.2096	7.39154	12.9522	13.9579	9.77487	10.6043
sg_NC_000001_112723160_rev	FAM19A3	8.10605	18.0353	7.78209	3.81661	11.3123	8.53625	4.78093	4.48202
sg_NC_000001_11273613_rev	UBIAD1	24.6572	12.5624	18.7753	25.5912	16.0515	12.5195	17.5174	19.118
sg_NC_000001_11273919_rev	UBIAD1	9.86776	9.35501	4.43537	5.02029	9.15808	6.05285	8.75543	6.83526
sg_NC_000001_11273995_rev	UBIAD1	8.03203	5.91207	4.87864	8.45078	8.18523	10.5648	7.21983	8.48061
sg_NC_000001_11285659	UBIAD1	17.9065	28.8799	20.1605	28.9856	17.8165	15.5807	20.1499	21.8156
sg_NC_000001_112917645_rev	SLC16A1	19.7718	14.525	18.9193	13.7109	7.671	11.9909	19.3756	16.8987
sg_NC_000001_112917823_rev	SLC16A1	33.8507	30.3827	32.2397	34.4142	15.3149	12.1507	19.8789	22.4661
sg_NC_000001_112922023_rev	SLC16A1	32.8144	35.0369	37.7141	30.6466	26.864	17.2527	27.7633	29.6789
sg_NC_000001_112929143_rev	SLC16A1	15.8339	12.7194	13.8993	18.7543	7.76829	8.85589	14.5236	11.7522
sg_NC_000001_113073642_rev	LRIG2	33.8655	28.1958	28.9927	21.3783	27.9759	29.9279	26.8342	24.3602
sg_NC_000001_113093484_rev	LRIG2	33.4806	35.2836	30.1896	30.5383	18.1361	24.2726	24.5373	25.0489
sg_NC_000001_113094451_rev	LRIG2	6.16669	17.1605	23.9505	16.5877	10.8814	14.2899	12.6396	13.0723
sg_NC_000001_113095911	LRIG2	31.9261	24.08	24.294	26.4338	24.2373	28.2313	27.6601	26.3308
sg_NC_000001_113590636	MAGI3	30.1052	36.1471	31.3753	36.1836	34.6191	39.8369	40.1901	34.8828
sg_NC_000001_113642110	MAGI3	30.3125	26.009	17.246	23.3644	17.4134	21.9736	17.4013	18.6397
sg_NC_000001_113642372	MAGI3	48.1664	55.1674	50.8018	67.732	35.6753	41.3613	37.106	39.4936
sg_NC_000001_113646564_rev	MAGI3	3.53153	1.75139	3.8702	4.22586	2.87622	4.68821	4.04539	3.23844
sg_NC_000001_113706683_rev	PHTF1	21.2374	13.8409	10.0428	18.02	12.7715	14.4866	12.4977	12.7088
sg_NC_000001_113710400	PHTF1	11.7035	14.7045	20.5151	13.109	14.2864	15.8635	16.1366	14.6794
sg_NC_000001_113711998	PHTF1	14.2646	7.77373	11.151	12.5914	16.4128	9.00342	13.4268	10.4321
sg_NC_000001_113738735	PHTF1	14.7088	12.4839	13.2122	17.8997	18.4558	12.8392	11.9944	14.2585
sg_NC_000001_113797491	RSBN1	7.41025	5.856	16.0824	6.89803	13.3136	8.96654	11.5169	10.0686
sg_NC_000001_113797943	RSBN1	33.8655	33.3546	33.5695	26.0847	33.3405	35.2758	33.3509	30.2719
sg_NC_000001_113811811_rev	RSBN1	9.91217	6.71954	3.91452	4.52678	8.72725	7.7986	7.85214	6.95005
sg_NC_000001_113812166_rev	RSBN1	20.6157	39.8368	24.3384	23.1236	22.4584	31.9564	23.7114	22.4661
sg_NC_000001_113838068	PTPN22	6.8773	7.35878	7.15042	10.6535	6.67035	9.33536	8.83286	6.64394
sg_NC_000001_113852054	PTPN22	13.5688	11.497	11.971	14.2044	8.81063	10.0607	10.9104	10.8912
sg_NC_000001_113854944	PTPN22	11.3334	7.70644	8.9346	7.31932	11.4512	14.7079	9.96843	8.42321
sg_NC_000001_113858536_rev	PTPN22	23.1916	19.067	15.7943	14.7701	13.1329	16.6134	14.3559	16.4204
sg_NC_000001_113881985	BCL2L15	13.1395	13.2465	23.4961	10.0035	17.7748	13.4662	16.356	20.7442
sg_NC_000001_113886613_rev	BCL2L15	10.3859	12.2933	14.9964	10.2443	8.86622	11.0073	10.7556	9.70505
sg_NC_000001_113886648_rev	BCL2L15	7.18819	5.97936	5.90925	9.08873	4.39109	8.75754	6.66495	5.7256
sg_NC_000001_113887272_rev	BCL2L15	15.3453	17.7773	16.6476	14.4933	18.8032	21.0885	15.7624	13.761
sg_NC_000001_113901306	AP4B1	35.4199	17.3736	22.6317	28.5161	21.013	31.2802	34.6155	31.2668
sg_NC_000001_113901796_rev	AP4B1	14.5755	18.1698	4.31347	7.04248	10.0475	7.77402	8.07151	9.26502
sg_NC_000001_113902674	AP4B1	24.9977	25.7847	25.3025	22.0644	26.3359	27.2355	27.3375	31.6112
sg_NC_000001_113902798_rev	AP4B1	4.37537	3.41118	3.29394	4.38234	3.59891	3.99975	4.45833	4.88379
sg_NC_000001_113908011_rev	DCLRE1B	5.33765	2.87287	3.40476	3.82865	4.46058	5.70862	5.47776	6.24216
sg_NC_000001_113911194_rev	DCLRE1B	25.7527	23.4071	23.2191	16.9608	22.0831	27.5674	23.3501	22.9253
sg_NC_000001_113911341_rev	DCLRE1B	12.044	12.8765	13.5003	12.4711	10.7702	10.073	10.433	10.1834
sg_NC_000001_113911490	DCLRE1B	5.69295	13.6054	8.66863	9.00447	12.0211	8.92965	7.40049	9.24589
sg_NC_000001_113940652_rev	HIPK1	2.45082	2.40185	6.08656	4.62308	4.79413	8.40101	8.83286	5.82126
sg_NC_000001_113941381	HIPK1	1.28128	1.53831	1.84222	1.1324	3.11248	1.68847	6.35525	6.87352
sg_NC_000001_113954758_rev	HIPK1	5.44128	3.87098	4.41321	3.51569	8.00455	5.56109	8.71672	8.63366
sg_NC_000001_113963517_rev	HIPK1	10.2675	6.0803	6.87337	10.6656	3.45993	4.14727	8.20055	7.77272
sg_NC_000001_113979618_rev	OLFML3	11.0817	11.34	12.8797	11.8692	8.04625	10.5279	9.80067	12.3835
sg_NC_000001_113980536_rev	OLFML3	9.18676	4.63359	7.23908	9.85909	4.86362	6.12661	6.17459	6.01258
sg_NC_000001_113981035	OLFML3	14.1018	17.9231	14.5642	10.0156	9.78349	9.96235	11.233	11.0443
sg_NC_000001_113981297	OLFML3	11.2149	9.73631	10.6855	4.18975	5.97546	4.87262	5.77456	5.70647
sg_NC_000001_114137521_rev	SYT6	5.17481	6.00179	4.53511	4.79159	5.21107	5.30291	4.70351	5.11338
sg_NC_000001_114137592_rev	SYT6	11.3778	7.39242	9.87655	6.561	11.1455	6.72902	7.33597	8.51887
sg_NC_000001_114137853_rev	SYT6	8.77224	4.37565	6.44118	7.18692	16.0376	10.2205	9.14256	10.5086
sg_NC_000001_114139682	SYT6	23.8578	20.3231	14.4977	20.5718	17.5246	18.2117	17.9174	19.3858
sg_NC_000001_114421601_rev	TRIM33	37.4777	40.7564	59.7892	34.7753	54.9934	49.8565	33.7638	31.4773
sg_NC_000001_114424747_rev	TRIM33	42.5704	52.0048	66.0615	90.3492	88.0149	76.8419	34.7832	33.9262
sg_NC_000001_114510580	TRIM33	2.53964	2.44671	7.5272	9.64242	16.246	18.6174	7.51663	8.38495
sg_NC_000001_114510791	TRIM33	4.24214	5.82236	6.27496	3.05829	10.4089	10.3681	3.87764	4.71161
sg_NC_000001_114575706	BCAS2	3.25025	3.94949	3.58207	10.0156	3.16808	7.34372	9.24579	8.90151
sg_NC_000001_114576693	BCAS2	4.27174	5.27283	9.71033	8.13782	4.25211	6.3602	10.9362	9.41807
sg_NC_000001_114581316_rev	BCAS2	1.65139	2.58128	1.58734	2.11942	2.58436	3.01622	3.77441	3.41063
sg_NC_000001_114581512_rev	BCAS2	1.41452	1.19065	2.8285	1	3.37654	3.44651	4.94869	5.40036
sg_NC_000001_114601561	DENND2C	20.1715	29.1155	27.5299	16.5034	19.7622	18.1133	17.8658	19.2902
sg_NC_000001_114608710_rev	DENND2C	16.6481	15.8035	15.9051	17.346	17.886	15.5438	15.0398	15.5977
sg_NC_000001_114625343_rev	DENND2C	7.08456	20.738	11.6607	8.60726	10.7841	15.1627	9.71034	9.03544
sg_NC_000001_114625541	DENND2C	5.67815	3.45604	4.41321	7.46376	11.3956	4.17186	4.87126	4.67334
sg_NC_000001_114677356_rev	AMPD1	7.43986	8.68212	6.31928	12.9887	9.39435	10.6754	9.03932	6.70133
sg_NC_000001_114679696	AMPD1	7.17338	7.32514	14.2982	7.00636	11.1733	10.7	12.046	8.90151
sg_NC_000001_114680394	AMPD1	8.20968	8.89521	2.41848	5.56195	4.97481	5.59797	5.09064	6.2039
sg_NC_000001_114686747_rev	AMPD1	5.01196	6.87654	7.42747	5.42954	4.19652	4.20874	5.19387	6.22303
sg_NC_000001_114709682	NRAS	29.4834	33.5453	34.5115	34.4021	36.5926	23.1784	19.3627	23.2696
sg_NC_000001_114713805	NRAS	31.7485	30.2369	32.5389	34.4984	16.3016	23.7931	21.5177	18.7545
sg_NC_000001_114713877	NRAS	64.9249	59.743	43.8202	39.253	16.9826	27.9485	11.2976	9.72419
sg_NC_000001_114716055	NRAS	66.124	67.6494	56.0657	44.3566	18.9144	28.4157	10.7814	12.1157
sg_NC_000001_114726303	CSDE1	15.8931	7.53822	13.7441	12.8563	3.12638	5.3398	4.58737	5.43862
sg_NC_000001_114733823	CSDE1	17.1663	17.2502	21.4571	25.4467	9.35265	11.6835	12.7557	12.2113
sg_NC_000001_114737501	CSDE1	4.98235	6.77561	3.60423	11.7609	3.18197	9.40912	5.69713	6.01258
sg_NC_000001_114738044	CSDE1	7.75075	6.30459	3.23853	1.98702	2.90402	3.22522	5.19387	4.2907
sg_NC_000001_114779189	SIKE1	10.7856	10.0391	9.94304	7.53598	5.80868	11.3516	9.29741	8.76759
sg_NC_000001_114780165_rev	SIKE1	13.0063	13.112	11.8159	10.7378	14.8979	12.7531	12.0589	15.2725
sg_NC_000001_114780482	SIKE1	26.9371	23.5978	27.9843	22.9792	23.2645	28.4649	25.6341	26.0246
sg_NC_000001_114780529_rev	SIKE1	4.03488	6.94383	11.0401	8.10171	8.17133	6.38479	7.64567	6.7396
sg_NC_000001_114858587	SYCP1	11.6591	7.99802	7.11717	10.8341	4.11313	8.29036	7.60696	5.32383
sg_NC_000001_114860750_rev	SYCP1	30.2384	37.8518	36.8276	33.4271	30.8388	36.1855	30.9765	30.1572
sg_NC_000001_114876118	SYCP1	32.844	22.6557	31.0761	28.3476	27.0586	30.395	24.7696	22.4661
sg_NC_000001_114911525_rev	SYCP1	24.8497	24.3155	31.9959	28.7328	27.8369	22.8465	27.1956	26.5986
sg_NC_000001_11501342_rev	PTCHD2	8.37253	14.211	15.1737	9.46187	11.4512	15.593	12.2396	12.8044
sg_NC_000001_11501561	PTCHD2	13.8353	13.8521	13.3119	14.9627	8.3798	11.4622	11.1298	10.279
sg_NC_000001_11502054	PTCHD2	10.3415	17.4409	13.2122	13.422	8.3381	10.3066	10.833	10.1451
sg_NC_000001_115033391_rev	TSHB	9.21637	11.0933	9.68816	15.8173	7.7127	5.86844	8.58768	8.97804
sg_NC_000001_115033456	TSHB	8.65381	10.2185	6.51876	5.59806	2.04234	3.28669	3.24533	3.83153
sg_NC_000001_115033519	TSHB	14.5903	12.5737	13.046	12.9887	13.1607	14.1669	11.4782	14.7368
sg_NC_000001_115034062	TSHB	18.9872	19.5717	26.9315	17.2015	17.8165	14.6464	19.3111	18.9458
sg_NC_000001_115058971_rev	TSPAN2	12.044	14.7493	19.4845	11.2192	13.2858	11.8802	11.6589	13.3975
sg_NC_000001_115060493_rev	TSPAN2	3.53153	8.09896	4.52402	5.68232	2.93181	7.09784	5.68423	6.06998
sg_NC_000001_115062145	TSPAN2	20.2604	18.4838	23.0972	23.6051	15.843	14.6464	10.9362	14.6028
sg_NC_000001_115072920_rev	TSPAN2	5.67815	5.76628	10.5858	5.99527	3.57112	4.9095	6.16169	5.49602
sg_NC_000001_11514439	PTCHD2	9.88256	10.7344	9.3003	11.3035	9.61671	9.16324	9.71034	10.6234
sg_NC_000001_115286407_rev	NGF	36.8708	35.0929	31.0318	34.1614	35.314	37.4395	36.7318	35.8011
sg_NC_000001_115286538_rev	NGF	27.0407	21.4221	19.3515	15.8414	24.2373	20.904	19.7756	21.4521
sg_NC_000001_115286585	NGF	15.4342	21.9268	21.1135	19.6691	14.745	15.175	16.2915	18.7927
sg_NC_000001_115286686_rev	NGF	10.9189	10.5886	9.25597	11.2192	10.8397	9.31077	10.6653	11.2165
sg_NC_000001_115659760	VANGL1	33.0809	29.0033	29.2587	36.7975	20.3598	34.4275	27.0794	27.957
sg_NC_000001_115663798_rev	VANGL1	31.9853	30.6743	46.2471	36.5928	30.4497	40.3163	34.2154	32.6252
sg_NC_000001_115664104	VANGL1	1.78463	1.58317	3.5045	3.80458	3.6545	5.3275	2.72916	2.47316
sg_NC_000001_115684020_rev	VANGL1	11.8219	10.3756	4.25806	7.05451	10.0892	5.49962	7.54244	7.14137
sg_NC_000001_115726997	CASQ2	31.0527	33.8032	27.6518	22.9431	24.9461	24.0882	27.4794	23.7479
sg_NC_000001_115732912_rev	CASQ2	12.6954	14.525	13.7995	11.123	9.79739	10.7738	9.69744	10.8338
sg_NC_000001_115744873	CASQ2	10.9633	8.24475	7.33881	5.3814	6.10054	8.74524	7.09079	9.81985
sg_NC_000001_115768462_rev	CASQ2	36.7671	35.9565	38.4677	42.852	37.1068	39.5664	33.9961	34.4236
sg_NC_000001_115838108	NHLH2	3.45751	1.93083	2.30766	2.44442	1.51422	2.09417	1.59359	1.65049
sg_NC_000001_115838147_rev	NHLH2	1.02961	1.01121	1.01108	1.03611	1.0278	1.54094	1.06452	1.07653
sg_NC_000001_115838282_rev	NHLH2	12.9619	11.8223	16.7362	6.21194	16.5796	16.8962	12.9751	15.8082
sg_NC_000001_115838330	NHLH2	36.3674	30.0463	39.9637	42.5029	36.801	42.394	37.4157	36.2985
sg_NC_000001_115992129_rev	SLC22A15	11.8515	5.31769	11.0512	10.497	12.2851	7.95843	6.47139	6.95005
sg_NC_000001_116020769_rev	SLC22A15	10.8004	11.5082	11.4169	9.97946	7.53202	12.04	10.1749	9.28415
sg_NC_000001_116031388_rev	SLC22A15	8.19488	11.34	9.75465	6.59711	4.73854	6.91343	7.01336	6.87352
sg_NC_000001_116035280_rev	SLC22A15	3.67957	9.45594	4.33563	6.80174	3.7101	5.77009	6.01974	5.41949
sg_NC_000001_116124067_rev	MAB21L3	4.00527	6.1588	6.57416	10.2563	4.16873	6.32332	4.6777	5.09425
sg_NC_000001_116124161	MAB21L3	23.236	26.8276	19.8613	20.5357	20.5961	23.1416	19.7111	24.3602
sg_NC_000001_116124308_rev	MAB21L3	24.9533	31.807	28.6159	20.4755	17.7609	21.6048	20.0208	21.6243
sg_NC_000001_116128147_rev	MAB21L3	3.39829	4.08406	6.60741	3.6481	4.25211	3.75386	4.70351	4.06112
sg_NC_000001_116387357_rev	ATP1A1	8.43175	4.59994	8.36942	8.14986	10.8258	9.32306	23.9566	25.6611
sg_NC_000001_116388162_rev	ATP1A1	1.22206	2.41306	1	3.04626	1.6532	1.57782	2.35494	2.12879
sg_NC_000001_116389466	ATP1A1	1	1	1.09974	1.37314	2.25081	1.27047	3.42599	3.41063
sg_NC_000001_116389703_rev	ATP1A1	1	1	1.26596	1.27685	1.50033	1.93435	3.19372	3.02799
sg_NC_000001_11649946_rev	FBXO2	4.90833	3.5794	3.5599	3.13051	5.58631	8.2166	5.33582	5.13251
sg_NC_000001_11650475	FBXO2	15.3009	10.0167	15.085	14.0118	19.8456	15.9373	17.2206	16.2865
sg_NC_000001_11650528_rev	FBXO2	15.1825	7.81859	8.2032	9.28132	7.29576	8.75754	10.5749	10.5277
sg_NC_000001_11650598_rev	FBXO2	9.27559	11.912	8.5024	11.9896	12.98	12.3351	9.86519	9.15023
sg_NC_000001_116536141	CD58	16.2928	10.14	9.23381	14.084	12.3129	14.9291	9.37483	11.8861
sg_NC_000001_116536209_rev	CD58	15.5378	7.66158	11.6275	5.40547	5.11379	7.52813	5.47776	4.53942
sg_NC_000001_116544521	CD58	9.89737	10.8466	9.94304	9.85909	7.89337	9.23701	7.1166	9.36068
sg_NC_000001_11655958_rev	FBXO44	14.99	15.1531	10.885	12.459	20.8879	14.5234	15.143	14.8133
sg_NC_000001_116570929_rev	CD58	1.11843	1.04486	1.13298	1.26481	1.25016	1.09835	1.2968	1.07653
sg_NC_000001_11658298	FBXO44	22.4514	27.8706	19.274	16.9728	18.3446	17.474	19.866	17.1474
sg_NC_000001_11658338	FBXO44	13.1691	12.6858	14.5198	11.2192	17.6636	13.6014	14.5236	15.1003
sg_NC_000001_11658600	FBXO44	9.21637	7.26906	8.94568	5.71843	11.1038	8.36413	7.59405	9.89637
sg_NC_000001_116588919_rev	IGSF3	23.843	21.31	20.4486	25.1458	15.9542	21.4573	18.2916	16.4204
sg_NC_000001_116600081_rev	IGSF3	12.3401	16.2072	11.0401	12.6396	13.8	12.4089	15.5301	14.6602
sg_NC_000001_116608008	IGSF3	28.3139	18.3605	16.8138	15.4321	11.8265	19.146	16.3173	14.3924
sg_NC_000001_116613861	IGSF3	15.8931	12.4503	11.5499	17.2617	9.14418	11.1303	8.53606	9.57113
sg_NC_000001_11668904_rev	FBXO6	6.71445	3.62426	3.12771	3.04626	3.22367	5.9545	7.86504	5.53428
sg_NC_000001_116694193	C1orf137	5.07118	2.96259	5.41057	5.24899	6.85103	4.56527	5.2842	5.03685
sg_NC_000001_116694796	C1orf137	10.4747	15.7923	19.9056	15.1914	12.2712	13.5399	11.7621	11.4843
sg_NC_000001_116694831_rev	C1orf137	11.7775	13.4148	13.1014	7.22303	15.3705	14.0194	13.1171	13.8567
sg_NC_000001_116694851	C1orf137	5.69295	5.49713	6.16414	8.49893	6.93441	7.07326	9.12965	7.79186
sg_NC_000001_11671341_rev	FBXO6	4.49381	3.56818	3.60423	6.13972	5.15548	3.49569	6.96175	6.03171
sg_NC_000001_11672008	FBXO6	9.74933	11.3064	15.2623	15.2756	10.117	9.13865	10.6265	12.1157
sg_NC_000001_11673336_rev	FBXO6	8.10605	4.63359	6.36361	6.75359	9.97806	7.41749	10.7943	10.1068
sg_NC_000001_116754871_rev	CD2	8.31331	10.1961	16.7362	16.4071	12.9383	7.41749	10.3297	12.6322
sg_NC_000001_116760484_rev	CD2	16.7666	14.4802	13.5225	20.6922	13.119	14.7693	11.917	13.2636
sg_NC_000001_116760542	CD2	19.3129	19.4259	22.0887	25.0736	23.6953	25.8217	23.763	22.3704
sg_NC_000001_116764539_rev	CD2	25.6787	26.6033	30.1896	24.2671	28.9348	21.531	17.1561	21.2608
sg_NC_000001_11676899_rev	MAD2L2	1	1	1	1.15648	1	1	1.55488	1.5357
sg_NC_000001_11677601_rev	MAD2L2	1.47374	1.15701	1.88655	1.03611	1.88947	2.73346	5.85198	5.09425
sg_NC_000001_11680399	MAD2L2	1.23687	1.81868	1.79789	1.50555	1.58371	1.44259	5.67133	5.84039
sg_NC_000001_11680567	MAD2L2	14.1314	12.3718	12.0264	14.4933	10.0337	10.2328	17.44	16.076
sg_NC_000001_116941948	PTGFRN	9.63089	9.92696	9.00109	5.91102	8.21302	8.69607	7.46501	6.93092
sg_NC_000001_116944932	PTGFRN	8.44655	8.85035	4.14724	9.70261	8.62996	4.73739	5.65842	5.61081
sg_NC_000001_116961259_rev	PTGFRN	19.5646	18.1362	20.3046	16.4312	13.7583	14.8308	13.5816	15.1577
sg_NC_000001_116961399	PTGFRN	7.42505	8.56998	13.3119	11.0146	9.85298	8.73295	10.4588	9.81985
sg_NC_000001_117010065	CD101	5.16	7.58308	8.42483	7.99338	10.8397	6.08973	6.12297	6.37609
sg_NC_000001_117011762_rev	CD101	3.32427	2.42428	2.219	4.22586	3.34875	3.54487	3.98087	2.8558
sg_NC_000001_117011948	CD101	11.363	12.7531	12.0486	19.3802	12.8549	14.2161	11.9944	11.1591
sg_NC_000001_117018350	CD101	10.6968	8.46904	17.8776	10.3044	10.8675	11.0688	10.0975	11.3887
sg_NC_000001_11706621_rev	DRAXIN	23.7838	23.8333	18.9304	19.7172	16.4962	16.011	14.2397	13.3975
sg_NC_000001_11706705	DRAXIN	21.1782	20.3119	22.0222	19.1154	16.7602	11.5606	14.9882	13.6271
sg_NC_000001_117075642	TTF2	22.1257	22.095	23.5959	22.1126	36.6204	34.5873	34.68	34.6149
sg_NC_000001_117075825_rev	TTF2	3.53153	6.70832	3.21637	5.9712	6.3368	5.17997	5.72294	4.769
sg_NC_000001_117076742_rev	TTF2	11.9996	9.54566	10.0649	13.9155	10.4506	11.9786	8.3554	7.67706
sg_NC_000001_117086515	TTF2	5.57452	4.88031	6.95095	4.18975	6.61476	5.88073	7.7231	6.05084
sg_NC_000001_11709385_rev	DRAXIN	9.82335	13.6391	5.17785	11.785	6.71205	6.74132	6.36815	6.89265
sg_NC_000001_117118415	TRIM45	21.874	16.925	21.7341	30.5865	23.7787	26.5839	19.453	17.0517
sg_NC_000001_11711870	DRAXIN	10.7856	8.7382	11.7161	5.47769	7.76829	9.93777	6.18749	6.79699
sg_NC_000001_117118739	TRIM45	27.2036	25.4146	18.7531	28.2874	21.4022	21.4942	19.7111	18.3336
sg_NC_000001_117120823	TRIM45	24.672	15.8932	23.1637	22.3533	17.3301	23.117	18.0852	17.817
sg_NC_000001_117121008	TRIM45	13.332	14.94	13.9103	8.33041	10.395	16.97	11.7363	12.2879
sg_NC_000001_117156579	VTCN1	18.469	18.0801	13.7774	20.2348	9.99196	14.8554	13.7107	10.3938
sg_NC_000001_117156717_rev	VTCN1	33.0364	35.1041	46.1807	34.2697	47.8916	27.3338	33.6089	32.5678
sg_NC_000001_117156812	VTCN1	16.352	18.2259	12.6913	13.5544	9.033	11.118	13.2848	11.1782
sg_NC_000001_117156907_rev	VTCN1	16.352	16.6895	20.3156	17.8034	25.1268	21.1499	22.0855	24.7811
sg_NC_000001_11736234	AGTRAP	5.98904	14.9736	12.237	23.6412	9.90857	5.65944	8.75543	6.64394
sg_NC_000001_117368481	MAN1A2	12.1328	17.6091	21.1135	8.35449	10.1865	11.4991	13.6203	12.2113
sg_NC_000001_117405615	MAN1A2	14.8864	16.1848	14.0212	20.5237	12.0488	16.97	17.4142	19.2328
sg_NC_000001_117460587	MAN1A2	12.1772	11.0933	17.8887	9.16095	8.28251	7.13473	7.10369	9.05457
sg_NC_000001_11747541	AGTRAP	4.84911	4.00556	5.26651	6.72952	12.7021	7.15931	8.13603	7.00744
sg_NC_000001_11748481_rev	AGTRAP	8.38733	15.7362	6.68498	11.0989	15.8708	8.67148	9.95552	9.91551
sg_NC_000001_11748507_rev	AGTRAP	9.51246	8.24475	18.7531	14.722	12.4797	12.79	9.01352	10.9104
sg_NC_000001_117493160	MAN1A2	3.94605	4.82424	8.60214	9.47391	5.97546	8.30266	8.67801	8.25102
sg_NC_000001_117622958_rev	FAM46C	11.5851	10.5438	3.438	5.02029	6.3646	5.43815	6.67785	7.1605
sg_NC_000001_117623155	FAM46C	15.6118	19.8184	13.2787	15.9979	16.9131	18.2362	17.5561	16.6691
sg_NC_000001_117623296	FAM46C	1.93267	1.10093	1.08865	1.39721	1.62541	2.53675	1.85168	1.49743
sg_NC_000001_117623497_rev	FAM46C	6.47758	11.7325	11.4058	4.81567	13.6471	10.1959	9.51678	11.4652
sg_NC_000001_11766053	C1orf167	8.71303	4.74574	9.33354	8.81189	13.3275	9.47059	8.3425	7.27529
sg_NC_000001_11766355_rev	C1orf167	19.8162	19.0334	23.7067	22.2088	16.0376	24.8258	19.5175	19.1754
sg_NC_000001_11766724_rev	C1orf167	31.2155	26.3678	31.6413	33.8845	22.8058	25.0226	26.9891	29.6406
sg_NC_000001_11768271	C1orf167	39.0026	31.1341	29.3363	32.3198	18.9978	32.4727	28.3698	26.5795
sg_NC_000001_117896867	GDAP2	6.65523	9.53445	2.83959	6.06749	6.86492	6.67985	7.67148	7.17963
sg_NC_000001_117912035	GDAP2	5.94463	11.6877	6.72931	12.0859	6.39239	7.28225	7.14241	8.93978
sg_NC_000001_117912637	GDAP2	5.02676	10.6559	2.48497	12.3026	7.12898	7.20849	7.41339	7.96404
sg_NC_000001_117920195	GDAP2	10.6968	7.72887	12.2702	8.2943	6.04495	11.2655	8.9748	10.0686
sg_NC_000001_117934528_rev	WDR3	2.16954	4.01678	3.14988	6.6573	8.42149	11.2532	14.0333	12.6322
sg_NC_000001_117936830	WDR3	1.19246	3.26539	1.77573	1	1.30575	2.49987	7.09079	6.39522
sg_NC_000001_117941162	WDR3	4.39018	2.9738	3.11663	3.62402	4.01585	4.04892	7.98118	9.16936
sg_NC_000001_117946153_rev	WDR3	2.85053	3.34389	2.93932	4.74345	3.16808	3.20063	6.84561	6.91178
sg_NC_000001_11794763	MTHFR	18.2618	21.2427	21.6676	13.1933	16.7602	15.4455	9.94262	11.4461
sg_NC_000001_11796270_rev	MTHFR	15.4786	20.3343	26.8318	24.3033	24.6265	14.757	17.9561	16.7839
sg_NC_000001_11800275	MTHFR	7.66192	3.84855	4.2359	8.18597	8.54657	10.0607	5.80037	6.87352
sg_NC_000001_1180123	TTLL10	29.2317	31.2463	21.9336	22.257	36.2173	32.3498	29.8667	33.4287
sg_NC_000001_11801280	MTHFR	30.7862	30.45	27.5964	22.6061	27.6006	26.4855	22.6275	23.7862
sg_NC_000001_118016047	SPAG17	25.9748	23.4408	21.2354	29.6476	19.109	21.5433	23.2082	23.5757
sg_NC_000001_118025281	SPAG17	28.9801	32.1659	29.4471	33.6799	30.0884	32.7678	32.3443	34.1175
sg_NC_000001_118036805_rev	SPAG17	13.1691	14.3568	26.7764	18.9348	14.6478	16.2569	15.1946	14.3924
sg_NC_000001_1180537_rev	TTLL10	24.1983	21.4782	23.0085	21.6431	30.9639	27.2969	22.15	23.5949
sg_NC_000001_118101775	SPAG17	22.8067	13.6278	22.0777	18.7061	19.6788	19.5517	19.2207	22.6574
sg_NC_000001_11816631	CLCN6	10.9189	11.0148	10.5747	8.59522	7.15678	4.01204	6.36815	6.96918
sg_NC_000001_11823732	CLCN6	6.37395	10.5774	10.8296	11.472	8.3937	11.7204	9.8781	10.2025
sg_NC_000001_1182420	TTLL10	7.98762	8.62605	9.97629	5.0564	4.73854	5.02015	7.81342	7.48574
sg_NC_000001_11829214_rev	CLCN6	16.4261	12.4054	9.94304	17.6589	17.7331	12.163	15.5689	14.909
sg_NC_000001_1183019	TTLL10	23.5025	19.325	36.1627	30.3337	21.8469	30.4196	23.7888	27.0386
sg_NC_000001_11834257_rev	CLCN6	34.4429	27.579	22.8977	25.531	23.056	28.3788	32.0604	28.8562
sg_NC_000001_11847317_rev	NPPA	14.1314	15.2316	10.1979	14.2525	10.0337	12.1999	14.5365	15.1768
sg_NC_000001_11847356	NPPA	9.09794	9.3438	10.7299	7.58413	14.3281	12.1876	10.5104	10.9869
sg_NC_000001_11847623_rev	NPPA	39.7724	35.306	26.2666	31.0198	33.2571	30.6778	27.2988	28.4161
sg_NC_000001_11847660_rev	NPPA	9.48285	9.56809	10.0539	13.6748	17.1216	16.3061	12.6654	13.895
sg_NC_000001_11858341	NPPB	8.65381	11.7101	14.4755	8.0656	8.65776	6.47085	6.61333	4.88379
sg_NC_000001_11858714	NPPB	4.8047	2.63736	2.45172	3.08237	2.9874	5.20456	4.92288	3.65935
sg_NC_000001_11858736_rev	NPPB	41.164	34.4761	38.4123	46.0297	48.4058	33.7267	34.0735	34.481
sg_NC_000001_11858766_rev	NPPB	8.78705	9.22043	14.6196	14.3609	13.3553	10.282	10.1878	8.30842
sg_NC_000001_118885267	TBX15	1.74021	1.44859	3.16096	1.04815	1.05559	1.27047	1.6065	1.70788
sg_NC_000001_118923459_rev	TBX15	29.0689	24.5174	40.3405	29.6476	31.3809	27.3215	26.1116	25.1063
sg_NC_000001_118923568_rev	TBX15	8.6094	5.5532	7.32773	12.6155	13.522	12.6547	10.704	13.7036
sg_NC_000001_118924795	TBX15	36.9892	30.3939	32.3616	28.0226	38.1491	33.444	29.0796	29.8893
sg_NC_000001_119034151	WARS2	28.7432	26.2893	38.645	19.2358	30.6582	17.6584	26.6923	29.4875
sg_NC_000001_119034206_rev	WARS2	13.0063	19.4147	18.8861	15.9617	21.2771	24.7275	39.7384	38.0204
sg_NC_000001_119042327	WARS2	2.00669	2.64857	3.09447	1.20463	1.91726	3.2744	5.47776	5.76387
sg_NC_000001_119076543	WARS2	12.4437	9.87089	10.8407	13.5183	8.62996	12.3843	11.504	11.8287
sg_NC_000001_11923321	KIAA2013	16.0559	23.0819	23.5183	16.3951	18.8727	20.0681	20.3692	19.3093
sg_NC_000001_11923457_rev	KIAA2013	14.3831	25.2351	21.0914	18.3811	21.7218	20.3508	18.8465	16.5543
sg_NC_000001_11925654	KIAA2013	15.523	19.6614	25.8122	19.2598	19.7344	21.1008	18.0078	19.0415
sg_NC_000001_11925983_rev	KIAA2013	18.1137	16.9586	20.1273	20.3793	17.344	22.8465	20.666	15.8082
sg_NC_000001_119382980	HAO2	18.5283	20.1773	23.607	27.0356	15.1898	22.7113	24.0727	24.2645
sg_NC_000001_119384867_rev	HAO2	14.9752	13.9531	28.7711	20.8848	11.9377	19.7607	16.9883	19.0989
sg_NC_000001_119384920	HAO2	8.80185	10.6784	8.91243	11.4479	10.7424	10.7123	11.1427	10.9869
sg_NC_000001_119385009	HAO2	16.8554	27.1192	17.2571	19.4043	20.7628	18.8141	22.3307	23.1931
sg_NC_000001_119415482_rev	HSD3B2	12.4733	13.4035	12.647	12.5674	11.1594	11.8679	11.0524	13.608
sg_NC_000001_119415547	HSD3B2	28.5952	21.3436	27.7294	27.7699	16.9548	25.3053	23.5953	19.6154
sg_NC_000001_119421821	HSD3B2	13.3468	16.7456	19.418	12.0739	13.6193	21.8261	15.1817	14.4498
sg_NC_000001_119422070	HSD3B2	12.725	17.4633	11.3948	18.9228	7.0317	10.491	11.8395	10.1068
sg_NC_000001_11950376	PLOD1	43.3106	29.6538	29.3917	35.0401	39.5806	29.5222	32.654	33.0652
sg_NC_000001_119513843_rev	HSD3B1	32.1778	24.1697	29.1811	27.8661	24.3902	29.977	25.7632	28.8562
sg_NC_000001_119514051	HSD3B1	15.6414	12.1587	11.561	16.5034	6.25341	12.581	11.8008	10.8912
sg_NC_000001_119514120_rev	HSD3B1	7.75075	11.5868	8.31401	6.41656	5.83648	7.41749	7.77471	7.52401
sg_NC_000001_119514185_rev	HSD3B1	9.21637	6.70832	6.60741	5.29714	9.19977	17.9166	13.6461	11.7522
sg_NC_000001_11954846	PLOD1	6.37395	12.5849	11.2507	8.90818	13.2024	10.2574	9.90391	10.3747
sg_NC_000001_11957856	PLOD1	12.9915	16.8577	9.28922	17.7191	15.9542	12.7408	14.7172	14.8324
sg_NC_000001_119623341	ZNF697	24.7016	20.1548	22.0777	23.7255	33.3822	20.1295	23.363	20.6486
sg_NC_000001_119623885	ZNF697	11.97	13.3138	7.41638	7.7045	15.0647	9.4583	11.7363	11.0252
sg_NC_000001_119623973	ZNF697	15.5526	13.4148	18.4982	13.3979	15.8569	14.5726	11.5815	12.9766
sg_NC_000001_119624081	ZNF697	8.20968	9.87089	13.0349	9.01651	9.40824	11.5237	8.92319	11.2356
sg_NC_000001_11964264	PLOD1	15.2121	9.83725	9.52193	12.9525	14.3142	22.7482	12.5364	14.2011
sg_NC_000001_119721207_rev	PHGDH	20.7785	17.239	13.3452	10.0998	28.8097	23.3874	19.6982	19.0797
sg_NC_000001_119726864_rev	PHGDH	16.9738	13.4708	16.5811	18.3691	28.3511	16.6626	16.2528	20.1511
sg_NC_000001_119734761_rev	PHGDH	19.2093	20.8053	25.0476	24.4236	23.5285	19.7976	18.4723	16.9752
sg_NC_000001_119737258	PHGDH	8.93509	10.4653	7.75992	10.7378	4.93311	5.40127	7.55534	6.93092
sg_NC_000001_119759223_rev	HMGCS2	3.72399	5.23919	6.25279	5.98324	6.57307	7.90925	7.16821	7.5814
sg_NC_000001_119759947	HMGCS2	13.0211	11.4297	13.6111	12.6998	11.6736	14.1054	13.3751	14.4498
sg_NC_000001_119764373	HMGCS2	4.22733	4.84667	3.48233	8.848	7.58762	6.75361	6.94884	7.75359
sg_NC_000001_119764573	HMGCS2	13.0063	11.8223	13.6444	6.00731	9.33875	9.08948	8.949	8.57627
sg_NC_000001_119799730	REG4	5.88541	5.81114	4.33563	6.04342	12.7576	9.91318	8.29088	8.63366
sg_NC_000001_119799825_rev	REG4	19.5053	18.4053	11.5721	16.1664	21.9998	23.0063	19.2853	21.2608
sg_NC_000001_119803120_rev	REG4	19.2981	28.5099	28.8708	32.6207	25.7383	21.4327	21.5564	23.7288
sg_NC_000001_119808705_rev	REG4	30.4901	28.9809	40.3849	26.7226	32.59	30.9483	27.0278	27.0769
sg_NC_000001_119840297	NBPF7	11.2594	5.29526	4.33563	4.85178	2.68165	7.73713	5.2971	4.19504
sg_NC_000001_119841462	NBPF7	8.35772	13.9755	15.1515	18.3811	17.1494	15.9987	14.6656	13.6654
sg_NC_000001_119842479	NBPF7	1.39972	1.57195	1.3657	1.3611	1.59761	1.55323	1.64521	1.74615
sg_NC_000001_119844336	NBPF7	13.1691	10.1737	11.3172	12.6757	11.6736	10.5894	12.3428	10.279
sg_NC_000001_119895118	ADAM30	6.86249	6.33824	9.666	10.3406	3.93246	6.65526	7.60696	6.05084
sg_NC_000001_119895269	ADAM30	10.9189	13.8746	8.5689	15.0469	7.14288	16.22	11.8524	12.1348
sg_NC_000001_119895770	ADAM30	5.72256	6.45038	5.14461	4.91196	5.50293	9.72877	7.15531	7.98318
sg_NC_000001_119896002	ADAM30	8.44655	10.555	8.29185	13.8192	7.25407	8.32725	8.44573	8.0597
sg_NC_000001_119925400_rev	NOTCH2	10.5191	10.5438	8.79053	9.2091	9.79739	12.5564	12.5751	10.4703
sg_NC_000001_119926591_rev	NOTCH2	10.9781	13.8746	17.4787	7.51191	9.033	9.99924	9.95552	9.05457
sg_NC_000001_119937287	NOTCH2	19.2389	20.8838	18.3652	17.358	18.7476	14.2161	16.2399	16.4395
sg_NC_000001_11996218_rev	MFN2	1.78463	2.18877	1.57626	3.82865	1.45863	1.06147	6.49719	5.07511
sg_NC_000001_119967530_rev	NOTCH2	17.64	19.0334	16.3262	15.9979	22.3055	18.9862	18.7046	16.65
sg_NC_000001_11997410_rev	MFN2	3.85722	3.22053	10.885	4.924	3.96026	3.85222	16.0076	15.5212
sg_NC_000001_11999055	MFN2	1.45893	3.31024	3.06122	2.17961	6.25341	2.4384	10.1362	10.4129
sg_NC_000001_12004099	MFN2	3.39829	1.69532	1.94196	1.32499	2.27861	3.0654	6.11007	6.52914
sg_NC_000001_120163240_rev	SEC22B	1.16285	1.59438	1	1.6861	1.681	1.28276	1.42584	1.17219
sg_NC_000001_120163318_rev	SEC22B	5.67815	5.16068	4.18049	4.12957	2.54267	2.8564	7.40049	8.95891
sg_NC_000001_120168922	SEC22B	2.99858	3.51211	3.65964	3.84069	4.12703	5.72091	5.81327	4.17591
sg_NC_000001_120176327_rev	SEC22B	1.94747	1.52709	1.38786	1.46944	2.22302	2.88099	8.88447	8.21276
sg_NC_000001_12022222	MIIP	17.9213	19.0109	22.0887	24.4718	23.459	25.7233	26.7568	28.684
sg_NC_000001_12022408_rev	MIIP	13.3172	11.3849	10.0649	10.6054	28.2121	15.3594	16.3947	18.1231
sg_NC_000001_12029111	MIIP	11.0817	13.6166	8.83486	8.78781	6.65645	13.294	13.9558	14.7559
sg_NC_000001_12029784_rev	MIIP	7.95801	12.4727	12.8686	11.9053	11.0899	13.3678	14.1236	13.6271
sg_NC_000001_1204226_rev	TNFRSF18	6.07787	9.88211	7.85966	5.69435	7.58762	12.8392	8.62639	9.59026
sg_NC_000001_120438579	NBPF8	7.12897	6.64103	10.5193	5.9712	6.28121	8.20431	9.36193	10.6234
sg_NC_000001_120439593_rev	NBPF8	5.23402	3.9607	6.26387	4.63511	4.19652	3.76616	6.74237	8.00231
sg_NC_000001_1204449	TNFRSF18	10.6228	5.14947	14.1098	13.3979	14.0085	11.9909	11.1556	12.6514
sg_NC_000001_120452200_rev	NBPF8	15.0641	6.88776	13.5114	10.798	8.3798	11.2163	8.00699	9.20762
sg_NC_000001_120453971_rev	NBPF8	1.38491	1	1	1.49351	1.80608	1.90976	2.29042	2.05226
sg_NC_000001_1205441	TNFRSF18	11.6739	13.8185	11.1066	8.47485	14.4949	8.59772	12.8977	10.6999
sg_NC_000001_1206393_rev	TNFRSF18	16.959	6.69711	7.54937	7.62024	3.22367	6.53232	9.59421	7.42835
sg_NC_000001_120889915	PPIAL4A	3.54633	3.37753	5.53247	3.21477	3.0013	2.97934	3.36147	4.769
sg_NC_000001_120890030	PPIAL4A	3.72399	5.95693	3.67072	5.87491	6.46188	6.86426	7.95537	7.6962
sg_NC_000001_120890033_rev	PPIAL4A	11.8219	14.2895	18.2433	12.4109	12.6465	13.8473	17.1432	15.0237
sg_NC_000001_120890036	PPIAL4A	1.0148	1	1	1.01204	1	1	1	1.01913
sg_NC_000001_12104385	TNFRSF8	28.6396	23.9342	35.3426	40.6974	37.9407	36.9355	30.1764	30.3485
sg_NC_000001_121088689_rev	FCGR1B	6.98093	4.6448	11.2285	10.2322	6.44799	6.20038	5.10354	6.89265
sg_NC_000001_121088765_rev	FCGR1B	2.77651	4.21864	6.61849	2.69719	6.03105	4.5038	5.00031	5.7256
sg_NC_000001_121093033	FCGR1B	1.0148	1	1.01108	1	1	1.03688	1	1.01913
sg_NC_000001_121093192_rev	FCGR1B	10.3267	9.8036	4.64592	6.99433	4.50228	6.7782	7.86504	7.29442
sg_NC_000001_12110154	TNFRSF8	5.60413	6.13637	4.55727	8.35449	6.60086	6.9749	6.65205	5.18991
sg_NC_000001_12115642_rev	TNFRSF8	13.2431	10.0391	12.6138	8.51097	12.1461	10.3312	7.60696	7.54314
sg_NC_000001_121177273	FAM72B	1.04441	1.01121	1.02216	1.07222	1	1.03688	1.02581	1.01913
sg_NC_000001_121177278_rev	FAM72B	8.12086	6.65225	7.57153	10.7498	7.75439	8.0076	8.62639	10.9869
sg_NC_000001_121177286_rev	FAM72B	5.75217	6.9214	5.77627	1.92683	6.90662	5.48732	7.49082	6.29956
sg_NC_000001_121177296_rev	FAM72B	2.52484	1.41495	1	3.50366	5.15548	4.67592	4.14863	4.52029
sg_NC_000001_1212080	TNFRSF4	9.86776	4.90274	11.7272	9.60631	11.2011	8.99113	8.58768	8.71019
sg_NC_000001_12123807_rev	TNFRSF8	8.37253	5.2504	7.34989	6.57304	14.4671	9.6673	9.09094	8.63366
sg_NC_000001_1212663	TNFRSF4	6.69965	1.78503	3.63748	5.86287	5.96156	6.01597	5.37453	5.07511
sg_NC_000001_121324537	SRGAP2C	23.695	18.6745	26.6434	20.7404	20.9852	22.4285	23.7372	22.0643
sg_NC_000001_1213679_rev	TNFRSF4	7.27701	9.98304	7.69343	7.16284	13.2441	7.94613	7.60696	8.25102
sg_NC_000001_1213734	TNFRSF4	45.8421	30.4164	44.1084	37.2549	66.5426	50.0901	45.1711	46.4959
sg_NC_000001_121374077	SRGAP2C	12.5917	16.6222	10.7742	20.0061	11.6736	18.0518	18.6401	16.0951
sg_NC_000001_121374839	SRGAP2C	1.07402	1.53831	1.11082	1.18055	1.33355	1.39341	1.3097	1.28698
sg_NC_000001_121382727_rev	SRGAP2C	8.00242	9.97182	14.2317	11.9896	6.79543	14.7693	10.1104	9.34155
sg_NC_000001_1218889	SDF4	12.873	8.14381	10.8074	10.6054	14.7589	12.3105	14.343	15.7316
sg_NC_000001_12191011	TNFRSF1B	48.5809	40.5657	29.026	38.9159	34.0771	21.4204	28.0085	30.0041
sg_NC_000001_12191798	TNFRSF1B	29.6167	33.6574	12.6248	15.9738	18.2195	14.7693	17.9561	22.2556
sg_NC_000001_12192446	TNFRSF1B	12.7694	16.9026	14.4866	11.1952	12.6326	11.2163	10.7169	10.3938
sg_NC_000001_12192979_rev	TNFRSF1B	19.1648	15.8259	22.4655	15.0469	17.3995	16.0602	15.3108	15.9803
sg_NC_000001_1223271	SDF4	11.1557	14.0652	12.0486	6.91007	10.1587	12.7531	15.685	12.4027
sg_NC_000001_12273090_rev	VPS13D	3.27986	3.20931	5.76519	1.67406	1.93116	2.91787	6.40687	5.97432
sg_NC_000001_1228607	SDF4	9.33481	5.64292	8.8127	7.05451	6.89272	6.33561	8.3425	6.52914
sg_NC_000001_1228661_rev	SDF4	6.93651	9.02978	11.8491	7.25914	8.08794	9.43371	10.6524	10.1068
sg_NC_000001_12291089	VPS13D	2.52484	1.95326	1.76465	1.49351	8.89402	3.86451	5.61971	6.79699
sg_NC_000001_12308518	VPS13D	1	2.96259	1.44327	1.56573	1.86167	2.99163	3.83893	3.96546
sg_NC_000001_12319589_rev	VPS13D	1.05922	1.0785	1	2.58886	1.80608	1.31965	5.6068	5.26643
sg_NC_000001_1232398_rev	B3GALT6	24.1095	20.1436	17.9885	17.9719	28.9904	20.7319	24.7438	29.6597
sg_NC_000001_1232673	B3GALT6	3.47231	2.22241	3.61531	3.02218	4.39109	4.41774	4.94869	3.69761
sg_NC_000001_1232727_rev	B3GALT6	14.7088	16.6895	27.2529	23.2681	17.3995	14.548	16.6528	15.5786
sg_NC_000001_1232920	B3GALT6	11.7775	8.69334	12.5694	9.00447	19.5537	14.1054	21.5951	19.6537
sg_NC_000001_1243501_rev	FAM132A	23.3545	19.224	17.9774	22.7264	20.9435	22.9694	23.4662	24.2454
sg_NC_000001_1243999_rev	FAM132A	9.40883	8.76063	11.8934	12.5072	9.11639	11.2655	9.94262	9.43721
sg_NC_000001_1244233	FAM132A	7.21779	5.11582	5.77627	5.57399	10.3811	6.81508	6.523	6.2613
sg_NC_000001_1244438	FAM132A	10.1194	12.2709	18.1214	20.1626	13.8556	18.101	18.1497	19.6154
sg_NC_000001_1257231	UBE2J2	6.68484	3.22053	7.56045	5.70639	8.24082	9.81483	15.2463	15.3299
sg_NC_000001_12578865_rev	DHRS3	5.58932	7.43728	7.61586	7.69246	10.6591	8.53625	9.55549	8.04057
sg_NC_000001_12579379	DHRS3	5.79658	13.269	15.1737	13.6507	9.53332	10.8598	7.49082	10.3173
sg_NC_000001_12580636	DHRS3	12.8286	19.8857	18.8307	25.1579	17.0104	15.8389	15.1688	16.4586
sg_NC_000001_12617278	DHRS3	7.5879	9.02978	5.25543	7.72857	8.17133	6.18808	8.56187	7.96404
sg_NC_000001_1263352_rev	UBE2J2	1.0148	1.31401	2.80634	2.74534	2.23692	2.38923	5.14225	4.57768
sg_NC_000001_12644641_rev	AADACL4	9.23118	6.48403	6.17522	10.0035	5.60021	7.31914	10.2523	9.43721
sg_NC_000001_12644708_rev	AADACL4	10.1786	15.1979	19.3515	10.9905	11.9655	9.80253	9.46516	11.0634
sg_NC_000001_12651229_rev	AADACL4	14.5459	17.0259	12.8908	9.90723	13.0356	8.52395	13.0138	13.7228
sg_NC_000001_12651291_rev	AADACL4	8.84626	8.5139	9.04541	8.83596	9.14418	7.72484	5.99393	6.12737
sg_NC_000001_1267876_rev	UBE2J2	2.51004	2.32334	2.4628	4.52678	3.09859	4.56527	3.60665	3.96546
sg_NC_000001_1267951	UBE2J2	2.43601	1.86354	3.36043	3.07033	8.24082	3.29899	10.3427	8.67193
sg_NC_000001_12719547_rev	AADACL3	21.3559	12.1026	20.5373	10.7378	12.8271	13.2449	15.685	16.9178
sg_NC_000001_12719663	AADACL3	22.4366	19.0558	9.55518	11.0387	13.5081	13.1342	13.0912	16.1525
sg_NC_000001_12725231_rev	AADACL3	14.9456	21.9941	18.2544	11.6285	15.4816	16.2077	12.0718	12.747
sg_NC_000001_12725356	AADACL3	3.94605	2.12148	7.67127	3.52773	4.12703	3.87681	3.36147	4.38636
sg_NC_000001_12746464_rev	C1orf158	4.99715	6.89897	13.5003	7.42765	9.38045	12.3843	8.56187	8.1745
sg_NC_000001_12759358_rev	C1orf158	13.8501	12.2933	12.4254	15.5164	25.5576	17.056	18.0336	21.2799
sg_NC_000001_12759396	C1orf158	18.0693	25.7062	19.817	10.9544	18.3029	20.4738	15.2204	16.3056
sg_NC_000001_12759432_rev	C1orf158	7.06975	13.2129	13.6776	17.3941	14.3837	13.1219	13.9945	14.1819
sg_NC_000001_12775076_rev	PRAMEF12	6.69965	9.15315	8.70188	5.17677	4.64126	5.14309	4.93579	5.7256
sg_NC_000001_12775691_rev	PRAMEF12	13.1099	11.8447	5.53247	9.95538	10.7008	10.8475	12.3299	10.0686
sg_NC_000001_12775851	PRAMEF12	17.2995	17.0371	17.4233	23.3523	19.8456	24.1497	20.4337	21.6243
sg_NC_000001_12777029_rev	PRAMEF12	15.9375	19.8633	13.4338	11.8572	19.6093	12.5318	15.1043	15.9995
sg_NC_000001_12794898_rev	PRAMEF1	21.4743	20.0203	23.7399	22.8829	29.7965	25.502	34.6929	37.1403
sg_NC_000001_12795592_rev	PRAMEF1	4.02007	3.22053	2.13035	3.88883	5.48903	5.90532	7.00046	7.83012
sg_NC_000001_12795639	PRAMEF1	16.6629	14.7942	14.0655	29.9846	19.0951	17.1175	17.8916	17.817
sg_NC_000001_12795716_rev	PRAMEF1	2.08071	3.42239	11.151	3.1907	5.0026	2.91787	6.47139	7.29442
sg_NC_000001_12825487_rev	PRAMEF11	1.0148	1.01121	1.04433	1.01204	1.33355	1	1.19356	1.07653
sg_NC_000001_12827426_rev	PRAMEF11	13.7465	11.0372	13.0016	10.2082	7.96286	9.93777	10.0071	8.28929
sg_NC_000001_12827677_rev	PRAMEF11	10.8004	13.5157	10.4196	16.4553	12.0211	16.5765	15.2463	14.4689
sg_NC_000001_12828684_rev	PRAMEF11	12.2216	4.19621	14.7415	19.7895	6.72594	10.3435	10.6911	10.566
sg_NC_000001_12847793	HNRNPCL1	3.32427	8.41297	6.65174	3.88883	5.7114	4.5161	4.3809	6.22303
sg_NC_000001_12847861_rev	HNRNPCL1	11.1113	10.7232	10.8296	10.7859	12.0905	10.6385	10.4975	11.6756
sg_NC_000001_12847989	HNRNPCL1	1.0148	1.01121	1.02216	1.02407	1.0139	1	1.0129	1
sg_NC_000001_12848037	HNRNPCL1	15.5082	9.09707	8.86811	8.66744	7.6988	12.372	10.5491	10.7191
sg_NC_000001_12859131	PRAMEF2	13.9389	10.14	15.6724	9.38965	11.6319	12.79	11.0524	11.9435
sg_NC_000001_12859204_rev	PRAMEF2	33.0364	39.9377	30.3115	34.1373	37.3431	32.4359	27.9311	26.5603
sg_NC_000001_12860025	PRAMEF2	5.39687	4.9476	2.41848	8.71559	1.87557	7.25767	7.67148	5.22817
sg_NC_000001_1286121	SCNN1D	17.4327	13.9755	20.36	14.9266	20.0124	16.1708	16.4334	18.0466
sg_NC_000001_12861274	PRAMEF2	1.39972	6.30459	3.14988	1.74628	1.75049	1.84829	2.38075	2.62622
sg_NC_000001_1286274	SCNN1D	10.8004	36.2705	22.7758	18.321	21.0547	17.806	18.2658	16.8796
sg_NC_000001_1287155	SCNN1D	33.4806	25.8744	36.6059	18.7543	20.8601	16.7855	22.4597	22.0643
sg_NC_000001_1287556	SCNN1D	34.5465	30.7304	32.2065	29.9967	34.0632	36.4929	26.1761	30.7502
sg_NC_000001_12880089_rev	PRAMEF4	1.0148	1.02243	1.01108	1.04815	1.0278	1.08606	1.05162	1.01913
sg_NC_000001_12882002	PRAMEF4	1.08883	1.16822	1.09974	1.04815	1.09729	1.12294	1.12904	1.11479
sg_NC_000001_12882323	PRAMEF4	15.8783	18.0689	15.8386	13.2655	6.17003	13.503	14.2268	11.0252
sg_NC_000001_12883118	PRAMEF4	18.395	16.2072	18.4096	19.7895	22.2916	17.7076	19.7498	20.3042
sg_NC_000001_12893416	PRAMEF10	15.671	14.7605	10.9072	10.5452	15.1203	12.8269	11.3234	11.9626
sg_NC_000001_12894699	PRAMEF10	19.9199	16.0614	17.4676	15.4081	28.4901	23.9038	19.0272	18.8501
sg_NC_000001_12895589	PRAMEF10	10.6672	9.3438	8.02589	5.18881	7.07339	7.1839	10.3685	9.68592
sg_NC_000001_12895769	PRAMEF10	7.66192	16.0278	7.34989	9.67854	13.4108	10.5894	11.5815	11.9626
sg_NC_000001_12917806_rev	PRAMEF7	1.0148	1.03364	1.04433	1.06018	1.05559	1.04918	1.02581	1.01913
sg_NC_000001_12918445	PRAMEF7	4.73068	4.42051	3.11663	4.08142	5.30836	5.56109	5.74875	5.59168
sg_NC_000001_12918650_rev	PRAMEF7	8.93509	7.62794	12.514	8.95633	9.75569	7.3929	9.21998	9.91551
sg_NC_000001_12919869_rev	PRAMEF7	2.11032	5.30648	5.44382	2.962	5.53072	4.19645	5.9036	4.769
sg_NC_000001_12941132	PRAMEF6	1	1	1.01108	1.01204	1	1	1.02581	1.01913
sg_NC_000001_12941348	PRAMEF6	1	1.01121	1.01108	1	1	1.01229	1.0129	1.03826
sg_NC_000001_12941491	PRAMEF6	9.6605	6.42795	5.46598	10.4369	8.01845	10.1591	9.82648	11.14
sg_NC_000001_12942232	PRAMEF6	7.72114	7.30271	8.35834	6.16379	4.55787	5.9422	10.6911	10.8338
sg_NC_000001_1295907	ACAP3	16.7517	17.7212	12.9351	27.6013	25.3214	22.6375	19.5821	20.3998
sg_NC_000001_1297838_rev	ACAP3	17.4772	27.1977	12.1262	15.709	19.4286	23.2153	22.5371	21.6052
sg_NC_000001_1298667_rev	ACAP3	22.4218	15.6577	17.8333	21.8959	23.2645	18.5436	20.6144	21.5286
sg_NC_000001_1302945	ACAP3	32.9624	27.1641	24.7927	33.1864	28.226	20.7811	23.0533	23.3653
sg_NC_000001_13052266	LOC101929983	1.02961	1.0785	1.02216	1.04815	1.05559	1.02459	1.03871	1.0574
sg_NC_000001_13052482	LOC101929983	1.0148	1	1	1	1.0139	1	1	1
sg_NC_000001_13052624	LOC101929983	7.05495	9.7251	9.89872	5.67028	6.68425	4.14727	6.2133	6.12737
sg_NC_000001_13053509	LOC101929983	24.9681	28.7229	33.4698	33.0059	29.9494	28.7476	35.7123	29.4875
sg_NC_000001_13061561_rev	HNRNPCL3	1.0148	1.05607	1.05541	1.02407	1.04169	1.01229	1.02581	1
sg_NC_000001_13061636	HNRNPCL3	24.0503	17.8895	17.8111	19.3441	19.7066	14.6587	17.0657	15.7316
sg_NC_000001_13061685	HNRNPCL3	24.3908	18.0465	15.8607	27.1078	16.0237	16.3184	18.7046	16.5352
sg_NC_000001_13061765_rev	HNRNPCL3	14.0278	12.4951	8.72404	14.9868	14.1474	14.3513	15.5301	16.2865
sg_NC_000001_1308703	PUSL1	17.566	11.7325	15.9716	17.7793	16.7463	10.3926	9.11675	13.6845
sg_NC_000001_1309096_rev	PUSL1	28.5952	19.8857	23.5737	20.7404	15.9403	21.9613	22.421	21.2416
sg_NC_000001_1309540_rev	PUSL1	10.1046	17.811	13.2011	9.19706	14.2447	10.9336	11.8266	11.9626
sg_NC_000001_1309783_rev	PUSL1	20.0827	28.0276	27.9289	23.0996	23.0977	17.6215	20.8983	22.9061
sg_NC_000001_13115996_rev	HNRNPCL2	6.34434	5.56442	8.18103	4.89992	4.14093	6.45855	8.3554	7.98318
sg_NC_000001_13116097_rev	HNRNPCL2	11.0817	6.34945	10.7742	11.2915	12.7993	7.33143	10.7685	12.2496
sg_NC_000001_13116165_rev	HNRNPCL2	1.0148	1.01121	1	1.01204	1.08339	1.06147	1.02581	1
sg_NC_000001_13116307	HNRNPCL2	22.2885	19.2352	17.3568	18.4895	17.8443	16.9577	20.5757	21.5669
sg_NC_000001_1313885	CPSF3L	1.91786	2.98502	2.92824	1.97498	3.76569	2.80722	3.7486	3.42976
sg_NC_000001_1314844	CPSF3L	1.56256	1	1.68707	1.40925	1.80608	1.33194	3.65827	3.44889
sg_NC_000001_1315417_rev	CPSF3L	5.73737	2.70465	5.61004	4.97215	3.94636	4.99556	11.7363	8.99717
sg_NC_000001_13165009	HNRNPCL4	1	1	1.01108	1	1	1.90976	1.41293	1.45917
sg_NC_000001_13165123	HNRNPCL4	13.2135	13.7176	4.86756	6.561	7.85168	11.6343	9.14256	7.67706
sg_NC_000001_13165187	HNRNPCL4	8.29851	4.80181	5.6987	6.40452	9.18588	4.52839	7.55534	7.83012
sg_NC_000001_13165415_rev	HNRNPCL4	8.56498	12.0241	10.1425	8.82392	8.68555	11.1918	13.9429	12.9958
sg_NC_000001_13176338	PRAMEF9	1.0148	1.05607	1	1.02407	1.04169	1.07376	1.02581	1
sg_NC_000001_13176453_rev	PRAMEF9	14.842	18.2932	12.913	20.1867	14.0224	14.044	14.3042	14.9855
sg_NC_000001_13176678_rev	PRAMEF9	2.19915	1.20187	1.21055	1	2.65385	1.59011	1.78716	2.03313
sg_NC_000001_13176751_rev	PRAMEF9	2.76171	1.03364	1.65383	3.45551	1.08339	1.94664	1.21937	1.19132
sg_NC_000001_1319384	CPSF3L	1.3405	1.11215	3.6264	1	4.30771	2.84411	4.01959	4.23331
sg_NC_000001_13197329	LOC400736	1.85865	1.70653	1.4876	1.87869	1.51422	1.79911	1.9291	1.74615
sg_NC_000001_13198400_rev	LOC400736	45.6645	45.1638	51.1896	55.0091	39.9976	42.935	48.023	45.8836
sg_NC_000001_13198775	LOC400736	9.48285	11.4185	7.57153	7.94524	11.757	11.0811	10.8975	10.7191
sg_NC_000001_13199474_rev	LOC400736	19.3869	15.6016	18.2323	18.8867	21.4438	14.7324	22.0468	21.3182
sg_NC_000001_13223853	LOC391003	3.54633	3.91584	6.27496	5.56195	5.26666	9.72877	4.6777	4.92206
sg_NC_000001_13224912_rev	LOC391003	5.63374	6.01301	14.6972	5.94713	3.48773	2.6597	5.34872	4.17591
sg_NC_000001_13225031	LOC391003	11.9256	13.6503	18.2101	13.2174	15.8847	14.3636	12.7299	12.4792
sg_NC_000001_13225200	LOC391003	5.29324	7.04477	6.08656	7.03044	4.29381	6.33561	6.58752	6.52914
sg_NC_000001_13260660_rev	PRAMEF5	9.51246	6.14758	4.69025	4.11753	8.62996	9.07718	9.24579	9.09283
sg_NC_000001_13260732_rev	PRAMEF5	1.02961	1.03364	1.08865	1.04815	1.05559	1.03688	1.02581	1.09566
sg_NC_000001_13262550_rev	PRAMEF5	3.99046	5.75507	2.08602	5.98324	6.08664	3.92598	5.82618	5.61081
sg_NC_000001_1327013	CPTP	7.66192	7.59429	11.1399	12.8803	13.5081	9.29848	11.0782	13.7228
sg_NC_000001_1327319	CPTP	13.1099	8.28961	10.8518	8.3906	12.0766	14.6218	11.2847	11.006
sg_NC_000001_1327421_rev	CPTP	6.46278	5.82236	6.00899	4.8277	4.27991	7.56502	6.48429	7.86838
sg_NC_000001_1327508_rev	CPTP	22.6142	17.3399	26.1669	20.9209	34.0493	24.5554	24.4211	27.2108
sg_NC_000001_13281913_rev	PRAMEF8	7.48427	15.0073	14.3536	10.3285	10.673	10.3558	12.9106	11.4652
sg_NC_000001_13282961	PRAMEF8	3.53153	2.22241	2.77309	4.8277	1.59761	2.18023	2.49689	2.62622
sg_NC_000001_13283069_rev	PRAMEF8	3.14662	6.56253	5.20002	3.04626	3.48773	3.39734	7.46501	7.75359
sg_NC_000001_13283979_rev	PRAMEF8	1.28128	1.02243	1.02216	1.01204	1.0139	1.02459	1.02581	1.03826
sg_NC_000001_13306052	LOC645382	20.1567	20.3119	28.8265	19.5608	16.4267	17.9412	21.8919	22.3704
sg_NC_000001_13306200	LOC645382	9.73452	7.74008	9.89872	7.15081	5.14158	8.91736	7.24564	7.61967
sg_NC_000001_13307116_rev	LOC645382	2.86534	8.82792	8.97892	9.72668	6.18393	5.03244	5.02611	5.40036
sg_NC_000001_13308329_rev	LOC645382	11.2742	7.45971	6.49659	8.1619	9.81128	11.2655	12.0847	11.2356
sg_NC_000001_1331746_rev	TAS1R3	27.1592	22.2071	15.5505	17.033	22.1804	21.3343	19.9176	19.6728
sg_NC_000001_13318493	PRAMEF15	16.7962	14.0989	12.0818	13.3979	16.3572	16.2446	20.6273	21.8347
sg_NC_000001_13319372_rev	PRAMEF15	33.1401	27.7585	37.0492	27.6495	28.6013	28.0469	31.6475	33.0078
sg_NC_000001_13319511	PRAMEF15	11.8515	14.1213	18.5426	12.2303	14.9674	14.9046	16.1883	14.5454
sg_NC_000001_13319588_rev	PRAMEF15	1	1.03364	1.02216	1	1.0139	1	1	1
sg_NC_000001_1332273_rev	TAS1R3	10.7116	9.83725	11.4834	11.123	14.7728	13.6014	12.3815	11.6374
sg_NC_000001_1332698_rev	TAS1R3	15.0937	20.0539	18.2766	21.1255	15.5094	18.101	16.2786	15.7125
sg_NC_000001_1332953	TAS1R3	14.3683	16.0054	17.8444	14.6858	18.706	12.8637	15.2204	14.6411
sg_NC_000001_13344038	PRAMEF14	26.6558	31.235	32.96	34.4984	26.4193	35.0668	30.1119	32.7208
sg_NC_000001_13344180_rev	PRAMEF14	29.9868	18.596	21.18	17.5025	34.6747	20.8426	16.756	19.7685
sg_NC_000001_13344399	PRAMEF14	20.0531	22.7679	27.6629	20.608	22.6947	20.8426	19.3498	20.6486
sg_NC_000001_13345178_rev	PRAMEF14	5.35246	6.27095	8.00372	7.72857	5.61411	6.37249	9.92972	8.90151
sg_NC_000001_13370721_rev	PRAMEF19	19.8606	14.94	20.7922	24.544	23.2228	22.8342	29.6344	29.1432
sg_NC_000001_13370851	PRAMEF19	9.42363	8.63727	12.1483	13.1933	13.3414	15.5807	11.8653	13.6845
sg_NC_000001_13371040	PRAMEF19	14.4127	15.2652	15.7832	19.8376	13.2719	13.2449	14.3301	14.6028
sg_NC_000001_13371756	PRAMEF19	14.235	13.3475	18.7642	17.5145	25.0295	19.7484	16.3173	16.1717
sg_NC_000001_1338407	DVL1	12.2661	16.1512	13.0016	10.8581	23.8343	25.4405	16.6528	16.7648
sg_NC_000001_13390468	PRAMEF17	15.4934	20.0763	25.0143	22.3533	15.0925	16.3798	21.5693	21.433
sg_NC_000001_13390596_rev	PRAMEF17	6.64043	6.41674	5.56572	5.95916	2.77893	4.01204	5.21968	4.73074
sg_NC_000001_13390778_rev	PRAMEF17	8.74263	5.96815	6.17522	3.74439	7.76829	5.25374	6.48429	5.80213
sg_NC_000001_13391962_rev	PRAMEF17	5.36726	5.60927	4.46862	6.69341	3.34875	4.89721	4.09701	4.27157
sg_NC_000001_1339771	DVL1	18.0101	12.5176	21.9225	16.1543	26.5444	17.2527	16.4205	14.6411
sg_NC_000001_1340132	DVL1	1.16285	1.19065	1.23272	1.25277	1.72269	1.77452	1.38713	1.19132
sg_NC_000001_13416469_rev	PRAMEF20	27.4552	23.0034	20.7589	20.9691	19.8039	17.8797	14.4591	16.2673
sg_NC_000001_13418352	PRAMEF20	1.0148	1.02243	1	1.01204	1.0139	1	1	1
sg_NC_000001_13418515	PRAMEF20	2.55445	2.31213	3.44909	4.26197	3.44603	3.83992	6.57462	6.81612
sg_NC_000001_1342058_rev	DVL1	8.53537	10.869	9.666	10.8461	15.8569	13.2449	12.1492	12.9766
sg_NC_000001_13420714_rev	PRAMEF20	1.37011	1.19065	1.18839	1.25277	1.11118	1.13523	1.21937	1.24872
sg_NC_000001_13513050_rev	LRRC38	24.9385	21.9268	21.1135	26.9995	27.5589	23.1907	27.0407	28.1292
sg_NC_000001_13513176	LRRC38	14.3387	16.297	17.656	21.0413	14.1891	15.5807	12.6009	11.9244
sg_NC_000001_13513380	LRRC38	7.75075	7.97559	10.9293	10.2322	11.076	8.92965	7.4392	8.99717
sg_NC_000001_13513426_rev	LRRC38	11.7479	6.21487	14.2539	8.47485	13.0217	11.7081	11.4653	12.9384
sg_NC_000001_1354879	MXRA8	28.4027	18.1698	24.9368	29.768	33.5211	20.8426	24.3566	26.082
sg_NC_000001_1355042	MXRA8	23.2064	30.45	22.7315	39.1446	41.8321	29.0673	35.351	34.9401
sg_NC_000001_1355247_rev	MXRA8	12.1032	10.6671	11.7272	12.784	15.9125	17.683	13.5429	14.1628
sg_NC_000001_1355751_rev	MXRA8	25.6047	24.5062	26.865	34.7632	27.1142	26.1413	21.9693	24.7045
sg_NC_000001_13583962_rev	PDPN	4.37537	2.76072	4.25806	3.57588	1.43084	4.07351	4.50995	3.23844
sg_NC_000001_13584034	PDPN	6.8773	11.0372	8.6908	11.0387	20.0402	14.9414	12.6783	12.2113
sg_NC_000001_13607207	PDPN	9.08313	10.0503	16.8138	13.5905	9.82518	7.77402	9.07804	8.61453
sg_NC_000001_13607285_rev	PDPN	5.5153	3.52333	7.27232	6.12768	5.6975	7.72484	5.06483	5.82126
sg_NC_000001_1374204_rev	AURKAIP1	4.58263	3.45604	6.19738	4.18975	6.57307	10.282	14.8462	15.062
sg_NC_000001_1374240_rev	AURKAIP1	2.02149	2.00933	6.96203	2.58886	2.65385	3.10228	5.40034	4.99859
[truncated: 75,358 more rows]

## Sheet: Normalized gene counts
gene	Induced_CL307_Replic1	Induced_CL307_Replic2	Induced_Untreated_Replic1	Induced_Untreated_Replic2	Uninduced_Untreated_Replic1	Uninduced_Untreated_Replic2	Uninduced_t0_Untreated_Replic1	Uninduced_t0_Untreated_Replic2
A1BG	64.5251	65.9672	71.5359	54.299	69.489	79.018	66.876	66.2975
A1CF	68.1078	78.1016	60.8863	85.8595	51.6996	79.645	68.489	63.332
A2M	55.8498	60.9654	55.1459	43.1047	52.4501	56.1019	48.6165	55.4305
A2ML1	33.599	36.1696	29.0149	28.5643	35.6475	40.7466	36.0866	39.1683
A3GALT2	102.424	118.744	96.1265	106.623	97.8685	101.479	93.9103	96.3538
A4GALT	37.0188	36.0686	42.7785	38.1095	39.3027	46.8568	37.9706	41.5216
A4GNT	57.6411	64.1056	54.9686	54.1184	44.973	60.7367	52.9007	53.9765
AAAS	7.39545	4.49901	5.58788	9.17299	11.5902	11.5237	23.234	22.6
AACS	51.8231	51.8366	47.6213	39.4937	59.1072	59.1754	51.52	54.5122
AADAC	67.2639	52.745	50.0371	54.7082	39.1359	51.1597	53.6621	53.3834
AADACL2	30.3717	23.4744	18.2877	25.4949	9.90857	26.0798	23.6598	24.9532
AADACL3	59.6841	52.274	53.0182	33.9327	42.9439	43.4636	41.2095	47.2038
AADACL4	39.802	44.2218	44.463	36.7373	36.7455	30.3705	35.7252	37.3508
AADAT	37.9219	39.0742	44.3189	42.9362	47.975	51.1597	47.0809	47.3759
AAED1	47.6335	46.7899	33.9352	40.7094	53.3535	43.4267	40.5901	44.3722
AAGAB	7.75075	8.78306	11.1731	23.7255	14.5366	15.1873	32.396	33.5435
AAK1	32.5331	32.0089	39.2656	36.8937	27.6979	25.6741	24.5502	26.8664
AAMDC	51.5566	53.5749	51.3891	56.8026	40.8453	51.7621	49.0295	51.5276
AAMP	25.9304	25.2351	19.7837	15.9858	28.6847	30.3459	35.1187	37.5995
AANAT	98.6934	100.038	106.41	100.135	124.108	99.7334	91.8973	83.6693
AAR2	85.4436	72.2251	62.9364	84.9928	72.477	73.9159	89.8971	89.9637
AARD	35.3755	37.8742	38.3236	51.7833	34.7581	34.7963	38.5513	37.0255
AARS	20.0531	25.7622	37.2376	26.4699	42.6382	37.6239	68.089	63.2555
AARS2	15.5082	8.52512	6.65174	11.7489	12.3129	12.7654	26.7826	25.1637
AARSD1	34.3688	41.0368	36.8165	37.9771	37.7044	41.8039	35.6994	34.5575
AASDH	69.8843	62.8271	66.1058	56.5498	55.2992	69.7483	60.3336	64.4225
AASDHPPT	11.9404	22.5997	20.1937	20.4635	16.7741	21.3835	49.8037	49.4039
AASS	51.2161	48.9768	48.3195	54.5878	38.8162	59.0893	51.0167	51.0875
AATF	10.8893	19.2128	13.2565	8.64337	14.8423	15.8758	22.7307	20.6677
AATK	57.4487	64.9803	48.7516	52.0842	54.9378	56.1756	65.0307	68.2489
ABAT	40.4534	32.6257	47.3886	61.846	32.2008	25.6495	35.9575	37.4273
ABCA1	35.3163	36.2368	32.8603	28.9254	44.5978	39.9967	38.4351	39.7423
ABCA10	83.8595	61.3692	76.4895	62.6044	60.4553	58.1919	58.0753	54.2635
ABCA12	54.0289	59.0477	50.8683	46.2343	32.1313	45.7995	43.0677	41.5024
ABCA13	91.839	84.7183	79.3486	78.2642	79.1202	86.7386	75.4573	77.7193
ABCA2	34.4873	49.3581	43.6651	44.838	50.4488	53.4833	42.8742	38.0395
ABCA3	62.5118	82.5875	66.5269	67.0339	83.9011	74.4077	77.1736	70.8892
ABCA4	26.8187	21.5791	31.5859	31.8263	24.6126	29.1042	23.0017	26.1012
ABCA5	22.555	31.5378	19.274	32.6327	25.3214	24.3095	23.0662	23.4801
ABCA6	66.1832	60.7411	58.5591	82.1882	60.5943	68.4697	64.9146	66.6419
ABCA7	39.7576	35.6873	35.265	44.3927	42.8189	48.8484	51.5329	49.5761
ABCA8	28.0918	23.7436	21.6011	33.0059	24.4041	29.5591	23.8405	25.5655
ABCA9	40.8087	42.5956	28.1283	39.9872	26.864	45.0741	39.3384	38.1735
ABCB1	48.3589	34.3191	47.2002	39.9631	36.4814	43.857	45.8163	47.9882
ABCB10	86.776	102.819	75.9021	87.1113	104.72	102.684	96.1428	99.1471
ABCB11	69.2921	79.9408	80.7117	71.969	65.2223	81.7964	72.0248	79.422
ABCB4	31.4524	28.9472	37.6476	29.5754	45.0981	38.5214	39.0029	36.8533
ABCB5	61.0905	73.2456	58.9802	79.3957	60.5387	62.544	58.9657	62.0884
ABCB6	62.6746	63.8701	61.0414	53.8897	55.1046	59.5442	58.5012	55.0861
ABCB7	4.43459	8.59241	4.93405	5.0564	6.15613	5.88073	11.9686	11.5035
ABCB8	51.8083	42.3601	40.8835	52.3972	55.9802	39.9475	42.6419	43.8365
ABCB9	27.7217	27.5566	34.1015	33.4151	38.1214	42.7628	36.3188	39.9719
ABCC1	96.4876	106.924	82.7286	86.7983	98.3133	89.5417	74.6314	73.3572
ABCC10	24.7461	16.2521	19.4845	30.0207	24.7654	26.252	29.8409	28.971
ABCC11	65.0581	54.887	74.5391	55.3341	60.1913	66.392	67.2373	66.4123
ABCC12	119.849	87.0061	113.758	90.6742	90.5165	101.848	81.9481	85.4486
ABCC2	25.7083	36.2481	32.3838	28.4439	28.101	31.4646	29.2086	28.0144
ABCC3	53.3035	48.5395	53.3617	48.8944	60.5109	56.9379	46.8745	43.7791
ABCC4	56.8565	60.6626	56.5865	68.9478	55.0907	51.049	46.3583	46.4193
ABCC5	46.612	57.0739	49.483	56.4776	39.5806	52.1678	48.023	42.3634
ABCC6	44.1545	33.5004	31.9183	47.2815	38.2603	40.4762	36.0349	32.7782
ABCC8	44.9835	35.9004	36.1405	34.9799	44.4866	41.0417	38.0093	38.5561
ABCC9	63.6961	71.227	66.815	69.8024	67.849	62.5317	64.4242	67.2732
ABCD1	66.5089	81.3427	84.8119	73.0643	72.2408	71.8014	69.5601	77.0305
ABCD2	81.9498	57.0739	51.8102	64.5423	72.9773	65.8633	66.2179	66.6036
ABCD3	40.7791	39.6461	47.5548	40.9983	39.8169	45.4184	37.235	41.7511
ABCD4	36.3822	40.5882	38.6893	36.4604	35.9672	36.247	51.1071	46.8594
ABCE1	13.4504	8.61484	7.38314	10.4248	10.0337	8.52395	35.3897	31.5729
ABCF1	14.2498	10.3531	14.808	14.8303	9.97806	11.7327	27.4278	26.3308
ABCF2	37.8034	39.8592	44.6292	36.966	45.1537	39.8492	45.8292	48.8682
ABCF3	50.4907	54.2478	51.0788	63.1581	78.8006	70.9654	66.3598	68.4211
ABCG1	50.3871	47.1488	47.8762	47.2695	40.9565	41.2999	42.7709	43.4156
ABCG2	82.6308	70.1728	69.386	80.8642	70.7398	78.6246	78.5672	79.6516
ABCG4	79.7439	72.8082	91.4278	75.7967	86.2221	79.1163	82.3482	83.9372
ABCG5	38.2476	37.549	35.3648	42.1177	43.208	43.353	40.0094	41.2728
ABCG8	105.518	86.9613	88.4135	96.1148	117.895	115.101	100.569	109.191
ABHD1	36.0565	35.9565	24.7041	37.6761	40.0254	36.2593	37.5963	35.7054
ABHD10	50.9348	45.4666	67.7238	62.2071	62.9708	54.6881	49.5973	56.7123
ABHD11	22.9547	20.8053	21.8006	25.4949	18.4697	16.2938	50.2167	53.6512
ABHD12	41.5785	42.147	54.5696	42.5992	52.0888	46.5371	52.333	56.3871
ABHD12B	32.1186	42.6293	55.8219	47.5102	47.8082	46.7461	42.358	46.7446
ABHD13	272.496	246.951	236.855	248.838	195.265	199.709	120.635	120.307
ABHD14A	110.137	110.232	108.438	126.905	132.85	113.134	107.24	112.329
ABHD14B	123.594	111.903	129.084	111.823	142.022	131.28	117.912	116.997
ABHD15	41.0011	34.3528	42.4904	38.4224	53.7426	41.1523	44.0614	40.5458
ABHD16A	65.0137	53.2721	74.0626	69.1283	53.6453	63.8102	62.966	60.4048
ABHD16B	41.993	47.1488	48.9511	42.7075	47.0716	52.008	40.8869	41.3302
ABHD17A	22.9695	24.4613	28.2946	32.6207	33.2432	26.1413	38.59	38.2308
ABHD17B	94.6814	84.7408	80.7671	78.0717	78.1474	83.6897	99.485	94.4215
ABHD17C	66.3165	63.6794	70.5939	57.2119	68.4327	61.8924	62.0627	66.6036
ABHD2	55.6426	57.9599	40.3738	42.7075	62.9152	45.1479	41.5063	43.2052
ABHD3	37.833	39.7919	34.9215	30.6105	58.5235	49.5615	52.6169	48.7534
ABHD4	51.7194	52.1843	53.0403	45.5241	47.2384	48.0001	43.7	46.3045
ABHD5	42.4372	36.2481	44.2524	35.7864	47.0855	38.6689	37.0673	39.704
ABHD6	87.1461	57.8477	72.7549	79.0587	80.2599	81.0096	64.7855	63.332
ABHD8	60.9721	62.6476	46.3136	55.8276	65.0694	48.9222	48.5262	50.3988
ABI1	68.2262	80.1988	67.624	63.9645	67.6266	68.1746	79.3544	77.9871
ABI2	27.7365	27.7136	27.9621	36.5326	25.8773	34.8332	28.7699	30.3867
ABI3	114.741	99.0284	129.239	111.353	108.987	94.5453	100.053	106.417
ABI3BP	50.846	38.5807	35.4978	34.3058	39.4695	44.9512	42.6161	38.7283
ABL1	65.8871	65.5971	86.7956	66.3358	86.7641	77.2353	68.6955	65.8574
ABL2	24.6572	27.8818	41.2271	22.2088	37.6349	36.3577	34.6284	36.5281
ABLIM1	34.9018	45.8367	48.929	51.9879	57.7174	45.2708	46.9519	43.8557
ABLIM2	35.4347	39.9377	40.1411	29.4069	39.9559	35.3741	31.9056	33.1609
ABLIM3	150.212	133.402	150.383	140.868	153.377	131.944	130.997	125.951
ABO	61.2534	57.3206	72.0346	55.3221	81.6774	73.9528	59.8174	59.9074
ABR	52.4152	39.5003	44.1305	42.3946	36.94	43.0825	37.5834	37.2742
ABRA	73.7334	75.1297	50.3918	71.656	50.9769	53.262	58.7205	60.3474
ABRACL	56.59	53.3394	52.7633	51.3138	45.6262	60.8597	50.2038	52.3311
ABT1	13.628	9.78117	10.7077	12.5553	11.7153	21.445	22.1629	21.3182
ABTB1	26.034	25.3697	37.6587	26.9995	43.5554	31.2433	33.6089	32.0703
ABTB2	104.867	111.757	94.8964	92.901	91.128	101.479	95.5879	94.1728
ACAA1	44.8058	42.9769	57.7612	47.1852	55.1185	46.2789	44.3453	45.4436
ACAA2	38.1439	40.6442	43.5321	30.6948	30.269	33.3825	31.8153	31.9938
ACACA	16.1004	19.6838	21.0914	20.8848	20.0957	13.7981	39.7126	37.1212
ACACB	22.0517	20.1885	22.7093	22.1487	18.8588	21.0024	23.4275	21.2608
ACAD10	20.0383	24.9436	18.7753	25.5069	30.3246	19.3796	29.8667	29.5641
ACAD11	33.3325	43.6722	25.4465	34.1734	40.3589	39.259	37.2221	34.2323
ACAD8	121.418	128.075	137.528	104.986	105.86	123.486	112.428	102.342
ACAD9	48.6253	46.1283	59.634	59.3183	52.7976	41.4228	80.1673	82.1005
ACADL	34.7389	41.205	42.5015	43.2733	36.1062	44.3734	38.8093	36.1455
ACADM	37.4037	40.2966	36.3067	36.1234	33.6184	36.9601	33.2218	30.6546
ACADS	59.0031	67.9186	76.6446	68.9116	72.0323	73.3381	63.1338	64.059
ACADSB	39.9797	55.459	38.8223	44.489	34.9943	40.2057	40.203	36.2985
ACADVL	21.9332	33.164	29.846	25.6032	28.643	31.1696	31.0281	25.5655
ACAN	37.2705	43.3582	53.5722	36.6169	45.9737	47.4961	38.1254	43.6069
ACAP1	65.3394	54.1356	62.471	78.2642	62.5678	73.6455	57.0946	58.3003
ACAP2	71.8088	65.1934	78.9829	71.9329	58.6208	63.7242	60.8626	69.2438
ACAP3	86.6131	84.7408	64.6873	95.3926	93.2405	82.1775	82.7869	83.8989
ACAT1	51.0681	48.8759	47.6545	52.2286	45.7096	38.964	44.7969	38.7283
ACAT2	16.7517	19.0446	13.9768	23.1236	17.747	15.802	31.441	30.7885
ACBD3	67.0419	72.5391	69.0757	61.7016	42.4158	48.4058	46.397	50.0353
ACBD4	67.2047	75.6344	68.7433	67.1543	82.8171	79.2516	70.3343	75.5191
ACBD5	101.299	89.3388	87.8484	93.5389	79.4399	90.0211	85.0839	83.3249
ACBD6	95.0515	79.0212	94.2093	110.366	62.54	85.9518	75.3025	76.954
ACBD7	104.467	102.326	91.7492	99.8101	84.6238	101.873	94.904	92.604
ACCS	101.995	97.2789	87.7486	83.5484	74.3254	87.8943	92.5941	86.1373
ACCSL	89.5296	90.965	81.6869	96.512	78.1196	89.7753	82.3611	82.5214
ACD	49.9873	39.3994	44.3965	42.0214	58.9682	38.3124	93.8329	90.0785
ACE	54.0141	53.1824	54.481	65.9506	49.1424	50.3852	44.6808	49.4422
ACE2	53.6588	61.1785	73.4752	53.8777	54.3819	75.1945	57.0946	58.2429
ACER1	32.2222	25.1342	32.0291	28.7208	35.3974	35.6077	27.5956	28.2631
ACER2	34.7093	27.7136	31.2977	26.4217	27.6979	27.7395	27.6343	28.5501
ACER3	31.9261	30.6855	40.8835	33.6438	34.1465	39.0132	35.0413	36.0498
ACHE	37.6258	40.7115	44.4519	34.1494	37.5793	33.235	35.2091	34.3279
ACIN1	17.8177	14.4465	24.4603	20.945	23.5563	28.8583	54.2428	55.5836
ACKR1	34.9018	32.5584	28.1616	33.5716	35.453	30.7024	31.2475	31.6112
ACKR2	105.474	93.0509	101.39	100.4	103.511	94.6314	89.91	96.6217
ACKR3	74.9621	79.638	79.1713	76.23	79.9819	69.5147	66.6695	67.0819
ACKR4	131.204	127.839	149.053	127.519	132.683	122.342	112.221	119.924
ACLY	6.15189	5.18311	8.65755	7.53598	9.36655	9.48289	26.0213	26.5986
ACMSD	51.3789	54.6627	36.484	52.012	37.6488	49.6352	43.8033	43.4156
ACO1	43.6955	46.1956	37.4592	30.6707	24.821	35.3495	30.1119	34.7871
ACO2	54.0437	45.6685	42.5458	48.9426	42.6104	52.4506	76.4509	72.171
ACOT1	19.7274	32.4911	32.2508	30.3457	34.091	36.6527	31.6475	31.1137
ACOT11	113.483	126.729	154.561	138.894	116.311	105.45	109.731	110.205
ACOT12	38.0995	44.8274	47.0672	45.1028	34.1743	49.3525	41.4289	39.1492
ACOT13	31.5116	33.2537	31.2091	33.6799	32.1036	29.8418	28.7183	28.0526
ACOT2	98.2345	91.3238	88.879	96.187	103.845	98.7622	84.929	91.7622
ACOT4	84.9698	87.3762	79.6811	76.0615	79.5928	89.7753	76.6058	76.8009
ACOT6	103.697	103.032	103.23	92.8649	103.539	104.319	94.5168	93.5032
ACOT7	38.8101	36.7976	43.0999	31.3207	31.8117	25.0471	23.2211	25.8142
ACOT8	40.3053	36.3938	47.4218	35.1364	41.2484	37.4395	41.2095	36.2603
ACOT9	113.69	109.178	98.7307	120.73	87.459	112.532	96.5944	99.9698
ACOX1	50.313	54.0235	71.3032	39.4335	62.5678	55.5364	51.2877	54.7418
ACOX2	86.095	81.1745	77.8858	71.2709	79.1758	76.8911	71.728	72.3049
ACOX3	60.0246	53.1039	46.3358	57.4285	56.6334	42.2465	49.8424	47.5864
ACOXL	28.9357	23.037	30.1009	26.0486	28.2538	27.6043	25.8535	22.2748
ACP1	35.4643	43.6162	38.5896	36.0151	37.6766	46.4265	45.6357	44.8123
ACP2	29.1577	25.437	25.2138	36.9058	35.7031	35.3495	28.1247	32.9313
ACP5	74.2515	72.5727	68.2114	82.9466	72.6994	71.617	71.8828	69.8369
ACP6	44.1248	28.5659	36.617	35.329	40.5952	45.4307	37.0544	39.4744
ACPP	64.4363	71.5185	83.46	71.7162	64.18	63.0849	64.6307	62.3372
ACPT	50.92	56.9954	52.3311	62.6284	69.6279	57.0362	58.2689	60.8257
ACR	27.1295	22.3642	28.8597	35.353	33.4517	28.4895	33.9961	31.2859
ACRBP	107.324	112.778	102.809	113.965	111.586	112.138	113.705	107.087
ACRC	59.4621	48.8423	58.6699	66.9978	63.8464	65.4331	52.062	54.493
ACRV1	54.7839	47.9563	46.5796	53.7573	46.9326	49.0451	39.803	45.5967
ACSBG1	56.2051	51.6123	61.6066	66.3719	57.3839	57.2206	63.0435	69.9134
ACSBG2	63.0743	68.1877	69.6187	74.7254	79.2731	76.9034	67.9987	68.0576
ACSF2	47.3522	53.3842	57.6836	52.6379	72.7272	65.6298	64.592	61.0553
ACSF3	77.0644	66.4382	70.0066	66.396	80.4266	74.1249	69.8569	73.0511
ACSL1	27.396	37.6835	39.9305	36.8095	32.7707	44.0783	40.8224	39.7423
ACSL3	17.5512	26.8837	27.7737	17.6228	12.841	19.7238	40.1901	42.172
ACSL4	55.761	46.5657	70.5496	28.7208	24.7793	21.4327	78.8511	73.7016
ACSL5	88.3748	70.0718	65.6293	84.1021	57.2866	72.6497	70.0375	69.7412
ACSL6	102.957	91.9631	128.74	98.2213	108.584	111.437	106.131	103.299
ACSM1	29.7647	28.7229	30.522	29.9004	25.3353	28.9689	26.86	28.0526
ACSM2A	30.801	34.9135	35.5421	26.193	36.1478	29.1288	27.944	26.5412
ACSM2B	25.3234	28.7005	25.1362	33.6558	18.2612	25.4774	25.5309	22.447
ACSM3	51.527	54.8534	62.881	56.3934	57.8286	55.1061	58.1528	51.011
ACSM4	63.5629	51.2534	54.758	45.6084	47.2523	46.7461	47.0164	44.1618
ACSM5	38.3808	47.0815	65.6847	47.45	38.2881	43.5374	47.2745	45.7689
ACSM6	49.1731	49.5039	51.9432	50.3509	44.1808	38.6812	44.7066	43.0712
ACSS1	35.0942	36.2593	38.379	46.7278	34.1465	31.2433	33.4541	35.5715
ACSS2	101.506	92.6584	105.657	94.4658	91.6839	79.8294	82.2449	88.0314
ACSS3	40.5718	36.3266	37.969	50.2787	50.3654	42.0621	46.2293	44.8314
ACTA1	25.353	29.4519	16.1489	22.7264	34.9665	28.8091	30.4216	29.698
ACTA2	29.1873	42.1695	31.8962	35.4493	36.94	33.5915	31.0152	30.5589
ACTB	2.24356	2.70465	6.78472	6.69341	4.44668	5.80697	26.1761	22.5618
ACTBL2	29.0393	27.1192	32.7716	33.2346	47.4886	39.9106	33.2605	34.7488
ACTC1	53.0074	48.1245	52.1427	51.4583	49.7122	52.6596	53.3653	50.4179
ACTG1	9.08313	15.0073	21.3241	15.2516	15.023	13.4662	31.6217	31.7642
ACTG2	132.773	130.475	120.385	123.715	154.961	133.923	121.874	130.447
ACTL10	72.2086	75.9372	66.0171	72.1977	92.0453	86.2346	74.3863	68.3446
ACTL6A	25.6195	20.7717	32.5057	28.6245	46.2238	44.4103	85.8839	89.8107
ACTL6B	43.0737	65.3168	53.2176	53.4684	54.1735	66.4166	64.1274	60.7109
ACTL7A	111.292	118.138	111.286	120.176	128.597	119.908	107.834	110.358
ACTL7B	80.2325	66.741	92.5803	75.1467	87.7925	77.764	73.7411	70.2387
ACTL8	115.822	121.222	119.542	115.314	110.293	119.92	110.389	113.267
ACTL9	45.2352	39.0742	39.7754	42.9483	42.5826	48.7992	42.8097	45.9602
ACTN1	61.9788	57.9599	65.9728	57.5971	57.509	66.0601	64.4242	69.9708
ACTN2	34.206	41.9452	46.9785	39.4696	39.4695	46.6109	42.358	40.6415
ACTN3	45.5016	48.9656	53.5501	43.1047	49.2536	47.6313	42.9129	39.2448
ACTN4	40.0537	42.1582	44.197	46.2945	48.4753	33.5669	46.3841	45.4053
ACTR10	11.4222	10.0503	10.2644	9.76279	8.14353	8.81901	26.9891	26.082
ACTR1A	11.437	11.026	7.82641	9.16095	13.3553	10.9459	27.9311	27.1152
ACTR1B	30.7418	35.3509	26.322	41.2631	31.7144	33.2719	35.2994	31.2668
ACTR2	20.2456	22.2408	26.6766	22.3172	38.302	27.0019	59.6367	57.6498
ACTR3	15.597	17.6988	13.4338	13.097	14.8701	17.9289	43.7259	40.1632
ACTR3B	20.6157	18.8315	17.3125	25.0736	25.7939	21.1991	23.6985	25.9864
ACTR3C	3.51673	1.80746	1.98628	1.96294	1.6949	2.2417	2.32913	2.8558
ACTR5	15.7006	10.9699	17.5563	17.7071	33.6323	28.4526	47.4423	49.557
ACTR6	29.5871	23.7884	25.1695	29.2022	23.0004	34.5873	38.1512	36.0498
ACTR8	29.4686	34.0612	29.4249	27.8421	52.1027	47.7911	62.6563	57.5542
ACTRT1	41.2972	55.9076	43.4656	35.979	42.527	56.6182	45.0163	44.8505
ACTRT2	63.8441	84.0006	76.9882	59.1017	84.1513	78.686	72.3087	76.4566
ACTRT3	30.1644	32.0986	28.4276	26.8069	31.2836	30.8868	24.6921	28.2248
ACVR1	36.2786	44.6031	53.6277	55.3101	60.6638	52.5243	54.0234	52.7329
ACVR1B	30.268	39.2873	28.8043	32.7651	31.4781	32.9276	29.428	30.2911
ACVR1C	62.571	54.3824	55.024	61.2081	49.2536	52.8808	48.3068	48.7152
ACVR2A	40.9715	62.3561	55.7997	46.5112	41.6375	59.3598	52.7588	49.1935
ACVR2B	37.3149	44.0087	50.6245	34.8355	52.6169	49.4139	40.5127	41.7511
ACVRL1	44.4505	34.4873	46.7902	37.4354	49.879	39.3328	40.7192	40.2206
ACY1	48.9658	54.8085	70.062	58.2831	74.937	61.7448	52.4233	52.7329
ACY3	50.6683	57.3655	56.2208	44.1881	71.5181	49.3893	60.4239	52.5224
ACYP1	51.2753	41.9227	50.7685	51.362	59.0099	48.7623	50.7845	44.5635
ACYP2	50.3426	62.8832	56.6641	51.3499	59.4686	60.7613	58.4237	52.4268
ADA	55.9239	53.0141	56.93	47.8713	53.6592	54.2086	52.2039	50.4562
ADAD1	59.1956	60.8645	60.7976	52.2286	61.2614	64.5479	56.3591	60.6535
ADAD2	29.2466	27.0744	28.2392	36.9419	24.8627	29.5959	31.3249	34.2705
ADAL	64.7324	75.3091	77.1655	85.2215	55.6744	80.5547	65.2501	73.7016
ADAM10	26.5818	24.0688	27.1421	23.0755	25.4464	30.4442	27.4665	28.4927
ADAM11	60.7204	61.3692	58.4039	58.0785	65.125	58.2165	57.4817	62.9876
ADAM12	47.7963	44.1545	67.0145	44.1399	55.5077	39.2099	40.332	45.3479
ADAM15	52.7853	57.1075	65.6625	55.948	41.2762	52.844	57.7914	60.864
ADAM17	28.1658	18.7979	20.9695	37.8447	12.8132	22.994	22.2403	23.6523
ADAM18	28.1806	38.7153	25.236	27.7337	33.9103	36.9232	32.2282	33.6774
ADAM19	43.6807	47.3395	39.0772	35.7382	47.697	44.0168	45.1066	42.2868
ADAM2	62.2601	62.3	67.2583	61.4248	58.3289	57.319	55.5332	51.2789
ADAM20	148.451	147.308	130.635	146.597	119.188	137.87	120.674	124.65
ADAM21	99.7297	121.458	100.991	103.566	85.1658	106.262	101.679	105.059
ADAM22	44.9687	45.7582	39.1659	40.6613	49.7817	51.1843	44.384	41.2728
ADAM23	13.9537	16.7568	20.1051	17.2617	18.4419	23.744	19.9047	18.8884
ADAM28	62.5562	57.915	53.4725	58.4035	48.7811	69.8712	53.9073	55.3157
ADAM29	65.8723	61.571	53.5722	69.3209	60.497	58.0935	57.856	53.3451
ADAM30	28.9505	34.2182	28.6714	41.1187	20.8323	37.9313	32.0604	31.2285
ADAM32	32.9624	43.3582	30.0898	41.2751	28.9626	30.9114	28.4989	32.4721
ADAM33	26.4041	35.721	26.9093	34.2457	27.4755	31.2065	29.9312	29.8702
ADAM7	76.9015	80.9614	98.5867	79.1911	67.3765	78.7229	76.7477	74.2373
ADAM8	42.5556	56.9393	67.3248	49.9537	50.7129	59.1385	54.617	52.1589
ADAM9	32.6071	25.9977	36.6835	35.1003	31.2975	29.5468	29.1828	28.8753
ADAMDEC1	43.814	49.874	45.416	55.9239	60.5665	52.6718	51.7394	51.3363
ADAMTS1	60.6464	60.7523	65.186	68.1774	80.3293	66.4903	68.1019	63.8486
ADAMTS10	50.8756	46.3862	41.9363	36.8215	46.0988	44.3734	38.9771	39.9145
ADAMTS12	33.6878	42.2255	36.0851	47.45	28.5179	35.5954	40.603	37.1977
ADAMTS13	71.3055	66.9653	57.6725	75.9772	72.9912	56.9748	57.7914	58.2238
ADAMTS14	34.6945	25.4931	30.0012	39.4094	39.8725	36.9847	36.7447	39.6084
ADAMTS15	121.418	129.88	117.282	95.8741	119.897	120.56	107.692	102.878
ADAMTS16	58.2333	51.6011	48.0424	44.0918	52.0054	52.0326	56.8623	57.5159
ADAMTS17	92.2091	73.8624	85.7207	84.2706	90.6833	89.5294	83.7934	81.5457
ADAMTS18	66.8494	76.6437	68.1338	77.7587	70.3367	58.5115	69.4181	68.8038
ADAMTS19	87.1461	101.978	99.7613	98.7629	113.657	92.9225	93.7942	89.1411
ADAMTS2	128.021	142.721	138.26	129.505	142.953	139.394	112.854	121.455
ADAMTS20	28.0178	30.136	25.0587	32.8494	28.6569	28.0223	30.641	32.5295
ADAMTS3	33.4954	39.9377	44.4851	52.1564	44.1947	39.677	40.7063	40.1058
ADAMTS4	72.253	77.2493	65.8177	73.9671	52.7976	63.1587	55.6364	58.8743
ADAMTS5	52.9926	53.6646	49.9596	43.2853	67.5155	53.1882	50.8619	47.8351
ADAMTS6	73.763	71.5634	70.7602	77.1448	71.4764	74.9363	60.1013	63.5616
ADAMTS7	49.1287	33.7359	55.0905	51.8435	32.2425	39.677	37.6609	39.991
ADAMTS8	82.1718	56.7711	56.8968	67.0459	57.8981	66.2199	70.9795	69.2055
ADAMTS9	66.9678	61.6383	46.3469	54.2629	59.2879	59.2123	56.1139	59.9074
ADAMTSL1	36.0565	36.7864	36.3178	33.3068	34.9665	34.8947	39.0287	33.0461
ADAMTSL2	23.0732	32.1771	27.7072	21.1978	34.4523	36.9724	34.3058	35.6098
ADAMTSL3	44.2729	44.5021	40.8614	39.0002	40.1921	41.0909	34.7187	35.6289
ADAMTSL4	86.0802	77.8549	75.6473	93.4788	79.009	82.8045	83.8321	88.548
ADAMTSL5	48.1664	39.2312	34.3563	45.1028	43.0273	46.0822	48.01	50.2457
ADAP1	39.5799	45.904	48.2086	54.0582	36.3146	47.8403	47.0809	49.3657
ADAP2	40.8087	45.7133	40.6065	44.7899	48.8922	41.7547	41.4418	37.4656
ADAR	17.5808	19.9754	26.5326	19.5487	25.3909	21.7155	32.8476	32.6443
ADARB1	86.0505	80.5128	91.4943	78.3365	74.5756	90.8817	82.4901	85.3147
ADARB2	63.3852	62.2776	54.1153	50.2666	63.5129	50.5942	61.495	58.0516
ADAT1	55.8498	55.5935	54.9686	63.3627	46.0154	38.2386	44.2807	45.2332
ADAT2	29.7203	27.3211	30.5885	34.4142	32.6039	30.4934	71.5086	66.7758
ADAT3	37.0928	45.5227	39.7864	48.1482	44.4449	46.8936	85.1355	85.5634
ADCK1	46.1678	38.3452	43.5543	46.15	50.5878	36.4806	38.2287	36.7959
ADCK2	86.8204	61.515	71.7132	80.1299	78.8423	84.4888	83.0966	88.261
ADCK3	39.7724	42.618	43.5432	41.239	41.6236	35.3372	36.4092	36.662
ADCK4	64.8508	65.5523	60.1992	71.656	69.5446	65.7158	66.205	67.2541
ADCK5	109.16	113.35	121.027	122.283	123.774	118.199	108.789	104.141
ADCY1	68.9368	66.6625	70.3169	81.7549	74.1031	71.4571	69.9085	62.7581
ADCY10	103.372	106.217	92.3587	108.404	78.0223	113.933	97.1622	102.897
ADCY2	57.0934	56.1991	57.7944	56.6702	62.3315	54.8602	58.2302	54.3017
ADCY3	50.1946	60.6738	44.3522	53.9619	68.8219	55.4872	47.5326	46.0558
ADCY4	28.1214	23.3398	20.4375	23.2681	26.322	24.1743	25.3632	22.6765
ADCY5	47.2041	52.8347	44.3411	50.0018	49.2119	43.353	43.7388	42.7269
ADCY6	41.6525	42.6741	47.8762	50.5676	42.3046	49.8196	52.1265	46.6107
ADCY7	33.3325	35.6425	23.9616	39.4215	38.983	40.7712	30.3442	34.2323
ADCY8	46.612	51.0628	63.4683	42.8399	48.6421	44.8037	42.1644	47.7586
ADCY9	113.557	134.422	123.343	96.1991	118.674	100.815	71.7796	77.0114
ADCYAP1	36.3526	32.7603	27.264	27.0356	37.8017	35.4971	34.2154	36.7003
ADCYAP1R1	56.5012	72.4045	60.72	57.1637	60.8445	68.2853	64.5145	57.6116
ADD1	114.208	114.987	103.03	119.382	86.5695	94.6314	90.0133	89.6194
ADD2	87.8123	69.0513	76.4008	82.6095	74.4088	77.5427	76.3735	79.9577
ADD3	52.43	47.003	49.9596	47.8111	40.4423	60.5769	44.3969	44.0661
ADGB	20.2159	33.7135	23.3853	29.4309	19.4147	38.6443	31.5185	32.9313
ADGRA1	52.0599	54.102	51.9986	63.8803	52.9921	45.9347	49.9586	51.298
ADGRA2	27.7809	31.6836	32.5943	45.4399	40.9426	38.7181	38.2674	39.0727
ADGRA3	42.4668	45.3545	36.8054	43.7788	51.1715	47.6067	50.9264	49.5187
ADGRB1	116.459	115.335	131.511	95.7296	120.091	118.826	101.821	111.812
ADGRB2	79.3146	69.6457	64.8536	69.8987	70.7537	59.5811	70.515	61.2658
ADGRB3	61.1942	73.0325	63.4129	71.4394	67.3904	72.5759	63.5983	63.5233
ADGRD1	17.0922	16.4764	19.0302	18.4895	19.3314	15.2119	19.9434	19.8833
ADGRE1	28.7432	28.6893	28.1616	33.2947	9.86687	22.5883	23.6985	22.0452
ADGRE2	52.6225	33.3546	30.1785	43.1649	29.3796	30.5057	34.551	36.1072
ADGRE3	29.6315	24.0576	36.6059	31.4892	33.2988	48.8607	37.5576	34.4618
ADGRE5	24.2575	18.9212	28.4497	23.2922	21.4855	25.4651	24.9502	24.7619
ADGRF1	54.4138	50.603	42.4128	53.1795	39.9142	43.5251	46.5003	47.0316
ADGRF2	84.5257	70.184	74.6167	84.7882	64.9443	81.9808	67.6374	69.0334
ADGRF3	50.0614	52.1058	54.5474	57.9461	63.5823	57.5649	50.4231	51.6998
ADGRF4	30.7862	42.9321	36.9495	42.7316	40.3311	36.3945	34.3832	41.6363
ADGRF5	99.9222	104.266	102.831	121.633	99.161	106.827	92.3102	95.6459
ADGRG1	52.4893	40.947	51.3891	28.1791	46.1544	47.3239	45.3518	45.3862
ADGRG2	74.8141	70.4756	83.9032	88.1103	62.1787	74.0635	72.9152	70.4109
ADGRG3	100.218	101.529	107.363	99.6175	98.0353	102.131	92.9167	88.1845
ADGRG4	38.5584	29.3734	45.416	34.679	30.2273	35.5954	31.8411	31.879
ADGRG5	74.444	71.6531	73.9185	77.0967	73.7139	83.9356	74.1282	74.7156
ADGRG6	38.7953	35.1041	32.3284	37.8687	32.2008	40.1319	37.3641	39.0153
ADGRG7	75.4359	73.0437	77.1211	69.9709	78.9812	78.3418	74.425	74.7156
ADGRL1	55.4057	46.532	52.0319	45.9695	58.0788	47.4469	45.3647	40.8519
ADGRL2	32.089	26.1884	22.9974	26.3615	22.1943	30.2967	23.2211	25.4889
ADGRL3	38.7657	59.2384	41.6703	39.6742	47.2245	47.5083	52.1394	48.5047
ADGRL4	47.2189	57.1524	47.9094	48.2083	51.7969	57.405	47.5842	48.3899
ADGRV1	32.9032	34.9696	32.8492	37.1465	32.4232	43.2792	35.0413	37.9056
ADH1A	43.1034	44.5358	55.3343	45.8371	54.368	38.755	45.9196	47.6247
ADH1B	36.0121	40.6891	50.3142	41.6001	52.2416	28.2928	34.3316	34.6723
ADH1C	44.5838	57.9374	70.8488	52.6379	52.5335	53.9627	48.8875	49.7674
ADH4	23.5173	28.0949	21.2576	21.3663	29.4768	33.6898	33.8928	28.5309
ADH5	42.0671	29.9005	22.255	31.9466	30.5053	27.8748	31.1701	35.9733
ADH6	123.935	103.099	104.128	106.587	121.287	112.077	114.338	116.213
ADH7	30.0312	20.738	25.9674	23.3403	31.8951	35.2389	26.4342	25.6229
ADHFE1	49.4692	52.8571	53.406	48.2204	44.1808	47.0781	50.6425	51.2406
ADI1	39.1506	57.7019	60.9084	45.464	65.5142	56.692	49.3908	45.5201
ADIG	43.6807	38.3676	31.1204	50.4111	41.3596	38.2755	36.0349	40.9285
ADIPOQ	32.8292	32.2107	36.5838	30.8031	26.3776	32.4359	26.4084	27.2682
ADIPOR1	40.409	41.3059	35.9743	33.8364	30.1578	26.7437	32.3443	32.6634
ADIPOR2	67.9745	75.4774	73.0098	77.3856	47.0577	48.1353	61.3272	59.6587
ADIRF	26.3301	39.0854	38.5009	48.6417	37.2597	33.7267	40.1901	38.7665
ADK	46.8488	35.8555	40.95	49.1352	37.9407	46.1314	77.0445	75.4808
ADM	45.5609	43.9414	47.5548	37.1826	42.4714	42.9104	34.3187	36.1646
ADM2	91.6022	68.3223	76.1903	74.9902	57.1476	58.6836	64.7726	57.535
ADM5	44.9243	39.691	49.9152	53.7573	56.411	56.7412	52.5781	52.9051
ADNP	20.8673	15.8035	18.6866	26.2171	34.2994	25.2807	52.4491	50.2649
ADNP2	14.9308	13.9979	16.5146	16.1904	21.4716	21.3712	37.919	36.8342
ADO	22.3774	27.994	24.3162	30.2133	30.8666	27.4322	30.2022	25.9481
ADORA1	37.3001	33.2874	47.4772	36.9419	39.6779	42.603	38.4609	42.9947
ADORA2A	41.1788	33.0518	56.2208	36.4604	43.1107	49.8811	42.9516	42.6121
ADORA2B	60.8093	42.1695	44.1527	44.8501	41.0816	46.4019	44.113	43.913
ADORA3	75.5839	86.5912	73.3312	70.0792	81.5385	85.7674	73.07	72.6493
ADPGK	71.039	67.7504	54.3036	56.5619	48.7255	58.6099	54.075	53.6512
ADPRH	73.4521	72.2251	77.919	71.3672	80.3015	72.8955	69.6246	69.4734
ADPRHL1	63.9182	77.5633	71.2145	55.2017	57.3144	70.7072	56.0881	58.3194
ADPRHL2	53.1703	50.9843	65.2414	45.5362	50.838	51.7375	41.8676	42.019
ADPRM	45.3536	43.033	37.6587	36.0632	40.5952	45.32	39.6481	38.8048
ADRA1A	81.6833	65.1822	87.804	58.6081	91.5867	80.2351	82.6966	75.9974
ADRA1B	32.7848	25.7062	43.7981	31.3568	37.3848	40.845	33.2089	34.1749
ADRA1D	20.2604	35.2948	28.6159	19.2719	28.8653	18.6174	29.699	26.2542
ADRA2A	75.3915	66.0121	77.7971	64.0849	78.9812	74.8257	55.017	60.9597
ADRA2B	119.76	115.761	118.467	93.7917	133.572	124.543	117.641	114.242
ADRA2C	64.8804	60.3038	56.0657	44.6093	62.5122	50.3974	55.4171	57.1333
ADRB1	37.3149	30.7304	34.2898	25.6634	55.3409	41.9146	38.9771	38.1161
ADRB2	84.1556	87.4435	103.751	91.7816	98.6607	97.5451	77.8575	79.0585
ADRB3	65.6799	54.9992	57.0741	43.7668	57.231	55.8806	49.765	50.3223
ADRBK1	710.317	807.769	980.335	1022.26	780.812	605.055	79.6383	87.5149
ADRBK2	60.5724	71.1372	64.7871	54.624	63.2071	59.2983	64.6049	63.7338
ADRM1	78.7372	86.5576	125.959	125.208	129.584	113.22	77.1478	82.2536
ADSL	4.30135	4.43172	2.19684	4.22586	4.27991	3.4834	8.12313	9.68592
ADSS	9.06833	12.1811	17.9441	8.46282	6.76764	10.9951	23.1307	23.9775
ADSSL1	64.5547	56.5244	61.9723	51.5305	71.0177	62.3595	75.496	74.7347
ADTRP	40.4534	53.0702	44.7068	37.6882	37.7044	40.1688	40.9127	39.7423
AEBP1	52.1488	44.2218	66.5602	44.7417	68.391	50.0532	51.1329	52.1781
AEBP2	12.7102	15.5904	19.9278	19.8256	17.9972	20.9163	25.1309	25.0106
AEN	67.6636	69.4999	66.6045	71.2588	69.5029	71.4448	77.0703	74.486
AES	52.6669	53.6983	49.339	63.5071	35.9394	45.0618	45.9067	44.047
AFAP1	35.716	40.4424	31.9627	37.1586	30.2968	33.8005	34.9768	36.6429
AFAP1L1	49.2175	50.5581	44.9838	56.7184	48.0306	52.0817	46.9003	49.557
AFAP1L2	73.8962	62.7261	63.7675	83.4521	70.1283	63.5152	59.7529	67.2541
AFF1	53.496	54.102	46.6128	51.0851	26.322	35.7552	40.203	42.5355
AFF2	68.2706	66.6177	55.8662	66.7089	53.4786	68.1377	59.1206	57.0759
AFF3	30.8898	37.3022	42.1912	38.615	35.0916	29.1288	26.1116	23.0592
AFF4	62.1861	36.6742	53.4947	55.3823	50.7824	39.5418	42.5516	46.8785
AFG3L2	23.4137	19.6502	17.379	23.0153	16.7186	15.6545	31.0926	29.3727
AFM	52.9778	63.343	41.9917	61.1961	37.2041	57.1838	52.2684	54.7035
AFMID	46.1234	34.207	35.8967	43.7908	45.7791	40.8696	35.5704	37.6952
AFP	30.0164	27.68	18.7974	34.7873	27.5728	33.0874	29.828	29.1814
AFTPH	38.7953	30.5734	36.473	36.8215	17.7053	31.1327	36.0607	36.1646
AGA	72.327	66.3037	65.452	68.7311	62.1231	57.4665	57.0688	51.4319
AGAP1	89.4851	83.8997	83.2051	71.5116	75.3817	79.3868	80.5416	83.478
AGAP11	39.7576	40.3527	51.1232	41.4677	33.8686	39.259	36.0737	38.6518
AGAP2	39.6836	40.633	45.7706	37.2669	38.8857	39.9475	42.9387	39.7423
AGAP3	59.8766	56.1206	58.3485	62.1349	44.4866	49.9917	38.6545	45.6349
AGAP4	8.20968	5.56442	5.64329	6.29619	10.0614	6.53232	10.0459	7.84925
AGAP5	35.1683	46.7899	45.5933	44.8501	37.4682	38.6075	40.603	34.634
AGAP6	61.4162	63.814	56.3427	60.847	71.1567	60.4171	69.5859	71.731
AGAP9	7.14377	6.97748	11.295	14.1081	9.79739	13.3801	15.556	13.1297
AGBL1	45.3832	40.0947	42.5015	49.3518	47.6692	45.9593	46.1777	43.2052
AGBL2	55.8646	43.7395	46.901	43.5862	32.7568	58.9295	37.1963	42.4399
AGBL3	86.7612	84.6062	91.9043	85.1974	78.9535	77.2353	80.3351	78.6759
AGBL4	107.191	130.497	119.354	109.391	113.365	114.622	112.57	106.417
AGBL5	29.3058	34.1733	28.1727	43.9594	33.6462	30.7639	34.551	33.7348
AGER	71.7792	87.7575	70.4388	71.8125	60.7055	71.6293	69.2246	68.9568
AGFG1	33.1253	28.8687	28.76	31.1522	33.9798	43.5743	44.9001	46.1132
AGFG2	100.529	109.077	106.3	98.5222	109.098	91.5456	104.44	111.525
AGGF1	36.0861	38.6144	36.7943	32.7531	24.6543	34.8701	26.2923	27.6891
AGK	21.8148	22.2857	25.6903	28.4559	31.3531	31.9564	28.7183	28.2057
AGL	46.5379	55.145	42.4239	44.7297	39.1915	45.8364	43.9581	41.6363
AGMAT	54.5026	33.007	35.3869	34.366	48.2529	42.0867	42.3193	37.3699
AGMO	46.9673	39.8929	31.6191	58.7165	37.6488	49.4631	42.3451	39.8953
AGO1	47.589	40.3975	42.3463	52.5175	36.9817	46.156	43.0419	40.1249
AGO2	28.7136	28.3753	37.9579	22.6061	38.7885	33.6653	66.8115	62.9302
AGO3	41.1788	54.2814	47.311	44.3566	42.0406	41.7793	33.1444	39.7231
AGO4	63.6369	61.7841	65.5074	59.5711	54.5626	63.171	61.1078	58.6255
AGPAT1	18.8688	26.2781	24.3384	35.6901	28.6152	33.9603	36.7447	36.9299
AGPAT2	12.0736	18.2932	23.6513	13.0729	22.778	14.671	20.2789	19.271
AGPAT3	53.7772	46.532	50.4139	52.674	54.9934	36.038	57.3269	61.5527
AGPAT4	78.678	72.9428	76.1459	67.8765	97.0208	80.0753	80.0512	73.9694
AGPAT5	63.9478	70.9017	57.2071	57.1998	44.9174	41.6933	56.4236	60.6918
AGPAT6	49.3063	73.2232	46.0144	64.6747	48.4614	51.7498	45.8034	50.8962
AGPAT9	89.3075	97.2901	81.3433	93.4065	78.3558	90.3162	80.1415	77.2027
AGPS	15.4638	15.4222	10.2755	19.8978	19.0951	14.5234	35.2091	30.865
AGR2	61.6827	56.4459	54.3591	81.0327	48.4892	64.4372	58.3463	57.535
AGR3	66.5237	63.8476	61.9169	60.4738	37.357	60.0974	49.5973	50.9154
AGRN	95.9546	77.8997	67.2472	85.5826	105.651	67.6214	67.3406	71.7884
AGRP	65.7095	72.7746	65.5295	65.5534	65.7226	61.8555	61.2111	67.5793
AGT	63.4592	49.3693	44.8841	42.7557	54.7433	54.7249	56.7849	51.4893
AGTPBP1	101.151	74.3559	74.7718	67.2987	83.4981	77.7025	69.5214	72.3241
AGTR1	54.2362	39.0966	35.797	38.5909	43.1941	41.349	41.416	38.1543
AGTR2	97.1982	102.808	104.017	94.4778	86.1109	89.8736	86.5162	89.1602
AGTRAP	25.7379	39.9601	39.9416	53.1916	47.9611	31.2802	32.8605	31.4773
AGXT	39.047	35.9565	48.8735	45.8852	54.104	49.6598	46.7325	41.9042
AGXT2	28.684	32.2444	29.8017	23.7857	25.5576	31.3786	35.0284	36.2985
AHCTF1	20.1419	17.6203	14.1652	22.9672	18.9005	19.1952	32.525	30.8459
AHCY	13.1543	14.3344	17.6228	10.3044	13.9112	12.0892	29.97	31.4964
AHCYL1	14.1166	14.0316	16.0381	14.3488	10.5896	10.0238	29.7377	32.5104
AHCYL2	57.0638	66.9317	52.1648	50.9648	67.4321	53.9504	57.5721	66.4123
AHDC1	39.7576	25.0557	29.7352	31.0439	37.3014	36.9355	37.6738	38.8431
AHI1	42.2743	44.5582	40.2851	55.0693	57.5506	51.8358	50.9522	52.0441
AHNAK	41.9634	51.702	53.805	37.2549	46.3072	57.2083	48.4875	52.3503
AHNAK2	31.3043	37.2798	40.3849	37.303	22.6669	31.7351	30.6539	30.5781
AHR	26.4189	25.3697	25.1252	25.3745	39.2471	35.4725	80.9158	87.2087
AHRR	68.4927	59.8888	63.5127	73.7023	78.7033	68.4082	62.8886	63.4468
AHSA1	57.952	66.5728	74.1401	82.9225	61.7339	53.053	78.1543	77.6619
AHSA2	61.7271	74.6475	65.729	70.1875	67.6961	63.7611	63.7661	65.7426
AHSG	27.855	43.9302	47.8319	49.0028	38.3715	38.4108	36.164	40.3162
AHSP	79.0185	80.2549	87.9481	78.9624	100.579	77.4074	75.0702	78.1402
AICDA	36.249	47.9226	42.7453	40.565	53.4647	58.0935	53.2234	54.34
AIDA	93.0678	99.8807	96.459	103.084	75.9515	95.0986	94.0136	97.4635
AIF1	49.6616	52.6665	48.12	48.2324	49.5038	57.5895	55.4687	51.1258
AIF1L	55.8942	57.0851	46.3247	40.3724	47.0299	35.116	37.0544	34.634
AIFM1	5.5005	13.9643	13.6776	13.6627	15.6484	14.7693	36.7834	37.2934
AIFM2	28.0622	31.4593	47.3664	28.4078	39.1776	35.0176	29.6344	31.5729
AIFM3	90.6399	94.9014	85.3771	84.5836	105.874	81.0465	74.3605	81.8709
AIG1	40.5126	44.1208	49.6936	48.2204	54.5487	49.5246	47.4294	42.6121
AIM1	42.0078	44.5133	49.6493	36.0873	45.4873	52.1678	38.5771	41.5024
AIM1L	66.2868	71.6531	84.546	69.9709	83.3313	77.0878	68.7858	70.6213
AIM2	32.3258	47.3955	26.599	45.9695	35.6475	35.5094	36.1253	37.4847
AIMP1	57.6263	55.5487	53.8382	56.586	45.5289	63.3308	56.5526	56.2149
AIMP2	18.3506	20.4913	18.9969	22.245	15.7179	16.22	16.8464	16.803
AIP	50.0762	35.4518	31.8408	26.0004	48.8505	41.8039	86.2581	79.7281
AIPL1	48.5513	46.8685	57.4952	52.3129	60.7472	58.3763	53.804	47.7586
AIRE	38.5436	31.8406	40.1743	33.4633	49.059	33.9111	34.4864	35.7437
AJAP1	52.7705	52.0497	44.5073	62.7969	48.0445	45.8487	47.7649	52.6755
AJUBA	57.4783	54.1132	64.0003	57.8859	58.7737	57.3559	57.314	57.7072
AK1	72.3566	73.1671	93.5444	72.2338	63.5546	82.6693	73.4313	73.4337
AK2	6.77367	6.9214	6.86229	8.28227	10.0753	10.6754	29.8409	30.1763
AK3	67.486	75.6231	70.3834	80.5151	62.679	77.432	70.2182	72.1519
AK4	75.3175	72.3372	88.7128	86.353	93.4212	82.8414	83.5612	83.2867
AK5	40.7199	33.0406	35.254	37.8326	32.8123	37.4395	34.3058	28.3779
AK6	5.98904	8.4354	8.46916	11.8452	5.22497	10.073	25.0147	26.7899
AK7	22.481	27.2089	40.8503	27.7217	29.6297	36.6035	31.7249	32.3382
AK8	45.6053	35.3957	38.3126	23.2681	36.1201	33.7759	30.6539	29.851
AK9	88.967	77.6306	93.9434	86.678	66.8901	75.1699	73.2894	72.8597
AKAP1	50.9348	42.0685	49.3833	46.451	32.9513	50.9261	42.9774	38.9579
AKAP10	128.865	139.828	121.515	123.33	109.988	126.608	102.143	107.699
AKAP11	26.0636	18.9997	25.7568	17.3821	20.6239	16.4905	22.1242	21.4712
AKAP12	30.2236	35.1826	36.6614	35.2929	35.4668	43.1071	39.3255	38.3648
AKAP13	87.9011	68.569	63.6124	68.9959	66.0562	69.6991	73.6507	71.4631
AKAP14	123.402	113.664	121.703	109.319	117.715	122.035	110.621	116.404
AKAP17A	122.736	120.55	106.344	107.791	115.255	117.523	115.68	115.122
AKAP2	61.7271	74.8493	59.0467	64.0127	51.2966	58.6345	47.2358	40.6797
AKAP3	58.8995	58.5094	67.0145	55.1897	51.9359	51.1843	47.068	46.9933
AKAP4	44.8206	50.5805	43.1775	44.4288	30.1161	40.1934	37.777	37.9247
AKAP5	41.0604	33.6014	36.0186	43.502	36.5092	41.263	42.3322	40.9476
AKAP6	119.049	112.621	108.206	130.588	111.085	107.479	104.84	105.346
AKAP7	35.109	38.177	51.4889	35.1725	31.0056	34.6611	37.0673	38.5944
AKAP8	102.942	115.48	94.7413	96.5843	95.3669	83.2717	112.26	112.826
AKAP8L	30.6678	38.8499	31.2645	28.9735	29.1572	24.3341	34.3187	33.754
AKAP9	18.5875	26.7716	22.3658	21.595	27.7257	31.9072	36.4092	35.5141
AKIP1	49.8837	53.7319	44.8176	40.4928	45.4456	47.2748	39.0545	44.8314
AKIRIN1	4.68626	8.96249	13.0238	10.0757	17.3301	15.1873	28.3311	32.1851
AKIRIN2	2.77651	3.74762	6.85121	5.06844	6.17003	6.37249	9.10385	10.0686
AKNA	20.1567	32.3677	27.674	23.4968	26.5722	35.3741	35.9704	34.4427
AKNAD1	52.356	75.6568	55.3675	63.6395	65.1111	59.4213	55.3009	56.9037
AKR1A1	128.376	140.77	132.963	142.264	159.228	146.426	125.745	130.638
AKR1B1	55.1688	66.6065	64.1886	70.4644	68.6551	55.8806	51.5071	51.6806
AKR1B10	41.6081	26.6482	36.9273	38.5067	28.6013	32.2023	36.5511	36.6046
AKR1B15	44.0212	42.7975	44.5184	56.4295	42.4853	38.4599	44.0356	46.0367
AKR1C1	19.4017	26.222	32.3062	24.5681	19.5398	26.8544	28.2408	28.6075
AKR1C2	33.0661	23.9791	36.5395	25.8079	37.7878	28.3788	31.5701	30.5972
AKR1C3	35.3015	29.508	32.3394	38.7113	30.7694	36.4191	31.9185	36.5664
AKR1C4	75.5543	79.1222	63.014	88.5557	58.4262	76.6083	68.1148	69.8752
AKR1D1	117.835	119.563	111.364	116.842	112.614	124.248	118.093	121.321
AKR1E2	72.6675	65.7541	57.4176	77.5541	79.7178	66.2813	68.7858	71.1379
AKR7A2	36.2934	33.164	34.8329	28.3837	33.2849	35.9151	33.5702	32.0703
AKR7A3	79.1518	74.1428	84.9006	71.644	82.4001	81.5628	75.0702	70.6787
AKT1	24.4648	18.8988	15.3067	22.7987	31.1168	28.9935	66.9792	67.2349
AKT1S1	37.4037	43.347	48.253	31.9587	35.1472	37.9436	31.7507	31.8025
AKT2	34.0135	38.6817	29.2144	34.6549	35.6475	41.5334	76.8381	70.7361
AKT3	43.355	40.0835	37.1046	49.0028	32.6178	39.2836	37.2221	37.1977
AKTIP	54.9172	44.4348	50.0261	39.0965	47.0577	37.5133	33.738	33.6392
ALAD	5.11559	7.87466	3.33827	4.21383	6.48968	4.38086	24.9115	27.7274
ALAS1	8.93509	11.0933	12.9019	6.60915	11.7014	13.9825	29.699	31.0755
ALAS2	29.2317	26.8389	24.1721	31.5855	33.2432	37.0461	32.9895	31.4581
ALB	55.0652	37.0892	42.2798	39.9511	45.6262	60.2696	46.0873	45.6158
ALCAM	107.709	110.322	109.491	100.219	130.001	99.3646	85.9226	78.6759
ALDH16A1	55.8202	56.1655	61.5955	46.0056	70.3784	51.5162	61.4046	58.7212
ALDH18A1	10.4155	11.0148	9.43328	8.87207	18.4558	20.6459	26.5503	26.369
ALDH1A1	95.0812	93.9369	94.1539	102.892	98.1048	96.6722	85.471	85.2764
ALDH1A2	60.3947	59.7879	47.8429	55.6832	55.7022	57.9583	53.404	55.9853
ALDH1A3	53.3775	48.7637	46.0588	59.0054	47.9611	46.8322	49.1456	52.752
ALDH1B1	54.5915	51.2198	67.4135	53.2277	56.3554	60.0237	51.8813	51.2789
ALDH1L1	50.92	46.3189	45.8593	44.176	41.2762	40.5622	38.1512	42.8034
ALDH1L2	44.0064	26.4912	33.1595	31.7781	30.5748	31.8334	32.0862	37.5421
ALDH2	119.686	117.252	125.604	145.911	134.045	101.393	114.067	120.46
ALDH3A1	57.6708	62.8495	72.3338	79.5522	63.5962	65.6912	66.2695	65.1496
ALDH3A2	56.0867	72.5503	67.3248	85.5706	70.3367	79.0671	74.8895	78.4272
ALDH3B1	64.2735	74.782	74.7607	76.0495	69.9059	74.6536	62.1015	54.2635
ALDH3B2	86.2134	87.7127	80.4346	89.0131	81.4968	79.436	78.1027	75.8252
ALDH4A1	69.8991	65.4738	82.7618	63.7599	63.0681	70.3876	66.4244	67.675
ALDH5A1	45.5461	44.9619	37.0603	38.6752	38.3437	37.6485	36.3575	34.768
ALDH6A1	87.9159	81.6231	87.0837	78.2402	82.289	83.6651	78.593	80.3786
ALDH7A1	44.6282	43.5377	39.6091	45.5482	44.7368	48.9836	43.0806	46.1515
ALDH8A1	57.9076	67.5709	78.8499	60.2331	100.912	71.2604	86.542	76.0931
ALDH9A1	46.9821	58.9692	58.9359	36.1715	49.4482	44.1767	50.0618	55.1627
ALDOA	6.1963	6.5401	5.54355	7.43969	6.51748	6.72902	16.0592	13.9906
ALDOB	42.4816	51.2871	45.0503	50.4953	48.3641	53.2865	47.2616	48.4473
ALDOC	92.0315	98.9162	101.756	98.0527	110.766	115.457	99.7818	107.91
ALG1	19.6386	16.5885	30.2117	22.8829	23.7509	18.6542	44.3194	38.69
ALG10	56.4716	65.227	62.0388	67.2506	75.3678	76.5346	69.844	70.6404
ALG10B	18.4394	16.611	20.7478	15.9136	16.4267	21.1499	26.1503	25.6994
ALG11	7.9432	8.28961	5.92034	9.10077	7.74049	10.8229	19.9692	19.4815
ALG12	9.29039	12.7755	16.5257	11.9535	18.2751	19.8222	34.28	35.1123
ALG13	9.33481	8.33447	5.70978	4.50271	5.97546	6.45855	19.9692	17.2431
ALG14	36.4118	53.5188	54.7248	48.9185	46.7798	39.3328	59.0561	58.9891
ALG1L	30.9787	39.5788	27.1531	28.2513	48.3363	35.5831	48.6295	44.2957
ALG1L2	19.1056	20.3567	21.1911	26.506	23.6397	31.2679	32.4476	31.2859
ALG2	5.35246	2.60371	5.42165	6.05546	5.35005	4.5038	16.2786	15.062
ALG3	10.5043	9.57931	13.046	12.9164	17.5663	17.0806	33.6993	35.5332
ALG5	100.662	90.3482	71.4583	54.7323	64.2911	60.036	84.9161	82.7127
ALG6	25.6787	23.2501	14.8412	21.2098	14.3003	17.1421	26.5762	28.9901
ALG8	41.8302	46.9021	30.0677	23.4005	18.2195	30.309	36.9253	33.0843
ALG9	43.0441	32.693	33.0044	39.1687	37.8156	38.0665	67.4438	70.0856
ALK	42.0671	69.6569	52.32	62.0146	49.6566	51.4056	54.9525	54.6078
ALKBH1	58.8699	47.6647	56.4978	59.7155	40.2616	59.2246	58.5141	53.5364
ALKBH2	102.883	86.2772	82.1856	91.6732	99.3139	93.9675	92.8135	93.2736
ALKBH3	34.7389	25.8632	22.6761	23.244	35.6336	40.2917	28.3182	34.2131
ALKBH4	108.287	119.54	131.289	102.687	144.357	123.793	116.209	123.253
ALKBH5	40.6903	46.4199	44.4741	38.7835	30.7416	26.0553	23.7759	23.1931
ALKBH6	71.7792	69.4438	80.6895	84.9447	57.7174	79.3376	62.0498	67.4263
ALKBH7	31.2155	36.2593	38.8223	32.2957	37.1902	38.337	34.5768	32.3956
ALKBH8	30.6234	34.1733	21.5346	29.13	23.3479	31.6613	46.1389	45.2906
ALLC	61.5791	71.5185	71.6135	74.5449	59.816	64.8306	61.2111	58.7021
ALMS1	54.7099	43.1564	38.9553	44.826	53.3396	41.7424	43.1581	38.977
ALOX12	69.5734	85.066	79.4151	83.4641	86.1526	83.2471	79.948	82.5214
ALOX12B	77.923	63.8476	86.7402	75.6643	107.18	91.103	81.1094	82.6362
ALOX15	53.4515	41.4293	54.8134	40.589	55.0212	55.7085	46.5132	48.3517
ALOX15B	68.0189	53.7207	69.7296	66.5284	71.796	67.2895	67.5212	63.9251
ALOX5	49.0251	44.3339	47.9648	40.9863	63.0403	50.8154	45.8938	45.5584
ALOX5AP	99.5669	111.937	108.361	111.847	101.51	108.13	109.718	111.966
ALOXE3	85.8581	87.1519	90.7629	65.2404	93.4768	80.69	76.8639	73.2807
ALPI	38.3364	44.5694	44.7954	42.8279	43.8473	31.9318	38.9255	35.8011
ALPK1	89.2483	82.1614	90.5191	79.3837	98.3688	101.221	82.3094	85.5443
ALPK2	27.0555	34.6219	39.0329	29.5754	42.0823	34.4767	39.2739	36.8916
ALPK3	105.133	99.7125	97.9772	95.6333	94.5886	96.9796	94.0523	95.3781
ALPL	95.8214	77.4287	88.4468	84.9206	87.042	78.1205	79.5609	76.2844
ALPP	34.4725	29.0706	31.2977	29.2985	23.8482	35.4725	27.4924	28.4161
ALPPL2	63.0447	52.4983	63.1691	50.9287	78.6755	48.8607	49.1456	50.2649
ALS2	37.9367	37.549	22.942	41.0705	53.2979	45.0004	46.7325	45.6158
ALS2CL	48.4181	43.6162	49.7712	55.0573	50.4905	48.5165	40.1127	43.3965
ALS2CR11	63.0743	52.0833	55.0461	58.7887	55.0212	60.1343	59.3141	49.7292
ALS2CR12	38.6325	36.3266	46.4355	45.6325	54.2985	53.1636	40.0998	41.9999
ALX1	59.092	44.132	53.2509	79.0707	54.7433	63.5029	59.9077	63.3703
ALX3	124.231	155.024	124.008	136.342	138.784	153.016	124.377	121.474
ALX4	41.4009	56.0982	45.8814	41.0224	45.4317	39.0132	40.0094	39.9336
ALYREF	7.63231	8.95128	9.43328	10.6776	8.96351	12.999	31.0539	33.754
AMACR	70.9946	58.5991	52.2203	53.7934	51.6718	52.2907	56.4623	50.2075
AMBN	54.4286	66.4607	63.5459	59.0535	52.7976	50.4835	54.7848	50.8962
AMBP	43.7992	51.1076	51.1675	52.7944	50.4627	41.7916	43.3645	45.0036
AMBRA1	88.1676	74.6362	62.072	74.7615	50.018	64.2528	53.6105	51.2215
AMD1	8.2689	8.14381	7.5272	5.54991	8.90792	10.5771	19.6982	22.7148
AMDHD1	51.8527	70.0943	70.7713	57.248	62.1231	66.1461	62.4112	67.962
AMDHD2	73.2449	55.044	57.8166	58.4396	46.4323	59.6549	49.5069	50.6092
AMELX	88.6117	86.3445	85.5988	86.702	94.7832	97.4836	86.4001	91.6856
AMELY	46.005	44.5582	39.4761	44.9223	45.9876	47.3977	40.8224	44.4105
AMER1	55.3613	54.1693	43.3326	54.8647	50.0319	50.6802	45.8938	49.9396
AMER2	57.9372	61.6159	60.0994	53.1555	47.155	56.5445	45.855	50.3988
AMER3	59.4473	54.988	59.8446	52.8305	68.53	61.6096	56.0107	57.9368
AMFR	104.334	102.998	103.895	75.9171	119.327	97.4221	91.1359	94.9572
AMH	75.5099	68.7709	71.3143	81.7308	83.4703	81.0219	73.9733	73.4528
AMHR2	49.1435	44.1657	51.8989	61.7377	49.2953	44.484	38.1512	42.3825
AMICA1	109.16	94.2845	104.416	141.229	91.1419	88.6196	103.163	101.328
AMIGO1	62.4377	52.8235	57.3844	54.5878	63.9298	57.946	52.3588	52.6946
AMIGO2	54.4582	62.1991	59.5232	56.2008	50.9074	49.3402	59.8819	60.2326
AMIGO3	58.9291	62.9168	70.4166	64.9756	65.3613	67.437	67.96	60.4431
AMMECR1	44.8503	45.0741	40.1632	41.5279	34.5357	36.3822	40.0869	39.7805
AMMECR1L	120.559	105.78	119.099	96.5963	122.551	111.511	108.092	110.818
AMN	75.2434	91.3014	78.3402	75.3754	88.6681	82.2882	79.3157	85.3338
AMN1	50.2982	47.5638	39.7643	56.261	46.5991	65.5806	54.5009	52.1015
AMOT	39.9648	31.1341	29.8793	37.6641	45.3622	40.7466	38.3319	35.5141
AMOTL1	36.3082	41.1938	28.8819	32.2837	29.1433	36.1487	36.0866	33.9835
AMOTL2	42.9109	34.4761	26.7874	44.9825	44.7368	30.5672	33.1057	31.3433
AMPD1	24.8349	28.779	27.4634	27.9865	26.739	28.1821	28.3698	25.0298
AMPD2	42.0078	46.3974	34.3231	42.5872	30.005	31.2925	33.9832	33.3331
AMPD3	50.4019	53.5412	49.2282	48.7741	39.1081	48.873	38.0867	39.7997
AMPH	35.8048	39.2088	49.1728	35.1364	57.5229	51.9219	46.6293	44.774
AMT	83.6819	95.1256	104.97	77.6865	83.7482	79.7433	77.0703	77.0688
AMTN	99.478	112.666	89.8653	102.386	89.4325	85.1527	84.929	79.135
AMY1A	28.7136	31.2238	36.0186	24.9171	28.6986	30.4073	28.8344	33.6009
AMY1B	35.6568	24.7753	33.9574	28.7448	24.0706	33.3456	30.7184	30.5207
AMY1C	9.76413	5.22797	7.93723	7.78876	11.4512	6.24955	10.9233	7.79186
AMY2A	21.9036	21.523	25.8122	23.256	29.8104	27.7641	23.092	23.1357
AMY2B	17.8028	21.7473	22.5985	16.8043	15.9681	12.8392	15.6979	15.8847
AMZ1	14.4571	23.0146	12.3146	24.6884	26.4193	22.0966	26.0084	24.5515
AMZ2	68.241	51.388	62.4599	65.5173	51.5745	54.3315	62.837	61.304
ANAPC1	35.494	32.9285	34.6555	35.4132	34.8414	34.6734	37.8028	38.3456
ANAPC10	56.6493	53.7431	35.2429	45.7769	40.1088	54.5774	64.4371	57.9751
ANAPC11	12.9174	9.05221	8.53565	10.9183	9.25537	12.4335	29.3764	28.7796
ANAPC13	17.5364	16.353	14.8191	17.9839	15.1481	11.536	35.5188	35.782
ANAPC15	24.8201	21.6016	30.0677	26.7106	26.6556	26.879	40.474	40.9667
ANAPC16	74.9177	64.5542	69.6298	67.1061	60.7333	59.8762	63.3015	64.3077
ANAPC2	23.843	30.3603	29.3695	24.3153	20.1374	23.6702	33.0541	29.698
ANAPC4	28.5063	30.6294	27.1531	28.468	37.899	33.653	49.5844	53.0964
ANAPC5	16.3076	23.2165	16.5035	21.5709	17.8165	18.6419	33.7509	39.7805
ANAPC7	47.6927	58.2515	56.0102	53.5768	60.9556	58.2533	68.8245	68.7655
ANG	77.8046	89.5519	87.9592	85.378	85.2075	87.8697	84.7096	79.5559
ANGEL1	54.0437	66.7186	49.6382	41.1187	57.0225	45.0004	47.3777	52.3311
ANGEL2	63.6665	58.958	62.5042	42.4186	52.9782	54.8479	53.9976	53.2112
ANGPT1	68.5963	77.339	65.9617	76.9643	65.8755	77.0263	72.4248	67.5985
ANGPT2	70.284	67.2794	63.9448	63.5192	74.4783	64.8798	69.573	65.8766
ANGPT4	69.3069	62.2327	70.0399	64.3015	89.8633	74.4446	78.1801	76.7053
ANGPTL1	39.6836	45.175	37.3263	45.3195	29.1294	38.5583	35.8414	38.8431
ANGPTL2	42.8813	37.2798	40.2297	39.6261	42.1101	44.607	39.932	39.7231
ANGPTL3	66.6718	73.8961	66.5934	70.5968	69.211	63.257	69.5214	63.9634
ANGPTL4	38.9878	37.6163	41.9252	41.8529	45.9181	43.8201	42.9516	39.7997
ANGPTL5	61.4014	46.4311	38.6672	49.0028	44.6395	48.455	39.0029	39.1874
ANGPTL6	36.6783	40.8349	43.1332	38.4946	35.175	47.3116	38.2028	38.1926
ANGPTL7	37.3297	53.3618	49.8709	44.6214	43.9029	51.0121	45.1324	47.6247
ANHX	25.2346	25.8295	30.245	24.0505	19.512	23.2276	30.5119	30.999
ANK1	93.808	86.4005	98.9191	84.403	85.5272	85.9887	84.8774	87.4383
ANK2	57.0934	33.6687	51.5332	33.0179	44.9035	44.6192	38.9513	42.5164
ANK3	83.1785	80.3446	77.6531	94.2973	76.8132	88.3	82.2449	79.6133
ANKAR	50.9052	57.6683	53.5944	52.6379	42.5131	55.7208	45.0163	40.3162
ANKDD1A	33.525	49.1226	37.0714	39.0243	44.5561	37.3904	36.3963	33.2757
ANKDD1B	44.3025	29.979	41.6814	50.2907	47.7804	43.4513	43.4807	40.3354
ANKEF1	32.2518	40.947	47.444	36.4965	35.7309	47.7788	46.7196	41.5024
ANKFN1	48.4329	37.0555	42.6455	37.3993	39.7196	35.0914	32.1637	33.0843
ANKFY1	20.4084	19.0782	10.5415	18.3811	14.1335	15.2488	20.3821	17.4726
ANKH	50.6831	41.9788	34.5226	39.2891	48.4475	47.8772	73.7152	70.2387
ANKHD1	50.6831	44.4124	51.9875	43.0446	36.7594	43.5005	56.4365	61.7249
ANKHD1-EIF4EBP3	57.049	62.7822	52.2978	62.3516	47.836	63.2324	74.2185	66.5653
ANKIB1	36.9448	44.704	44.3522	52.349	38.6217	46.365	43.3387	47.2803
ANKK1	45.0575	41.3732	37.6366	43.3334	31.1168	50.2868	41.4031	40.3928
ANKLE1	49.1435	52.173	49.3611	45.6204	45.6262	46.2667	40.8482	42.6886
ANKLE2	9.42363	11.5755	10.6744	10.3406	10.4645	15.9004	23.2727	26.2925
ANKMY1	63.1928	72.2026	76.9771	75.1587	84.193	71.912	69.1859	72.8215
ANKMY2	86.1394	85.795	73.8298	73.4014	90.4609	77.4197	61.8821	67.6176
ANKRA2	14.3979	23.7772	25.9009	28.8171	26.6139	29.0427	30.2797	28.3013
ANKRD1	40.3053	35.5079	39.1991	46.1139	57.1754	51.9219	43.9065	45.0227
ANKRD10	31.1119	23.6202	43.0223	32.4522	36.9539	38.7919	36.1511	38.0969
ANKRD11	57.5227	71.597	52.054	41.239	51.8525	39.4066	59.5722	52.3885
ANKRD12	20.7341	19.7399	24.9368	22.2329	40.3589	46.6601	56.7075	55.2775
ANKRD13A	34.7537	38.906	31.5194	31.6577	18.4141	25.9323	27.3375	24.9724
ANKRD13B	47.2485	47.0142	32.6165	33.5355	48.0306	41.263	39.2223	38.4413
ANKRD13C	100.588	111.118	85.1001	106.671	126.582	95.7502	101.421	97.9035
ANKRD13D	28.7728	24.6632	34.4782	35.5216	37.4959	26.4855	29.7506	32.9887
ANKRD16	97.1538	90.6734	107.43	89.6511	108.389	75.9199	83.7805	88.3567
ANKRD17	28.0474	23.6426	24.161	24.0023	35.9255	37.1199	63.1338	59.0656
ANKRD18A	25.8416	44.9059	38.7558	39.1567	35.2445	28.3296	29.8022	28.7414
ANKRD18B	19.1945	18.0913	35.4867	37.1947	32.451	29.0427	23.6856	22.8105
ANKRD2	57.5079	61.1897	56.0657	67.4913	58.3428	57.3928	55.2751	54.2061
ANKRD20A1	31.6152	36.6294	27.7626	25.9523	26.6834	35.2881	38.8481	34.0792
ANKRD20A2	48.2848	47.3395	45.3052	47.4621	41.9989	46.1068	51.9975	45.8645
ANKRD20A3	71.3351	64.6439	68.6546	71.1385	68.0853	70.5351	78.735	81.0291
ANKRD20A4	62.6154	69.4102	56.3538	70.4885	50.9769	54.1717	67.1728	63.3129
ANKRD22	40.9715	48.7413	44.0862	41.3233	50.1709	46.1437	42.5903	42.5547
ANKRD23	110.404	101.092	102.432	116.722	124.997	106.901	97.0848	103.662
ANKRD24	52.5337	51.6572	72.1565	53.5647	75.2705	67.9165	61.4562	59.3526
ANKRD26	131.796	121.57	127.798	120.79	115.602	127.456	124.803	120.326
ANKRD27	109.649	102.841	89.6436	100.4	97.6323	84.8453	90.4004	89.9637
ANKRD28	62.6598	76.8568	77.0879	72.4264	66.9317	73.2889	38.59	33.754
ANKRD30A	32.8588	29.9341	39.9859	25.9041	29.2406	43.8693	37.8544	37.8865
ANKRD30B	95.3032	96.9985	105.779	115.964	86.2638	106.876	105.937	95.5694
ANKRD31	20.5268	22.7006	20.227	24.3875	16.1626	25.9938	22.7436	22.9635
ANKRD32	22.2885	30.5173	15.3288	19.7654	20.61	21.1376	21.7242	21.4904
ANKRD33	47.6335	59.9	56.3649	68.0089	71.5042	58.6836	64.7597	63.2746
ANKRD33B	46.6564	51.9824	53.8936	45.139	60.2052	60.122	59.1077	65.1113
ANKRD34A	31.8077	23.7324	31.3975	36.1956	37.7183	35.0791	32.5895	32.2617
ANKRD34B	67.8117	59.4851	36.1848	50.1342	47.5025	47.5698	44.6937	42.1529
ANKRD34C	23.1176	25.8295	24.5711	29.9605	31.4642	31.8457	33.6219	32.4147
ANKRD35	28.1954	26.4912	34.4007	33.1623	26.9474	23.5596	29.428	28.9901
ANKRD36	32.6071	43.9975	34.8439	38.2058	30.0328	32.19	31.0023	32.453
ANKRD36B	74.1627	73.6606	70.5939	79.1429	60.2746	61.9047	58.6431	61.2466
ANKRD37	56.1903	52.7338	58.9026	55.0452	55.9107	59.0033	58.3205	66.7949
ANKRD39	44.3469	32.4687	34.8439	51.0129	45.5706	42.3203	35.7769	37.1977
ANKRD40	66.5681	50.8833	68.9649	58.0665	52.867	69.7237	64.2823	64.8243
ANKRD42	87.3237	75.9596	71.137	64.7108	75.743	76.2272	70.6311	66.0488
ANKRD44	50.92	51.6011	63.1137	54.2267	42.6938	53.68	38.6416	40.8902
ANKRD45	97.4498	113.978	85.4104	98.149	105.29	106.52	93.8329	95.3972
ANKRD46	30.3865	24.5623	21.1025	26.1328	15.6206	24.7521	25.3761	21.4904
ANKRD49	22.5402	15.0185	18.3209	22.2088	27.0447	27.9485	45.3131	45.7689
ANKRD50	60.9721	67.4251	63.0472	49.063	64.2772	55.5732	55.5977	51.9867
ANKRD52	18.0101	16.9362	24.8149	23.5329	23.0004	23.5596	38.8093	36.2985
ANKRD53	31.3784	24.6408	36.8608	26.8912	27.823	35.7307	30.3055	30.3676
ANKRD54	43.5179	40.1059	46.5574	34.1734	44.1531	41.6441	44.2807	45.8836
ANKRD55	25.2938	44.6816	28.5273	44.9464	35.5363	35.534	34.4864	36.0307
ANKRD6	53.718	53.4067	47.1448	48.75	36.3702	39.0009	39.532	36.9681
ANKRD60	54.5619	51.4217	44.5405	51.5546	41.9433	45.7872	46.1389	45.5201
ANKRD61	104.408	82.4193	96.0046	83.9336	102.719	84.5995	82.5804	84.7598
ANKRD62	57.8484	61.6383	48.8957	71.8968	59.4408	54.4914	53.275	54.7035
ANKRD63	75.7912	77.754	78.6615	85.5585	95.3391	90.6727	78.1672	79.3646
ANKRD65	30.801	33.949	28.4608	23.3885	28.3233	27.5182	31.5701	33.8688
ANKRD66	89.3963	78.6624	83.4156	77.9754	86.1109	75.3175	81.432	81.5648
ANKRD7	55.2873	55.0328	53.406	50.3027	59.8855	52.3891	50.0231	50.6284
ANKRD9	89.5592	90.2472	100.77	85.2456	94.7554	87.6115	80.5416	81.01
ANKS1A	64.9249	59.8103	73.6858	49.087	65.5142	60.8228	54.9138	55.641
ANKS1B	53.8365	64.857	46.8456	62.0747	66.0979	61.0564	59.9852	63.8677
ANKS3	48.7438	38.7041	35.2207	23.1598	50.699	31.2679	34.5381	33.9453
ANKS4B	60.2171	69.6232	66.2388	84.5354	54.507	56.2125	59.4303	60.2326
ANKS6	60.2319	82.7894	69.3417	66.9256	98.7719	78.1205	80.9287	74.2181
ANKUB1	51.8675	56.7823	57.6282	71.5959	54.1596	53.0898	51.9329	51.9485
ANKZF1	81.0023	78.5614	80.6673	88.8326	59.5936	76.2518	69.173	73.3572
ANLN	38.2624	37.235	35.941	26.181	28.5179	36.5175	32.0733	35.3802
ANO1	28.7728	40.79	32.2951	37.7002	31.6032	25.1578	31.1959	31.879
ANO10	41.993	31.1902	25.4244	32.8975	31.3392	33.1489	33.0541	31.7068
ANO2	40.1573	47.6871	49.483	45.9815	46.0571	59.1262	57.6753	55.8514
ANO3	73.4373	72.1578	63.5681	75.2791	61.6783	84.3413	65.4565	64.9774
ANO4	46.0198	62.1206	48.9622	54.5036	48.1973	62.9865	52.3846	49.7674
ANO5	98.4861	106.015	107.219	113.279	113.74	113.81	104.156	108.981
ANO6	53.8661	53.6758	59.3016	50.7481	48.4614	47.9878	52.2039	50.0927
ANO7	62.4525	79.9745	64.1554	59.7637	48.8367	55.6101	50.2941	50.6858
ANO8	55.9683	45.7582	60.1881	51.2175	53.0894	49.6598	51.7136	55.9088
ANO9	81.0467	84.438	87.9703	83.8854	91.1975	83.2963	90.1294	94.785
ANOS1	62.0824	53.1039	49.1838	49.6768	46.335	43.0579	44.3065	44.4487
ANP32A	6.35915	13.5157	6.92878	12.8924	7.07339	10.0238	14.6527	16.1908
ANP32B	55.6426	43.1676	54.082	45.6806	33.2293	43.7341	40.2159	44.0278
ANP32C	37.8922	39.6013	34.7331	42.2622	46.7381	48.3198	37.3899	41.445
ANP32D	20.2456	18.8876	21.9779	24.3394	24.5292	33.026	25.9438	24.1306
ANP32E	17.2995	12.1587	20.0275	23.5209	22.5557	17.9658	35.4801	35.0932
ANPEP	42.8369	40.8349	42.9669	33.8845	42.6104	39.3697	38.1641	34.3853
ANTXR1	46.6564	50.6142	52.32	69.9468	48.4475	47.4961	44.384	41.0433
ANTXR2	78.8113	63.186	90.4083	83.9576	81.1493	72.5021	69.9343	68.7081
ANTXRL	38.0403	44.5694	42.5126	54.949	32.4788	41.0786	42.8355	41.4833
ANXA1	48.8474	42.5171	41.626	55.3462	46.2655	54.5897	40.0223	39.8762
ANXA10	58.8995	57.6683	61.4847	66.7089	65.403	62.1628	54.4751	60.9788
ANXA11	40.7939	48.9656	43.5321	36.7493	47.6136	38.8779	44.6033	42.8034
ANXA13	86.2134	78.9539	87.7376	104.143	111.614	102.045	91.4714	87.534
ANXA2	72.9784	66.741	62.0831	62.0146	58.9821	70.5351	63.7145	65.6661
ANXA2R	14.1018	19.1904	21.0914	16.3108	22.2221	23.4489	24.2921	24.3793
ANXA3	37.2705	28.0276	31.608	33.2466	27.545	33.0629	31.7636	27.4787
ANXA4	85.0439	88.722	72.7992	80.5873	73.1719	81.944	74.4121	76.0739
ANXA5	61.6679	62.143	60.1881	66.2756	41.9294	63.6258	55.7268	56.2149
ANXA6	72.6823	79.5035	84.3798	71.4875	102.719	90.3654	84.7483	84.9703
ANXA7	38.3364	40.2181	26.1558	43.0927	34.0215	38.6935	35.4801	38.0204
ANXA8	72.0457	72.9204	98.5645	93.6593	106.527	97.459	83.3934	79.9195
ANXA8L1	27.3516	21.5006	20.9916	17.4302	23.7509	25.3053	24.8728	23.614
ANXA9	23.1324	20.11	33.7247	31.2365	39.4695	35.5585	32.654	29.411
AOAH	50.2982	54.3263	45.4271	56.6221	58.7737	56.4707	48.694	51.298
AOC1	24.7016	22.3305	15.9272	18.4534	19.2758	16.3061	18.5884	16.4586
AOC2	75.5987	62.5019	77.4647	67.8885	89.3074	76.1289	76.2058	68.0194
AOC3	54.1029	43.3582	47.854	40.3483	57.8703	60.5646	49.9715	49.7674
AOX1	35.0054	32.9173	34.9658	26.9995	27.3783	31.4032	30.7055	31.3242
AP1AR	99.7593	91.3351	82.2964	78.517	63.6101	82.5709	75.3025	68.2298
AP1B1	13.7317	11.3512	12.8908	14.9025	10.7702	15.2242	21.6209	23.9966
AP1G1	37.1816	38.2106	41.8587	30.6226	32.5483	26.6822	61.9595	59.0656
AP1G2	60.5724	67.7279	54.4477	58.5961	63.1098	62.6792	55.5977	60.9979
AP1M1	44.1545	56.5468	46.1031	37.4113	45.1815	34.4767	68.8504	64.4608
AP1M2	66.1092	76.711	71.7908	89.3381	78.7867	81.3047	70.115	67.9237
AP1S1	40.6903	42.6853	45.9923	32.4161	45.7235	41.2507	40.5256	44.6401
AP1S2	39.2542	44.0535	50.0815	39.8789	40.2616	42.4555	45.9712	46.6298
AP1S3	41.2972	55.4029	47.3775	45.6325	60.1774	48.037	58.8109	54.8183
AP2A1	31.2895	31.6836	29.159	27.8541	51.2966	45.947	55.8429	55.3157
AP2A2	34.7241	49.7506	48.1976	38.4104	50.0319	48.4058	42.9645	35.4376
AP2B1	40.4682	29.8668	46.8788	46.5112	37.1902	35.7184	33.196	31.9556
AP2M1	10.4451	11.654	8.14779	16.2266	17.3857	21.2852	44.2033	41.0433
AP2S1	8.90548	9.10829	9.28922	6.89803	7.671	7.11014	14.6656	14.2202
AP3B1	21.6224	23.1155	22.1441	29.5874	19.2897	17.3388	37.6093	37.2551
AP3B2	37.2409	43.2349	30.9099	35.5456	30.5609	32.5096	33.4025	31.7068
AP3D1	57.4931	52.7674	45.2387	43.851	35.0082	36.3945	66.6824	65.8383
AP3M1	51.1717	67.2457	64.7649	52.2407	70.573	53.5201	49.365	51.9485
AP3M2	51.4974	41.7209	36.9606	37.6039	38.0658	39.6648	46.2422	40.9476
AP3S1	18.0989	24.0239	19.7061	24.3514	17.8582	14.6341	20.3563	18.7736
AP3S2	27.6329	24.4277	22.255	22.245	22.4862	28.9321	25.9567	25.6611
AP4B1	76.3686	61.7392	52.5416	59.0054	57.9954	67.2895	71.4828	74.0268
AP4E1	71.039	64.3074	76.2457	65.0599	50.2264	59.9376	60.1271	64.2695
AP4M1	19.5349	33.8032	26.0893	29.9124	25.1546	25.9938	26.8342	27.2874
AP4S1	31.1267	31.6051	24.2054	39.5057	31.367	38.9886	31.7507	32.6443
AP5B1	28.0622	30.3379	35.1764	34.2336	31.7978	36.5298	30.7571	27.5935
AP5M1	45.8718	42.5171	36.5284	43.4418	28.9348	28.4157	29.9571	28.7605
AP5S1	68.3298	77.3278	79.5592	65.8302	106.986	73.375	79.006	87.1322
AP5Z1	53.3479	50.0086	55.6445	50.4833	55.0629	60.1097	59.7529	53.7278
APAF1	68.6259	75.2194	79.5481	75.6884	55.3131	64.2774	62.7467	65.5322
APBA1	69.0256	65.7317	67.3913	76.5791	61.456	67.4001	55.8816	55.6601
APBA2	40.3053	35.8331	38.3901	44.3566	27.9481	37.6977	43.5065	40.7371
APBA3	50.3723	47.2161	34.9104	41.3233	57.0086	52.8317	44.0226	51.1832
APBB1	63.8293	54.3824	57.2625	48.2685	53.5203	70.2031	51.6748	50.284
APBB1IP	34.3096	34.6443	41.7036	32.2596	33.0764	32.7801	31.5185	32.7782
APBB2	31.2007	30.0911	29.9901	35.4373	34.5635	40.4762	34.6155	35.0741
APBB3	65.8427	81.2978	87.0616	73.8949	82.2056	76.0797	75.6251	71.3483
APC	33.3769	34.8462	43.7094	36.9419	55.1185	39.7139	40.4095	39.9719
APC2	62.7634	67.7616	71.0926	64.8312	71.6014	72.5882	68.4116	83.765
APCDD1	136.637	128.725	126.856	119.671	146.094	138.644	129.332	128.151
APCDD1L	21.0302	17.239	16.8138	17.3821	23.5702	21.6048	22.1371	20.7633
APCS	68.7592	70.6662	79.4151	72.4023	64.305	84.7224	76.3735	73.9311
APEH	57.3599	67.3691	52.5527	65.1201	48.0306	68.3713	46.9261	55.9662
APELA	52.8298	37.4817	33.3368	48.8463	42.1518	35.5094	35.6994	31.2094
APEX1	25.8712	30.8425	33.6471	33.1984	38.983	33.235	42.3451	49.4039
APEX2	134.742	118.979	119.93	118.6	113.684	110.54	111.021	111.258
APH1A	11.2001	7.89709	17.7779	21.1496	23.8899	18.2117	18.911	20.6868
APH1B	108.671	102.684	95.65	103.854	84.5126	88.7794	80.5545	82.0048
API5	18.0693	18.1025	20.3378	23.7977	18.8866	23.2276	77.7801	76.6287
APIP	53.1555	54.9207	40.7838	46.6917	41.3318	50.5081	36.8608	40.9667
APITD1	46.1086	44.7152	48.5411	42.3223	59.3574	60.6384	64.0629	63.2746
APITD1-CORT	41.7858	40.0274	48.53	53.3721	48.5587	52.1801	48.0617	48.5813
APLF	38.0403	41.0031	29.4249	39.4696	28.907	32.19	31.2862	29.3727
APLN	59.4769	59.5075	65.2968	66.3117	73.0885	78.3541	68.9149	69.6073
APLNR	35.7456	32.3341	35.1321	28.7689	40.1088	41.349	36.9382	37.9821
APLP1	91.4245	72.8082	89.0895	92.5038	110.043	88.7057	83.0579	84.1859
APLP2	49.7357	45.3096	39.2102	42.539	32.173	29.5836	37.3899	38.9579
APMAP	43.3846	32.3902	31.2313	46.776	32.6039	36.3945	42.7193	38.6518
APOA1	24.8349	24.6632	21.3795	31.6337	24.0567	28.1206	22.9114	20.8016
APOA1BP	46.5527	44.7489	40.0746	44.2482	38.7468	39.1361	36.2414	38.6135
APOA2	58.3518	65.3504	63.6346	58.9211	68.1965	73.4857	65.0823	64.059
APOA4	41.8894	30.5285	44.9062	29.768	45.8625	35.0668	45.7518	45.7497
APOA5	62.2157	58.6103	76.2678	59.9924	48.1973	63.9701	60.2561	56.234
APOB	98.4269	84.9202	97.4009	86.2446	103.178	80.9727	95.0588	89.9829
APOBEC1	61.4755	62.6701	62.5264	64.0247	63.1376	66.3551	61.0046	66.2975
APOBEC2	41.4897	45.5788	42.0693	41.9492	36.7316	44.607	41.8676	39.2066
APOBEC3A	32.5035	34.2294	38.6118	34.2577	28.2121	29.1288	31.183	29.6023
APOBEC3B	57.0786	57.0963	39.3764	44.3445	39.803	46.1683	42.4741	42.7077
APOBEC3C	63.933	58.5767	80.2906	70.4283	65.264	59.3721	60.6949	59.41
APOBEC3D	27.7809	30.4612	31.874	32.392	19.6093	30.2229	27.8537	28.0526
APOBEC3F	69.5438	74.5577	81.975	73.7384	76.6881	63.1832	59.7271	60.9023
APOBEC3G	51.4382	61.3243	55.0572	49.4722	41.2623	44.4717	41.2999	41.6746
APOBEC3H	76.6202	95.2602	76.4452	89.9038	90.3358	86.7755	75.6509	78.121
APOBEC4	64.688	35.7322	48.2973	45.8732	46.3072	53.6308	51.6878	55.4114
APOBR	82.2903	82.3857	67.2916	86.8465	72.1296	75.8584	72.3474	73.0319
APOC1	66.731	62.4121	65.2747	70.0311	74.9647	65.138	68.8116	70.3535
APOC2	39.5207	37.6387	43.5432	40.9622	29.1989	39.9475	36.0349	39.5701
APOC3	144.054	139.828	163.371	151.881	179.658	143.746	144.405	144.452
APOC4	65.0285	70.3522	67.5464	67.1543	72.616	70.1663	68.8374	71.6162
APOD	24.5832	31.964	23.4296	38.9761	23.9455	26.9035	22.5113	23.7288
APOE	43.3106	44.9395	50.8461	49.737	52.7837	58.4746	51.4297	53.0199
APOF	63.7257	52.5543	67.8124	51.4222	57.1615	59.4336	51.7007	51.585
APOH	64.1402	66.3149	64.2219	54.8406	60.7889	68.2976	60.3465	62.165
APOL1	53.9253	60.2925	50.4804	53.0953	48.9061	58.1796	51.1587	54.0913
APOL2	18.4987	22.981	17.2349	18.0802	15.6206	15.5316	16.5883	16.9178
APOL3	75.7172	66.2812	81.0441	77.867	68.8219	69.0106	76.5155	68.0576
APOL4	28.4619	32.7827	23.2634	38.2298	26.5583	42.5907	30.4216	28.6457
APOL5	46.1826	50.4123	51.921	49.6528	45.7513	50.3729	52.4491	52.6372
APOL6	38.6029	31.8406	26.8539	32.6448	36.0228	25.4037	27.002	28.8944
APOLD1	49.5284	50.7151	32.3727	52.6379	38.1353	52.6104	38.0996	42.9947
APOM	78.9149	81.3203	91.1618	97.3305	118.813	105.118	98.8785	105.901
APOO	44.4505	40.8685	47.034	32.9336	46.5991	47.8895	48.6295	44.927
APOOL	55.5093	53.2833	64.4324	75.0504	67.5988	59.2	63.65	61.4188
APOPT1	41.016	18.9661	29.6576	28.1911	29.4213	30.9975	30.5506	33.6774
APP	33.1253	39.9153	27.9732	36.8937	32.3398	34.8578	29.0021	27.1917
APPBP2	49.9281	53.9898	49.616	56.3573	56.4527	69.6745	53.275	47.8925
APPL1	81.1355	78.1353	79.9692	82.0318	82.1083	63.3308	78.4769	73.185
APPL2	54.2362	39.3658	34.6334	34.7151	34.9248	39.5418	37.9706	40.2588
APRT	52.0895	51.9039	52.6746	48.75	51.3383	50.4958	62.4112	63.5425
APTX	72.6675	75.8699	80.7671	82.2725	107.305	81.9194	81.8062	80.436
AQP1	32.5479	44.1545	44.8619	37.7484	41.2206	40.4762	41.8418	36.7577
AQP10	40.3201	37.4032	34.2234	42.3223	32.0897	35.1651	34.5251	31.592
AQP11	49.9873	66.2924	69.4082	59.1618	62.4288	61.499	66.2953	63.0833
AQP12A	21.4299	19.0334	20.6703	21.1135	18.3863	14.0809	23.8146	23.5757
AQP12B	40.0833	45.9713	46.2361	31.5976	33.9659	43.1686	41.7515	48.7726
AQP2	38.0107	41.9003	30.2782	43.1288	45.7791	42.2342	36.7318	39.3979
AQP3	94.2225	89.9556	113.935	82.5373	100.162	102.426	95.8331	92.4318
AQP4	40.2905	40.3751	48.5633	39.9511	45.39	45.3323	44.4485	43.4921
AQP5	20.3936	22.1062	17.922	30.3337	24.6126	25.2561	26.2664	26.0438
AQP6	14.8124	19.4371	28.2724	24.0746	28.8653	26.8298	29.4796	27.9378
AQP7	27.1295	27.3211	20.3489	22.9431	22.1526	29.2886	29.5312	33.2757
AQP8	103.135	97.234	107.375	93.5991	100.801	104.135	99.7043	94.1537
AQP9	78.7965	57.8701	78.6726	73.3292	61.7339	63.2447	63.2757	62.5093
AQR	6.56641	2.62614	5.86493	5.35732	5.79478	4.83574	14.0462	14.8133
AR	63.2816	69.2532	69.1866	75.3995	67.8907	60.872	71.328	79.422
ARAF	41.6377	51.9039	38.1907	33.8003	42.0406	39.1115	34.8478	36.5472
ARAP1	38.3068	29.2052	44.3411	35.8225	44.8202	41.7424	39.1965	37.7525
ARAP2	42.9257	46.5657	40.2851	47.3056	34.9248	43.4759	39.6481	42.9947
ARAP3	32.3703	39.2985	48.5633	49.3398	40.623	46.5248	45.4421	44.5635
ARC	125.756	162.796	158.706	150.004	200.032	162.015	150.921	159.03
ARCN1	18.7799	18.5623	17.4898	12.8563	15.4955	14.1915	30.6539	31.1329
AREG	59.6693	59.8552	51.2451	40.6252	60.3719	52.8808	44.0872	49.4805
AREL1	69.4846	65.9448	75.4589	61.9544	64.5135	77.4074	69.3149	65.8
ARF1	8.44655	7.97559	5.25543	7.99338	15.5094	11.0565	18.0594	16.6308
ARF3	33.451	45.175	48.5189	50.0379	50.9213	43.8324	46.7712	50.5136
ARF4	18.3506	12.7643	9.71033	12.5553	10.9648	13.417	29.028	29.1049
ARF5	47.9295	48.6852	40.806	39.5298	48.0862	48.9836	42.9129	38.7283
ARF6	17.4031	15.0409	21.2465	18.7663	20.1235	22.2318	31.4668	29.4493
ARFGAP1	42.9109	45.2535	51.2007	51.4222	36.1617	37.5871	38.5384	41.7703
ARFGAP2	53.7624	58.0608	52.8187	60.3053	61.1224	62.2981	51.0038	48.7917
ARFGAP3	49.558	43.2236	42.0471	33.8966	38.9552	31.354	39.932	33.3331
ARFGEF1	41.9634	29.1042	30.7547	29.6356	30.4219	39.0992	33.6477	30.5589
ARFGEF2	74.7845	61.5935	54.4034	68.8274	70.4201	58.3148	68.9923	69.4925
ARFGEF3	84.0076	67.0214	67.347	65.2284	80.4127	74.4569	74.5153	73.912
ARFIP1	63.6665	65.0364	40.3516	50.2907	43.7361	39.6402	43.9452	41.6555
ARFIP2	59.092	52.0497	35.7526	49.4722	36.7872	46.2544	47.9326	43.0904
ARFRP1	10.6376	8.18867	9.99845	8.66744	10.2004	9.76565	21.9693	23.6714
ARG1	27.8401	43.1564	23.6291	32.4401	30.9083	27.8748	29.3377	30.8268
ARG2	53.5848	55.5599	56.4424	45.1871	36.3424	50.0778	44.0872	42.459
ARGFX	59.5953	45.4666	43.6429	49.4	48.1418	47.7296	51.2232	50.3988
ARGLU1	15.4638	17.3624	20.8143	11.472	16.6213	22.1457	28.615	26.6943
ARHGAP1	37.3001	46.9021	32.0624	44.176	51.2827	48.6148	39.9578	38.7283
ARHGAP10	59.2992	57.2197	65.6958	81.3457	56.1748	74.9118	54.2557	51.4702
ARHGAP11A	16.0856	9.66902	8.87919	14.722	21.3605	19.8099	17.0528	17.377
ARHGAP11B	13.9093	14.2334	11.6275	21.4265	22.1804	25.207	24.6018	22.7722
ARHGAP12	34.7093	34.992	40.7395	39.4335	42.805	40.3163	30.77	31.2859
ARHGAP15	71.8088	76.2624	57.7833	97.4389	72.9773	83.8864	56.2817	55.4305
ARHGAP17	34.7685	37.9639	26.599	33.7883	47.6414	41.9146	38.6287	40.2014
ARHGAP18	55.5982	51.4889	49.1617	73.269	59.0377	51.6514	70.2182	68.402
ARHGAP19	22.0073	33.8369	20.4819	21.9922	24.2234	28.5018	27.3117	27.7274
ARHGAP20	65.8427	73.6718	73.3977	74.6171	76.4379	88.8532	69.9343	76.1887
ARHGAP21	66.9974	62.3785	47.987	72.4144	51.9498	61.4498	50.3973	47.7012
ARHGAP22	60.2319	52.7562	60.2213	63.6395	45.8903	43.4636	55.1977	49.2317
ARHGAP23	33.4362	38.1209	33.4476	29.9967	46.8909	29.9156	31.5443	31.2094
ARHGAP24	93.053	93.1855	101.202	94.6463	93.4907	71.8874	75.3799	69.703
ARHGAP25	116.621	89.6416	88.9233	103.674	86.6807	93.906	66.4502	70.43
ARHGAP26	34.9314	35.4069	31.6302	32.3679	33.132	36.2347	43.2871	39.4362
ARHGAP27	44.2729	39.8144	47.2113	47.5102	38.4827	41.4105	36.706	35.5332
ARHGAP28	120.663	106.912	116.34	125.316	120.161	112.593	109.886	107.546
ARHGAP29	30.7714	28.5435	41.5817	24.1829	35.9533	28.6862	28.0472	25.7759
ARHGAP30	74.6809	94.5088	59.1575	80.6836	91.003	86.1239	59.5206	66.5079
ARHGAP31	94.2965	89.8659	89.2558	84.9687	89.905	76.7313	80.3609	81.6796
ARHGAP32	33.1401	38.0648	35.6197	32.5725	30.547	40.9064	37.6738	38.403
ARHGAP33	41.3713	40.2181	40.5954	26.2653	35.8838	38.1526	34.0606	33.0843
ARHGAP35	53.2739	71.8774	62.5375	62.484	61.8729	49.586	50.8361	52.3694
ARHGAP36	56.9602	58.958	55.5116	56.8387	45.2649	55.5609	50.6812	45.4819
ARHGAP4	80.9135	74.2774	70.3834	81.779	55.4521	57.5895	52.4491	52.8094
ARHGAP40	48.951	44.704	65.0863	44.6214	41.3457	50.1639	37.5705	40.0867
ARHGAP42	48.7438	49.089	39.2323	51.1935	37.3709	36.161	40.5643	39.0344
ARHGAP44	75.8504	83.1034	74.6942	56.4174	76.7298	63.5521	70.9279	64.9391
ARHGAP5	41.312	48.1582	53.5279	36.0632	45.654	46.3158	39.7126	36.3177
ARHGAP6	130.508	122.445	120.728	152.387	172.584	137.857	120.248	118.222
ARHGAP8	37.7294	39.8368	29.7352	35.0521	31.5893	29.3623	32.383	30.1189
ARHGAP9	33.9099	27.3099	20.3711	35.4734	29.8243	33.1489	32.8347	31.5347
ARHGDIA	46.7896	40.9134	45.6598	41.3835	45.6262	55.2782	35.3639	39.3214
ARHGDIB	89.2779	80.8941	93.1233	115.205	104.679	92.5414	89.9487	88.2801
ARHGDIG	57.1082	49.4703	50.4804	57.4887	61.998	50.7048	54.1396	59.9074
ARHGEF1	61.0313	64.4644	52.9738	66.0348	41.3179	52.6596	39.2352	44.2
ARHGEF10	115.704	97.9966	106.211	105.034	130.056	98.4548	100.93	101.481
ARHGEF10L	133.543	125.226	117.016	121.127	146.664	124.113	122.88	116.385
ARHGEF11	39.4615	46.1395	50.3031	44.7658	57.231	41.5089	46.4874	53.6512
ARHGEF12	39.8168	45.7133	45.4049	50.399	38.1491	35.2389	44.2033	44.6592
ARHGEF15	70.9798	60.3374	64.51	65.0839	62.4566	70.7072	59.9077	64.0208
ARHGEF16	24.7461	23.8669	19.1299	25.0736	19.5815	21.9122	22.5758	23.6331
ARHGEF17	25.6935	17.3736	26.6101	17.5265	17.3995	24.3587	20.8725	22.8487
ARHGEF18	27.396	27.3996	24.3605	18.1524	23.4729	24.8013	24.2405	24.9341
ARHGEF19	31.5708	41.7657	39.055	38.5187	37.4959	39.6279	39.661	36.9107
ARHGEF2	76.8127	65.5971	97.002	104.131	50.8241	68.1623	40.2159	40.7945
ARHGEF25	88.3748	99.163	98.0437	91.3964	86.0553	96.7337	90.2972	86.6348
ARHGEF26	66.6866	77.3054	81.7755	64.8312	74.3254	58.6467	66.747	67.1775
ARHGEF28	41.6229	42.2143	27.4856	50.6879	51.8803	44.7053	47.0422	44.927
ARHGEF3	72.8155	58.801	56.2208	68.2978	46.8354	66.5272	54.9654	53.4216
ARHGEF33	31.8373	27.2538	39.1104	22.4737	27.003	27.1371	30.3958	29.7171
ARHGEF35	36.0121	48.6292	43.9643	41.1789	29.9355	43.9062	53.8686	52.3503
ARHGEF37	22.3478	28.465	22.266	30.8513	33.2432	28.7599	30.0603	29.6023
ARHGEF38	36.6783	47.6535	43.3215	39.5418	28.5457	32.5096	30.3442	35.1123
ARHGEF39	54.2066	48.5619	39.1215	58.4878	38.719	49.6598	43.5581	45.4819
ARHGEF4	45.0871	32.3902	42.5901	28.2032	35.0082	37.9682	37.1318	32.2808
ARHGEF40	94.1929	89.0697	77.0768	100.653	81.8442	86.5665	71.8312	78.0063
ARHGEF5	79.2406	66.0906	65.4187	82.8021	66.2091	66.0723	75.638	79.1542
ARHGEF6	55.8054	50.603	66.4493	52.3851	50.0041	66.2322	49.7779	47.8351
ARHGEF7	58.7071	58.3187	47.5216	57.4285	50.1709	56.1388	53.4943	55.794
ARHGEF9	51.7046	63.3317	77.2541	81.7068	76.6186	74.6905	53.3653	52.8286
ARID1A	24.6868	16.6895	17.933	18.4293	18.4141	13.1219	38.448	38.2882
ARID1B	20.9414	17.5306	24.6597	28.0106	36.8983	28.6493	54.2944	52.599
ARID2	21.8592	20.0876	22.3879	23.894	31.3253	29.7803	43.0032	44.927
ARID3A	5.04157	5.51956	13.0238	7.1147	13.5359	6.48314	25.4019	25.3168
ARID3B	94.489	85.9295	89.5661	74.906	80.2738	80.7391	85.0968	87.3044
ARID3C	43.0293	28.0052	33.9352	36.7493	43.2775	47.9141	33.2089	39.8188
ARID4A	50.1206	51.2871	60.9306	59.2581	39.5389	39.5541	42.3193	41.7894
ARID4B	36.8856	43.7844	37.2154	35.8947	32.7984	46.2052	43.7517	43.3582
ARID5A	34.428	35.4967	45.8039	43.2853	50.3376	45.1356	32.6411	29.6406
ARID5B	33.9543	36.6518	38.8112	30.2976	29.5741	41.0417	32.7702	32.8356
ARIH1	12.044	11.1606	9.87655	13.8794	17.2606	20.3631	18.8852	18.4866
ARIH2	13.1395	17.6315	29.8571	25.2903	39.4695	48.75	50.036	47.7586
ARIH2OS	43.355	41.9564	48.4968	53.2758	37.0512	41.7424	42.3709	45.3097
ARL1	59.2992	69.612	62.5707	69.7422	45.1259	53.5324	59.9594	62.892
ARL10	40.3942	42.618	40.9279	43.9834	61.1085	48.0616	56.9785	52.3885
ARL11	45.2944	44.7601	43.5986	54.3471	40.6647	39.3943	44.384	43.2243
ARL13A	67.7525	82.5875	53.7606	66.1311	68.0436	70.7195	62.2563	56.7123
ARL13B	65.295	66.6401	56.0546	64.5182	71.1706	56.3969	63.6241	62.6241
ARL14	49.9577	54.8309	47.4551	56.2489	48.6143	52.8808	50.3973	44.6592
ARL14EP	45.398	54.2814	56.0213	56.1647	48.3224	45.8855	41.6741	39.551
ARL14EPL	43.9916	39.4106	37.9247	37.8085	32.2147	43.439	40.5901	40.2014
ARL15	66.5681	61.0551	81.5982	74.4004	119.619	101.946	41.4934	38.6709
ARL16	52.0747	56.558	45.9479	42.6233	33.2432	44.8405	48.3972	52.0824
ARL17A	52.3856	38.9732	47.8762	51.0129	59.9133	41.2015	47.9713	50.3223
ARL17B	53.57	70.6101	65.0752	57.6572	65.264	74.8503	68.9407	68.2489
ARL2	10.2527	9.31015	10.3752	6.03138	15.4538	13.5645	31.0152	31.3816
ARL2BP	37.1816	33.3434	44.5516	43.3816	43.2497	36.0626	40.3708	37.3316
ARL3	31.4376	29.7323	23.3742	41.6844	31.2975	27.801	26.8342	25.4124
ARL4A	24.7609	27.893	21.5568	23.256	21.0547	23.1539	24.305	23.6714
ARL4C	41.2528	39.848	36.1073	33.042	46.6269	44.0537	42.4483	44.1235
ARL4D	51.6158	55.9749	46.6683	58.1146	58.5374	57.5772	49.3005	49.3465
ARL5A	40.5718	32.1098	34.8772	32.4522	27.8647	32.3375	33.6864	39.7614
ARL5B	14.1314	12.2148	10.4528	10.6896	8.64386	9.18783	12.3428	10.3938
ARL5C	53.8216	62.9953	52.4197	68.1533	47.7109	57.9829	47.8423	52.8286
ARL6	71.9421	65.485	82.0858	81.8392	64.2078	75.7723	78.9156	72.2667
ARL6IP1	27.7661	31.7285	20.1162	26.6865	18.8588	33.6898	25.6729	26.8091
ARL6IP4	63.1779	51.4329	57.0298	51.0851	69.1276	57.8108	57.9721	58.0516
ARL6IP5	119.938	125.574	118.878	116.746	122.621	128.329	115.977	106.762
ARL6IP6	41.6377	36.9434	36.5949	39.2891	40.5535	47.0535	44.4614	37.236
ARL8A	24.5684	33.3098	32.96	24.3755	28.2121	28.5264	26.2794	25.9672
ARL8B	35.642	37.4929	28.1838	45.8973	45.4873	49.5737	44.2936	44.2
ARL9	33.8211	28.5323	28.9373	35.028	35.4113	46.6355	39.2352	41.4259
ARMC1	81.7277	88.1388	92.2146	80.3827	100.606	79.7925	84.529	89.7916
ARMC10	34.2948	40.319	44.1305	36.9058	53.6314	45.8118	43.6742	40.1249
ARMC12	75.9244	85.1109	96.6806	76.0254	99.4112	80.1121	78.7608	85.0468
ARMC2	74.3108	74.7933	78.6948	66.8293	82.8032	61.3883	66.8502	64.4799
ARMC3	58.9883	65.1149	41.0054	54.8406	70.7676	58.7205	60.4626	58.4534
ARMC4	24.4056	41.8442	30.1896	36.003	21.4855	38.1895	29.5699	30.0998
ARMC5	16.8702	18.1025	22.8977	24.3634	24.8627	26.8052	48.1262	43.7409
ARMC6	40.1573	45.0517	42.2023	48.6778	49.9902	54.9462	53.0298	48.7534
ARMC7	7.61751	8.63727	9.1784	6.75359	10.3672	8.40101	31.3765	31.6686
ARMC8	70.4468	67.313	78.3069	75.568	94.1161	88.2262	89.5874	96.0286
ARMC9	58.485	46.375	50.5026	46.475	54.9656	56.8764	47.7133	55.507
ARMCX1	29.2021	30.7865	25.3468	27.1921	27.2115	24.0021	20.6918	24.2645
ARMCX2	59.2992	56.9842	63.7897	56.0443	53.9511	60.54	44.655	48.3134
ARMCX3	58.4998	40.0162	44.9617	64.783	39.7335	49.8319	60.9143	59.1038
ARMCX4	48.0776	50.6254	34.6777	37.9771	46.9326	45.3692	39.4287	41.3876
ARMCX5	39.6984	60.1131	48.397	52.2647	58.8154	56.2863	51.9975	48.103
ARMCX5-GPRASP2	70.9058	73.8736	55.3343	65.9626	58.7598	57.7739	65.8437	65.4748
ARMCX6	57.4339	65.0476	41.1052	48.2685	65.6948	56.8395	51.6748	55.7749
ARMS2	73.4965	66.3597	68.0895	74.4847	58.0927	61.6096	59.0432	63.2746
ARMT1	37.0484	30.9322	37.6587	37.6521	24.3485	41.3736	33.2218	36.4707
ARNT	54.0289	38.7377	34.578	45.7769	29.8799	37.8821	25.389	27.4404
ARNT2	67.486	73.9073	73.6636	72.4986	76.4379	62.1383	69.3665	72.7258
ARNTL	54.6803	67.9635	75.6694	68.3941	84.0123	65.7527	67.1212	63.4277
ARNTL2	55.1836	48.36	43.377	58.572	36.3702	43.3161	40.0998	35.8202
ARPC1A	42.4224	37.9863	48.8514	46.8241	34.2021	31.1081	40.1256	44.3531
ARPC1B	30.8898	26.0762	33.0265	32.729	30.811	25.1455	31.2346	36.375
ARPC2	38.2624	39.5452	36.1405	43.3575	43.5415	45.7257	97.5106	92.3361
ARPC3	10.4155	15.3773	24.837	10.8581	20.4015	18.5805	35.0155	31.9173
ARPC4	5.58932	8.87278	12.3035	5.56195	12.299	8.08137	43.1452	43.2626
ARPC4-TTLL3	34.6797	34.7789	26.4882	27.2523	29.1989	33.3825	28.5634	29.8893
ARPC5	28.6544	28.9584	21.5014	27.7819	48.1834	37.8944	43.2742	38.3074
ARPC5L	25.6491	43.7507	39.2545	26.8189	34.0076	31.9195	29.015	32.606
ARPIN	115.171	133.076	123.388	90.8066	116.047	114.806	106.866	112.559
ARPP19	69.8103	65.0364	70.2837	62.6284	69.0998	66.7731	68.6955	69.3777
ARPP21	61.8752	55.4253	64.1886	65.9867	59.5797	65.5806	60.4368	62.8537
ARR3	78.2339	64.8233	81.8642	76.9883	69.489	80.8867	81.2255	72.8024
ARRB1	110.996	104.613	103.097	115.747	94.394	80.4072	56.5268	59.6778
ARRB2	68.093	72.7522	100.925	110.065	81.0937	82.8168	37.919	36.2411
ARRDC1	56.1459	55.616	63.2245	71.7523	72.5882	70.572	65.3146	66.3549
ARRDC2	87.9455	96.7069	98.8859	89.9761	105.54	100.569	99.4721	98.4201
ARRDC3	123.698	120.191	109.957	120.164	117.256	128.01	91.5231	95.799
ARRDC4	77.3308	76.0269	86.5185	90.0844	87.2922	86.5665	77.7285	75.5765
ARRDC5	37.9811	49.1002	42.4904	35.341	30.3107	39.6156	35.893	33.5626
ARSA	50.5055	60.5729	69.652	70.994	89.3213	78.0099	74.954	74.5625
ARSB	68.3594	76.7558	68.8873	73.9069	72.3797	66.478	62.9402	61.8206
ARSD	57.6708	57.0515	50.7353	74.4847	67.4877	55.2905	52.0104	59.0656
ARSE	52.0895	57.0739	49.5385	45.7889	52.9087	66.3797	52.9395	57.2098
ARSF	116.177	123.275	101.291	102.651	121.787	113.343	108.247	105.231
ARSG	64.3179	65.2719	74.0958	68.3098	93.9076	88.4352	72.6442	72.4962
ARSH	128.85	131.865	140.62	157.394	119.827	121.666	109.434	112.291
ARSI	38.6917	46.9582	31.3975	48.2204	48.7672	43.3407	39.6481	40.9093
ARSJ	21.7556	30.9883	23.9283	24.8208	31.7005	29.9402	23.4791	20.9929
ARSK	116.547	124.71	130.103	127.326	81.8164	117.449	93.7684	99.3384
ART1	30.7122	37.2237	32.4392	32.6327	31.8673	33.0014	26.3568	24.9532
ART3	40.335	35.9901	43.0223	43.8871	40.5674	55.7454	43.8678	43.6069
ART4	44.3025	34.42	29.6355	37.7363	44.57	38.1403	43.0677	42.9565
ART5	67.3676	73.2905	72.6995	78.8059	60.2052	71.6907	72.0506	68.7655
ARTN	57.1822	42.8648	56.1432	38.2659	52.8393	53.2128	43.1194	47.4907
ARV1	35.6716	35.5527	31.2867	30.9235	27.003	28.0592	29.4022	27.8613
ARVCF	56.1607	59.6084	59.0578	55.298	68.1409	65.3716	60.1787	60.9788
ARX	76.8571	71.3391	67.8124	55.7434	84.5821	78.7106	65.8953	62.0884
AS3MT	64.4807	73.3578	46.8234	66.396	51.9637	63.3308	55.2235	52.8286
ASAH1	47.3522	50.4796	51.3337	50.8926	36.5509	47.7296	41.6354	37.676
ASAH2	38.1439	36.8537	36.0297	32.9096	39.6779	49.3279	38.1512	38.2691
ASAH2B	26.2561	24.4165	23.8064	25.8921	19.5676	27.8133	21.879	25.4507
ASAP1	35.3015	25.6164	30.6772	32.9336	29.3935	24.8381	25.8277	26.4073
ASAP2	30.3569	20.9287	22.6428	31.6577	28.0176	32.9645	28.0988	28.7031
ASAP3	31.3932	36.1023	35.7305	34.1855	29.8243	28.2067	26.8988	30.8268
ASB1	116.533	122.86	110.189	135.162	149.833	127.493	123.796	127.883
ASB10	72.1049	73.0774	79.6146	79.9012	84.1513	83.2471	85.6387	91.6474
ASB11	37.5518	31.8743	36.3511	34.1253	27.1559	31.858	33.2089	29.6023
ASB12	60.9869	48.2367	66.1945	58.7526	64.0549	55.7945	53.4556	55.1244
ASB13	48.951	38.7377	44.4076	45.3677	45.9737	48.8238	41.3902	40.9285
ASB14	53.4811	72.4494	57.8942	64.8191	54.3124	55.7208	49.3134	50.8962
ASB15	93.3046	103.559	113.104	107.658	104.22	105.659	104.505	105.365
ASB16	37.1076	41.8442	52.2424	32.2475	39.5528	35.7798	35.5059	35.0358
ASB17	57.9816	58.9692	62.0831	57.1637	56.3832	59.3967	57.4817	60.6727
ASB18	51.6158	52.8796	50.5691	55.9239	38.1214	43.7833	42.2548	38.7091
ASB2	104.822	92.064	115.697	106.791	86.8336	100.188	98.0784	92.6805
ASB3	32.1334	31.4033	31.3975	35.5456	40.5396	39.0746	38.5125	35.495
ASB4	86.6723	90.2584	65.5628	76.4948	57.0642	70.154	72.0377	68.8994
ASB5	87.4273	89.7201	89.3223	78.0717	93.3378	84.329	88.2454	84.7981
ASB6	61.6827	66.741	56.6641	66.4802	61.0946	71.5309	58.4108	60.0031
ASB7	21.4151	15.0185	26.2333	21.3422	77.6331	60.2081	47.7778	47.6247
ASB8	61.816	53.3169	54.9021	52.361	46.8631	61.3023	50.5135	53.9765
ASB9	38.0699	48.517	46.3247	47.6185	32.9791	41.558	38.6029	36.509
ASCC1	40.3201	26.637	32.284	36.3762	31.8117	37.0092	36.3963	40.6797
ASCC2	22.8955	28.0837	27.264	27.818	24.5431	27.8871	40.1772	37.5995
ASCC3	14.3238	14.4465	14.5863	15.8775	15.2315	16.0233	35.9575	31.9747
ASCL1	43.0441	46.8012	47.5991	47.0287	42.9578	40.4024	42.4096	45.2714
ASCL2	59.8618	53.5525	55.5226	55.5267	58.4401	49.2787	51.9329	48.2369
ASCL3	45.3388	36.5733	47.6545	45.5001	40.9843	41.4474	36.7189	34.768
ASCL4	18.9872	20.9399	24.2165	30.9596	32.2703	28.7845	31.2733	29.9084
ASCL5	50.6831	47.6423	50.5912	36.0512	47.558	51.3318	49.4682	49.0022
ASF1A	12.5473	15.8147	17.0576	13.8192	37.7183	36.8371	30.8603	30.7311
ASF1B	47.1745	48.8535	48.4746	47.6787	39.8586	34.4521	41.7515	39.8762
ASGR1	125.696	131.473	136.93	125.352	118.924	118.076	121.487	121.646
ASGR2	56.8269	44.0087	50.5469	52.2286	46.5018	50.963	47.3519	46.8211
ASH1L	69.0108	63.4103	67.6573	62.6044	52.4779	54.2824	47.6487	49.2509
ASH2L	13.3172	13.8185	21.2908	17.7673	27.7257	19.8222	46.7712	47.1081
ASIC1	36.2342	47.2946	49.0841	42.8399	70.8371	60.7859	61.082	63.1981
ASIC2	72.4898	73.9185	58.138	67.6478	69.9476	67.4739	69.2246	65.8957
ASIC3	44.9095	46.4311	52.4197	38.7354	38.2464	50.545	40.1901	45.5775
ASIC4	73.837	95.7425	84.7122	80.0698	72.0184	89.2712	75.6251	77.6427
ASIC5	62.793	46.3077	61.1744	66.2997	59.4547	48.037	46.268	47.9882
ASIP	36.6635	49.8067	48.264	43.1408	39.0525	42.2834	43.2226	41.9425
ASL	43.4735	47.0367	42.1469	52.0601	43.6944	43.562	38.7319	37.8673
ASMT	72.0161	74.8942	69.2752	63.4349	65.3752	55.3642	57.314	60.8066
ASMTL	46.2122	29.7211	30.0344	38.1335	42.388	36.0749	33.1315	33.3139
ASNA1	18.7503	23.4744	24.3162	21.1015	25.0434	27.8994	49.7005	51.3937
ASNS	58.1889	70.0158	56.919	50.3148	49.4343	55.5486	59.2754	56.7506
ASNSD1	99.1227	91.9967	85.3328	98.3657	74.1865	74.2725	88.5809	91.8961
ASPA	63.5036	74.2998	63.3021	65.7821	58.2455	67.5353	66.2566	67.4263
ASPDH	81.0171	93.6229	65.5295	84.7039	74.2143	71.3096	75.225	79.9195
ASPG	31.2007	23.923	32.4946	28.4439	48.6699	28.8091	31.1055	30.865
ASPH	81.9646	72.0456	75.071	82.0799	73.1997	70.5474	77.0316	74.2755
ASPHD1	88.4933	74.9278	71.137	83.6928	85.2353	87.3902	81.4965	75.3086
ASPHD2	66.1536	57.7916	58.149	54.4434	59.6909	50.2622	47.1068	53.4025
ASPM	38.1439	42.6966	58.0493	51.3138	41.4291	51.4547	42.2548	42.6886
ASPN	61.8752	73.9409	66.0836	71.3551	52.1305	65.4699	63.0435	57.6689
ASPRV1	75.051	99.1518	83.3713	86.4613	91.1419	82.6816	73.2636	70.1239
ASPSCR1	27.3812	41.5863	33.503	43.189	41.985	34.5996	34.4477	32.2043
ASRGL1	47.8407	45.175	49.616	52.8786	49.7678	49.082	50.3973	43.6069
ASS1	68.3446	70.1615	60.3987	69.694	73.1163	67.7935	64.0371	63.0642
ASTE1	37.4037	37.7172	26.9869	36.653	40.3311	36.4683	30.6023	29.9276
ASTL	66.9974	59.1262	63.7121	49.5083	52.0888	44.5578	45.9067	44.3722
ASTN1	73.008	79.1109	73.1982	62.0868	79.9263	65.0519	64.5533	61.8015
ASTN2	33.9247	29.7659	35.3315	20.9209	37.079	34.2677	30.7958	26.1203
ASUN	28.3435	27.9603	21.2908	26.4217	17.747	30.5549	46.9519	45.4819
ASXL1	24.4056	25.4594	26.5436	26.0486	35.5641	21.0762	30.4087	28.4161
ASXL2	13.6428	15.9269	11.8159	18.7904	25.6688	26.8544	38.319	37.0829
ASXL3	44.1248	35.8668	36.6835	39.59	35.7031	42.5661	35.9059	38.6326
ASZ1	96.8873	91.2005	100.338	102.591	94.7693	100.975	96.1944	89.3515
ATAD1	18.247	23.3174	27.4745	23.9783	21.3188	19.982	28.0214	23.7671
ATAD2	41.016	37.4032	32.6497	38.5548	28.4067	23.7931	37.0673	33.7922
ATAD2B	70.21	57.2421	44.0751	48.8463	57.7591	54.7987	57.7656	57.9942
ATAD3A	21.9036	26.4015	20.6703	15.3479	16.9826	20.6213	28.6021	27.8613
ATAD3B	9.39402	13.3811	7.59369	12.4711	10.9092	9.6673	11.2976	12.4218
ATAD3C	2.0363	4.39808	1.65383	3.0944	6.28121	6.29873	9.64582	10.5851
ATAD5	23.3693	18.9885	20.3267	26.6143	17.3301	27.1125	29.0925	29.3727
ATAT1	32.5183	30.2145	32.1843	23.7496	32.6873	34.2554	35.0026	34.3471
ATCAY	51.8823	43.6947	44.0973	39.4094	51.5745	39.7139	40.203	41.1389
ATE1	83.7707	80.4006	84.7344	87.8215	89.4881	89.1851	83.045	77.7958
ATF1	29.3058	26.0538	29.1922	30.2374	28.5179	29.5099	33.5444	31.879
ATF2	44.2433	39.3097	31.5526	36.3762	28.0176	37.5994	30.5765	30.3485
ATF3	75.0658	75.5783	65.6514	70.0431	51.4078	57.5649	49.8037	47.0507
ATF4	27.2924	14.3007	20.0829	14.9868	18.2473	18.2117	21.5951	20.7442
ATF5	29.8387	32.6818	47.721	32.6809	32.312	34.1816	34.0219	35.5715
ATF6	62.8967	70.3858	54.758	69.9588	75.1871	62.6177	66.9147	66.7184
ATF6B	75.5395	98.5686	80.9555	79.3837	86.7085	96.414	83.1869	84.3963
ATF7	103.83	104.927	104.948	109.295	74.5756	77.1493	80.7222	82.5979
ATF7IP	453.063	565.765	624.93	795.682	157.393	178.415	99.8076	98.9558
ATF7IP2	22.7327	20.0988	18.9083	26.9273	64.5969	73.2644	56.3204	64.4225
ATG10	59.1808	74.2101	65.995	54.2388	66.9734	61.2285	78.0511	75.5382
ATG101	30.8306	30.0463	26.3331	29.8281	48.8644	45.2954	86.1936	97.4252
ATG12	26.0192	23.138	14.8301	35.7864	24.1956	22.9449	30.9378	31.9747
ATG13	39.1062	34.364	46.7126	30.0328	41.0816	40.4885	44.5775	42.7269
ATG14	42.5852	38.9172	38.368	33.8605	42.5131	41.0909	61.6885	63.4277
ATG16L1	95.8066	117.824	90.9956	88.4353	87.6813	95.4674	90.7488	91.1882
ATG16L2	53.1555	45.5115	52.7854	47.6908	35.7448	45.4061	49.8683	48.7152
ATG2A	69.8991	69.2419	74.7829	61.497	54.0623	59.7532	48.9779	57.1333
ATG2B	40.6755	46.3862	51.9543	34.5586	43.8612	38.755	39.7255	36.6238
ATG3	40.0981	40.2742	42.025	39.3613	48.0862	51.2334	52.6556	52.9816
ATG4A	105.044	101.451	99.7392	111.052	84.0818	103.52	101.15	97.0617
ATG4B	70.358	58.2515	64.7871	73.9069	73.4638	70.6088	70.7344	72.1519
ATG4C	57.6856	56.3449	68.8652	73.8467	55.3826	54.1102	60.2691	62.0119
ATG4D	32.6811	29.5528	30.0344	33.8364	45.8208	37.1814	34.6026	34.0601
ATG5	21.6668	28.2856	16.4813	21.3422	31.8395	30.2229	34.8607	34.5384
ATG7	52.5929	46.8012	42.5015	40.6853	39.9003	52.5366	49.6876	52.5416
ATG9A	13.1839	10.1849	16.171	13.771	31.1446	22.3302	54.8493	57.5542
ATG9B	79.6995	90.3369	87.5048	84.6558	80.5934	77.0263	77.1349	82.6553
ATHL1	30.7566	28.3641	30.7769	34.6188	39.2749	45.4798	33.8541	38.9961
ATIC	4.06448	4.33079	3.9921	3.26292	10.9509	5.81926	16.8077	17.2048
ATL1	51.5418	67.7392	56.2651	65.1201	42.4158	59.618	58.5141	57.2863
ATL2	8.07644	4.54387	6.98419	2.29997	5.09989	4.01204	17.7368	14.6985
ATL3	39.1506	53.4067	40.5511	41.8288	34.7303	35.6938	36.9253	39.7231
ATM	43.3698	42.5171	56.387	59.4387	76.3962	70.1417	80.8771	79.9195
ATMIN	38.5436	39.9041	35.0102	48.5454	39.4	36.9109	53.0298	53.7852
ATN1	48.2997	53.8328	46.5131	53.5166	37.2458	44.6192	40.7321	42.6121
ATOH1	80.2473	61.4925	65.1971	66.42	50.5461	60.6384	63.0822	60.7109
ATOH7	103.964	111.196	109.059	114.435	91.2809	105.696	102.595	96.3921
ATOH8	35.4643	29.665	37.4703	36.6169	40.1504	32.5096	31.5056	36.9873
ATOX1	52.6669	52.0609	40.673	48.6056	52.3111	49.8688	50.0618	45.7689
ATP10A	40.7791	38.3228	39.1437	37.0262	40.9148	44.1152	38.9642	38.2117
ATP10B	36.0861	42.4498	43.0888	36.4484	42.7911	41.4966	45.5453	45.5584
ATP10D	41.3268	42.562	40.407	32.392	41.8321	38.1895	40.2417	37.2551
ATP11A	21.6668	29.0145	25.7457	26.193	36.4953	32.4973	28.8344	28.9327
ATP11AUN	64.5547	74.0531	63.4462	58.9692	59.8438	57.4542	53.9331	62.2032
ATP11B	88.3304	84.9763	71.3918	89.7112	67.4182	67.3632	59.6238	67.3689
ATP11C	61.6087	53.8104	50.0261	53.3119	56.2164	53.9627	52.733	49.6144
ATP12A	103.046	116.479	119.033	128.121	145.344	130.469	121.074	122.469
ATP13A1	5.38206	5.45227	4.30239	5.0564	6.61476	7.01178	20.4596	19.118
ATP13A2	128.465	131.192	129.062	115.253	143.454	112.175	104.143	103.586
ATP13A3	44.3617	49.6497	34.3231	35.9067	40.7342	35.2266	38.8997	38.0204
ATP13A4	56.0719	48.3376	57.0963	58.0424	53.8538	51.1966	52.733	53.5173
ATP13A5	58.9143	46.3414	53.7274	46.2704	62.0536	63.7979	61.6885	58.6638
ATP1A1	8.65381	6.01301	8.73512	10.8461	13.2302	11.1057	29.9312	31.2285
ATP1A2	91.4393	74.6923	78.1628	73.3412	74.4783	93.8692	86.0259	87.6488
ATP1A3	41.6377	50.5357	51.7327	44.6093	48.6282	43.1931	39.0674	41.1006
ATP1A4	94.6814	91.7949	113.824	99.112	112.586	102.426	95.8847	105.04
ATP1B1	104.319	85.0884	94.6305	83.3317	89.0989	100.237	100.091	97.8653
ATP1B2	55.6278	60.057	67.5686	56.4054	63.4434	53.4587	61.8047	60.1944
ATP1B3	4.98235	8.07653	4.05859	6.54897	5.44734	3.8891	12.7041	11.5226
ATP1B4	107.694	105.735	109.613	101.772	107.069	114.572	97.6138	98.1714
ATP2A1	52.5781	47.5974	46.7791	45.9815	64.7915	52.0694	51.1716	50.2075
ATP2A2	9.46804	5.83357	4.15832	4.74345	8.08794	8.86818	17.4271	16.6691
ATP2A3	25.5899	29.0033	24.2054	34.1253	26.3637	25.5635	24.5373	23.0592
ATP2B1	41.6229	37.9415	41.1827	51.037	52.8809	56.1879	71.2118	73.0702
ATP2B2	37.078	56.0534	57.0298	48.413	50.8657	53.6308	47.9068	48.0647
ATP2B3	39.1654	36.8424	31.1426	38.0011	39.4556	37.2305	34.0606	35.8011
ATP2B4	73.837	56.2328	63.3021	62.5442	65.2779	66.2445	61.3659	57.7072
ATP2C1	51.2013	43.0666	49.4941	57.3684	29.185	35.7061	46.9003	45.1566
ATP2C2	67.6636	63.556	62.7702	66.6848	83.3452	58.8189	63.908	66.5462
ATP4A	107.487	105.118	101.834	80.154	79.6206	85.4969	87.2647	83.1145
ATP4B	75.5987	80.524	64.7538	68.3941	79.1619	66.896	68.4503	66.7949
ATP5A1	11.1853	8.12139	8.55781	6.59711	8.25472	9.21242	29.4022	30.865
ATP5B	13.628	11.5419	8.26969	14.2525	5.26666	6.54461	26.3181	24.8767
ATP5C1	13.2135	19.9193	21.723	19.2598	12.0766	9.67959	27.0149	27.3065
ATP5D	8.38733	14.8503	9.73249	11.3035	12.2712	12.6793	33.1831	34.0792
ATP5E	9.94178	8.53633	11.0956	8.28227	6.3785	8.38872	32.925	32.5295
ATP5F1	31.7781	22.9698	17.2681	22.3413	21.3883	31.7597	34.7316	34.3471
ATP5G1	29.2466	17.396	15.6391	25.9764	18.4836	29.4976	24.1502	22.887
ATP5G2	57.1082	54.4384	54.9131	46.7639	54.1318	57.9091	55.2751	50.9154
ATP5G3	42.2003	33.4556	48.5965	38.4706	46.6547	47.5944	41.3644	45.0801
ATP5H	9.89737	6.93262	8.85702	7.66839	10.117	6.7659	17.5303	20.419
ATP5I	16.9738	19.3137	14.5198	17.5506	13.0495	8.90507	30.499	33.9835
ATP5J	22.4958	19.6165	20.7478	23.3403	19.9985	25.1578	30.1506	30.8268
ATP5J2	19.0908	18.3268	24.3494	20.3913	12.8688	11.2041	17.5303	18.3144
ATP5J2-PTCD1	8.72783	16.6895	4.76783	10.3526	8.75504	14.8923	21.7242	20.9355
ATP5L	50.1206	58.0496	51.7327	58.5118	44.709	44.1767	57.3785	53.766
ATP5L2	22.8215	21.9492	19.1964	19.2237	26.0302	24.875	28.6795	27.6126
ATP5O	37.6406	24.1361	37.2265	36.966	21.694	31.6982	50.6425	46.8402
ATP5S	43.0441	41.4069	47.045	41.3714	46.6825	46.1191	44.7582	48.7917
ATP5SL	27.4256	36.6518	36.4508	42.7557	34.8136	34.157	52.5007	51.738
ATP6AP1	4.27174	4.93639	5.46598	3.23885	9.75569	6.04056	10.6524	8.88238
ATP6AP1L	96.1471	106.8	103.463	102.266	114.616	106.471	100.466	96.7747
ATP6AP2	16.6629	11.9344	12.6138	9.17299	8.60216	11.3639	22.3049	25.0872
ATP6V0A1	62.1861	61.3243	75.2926	66.6367	48.9756	68.0025	63.5725	61.0936
ATP6V0A2	24.45	15.8372	21.6344	17.7673	25.641	19.9205	41.4289	45.8836
ATP6V0A4	49.2175	49.8964	41.8698	42.2862	41.7765	40.3901	45.3389	44.2957
ATP6V0B	5.67815	3.6579	3.438	4.77956	7.32356	4.0858	12.0847	12.2305
ATP6V0C	12.3993	12.6185	15.1293	14.9868	12.9939	10.8721	29.699	29.2197
ATP6V0D1	11.1409	5.16068	6.57416	8.17393	11.6875	10.9705	12.5364	12.881
ATP6V0D2	32.2222	31.2799	35.0102	50.0861	30.0606	29.4484	32.2153	32.9122
ATP6V0E1	20.1419	14.054	15.5615	8.14986	11.5068	16.8593	25.7761	24.6471
ATP6V0E2	26.3301	31.2911	37.1157	36.0632	34.216	33.0751	29.5312	32.9887
ATP6V1A	6.61082	3.38875	4.4797	4.31012	7.53202	7.17161	10.6007	10.2025
ATP6V1B1	66.272	63.9822	64.51	72.5708	62.0119	56.3723	49.7392	56.0427
ATP6V1B2	1	2.61493	2.9504	1.75832	2.37589	2.83181	5.65842	5.51515
ATP6V1C1	10.1342	14.8278	12.4808	14.9988	12.0211	14.8431	25.9697	24.6089
ATP6V1C2	51.5566	61.9411	41.0719	56.1887	57.9815	52.1801	52.4878	53.2877
ATP6V1D	14.694	21.0072	22.0555	20.0663	20.7628	19.6624	31.2733	28.11
ATP6V1E1	13.0359	18.9661	21.7674	11.7489	18.7199	21.2237	29.3893	24.9915
ATP6V1E2	46.834	64.9467	74.0847	57.5609	50.2403	37.4518	39.4804	42.7651
ATP6V1F	17.6548	22.4763	22.3104	23.6172	20.5127	20.5352	22.2661	24.7619
ATP6V1G1	9.95659	8.56998	7.30557	13.5905	10.4089	10.7983	31.8024	33.2757
ATP6V1G2	72.5194	73.9746	86.0974	76.9402	76.2156	71.3342	65.2759	67.3306
ATP6V1G3	91.01	97.0995	88.1365	102.109	78.8562	79.3376	85.2129	82.6553
ATP6V1H	30.9935	21.2763	18.3209	29.5874	26.058	26.2274	35.0026	33.5435
ATP7A	93.2158	113.742	93.0347	100.243	64.4579	58.2042	64.1403	59.4865
ATP7B	42.7036	42.3938	45.7041	44.513	49.5871	48.7132	42.358	42.5738
ATP8A1	67.8709	62.5691	60.0884	71.319	68.3076	61.3391	61.5982	62.4711
ATP8A2	67.9153	56.8272	50.0593	67.708	45.9598	51.3195	52.6814	55.0096
ATP8B1	88.8189	94.5761	88.6795	94.4297	77.2023	92.4062	77.9607	81.0674
ATP8B2	52.6965	44.2891	57.063	48.6056	54.0345	48.1476	36.2672	36.8725
ATP8B3	20.8229	18.3156	25.5574	21.7755	27.003	16.4782	20.5241	22.8105
ATP8B4	38.7805	28.2856	26.0339	33.066	30.547	34.4029	30.1893	26.2542
ATP9A	25.0866	27.6463	25.9231	29.5032	30.3385	22.7727	24.6276	26.1968
ATP9B	37.6406	39.5901	27.9954	37.7724	33.9103	34.0464	31.312	34.3471
ATPAF1	37.7442	42.9208	37.7695	32.4762	42.0128	48.455	45.0808	44.5444
ATPAF2	46.4343	50.5581	41.626	49.2555	40.1227	43.5005	70.8634	73.0319
ATPIF1	91.5577	89.2491	98.6421	88.8687	93.4073	83.9479	72.6184	80.283
ATR	9.42363	10.0391	12.1262	9.8952	9.07469	12.1876	25.1567	25.4124
ATRAID	26.2413	16.8241	33.5141	24.7486	34.2021	35.1037	36.3575	34.3662
ATRIP	25.205	18.9436	26.5547	28.6124	19.7205	22.5269	39.1965	37.4464
ATRN	28.2991	42.8423	37.703	39.3493	39.4972	32.2392	40.7063	40.2014
ATRNL1	93.9856	105.645	75.2483	79.492	76.8688	85.583	72.7732	70.9083
ATRX	5.1452	8.89521	8.5689	6.05546	8.83843	9.85171	22.8855	22.0643
ATXN1	55.9387	66.2252	63.1802	61.4609	68.0714	60.8474	64.8113	64.0208
ATXN10	13.48	19.9418	12.9795	16.7321	18.9978	12.8883	33.6606	32.2425
ATXN1L	75.7764	85.7613	85.6763	87.1594	68.1826	86.296	86.7356	89.1028
ATXN2	29.4538	31.7397	41.0608	29.2022	40.9704	48.4673	41.5321	45.9984
ATXN2L	23.7098	20.6371	23.8729	27.4087	35.2306	29.0427	41.016	42.8799
ATXN3	26.3153	36.2481	27.4523	29.5272	35.8004	30.2106	26.8471	25.202
ATXN3L	81.2244	86.8491	73.3977	87.9779	75.3817	78.0099	69.5343	64.193
ATXN7	37.9071	35.8107	28.5827	28.0226	35.3974	33.6776	43.5581	42.746
ATXN7L1	87.7975	96.1462	72.4114	82.8503	77.8972	83.9356	80.4125	76.8775
ATXN7L2	37.5073	34.4425	49.3722	41.3353	22.9587	25.7725	26.0729	25.7185
ATXN7L3	17.4475	11.0821	18.3874	24.3273	38.9552	41.3613	35.8414	34.0601
ATXN7L3B	65.2505	59.2832	70.3612	70.3079	72.8245	71.5432	68.4374	63.3703
AUH	76.635	74.9727	78.9497	87.3761	66.1813	65.7404	64.6694	69.3203
AUNIP	28.684	33.2537	26.056	29.7198	27.2671	35.2266	28.2537	24.5323
AUP1	16.9146	24.6856	19.7616	20.8728	22.7502	24.1251	46.1389	46.1324
AURKA	23.3693	11.2952	19.3848	16.5516	25.9885	23.3383	21.1822	16.8604
AURKAIP1	17.788	16.7792	23.6734	18.6941	20.61	26.67	47.5455	47.7586
AURKB	6.93651	14.3568	14.9299	15.5886	13.1885	13.0236	32.2669	30.138
AURKC	57.6263	37.1116	47.2556	41.1909	34.9248	48.332	44.3065	48.4856
AUTS2	28.003	46.9582	26.2888	25.0014	21.1381	33.7636	32.3701	30.5972
AVEN	39.2839	33.9154	31.9516	30.093	34.8414	49.5615	41.6741	43.4921
AVIL	54.7099	57.4664	69.1422	55.7073	55.5216	60.454	59.0044	62.0119
AVL9	28.4175	23.1155	35.7748	23.894	21.7913	28.7968	25.2728	22.4278
AVP	17.6844	15.4671	21.2908	24.9773	22.3194	27.9854	22.8985	24.3219
AVPI1	34.5465	40.9022	42.2355	40.9381	33.6601	41.9146	40.5514	37.0447
AVPR1A	157.762	160.25	154.339	150.617	214.278	154.11	145.682	140.836
AVPR1B	76.3241	74.8157	75.7248	66.8293	50.5878	66.6502	65.534	64.9008
AVPR2	133.424	154.564	154.672	144.106	167.205	148.086	121.848	124.669
AWAT1	63.326	72.3933	48.8735	57.6211	53.3674	66.2076	56.1784	56.3297
AWAT2	55.5389	61.5037	67.9676	62.472	60.6638	60.5892	53.8298	52.7138
AXDND1	108.227	89.4173	90.5967	104.204	96.0618	92.4799	98.3365	96.6025
AXIN1	15.3601	18.9436	18.6755	21.9922	28.8375	26.7806	48.423	48.2369
AXIN2	153.958	127.144	148.244	142.818	113.865	127.85	118.764	117.629
AXL	18.6911	17.3063	25.2803	19.8015	38.3437	34.8455	57.314	56.0045
AZGP1	63.3112	63.3878	70.4166	78.6494	76.4518	72.0104	72.1796	71.5588
AZI2	56.7085	73.8064	65.729	68.3098	56.008	61.0933	58.798	54.1295
AZIN1	15.5674	17.8895	17.4011	20.1626	19.0395	23.621	45.3776	49.9205
AZIN2	104.349	101.855	110.666	105.636	114.768	107.307	99.0978	98.9366
AZU1	39.1802	39.7583	41.4376	37.7724	39.5806	40.0459	50.1263	48.4091
B2M	47.5742	54.4048	58.6145	50.7361	52.1722	67.0928	51.9587	54.2826
B3GALNT1	38.3512	44.2891	37.3373	41.1668	39.2888	58.2287	40.2159	43.9513
B3GALNT2	51.6158	49.6273	47.721	42.6233	55.7717	45.2585	43.7517	46.0176
B3GALT1	31.6448	27.893	32.9489	21.6552	30.3663	31.0343	29.2473	31.3242
B3GALT2	55.835	42.7975	52.9627	39.578	47.9194	47.6067	55.4945	54.9331
B3GALT4	33.8951	26.4576	30.4334	29.1902	35.3418	28.6001	33.6348	31.3816
B3GALT5	46.1382	43.8965	42.9004	43.2733	47.9889	42.1236	39.9836	35.9924
B3GALT6	51.0681	44.7489	58.4261	50.2666	67.3348	50.8032	64.9404	65.5896
B3GALTL	54.0437	56.2777	56.2651	48.8463	53.826	58.0566	49.5973	46.6298
B3GAT1	173.958	152.254	161.376	142.769	196.822	166.281	159.709	165.325
B3GAT2	34.9462	34.42	30.5774	34.2697	32.048	31.7597	26.9246	27.6891
B3GAT3	23.0436	19.3698	14.409	18.7182	30.3802	26.9896	34.9381	32.5869
B3GNT2	20.6453	19.1567	20.7811	16.9006	25.3353	24.5431	33.2476	28.0526
B3GNT3	15.0345	18.1586	29.0481	16.7923	16.0792	14.339	18.0981	15.0046
B3GNT4	50.1206	67.9971	59.3791	62.8451	71.9489	65.8265	65.0178	70.3726
B3GNT5	59.995	66.6625	53.5279	65.2404	60.775	67.6091	54.7848	57.2289
B3GNT6	48.803	46.0946	48.9733	43.2733	41.9989	55.4749	48.1649	50.9345
B3GNT7	144.291	133.177	132.142	144.515	175.155	144.41	121.267	123.713
B3GNT8	55.5537	61.1112	66.3274	79.167	50.1014	57.4419	57.443	48.1221
B3GNT9	54.5767	71.6531	56.7306	59.86	48.3502	58.8189	54.9396	59.6204
B3GNTL1	120.5	101.372	113.813	106.141	116.881	98.1844	95.9234	100.41
B4GALNT1	30.8158	37.8742	39.6756	40.6974	30.9778	40.722	37.3512	43.2817
B4GALNT2	42.8369	52.9244	45.2055	48.437	42.2212	33.0383	47.61	43.6069
B4GALNT3	54.7839	50.5357	50.9126	43.1529	35.4807	49.9303	43.9323	44.8696
B4GALNT4	24.1095	29.5977	35.8524	33.3309	43.1941	33.4071	38.3319	39.4936
B4GALT1	44.3321	36.8873	27.9178	36.2197	41.6514	35.8905	32.4476	30.3867
B4GALT2	50.9644	58.6664	50.5691	50.2305	53.0755	58.241	51.7781	51.1067
B4GALT3	14.2498	12.2372	14.4423	17.9839	17.9555	13.8596	19.8789	20.1511
B4GALT4	39.0174	50.8609	40.2408	49.2555	36.0089	50.4589	50.6038	54.78
B4GALT5	28.3139	33.1416	28.3943	25.3625	32.7707	33.0751	35.6349	34.5575
B4GALT6	50.4907	43.6274	34.9215	31.104	40.4284	42.8612	45.9712	49.0596
B4GALT7	16.9738	15.9942	11.2618	15.6488	24.7516	20.3262	31.9056	33.62
B4GAT1	47.1153	52.2628	52.0873	56.4656	47.2245	45.9347	44.9259	41.7894
B9D1	113.039	96.2359	110.743	116.565	111.141	125.084	98.3494	104.064
B9D2	77.8046	64.8682	70.1507	90.6381	69.9754	75.2191	78.9802	82.464
BAALC	39.5059	47.4628	60.3322	42.214	35.9116	39.9475	42.6935	44.7549
BAAT	23.2212	40.6555	29.8571	45.1028	26.6556	38.6198	37.648	36.7003
BABAM1	46.612	27.5454	32.4724	41.3353	31.0473	38.128	34.5897	36.5281
BACE1	69.3957	66.7747	65.4298	50.6037	60.2746	62.4579	59.2496	57.535
BACE2	77.3752	70.341	83.8035	69.7061	67.6544	72.9939	65.7921	70.8318
BACH1	49.9429	43.3246	48.4524	51.6148	59.6631	48.1599	53.2879	47.9882
BACH2	42.3927	46.0946	52.2867	45.1991	36.0645	38.5952	38.7964	38.6135
BAD	33.0364	38.2219	40.3073	42.6594	46.9604	47.6682	40.745	36.7768
BAG1	52.9926	46.4423	59.2794	51.1814	48.1418	61.0318	51.92	51.2406
BAG2	51.6602	44.7825	42.8894	44.4769	44.1669	49.2418	43.8807	38.4413
BAG3	75.8948	60.0458	56.0324	58.5841	76.4796	68.4697	67.9471	69.856
BAG4	57.4931	59.1823	62.2604	67.4552	34.2994	52.9915	51.8555	52.2737
BAG5	72.7563	74.6475	70.9707	63.4108	74.2421	75.0347	71.8054	73.0319
BAG6	33.1697	25.8744	32.4281	26.6625	29.3518	28.846	50.3586	48.4473
BAGE2	28.4027	25.0781	28.4165	33.3429	28.1843	33.6284	35.2736	32.8739
BAHCC1	20.8969	30.2033	20.4265	24.7125	28.6291	29.2886	37.6609	35.8202
BAHD1	22.2589	17.8558	18.9637	12.8201	28.5318	23.9776	33.3251	30.0806
BAIAP2	97.9828	94.5986	98.7972	75.1708	91.8229	77.8377	91.5489	93.6754
BAIAP2L1	57.2562	65.1598	56.243	48.8824	56.2998	70.1663	64.1532	61.1318
BAIAP2L2	92.0759	91.9407	94.8078	98.9074	90.2803	98.9958	98.0526	94.4406
BAIAP3	104.748	104.053	100.526	104.517	108.348	113.195	90.4907	92.1831
BAK1	81.9942	79.5483	62.5042	77.6022	93.2544	73.2029	78.6834	77.7193
BAMBI	35.5088	42.6405	33.0044	28.9856	18.9283	28.0715	28.3311	24.7811
BANF1	47.6631	43.6498	37.8582	57.1637	46.8215	60.8351	67.6245	62.4519
BANF2	55.5537	43.19	43.244	49.2435	49.9624	41.7179	44.4098	39.3979
BANK1	96.6208	88.4529	91.0178	88.5076	79.6067	90.8571	80.9803	82.5597
BANP	11.9107	6.59618	5.97575	10.7137	9.83908	7.41749	14.872	15.9995
BAP1	22.8067	17.1269	16.6365	23.7134	28.7542	31.231	25.118	28.4735
BARD1	24.45	33.1864	26.3552	35.1725	32.3398	40.9556	55.4558	49.8822
BARHL1	39.4763	43.3022	34.2455	43.9594	30.1995	42.4801	35.1962	35.6672
BARHL2	38.1291	30.6855	34.3896	30.7911	35.0638	29.3132	35.622	33.62
BARX1	75.1694	77.4512	76.7554	82.5734	81.872	66.9329	68.8633	70.2961
BARX2	59.0624	50.7488	61.4847	58.9211	65.1945	61.6588	52.733	55.3157
BASP1	33.0661	32.4462	33.7247	38.6391	45.6818	38.1895	43.6871	47.089
BATF	53.9401	65.3728	68.433	65.9024	45.8764	59.2123	46.9003	47.0698
BATF2	77.5677	79.9521	75.9686	67.5876	76.4518	86.6772	68.4245	67.6367
BATF3	25.3678	29.979	27.818	34.1253	31.8117	30.9975	33.1573	29.6597
BAX	99.7297	104.939	78.8942	91.4205	79.0924	69.8466	62.7338	64.5182
BAZ1A	85.7989	74.4007	79.947	78.83	68.3215	61.8555	48.2165	49.4805
BAZ1B	8.16527	10.3083	11.8491	10.7017	15.1342	16.761	33.6864	31.6112
BAZ2A	51.4234	47.3058	60.4319	59.6313	61.5116	54.4053	35.3123	41.0241
BAZ2B	71.4091	76.4979	69.7739	66.3478	53.0894	79.9031	63.0564	62.6815
BBC3	48.1812	52.274	69.0536	67.2867	45.5289	46.5494	50.6425	52.6372
BBIP1	51.2901	34.3191	38.8999	54.973	45.6957	38.7673	37.0673	37.963
BBOX1	28.8913	36.4275	48.1865	44.9825	37.4126	51.59	46.539	43.2626
BBS1	37.759	36.3266	26.1225	35.7021	32.312	31.3417	32.796	31.1711
BBS10	82.2162	98.3106	86.1528	102.795	71.4625	86.7632	71.4957	64.9391
BBS12	71.8088	60.5056	49.2392	65.5654	60.6638	67.1665	59.5593	61.8206
BBS2	33.8063	42.3938	30.5885	41.2029	36.6482	30.9606	32.654	32.3573
BBS4	36.4858	43.975	31.1204	38.615	29.185	29.8418	31.1571	31.9747
BBS5	37.5814	57.4888	52.054	57.1397	48.92	57.4911	50.707	52.1972
BBS7	49.1287	53.1712	49.9263	35.9669	48.8228	52.3276	51.9975	48.6578
BBS9	55.9831	65.5971	56.7195	69.369	46.9882	56.5936	50.2038	50.5136
BBX	34.3984	42.2031	47.1337	39.3613	35.9672	39.9721	38.9255	40.8519
BCAM	63.6369	51.7693	65.3744	62.3516	60.7194	53.9627	48.1004	45.061
BCAN	58.2333	73.6157	66.3053	76.1337	60.8723	52.217	56.643	57.1141
BCAP29	29.4538	40.6218	26.6655	31.6216	39.1359	36.5912	31.1442	32.893
BCAP31	61.3866	47.0479	51.9543	47.3056	57.4812	62.839	56.5914	57.2863
BCAR1	35.1238	52.902	32.9379	36.7734	50.7268	40.636	39.1061	40.6606
BCAR3	85.1771	85.952	84.9228	82.1281	86.9587	75.3175	73.8056	74.5434
BCAS1	22.0073	33.7247	18.7531	37.4113	26.6417	32.4113	22.9501	25.9098
BCAS2	7.5879	9.99425	14.7082	18.2728	10.3811	17.1667	25.9051	24.1306
BCAS3	43.0293	35.8443	41.6703	40.7816	55.1741	43.4636	45.5195	46.1706
BCAS4	39.9648	42.4386	41.3601	50.5435	54.8961	49.8811	48.9779	46.802
BCAT1	38.366	47.3395	46.6904	47.7028	40.6508	44.2135	41.1192	43.3965
BCAT2	83.8595	86.3557	71.4694	70.9338	90.8084	83.3578	85.4581	85.8886
BCCIP	21.0006	20.3791	18.3874	15.1071	23.876	19.3058	31.2604	27.8996
BCDIN3D	6.80328	13.897	8.30293	9.87112	12.5492	11.5975	13.8139	12.6322
BCHE	56.2051	58.2066	60.7533	53.4444	43.4582	54.9339	48.5649	49.844
BCKDHA	51.1421	51.0067	65.0198	54.6962	47.0716	55.0815	53.9073	52.4077
BCKDHB	56.0127	60.8757	62.5153	50.5555	68.2937	58.7943	68.231	62.7389
BCKDK	41.4601	47.7768	40.6397	34.8595	30.0189	38.964	36.4866	39.9719
BCL10	27.0999	39.5788	27.5742	33.4994	20.8184	29.0673	24.6405	24.3602
BCL11A	58.7071	65.2495	41.4265	48.5694	67.8768	68.4451	89.0196	91.9535
BCL11B	80.7358	67.1111	61.0525	58.3915	75.0759	67.3386	65.6888	65.7235
BCL2	3.4131	3.83734	2.44064	2.72126	7.49033	3.70469	11.7363	8.71019
BCL2A1	73.763	61.6159	69.0647	65.8784	75.6874	75.8215	71.4054	75.3469
BCL2L1	27.2776	30.2706	33.7358	34.5586	34.7997	36.8986	47.4681	47.1846
BCL2L10	84.3184	71.2382	82.0747	73.5097	106.346	87.132	82.0901	77.8532
BCL2L11	48.0628	62.614	52.2535	45.1028	48.1834	53.0653	42.9258	42.9373
BCL2L12	57.4339	69.455	63.7565	67.07	55.1741	54.6143	46.939	50.8771
BCL2L13	55.0652	60.6738	58.138	56.0443	60.5804	59.1016	52.2555	53.1538
BCL2L14	61.5199	56.2552	73.4309	70.5125	48.3919	85.1773	71.9087	67.0054
BCL2L15	43.0589	46.2965	58.0493	40.8298	46.8354	51.3195	46.539	46.9359
BCL2L2	66.9234	65.014	66.6599	69.6459	69.5168	63.7365	76.9284	65.9722
BCL2L2-PABPN1	15.5082	15.9044	16.9024	13.6146	16.8992	13.503	20.0724	23.9393
BCL3	150.257	139.962	129.427	110.499	132.488	138.681	108.04	110.129
BCL6	44.4505	75.668	97.3123	97.5111	113.198	120.019	116.286	123.119
BCL6B	45.2944	43.8517	51.5664	46.3787	63.7769	56.2494	52.1136	56.6932
BCL7A	64.9397	52.6553	53.9047	49.7491	88.4457	73.2767	72.2054	72.4771
BCL7B	92.6088	104.782	77.1101	85.9919	81.1632	85.5707	90.4391	98.7645
BCL7C	43.6659	32.4575	40.1965	42.4909	54.1596	56.2494	47.0939	45.9028
BCL9	61.6679	50.8385	43.1442	46.4149	41.4291	46.8076	46.0615	50.3414
BCL9L	20.3492	24.4165	22.266	24.3995	25.8356	26.7806	34.1509	38.0395
BCLAF1	22.5402	18.9549	16.027	21.4385	21.3744	18.5928	21.5048	23.7479
BCO1	92.4016	96.9312	103.695	107.863	91.3226	92.8365	101.988	99.0514
BCO2	43.5475	32.1098	36.8719	30.105	35.4252	38.8042	35.3897	38.1735
BCOR	41.0011	44.2218	46.4799	44.3205	42.805	34.7594	33.8928	36.949
BCORL1	118.22	103.268	105.324	99.8342	47.9333	60.7859	60.2561	60.6535
BCR	13.1247	23.5305	28.3278	24.532	32.0897	22.5392	23.9566	21.3947
BCS1L	6.80328	2.40185	3.75938	6.00731	10.2838	6.21267	21.6725	20.5912
BDH1	49.2175	45.8591	54.8688	42.1779	57.0364	50.9384	49.6489	48.0456
BDH2	74.4292	64.9018	61.5844	62.6405	64.8054	68.2853	68.7858	71.1761
BDKRB1	76.2945	85.2342	70.3723	75.568	86.5278	73.1414	66.9792	68.2489
BDKRB2	81.2392	77.3727	97.9772	70.4283	92.6707	76.3133	91.4585	80.283
BDP1	30.7122	32.278	31.0318	26.7467	27.1698	29.7926	43.0677	42.2103
BEAN1	60.6168	76.7895	50.425	68.695	72.1991	59.7778	71.6377	66.6036
BECN1	15.9079	11.5643	18.1104	26.2171	18.0528	18.6788	41.9709	38.69
BECN2	41.6525	33.8369	37.6144	37.8567	25.5159	30.1615	33.596	32.74
BEGAIN	112.343	103.974	135.356	115.699	123.858	102.954	100.466	102.227
BEND2	117.421	123.017	127.92	133.934	115.672	116.834	105.756	106.704
BEND3	21.3263	20.5249	23.1526	25.6634	45.8486	36.7757	53.8686	57.1333
BEND4	109.382	117.129	136.287	98.8833	109.39	119.318	105.718	105.422
BEND5	67.8857	72.4157	78.4731	74.7013	70.1144	66.2199	63.65	70.5256
BEND6	83.6967	78.3932	78.6172	74.6412	61.456	76.4977	69.6891	69.2247
BEND7	43.962	29.6538	32.1732	36.9178	39.7335	37.0215	34.9897	35.6863
BEST1	49.484	56.816	57.5617	61.0275	47.3079	53.4833	47.4939	43.9704
BEST2	33.7915	29.9005	25.1473	28.9374	32.4371	28.6862	34.5897	33.1609
BEST3	34.1172	44.9283	42.568	34.8716	38.3437	37.6116	38.9255	37.8673
BEST4	33.3621	41.7209	48.7184	29.118	44.5283	42.603	37.0286	37.5612
BET1	26.5078	29.0482	17.246	27.7097	19.7622	21.3343	29.4925	27.096
BET1L	40.5718	47.0703	36.9384	40.9261	48.0167	46.1683	43.1581	44.2383
BEX1	26.4337	30.0014	31.5415	35.1966	26.0996	35.2389	29.5441	30.1763
BEX2	40.9567	43.5713	60.1216	50.1342	43.9029	40.6729	44.0097	45.0227
BEX4	77.4789	67.8513	79.5702	93.1899	58.7459	73.166	77.0832	74.9451
BEX5	32.1926	25.5043	27.0977	28.4439	25.9885	32.0424	29.8667	25.9098
BFAR	56.7677	61.9075	50.6245	59.9442	69.6557	65.3962	55.1332	57.8603
BFSP1	39.1358	38.9845	38.6783	56.3091	35.7587	37.8698	41.6354	36.8916
BFSP2	29.1577	38.648	38.5896	39.8428	44.0975	30.4073	33.7509	34.8636
BGLAP	80.9579	69.8587	73.8409	64.1932	70.8788	66.8838	63.1467	62.2606
BGN	53.9401	57.9823	59.5897	58.5239	43.8473	53.6431	46.7067	45.788
BHLHA15	115.141	133.189	133.916	109.115	132.308	127.702	124.029	126.334
BHLHA9	89.1446	91.8061	89.7655	80.5151	87.3478	81.3292	75.225	77.6236
BHLHB9	37.9663	33.6574	44.2303	41.6001	37.7878	43.7464	39.4546	36.4516
BHLHE22	67.2935	84.023	81.6204	68.5144	70.5174	76.9895	76.8381	69.8178
BHLHE23	56.4124	44.5582	44.4076	52.4573	58.593	52.7948	56.3204	48.5047
BHLHE40	76.3093	94.3406	93.6996	80.6836	79.69	77.0017	83.7289	81.6413
BHLHE41	38.6325	52.3861	41.7147	41.7807	39.803	34.7717	37.5318	39.6657
BHMT	74.6957	57.8814	54.348	63.4951	61.0529	59.8516	58.7076	54.4739
BHMT2	73.4965	69.4438	61.2963	68.5265	68.0436	73.166	62.3337	65.8957
BICC1	67.7377	57.2309	51.3226	60.4498	55.3548	75.9445	69.2762	63.7721
BICD1	96.0138	68.3335	76.8219	99.3527	61.5671	84.1569	73.1346	75.3852
BICD2	25.9452	25.7959	27.2196	32.1512	41.846	28.219	25.0018	24.7619
BID	88.5081	93.5332	92.6911	96.3917	82.3445	73.8914	78.4382	73.5485
BIK	98.5306	91.3463	77.9523	75.0745	87.4868	75.3298	65.7146	64.0208
BIN1	77.4789	64.8682	83.1275	63.3145	76.9105	73.8422	67.7922	68.0194
BIN2	5.38206	3.78127	7.27232	4.20179	8.79673	8.24119	26.0471	23.4036
BIN3	56.2051	50.3899	42.1136	48.9065	52.2138	59.7286	47.7133	48.0838
BIRC2	8.06164	13.9867	14.5531	13.3859	12.0627	17.7568	28.3698	29.2388
BIRC3	46.9229	45.4778	48.397	50.724	43.3887	57.7001	53.1588	50.2075
BIRC5	2.0363	4.84667	2.39631	2.16757	3.23757	2.58593	7.01336	6.6248
BIRC6	236.832	232.069	414.53	416.607	216.14	249.524	68.1406	67.4454
BIRC7	47.3966	41.3283	44.0419	48.8222	56.411	51.381	58.5399	57.6689
BIRC8	46.3603	55.358	59.3126	48.8102	48.656	61.2162	56.4107	59.4674
BIVM	30.2384	39.8592	40.3405	29.142	34.0215	30.3459	34.009	30.9798
BIVM-ERCC5	30.9638	28.05	36.8054	31.73	31.1446	37.501	33.6993	36.7577
BLCAP	46.1974	75.8362	74.5058	74.268	66.8067	72.0227	69.4569	77.2027
BLID	99.8629	95.5855	98.1545	98.7027	84.7906	87.0214	79.9996	79.9768
BLK	44.643	55.459	31.5637	50.7963	30.4914	47.1149	37.4286	37.8291
BLM	11.6295	14.0316	12.1262	14.084	12.5631	13.503	25.9567	27.9378
BLMH	86.5983	75.9596	84.6346	91.8056	79.8846	88.5827	66.0372	70.6787
BLNK	54.3398	49.6497	57.8609	51.1694	41.7765	45.2831	53.5718	53.8426
BLOC1S1	20.1123	15.411	23.341	24.8088	22.5974	18.2117	29.157	31.3051
BLOC1S2	15.6858	13.9306	20.9141	13.1933	15.0369	13.0359	22.4984	23.5566
BLOC1S3	47.6335	53.7319	42.6012	47.8593	42.9717	30.5918	40.2675	43.186
BLOC1S4	66.2424	69.4999	81.8863	67.1783	95.1306	66.7854	79.3673	80.723
BLOC1S5	47.2782	55.5599	45.4049	46.8482	41.7765	39.3328	52.7717	50.5327
BLOC1S6	121.107	119.193	92.4363	93.9843	82.3723	88.7794	89.7423	87.8975
BLVRA	59.8174	60.786	52.7744	61.7136	58.0927	53.6922	45.1453	41.5789
BLVRB	25.1902	23.2165	30.4555	24.8208	29.0877	33.7759	32.6798	32.7208
BLZF1	48.729	43.4592	46.1917	55.3101	48.0028	68.3467	47.0422	53.3451
BMF	77.775	97.5593	67.8789	87.5567	62.3593	86.8124	74.283	74.1607
BMI1	34.1024	36.0013	56.1321	47.3658	45.793	54.7987	40.4353	37.3125
BMP1	42.0819	53.0254	43.7205	27.8902	34.7164	35.4971	38.4996	40.2588
BMP10	149.294	112.834	121.249	104.228	117.117	121.555	108.092	103.854
BMP15	72.0309	84.1127	60.4651	81.6827	74.0058	82.9644	81.2384	75.6721
BMP2	63.1779	47.418	68.8098	49.1352	51.0603	60.3802	56.6817	56.8463
BMP2K	107.058	96.3705	120.495	122.764	107.264	122.957	98.6462	93.6371
BMP3	119.834	121.974	111.353	116.385	109.459	133.628	116.364	118.069
BMP4	50.8904	51.5674	73.2758	68.3218	54.6599	60.5646	56.6301	52.1398
BMP5	115.615	115.615	120.44	115.073	88.9739	110.257	111.344	106.991
BMP6	42.6888	43.0106	51.3226	28.7569	37.7044	40.7835	35.1704	38.3648
BMP7	70.0767	70.8905	81.1106	71.3792	66.6538	89.2589	71.7151	74.486
BMP8A	4.13851	10.1176	11.7161	7.84894	6.94831	5.17997	5.94231	7.73446
BMP8B	11.4666	9.35501	13.0681	13.1812	16.2321	17.8305	15.956	15.1003
BMPER	38.4696	46.5657	48.94	37.2669	48.3085	42.9841	40.8224	36.7386
BMPR1A	54.1918	51.3431	37.4925	46.9324	32.7568	42.3203	46.2293	49.117
BMPR1B	74.9177	70.8344	63.6456	74.581	59.6353	59.3352	66.6695	59.563
BMPR2	132.906	144.65	129.272	96.3917	105.443	115.298	100.466	97.6357
BMS1	11.4962	12.5961	10.0095	12.5072	13.0912	19.4288	21.0919	21.4904
BMX	110.226	107.428	113.248	119.695	94.7554	109.31	97.9881	97.1382
BNC1	42.1263	46.6105	52.6968	66.5404	55.9246	58.4377	54.9396	58.4725
BNC2	64.2439	50.5245	65.3855	43.4658	66.0979	56.5322	58.5141	61.7058
BNIP1	23.3248	26.2445	26.8761	25.194	20.471	25.1824	33.8799	32.9313
BNIP2	22.2589	23.0707	27.2861	23.1357	29.6575	27.0142	32.3701	27.7657
BNIP3	61.5939	54.1468	76.0905	56.1526	52.9643	53.5816	50.0876	51.6615
BNIP3L	60.6316	74.7933	70.472	71.7884	77.2162	75.7355	65.0565	67.5793
BNIPL	31.3784	38.1658	27.0645	41.9011	28.3789	36.2593	31.2217	35.9924
BOC	68.9368	50.2777	65.7069	57.6693	78.2586	65.1134	64.3597	62.4711
BOD1	65.5318	92.6023	53.3174	51.2175	38.2881	34.7348	45.7905	45.7497
BOD1L1	51.749	44.6816	53.2841	52.6259	76.1878	74.5675	87.3937	84.1094
BOD1L2	83.9631	82.924	85.0557	89.7233	78.4392	84.7593	80.2448	83.4206
BOK	99.2412	88.5874	110.766	91.0233	120.731	102.082	98.53	89.5811
BOLA1	69.1145	67.156	64.8203	67.1061	77.7165	73.7192	68.9923	72.1519
BOLA2	29.5722	20.8838	31.0096	29.5874	37.5932	37.1691	35.8285	31.2668
BOLA2B	85.1179	76.7446	94.3645	80.9003	91.9897	83.1979	84.7225	86.6539
BOLA3	9.43844	10.9812	8.61322	7.77672	14.4254	14.9906	23.763	23.0783
BOLL	65.976	57.4776	66.3385	57.4406	57.2449	62.6546	59.9206	60.2518
BOP1	8.87587	10.0503	10.8296	12.6757	14.3142	14.9291	21.1564	22.0835
BORA	27.0111	24.3155	26.4882	32.0911	29.1016	34.6119	40.603	36.2794
BPGM	40.9863	47.5413	44.3632	43.5621	41.568	51.381	49.2747	45.7497
BPHL	57.4339	55.6272	44.463	52.7221	51.644	47.1149	55.8558	54.1869
BPI	43.9176	33.1752	39.4429	38.8678	36.8427	42.517	40.7321	40.2588
BPIFA1	56.9157	46.9245	59.634	45.1991	44.834	51.381	52.9137	55.2966
BPIFA2	103.016	101.888	101.257	91.9742	118.618	95.074	96.0137	98.7262
BPIFA3	88.5229	95.7761	91.0067	79.9614	93.6575	82.3497	85.6129	86.08
BPIFB1	72.0309	64.4532	64.233	83.8734	85.5133	72.1579	73.0313	67.6176
BPIFB2	46.4047	39.8592	47.5216	36.3762	45.6957	43.8693	45.2485	45.7689
BPIFB3	83.9483	65.5635	88.5798	67.5635	79.5928	72.2685	70.8505	72.611
BPIFB4	39.6392	53.1712	55.7886	54.648	58.8571	60.6015	52.3072	58.6255
BPIFB6	34.28	30.9659	32.151	31.6216	35.3279	38.7058	35.5059	32.2043
BPIFC	37.078	25.1342	30.788	25.7597	34.091	40.7835	34.0864	29.0092
BPNT1	80.4989	83.2156	71.1259	78.3605	71.1845	84.3413	76.4509	79.2116
BPTF	5.07118	9.29894	13.4671	9.75076	14.5366	15.6791	34.8348	35.9541
BPY2	88.4192	99.7125	109.414	104.107	112.406	129.546	96.9944	95.3398
BPY2B	65.6799	67.8625	65.7623	84.2345	85.1241	77.9853	73.1475	73.912
BPY2C	72.9784	89.137	54.7469	74.7736	51.3939	66.8715	63.4048	57.822
BRAF	21.119	23.5529	21.579	25.0495	21.555	29.682	36.1898	34.7106
BRAP	15.1825	24.1585	25.9341	23.894	29.6436	26.879	28.5763	27.6509
BRAT1	13.2283	14.5475	10.0317	13.085	15.0925	14.2653	29.1828	26.7708
BRCA1	17.2699	20.11	37.5479	29.2504	36.2451	38.3493	44.9518	48.1221
BRCA2	29.1725	43.3134	36.9938	24.1829	38.1214	36.7634	54.6428	49.8057
BRCC3	80.721	65.4177	58.2488	56.6943	56.0497	59.9868	48.8488	53.5364
BRD1	26.0784	31.0556	25.3468	26.0486	19.1368	22.2564	58.6173	60.7683
BRD2	25.8712	9.97182	13.4671	8.78781	12.438	8.09366	21.2725	22.1217
BRD3	93.3046	94.2733	94.1983	67.6598	44.1669	45.5905	57.3656	58.8743
BRD4	16.6481	11.8447	15.1404	14.9386	23.5285	19.564	24.7438	24.4558
BRD7	14.1018	8.1326	16.8249	11.1711	13.4942	12.0523	37.2221	35.7246
BRD8	19.6682	23.3623	21.7784	20.3431	26.5027	31.6122	42.9774	38.8431
BRD9	83.0601	81.7128	47.1891	52.686	27.684	24.457	32.7057	36.3942
BRDT	49.1879	43.6162	49.4166	51.9759	43.3053	36.3822	40.0094	36.509
BRE	70.2544	66.5504	61.3406	67.5996	55.7161	58.4132	58.9012	58.9125
BRF1	23.8134	21.8483	18.0549	20.608	29.0321	30.7393	56.9398	56.3488
BRF2	8.46135	12.6185	8.21428	10.5091	18.9144	17.2527	24.2405	25.2976
BRI3	54.6507	54.7076	51.2007	35.9067	42.93	42.7014	54.0363	54.6652
BRI3BP	48.9214	48.2479	43.5764	49.7972	45.8764	49.6475	48.7972	49.8822
BRICD5	95.6289	98.2434	107.308	107.67	121.106	85.2388	100.324	101.73
BRINP1	67.56	54.9319	61.8836	50.4953	67.2931	53.2743	55.83	67.8854
BRINP2	75.4951	52.6777	78.6283	64.4821	71.0594	58.7697	64.4758	61.4571
BRINP3	36.8263	33.6126	33.0819	30.3337	31.8951	41.7179	35.5446	33.6774
BRIP1	8.35772	10.1513	11.1731	9.40169	15.1759	18.8264	33.6606	33.4096
BRIX1	14.4867	16.6783	30.8988	16.6238	28.8653	28.4895	43.0161	39.4744
BRK1	16.4557	19.1343	14.3536	20.4033	19.9985	21.949	32.125	31.0372
BRMS1	24.598	37.1228	30.378	32.7411	30.5192	35.2389	54.6428	54.3782
BRMS1L	55.1096	61.2458	56.6862	61.7497	60.9139	75.3912	63.4564	60.9405
BROX	32.5183	37.4032	33.359	34.8475	39.3722	30.813	39.6997	37.0064
BRPF1	51.6602	41.0928	45.4603	38.0613	34.9387	48.5288	66.476	64.4608
BRPF3	67.3379	54.9992	80.0911	70.2357	66.2785	51.5285	60.4884	66.0105
BRS3	57.9668	66.8195	51.6218	57.5971	50.6017	59.9253	49.2618	53.7086
BRSK1	56.3828	55.8515	47.5548	55.8517	50.5183	49.3893	43.6613	48.0838
BRSK2	29.3946	35.3284	31.464	31.429	32.729	38.7796	35.8801	38.1543
BRWD1	59.3584	45.175	57.1406	67.0339	44.5005	53.139	66.8244	58.0899
BRWD3	49.3952	52.5656	35.2207	31.6698	32.3259	33.6407	29.9829	27.0386
BSCL2	42.4224	37.6163	42.5791	32.5846	36.0923	32.3744	38.4093	39.7423
BSDC1	82.5863	99.4994	76.7111	111.931	73.019	84.7593	77.1607	79.996
BSG	30.949	34.6443	37.5257	23.6051	36.5231	42.9104	52.3201	55.0287
BSN	62.7338	57.6234	56.5865	62.0507	44.3754	57.0362	46.9003	52.3311
BSND	33.5842	28.3865	31.1537	32.9096	37.3987	43.1563	38.3964	30.5589
BSPH1	30.4309	30.4164	26.0893	26.1569	23.0977	26.4978	25.1696	25.4315
BSPRY	90.0921	92.535	84.5792	79.2753	82.2751	77.1739	68.902	73.2807
BST1	71.6904	62.5019	59.2351	55.8878	63.7908	56.692	60.7078	59.2952
BST2	35.8789	52.0945	34.9991	36.5688	32.3259	33.7144	34.4219	34.2323
BSX	67.8561	43.4479	50.8239	54.1906	73.8668	43.5251	52.3846	52.2546
BTAF1	51.3493	38.177	47.987	38.3863	43.0551	55.7085	74.6831	70.8892
BTBD1	40.3053	36.0686	45.6487	37.3511	38.6356	46.3527	52.2426	47.969
BTBD10	27.8846	27.8258	24.3273	31.3568	30.7694	31.9072	30.5894	29.9658
BTBD11	84.0372	93.5332	69.9512	87.9057	86.5556	76.1412	81.0061	84.2433
BTBD16	32.9772	34.2406	50.7131	44.2603	36.1756	41.472	33.1831	35.4567
BTBD17	71.3351	79.5147	69.9401	67.9487	59.3296	62.7775	59.0302	59.1995
BTBD18	74.1923	79.5932	73.6747	78.8781	72.616	60.1589	70.6828	70.6978
BTBD19	83.8595	73.2568	77.9745	72.9921	74.8397	67.2403	64.6565	67.7898
BTBD2	97.213	82.7221	96.2373	99.6055	106.972	83.5299	104.763	104.236
BTBD3	71.5128	87.9258	88.8014	73.618	73.0329	81.7964	71.9474	73.4911
BTBD6	94.7407	75.8362	86.0753	71.4273	55.2019	76.8296	67.8309	72.0753
BTBD7	45.6941	54.3936	49.339	50.7963	52.5335	61.5113	45.8292	42.1529
BTBD8	37.4037	38.1546	36.9606	38.4826	27.0447	35.325	31.4023	33.4287
BTBD9	42.6592	47.0703	53.1622	51.5425	38.3159	32.7063	35.4284	29.6789
BTC	46.6712	43.3022	54.758	49.1111	50.3515	50.7417	40.9514	38.6135
BTD	61.9344	48.203	44.74	52.2888	34.1604	39.5418	35.1316	36.0115
BTF3	33.2289	46.4984	40.8835	37.4836	36.6621	33.9357	51.12	55.9088
BTF3L4	15.5526	19.9642	20.9141	23.7375	19.2758	18.9616	20.8209	22.8105
BTG1	142.751	148.979	156.955	134.067	92.9904	81.9562	66.3856	69.7604
BTG2	212.879	206.769	196.018	185.283	130.098	124.764	104.879	101.539
BTG3	50.9496	48.1021	48.7849	55.936	48.5031	52.5366	46.3583	48.2943
BTG4	59.0179	70.3522	57.3179	50.4592	57.0364	47.1764	52.0104	50.3988
BTK	60.0987	55.7954	62.3934	51.8073	51.4217	42.2834	47.8423	49.6909
BTLA	71.8236	64.2065	77.5644	64.783	54.91	65.7527	67.1599	64.6904
BTN1A1	81.4316	58.0272	72.8546	66.8654	73.6583	57.9952	62.024	58.0899
BTN2A1	28.8024	45.332	41.3822	44.2964	41.7348	42.0252	39.0674	39.2066
BTN2A2	95.17	114.852	114.799	92.263	142.801	110.355	113.938	100.582
BTN3A1	98.9155	92.7369	106.51	99.2805	97.1319	109.815	110.841	108.981
BTN3A2	59.9506	63.7355	48.4192	52.5296	60.3719	57.8353	53.5847	52.886
BTN3A3	31.9113	30.5734	30.0787	28.3476	36.0228	36.3454	37.6093	37.8673
BTNL10	28.2399	33.6574	19.7394	25.2542	28.4345	29.0796	27.7762	28.0909
BTNL2	129.99	130.105	122.39	113.171	128.43	121.223	115.241	114.281
BTNL3	113.616	119.103	113.791	131.72	136.088	131.55	115.718	114.74
BTNL8	62.0676	68.5578	64.4435	51.4462	53.2701	63.1832	58.5528	56.5019
BTNL9	120.396	110.849	119.066	134.223	107.569	108.499	106.84	105.556
BTRC	95.2588	79.5932	86.8732	72.6431	81.9554	80.2228	77.9994	79.709
BUB1	19.6682	20.8053	23.884	19.9098	24.8627	28.6493	26.9762	28.244
BUB1B	10.7856	10.0503	10.1868	6.54897	14.4254	16.5028	47.6745	40.5458
BUB3	9.70491	13.4372	14.1431	8.33041	7.46253	5.89303	11.9557	12.2879
BUD13	33.5546	21.2763	26.322	25.4949	26.0858	27.3461	29.1828	26.0246
BUD31	7.66192	7.66158	6.40794	8.23412	5.40564	4.65133	17.2077	16.4778
BVES	112.965	82.1838	106.122	85.6789	87.7508	93.4635	74.2701	76.1504
BYSL	20.7933	23.5081	33.8687	14.9266	25.3353	27.801	27.6472	32.74
BZRAP1	48.9658	51.0628	47.71	45.9214	54.507	55.4257	45.0679	44.3913
BZW1	28.9209	26.3678	25.5352	23.0153	24.3763	33.2841	36.5769	37.4082
BZW2	26.789	17.6652	29.846	30.5504	30.5748	32.5096	46.9003	48.9639
C10orf10	71.1871	81.5782	75.9686	63.6997	85.5689	71.1621	69.9214	69.3777
C10orf105	86.391	84.8529	79.9803	100.28	113.017	91.5702	87.3163	88.2036
C10orf107	84.5701	86.1763	70.605	95.0556	73.5611	97.8401	68.5148	77.0114
C10orf111	60.75	61.1	49.6714	59.6192	55.8829	58.4869	56.6043	54.9522
C10orf113	70.0915	76.5988	67.9121	64.6988	58.1483	59.8762	59.8561	57.4968
C10orf12	78.604	94.0378	50.2809	49.8213	50.0736	44.607	53.3524	54.9905
C10orf120	119.034	105.892	115.176	97.4389	116.672	105.401	110.015	104.121
C10orf126	23.843	26.8389	30.1785	25.194	20.9991	31.3294	26.731	27.6317
C10orf128	47.2634	59.0477	49.0287	36.966	50.6573	49.6598	46.2422	41.2346
C10orf131	55.2429	60.8757	45.3938	49.3278	41.0538	55.9175	48.4875	44.4105
C10orf142	81.6833	65.0813	72.3006	88.3872	71.8238	72.3669	63.0564	62.9494
C10orf2	10.9929	14.1213	8.1367	9.51002	10.8258	11.2532	57.2495	51.4128
C10orf25	92.1351	82.924	80.1797	90.1927	75.6318	76.3748	78.6317	76.9157
C10orf32	54.0733	53.0814	57.7944	71.8607	49.9207	61.7817	83.2386	91.8004
C10orf35	112.343	119.417	133.173	119.49	126.526	113.269	112.802	119.523
C10orf53	79.4626	71.7877	77.8082	96.7648	86.8197	85.5953	83.9612	85.1234
C10orf54	44.9983	45.5002	39.7864	33.4633	47.2523	50.1762	40.1256	43.6835
C10orf55	43.9916	48.831	44.2303	51.6027	46.8354	45.9962	45.997	46.1132
C10orf62	104.245	94.9911	108.438	93.4065	71.796	100.692	89.1874	89.4089
C10orf67	46.7452	45.6236	37.293	45.1871	33.7574	46.1068	38.0738	35.782
C10orf71	117.658	97.1219	87.0726	101.604	107.25	100.053	107.253	101.539
C10orf76	94.5778	80.9165	69.6298	89.639	62.2759	62.9497	60.7852	62.6433
C10orf82	131.278	131.013	127.167	135.042	119.535	117.179	116.66	113.267
C10orf88	52.134	55.3244	50.3918	46.4871	73.0607	63.2078	70.2182	72.1327
C10orf90	36.2786	40.162	36.8497	45.0667	38.6634	37.6731	35.9188	39.1874
C10orf91	125.163	124.149	129.128	134.789	129.736	131.415	122.248	119.006
C10orf95	52.5633	64.3411	55.7664	63.7719	64.3745	54.2578	57.9205	56.0045
C10orf99	40.0093	38.5583	40.7173	43.4658	54.646	45.0618	42.9774	42.5547
C11orf1	89.1446	93.0621	91.7381	96.2713	91.6562	86.8124	98.7107	95.1868
C11orf16	132.033	120.202	118.39	110.812	106.972	125.735	125.719	122.067
C11orf21	76.3834	83.4398	89.1006	67.9607	79.6761	73.0185	75.0057	76.38
C11orf24	117.051	123.062	116.994	113.857	107.583	123.375	100.879	108.598
C11orf30	14.013	11.1494	11.2839	17.8034	29.1294	23.2768	30.7958	32.2808
C11orf31	33.6582	30.1696	34.3563	33.3068	33.8825	34.8947	27.5569	32.1851
C11orf40	79.4923	85.1221	69.918	71.8366	88.0844	86.6526	82.1933	84.0328
C11orf42	33.2437	53.0814	49.6382	36.7373	45.2371	52.9669	42.7709	45.3479
C11orf44	46.1974	44.4797	37.9358	50.724	38.8162	45.3446	45.6744	47.3759
C11orf45	99.3596	106.43	89.1006	104.264	112.406	101.172	85.5226	84.8938
C11orf49	40.7643	44.861	35.5088	41.9131	38.5939	38.0174	42.0741	42.4399
C11orf52	95.1848	80.1203	106.699	100.436	74.5895	96.3157	93.4329	94.3832
C11orf53	39.1506	40.0835	47.7986	42.2381	47.2245	46.2544	42.6677	43.8365
C11orf54	39.0174	43.7507	48.9954	36.3882	41.7209	42.7997	45.4679	40.5267
C11orf57	19.7866	16.7343	16.5921	17.9117	16.1765	17.6584	20.8854	21.5286
C11orf58	25.6195	32.6257	23.607	32.6448	25.1824	26.3257	32.125	28.4927
C11orf63	64.5695	69.3765	56.4868	72.944	49.8234	50.9015	60.682	59.5821
C11orf65	105.563	109.301	122.789	93.5389	99.9532	95.1355	93.1619	96.5069
C11orf68	150.819	145.39	154.262	107.201	120.939	108.573	116.183	106.494
C11orf70	103.401	93.0397	97.8885	101.242	90.9613	101.578	88.5035	96.2773
C11orf71	144.794	116.086	116.949	107.514	130.987	113.835	105.627	114.453
C11orf73	28.1214	34.1845	38.8666	44.5612	26.6278	30.604	35.751	34.2705
C11orf74	27.1888	29.0033	19.8059	20.1867	22.375	27.9485	28.1118	29.3536
C11orf80	35.2275	36.5733	37.4592	34.4744	39.7891	41.4597	37.9835	36.9873
C11orf84	37.1076	32.749	32.1954	33.066	33.9659	34.4644	31.183	29.851
C11orf85	45.7681	27.5678	34.2344	35.4614	20.5266	35.8782	32.3185	30.1189
C11orf86	58.7219	54.7188	60.8198	59.1017	65.3057	61.0933	61.9466	59.1995
C11orf87	81.1059	102.651	93.9655	105.227	86.4583	99.2048	96.0008	95.072
C11orf88	86.8352	73.3914	72.1343	61.7618	76.2295	81.3907	79.9093	81.6413
C11orf91	75.3026	67.0214	84.7898	85.3419	87.6952	81.7718	76.9155	79.5177
C11orf94	98.575	94.3294	109.547	97.2824	110.252	105.512	102.698	101.673
C11orf95	81.6685	81.4997	69.4747	91.0473	80.5378	80.3088	71.8957	69.9326
C11orf96	108.686	110.423	107.375	105.263	90.9891	115.101	95.1104	97.2722
C11orf97	53.111	48.3488	55.6889	55.4064	46.5852	49.4139	48.7585	44.0278
C11orf98	89.648	80.367	86.8067	90.0723	62.7068	69.318	63.6241	56.368
C12orf10	56.1163	67.6607	72.4779	51.049	66.3619	70.7933	69.2504	71.1761
C12orf29	75.0658	48.2254	60.4762	66.1311	53.548	64.8184	58.4625	60.0222
C12orf4	43.3106	37.8293	36.6281	42.8399	30.9639	35.0914	57.9979	48.7534
C12orf40	29.2466	33.3434	25.2803	28.0708	24.6265	29.473	27.2988	26.8282
C12orf42	33.0513	30.4949	22.7426	43.9112	26.4332	36.2839	35.9962	31.0946
C12orf43	45.324	51.4553	52.8298	44.7899	45.251	39.8369	54.0105	49.4996
C12orf45	11.9848	12.8428	15.6169	10.0396	13.0356	14.8923	28.9892	29.3536
C12orf49	80.4693	72.2026	77.0214	72.1616	61.9007	60.8474	61.224	60.3857
C12orf50	91.9575	93.2416	87.5713	92.0103	94.7415	99.5859	88.2841	81.3544
C12orf54	36.9892	37.3359	45.6598	32.6929	38.7746	32.3252	39.1707	39.1109
C12orf56	28.7876	40.4872	38.512	33.9086	33.2154	36.0134	35.9704	32.6252
C12orf57	98.9303	85.9856	89.2114	91.0112	110.752	92.7996	92.9812	96.7747
C12orf60	47.515	52.4646	50.968	45.8732	43.0551	41.5212	43.9581	42.0764
C12orf65	29.6907	26.4688	21.036	29.7078	27.962	23.0555	37.1576	39.4362
C12orf66	77.8786	84.9987	100.327	97.0055	112.489	90.8694	64.592	68.9568
C12orf71	73.2893	73.2568	85.1112	88.1465	85.8329	66.5641	75.3154	71.6162
C12orf73	38.5732	44.2778	37.9469	28.6365	38.58	34.0218	43.6226	39.4362
C12orf74	107.398	92.7705	97.4452	107.321	99.4529	86.628	92.0134	99.2428
C12orf75	32.1038	29.2388	37.2265	25.0616	36.4536	35.9642	30.0603	35.8394
C12orf76	69.7066	59.9	68.8984	60.7868	53.1867	63.6012	65.8179	62.9494
C12orf77	42.7777	34.5434	28.8376	39.6261	20.4988	26.1044	33.467	31.9938
C12orf79	40.4238	42.7751	41.0719	34.7512	28.0871	38.755	32.6669	36.4133
C12orf80	50.0614	52.4871	68.167	60.1609	56.0497	46.3404	54.2944	56.6932
C14orf1	35.8345	34.6443	29.8904	31.1281	29.6297	36.8371	38.6803	39.3214
C14orf105	95.5993	87.2865	71.2921	82.2123	59.0794	82.1529	67.4954	60.9214
C14orf119	59.5953	72.2363	68.9317	67.9246	63.499	71.8751	63.1338	68.5742
C14orf132	19.9643	28.0164	24.4824	37.4113	30.13	29.7681	30.228	27.9761
C14orf142	57.4043	60.3823	63.1802	54.7323	53.0755	52.8194	50.7974	51.011
C14orf159	77.3012	62.0084	78.7723	82.778	78.4948	72.4652	72.1796	69.2055
C14orf166	26.2117	30.3827	36.7611	32.1753	22.3055	34.9193	32.4605	29.3727
C14orf169	41.2824	30.6294	39.1437	25.9041	40.8592	35.1651	26.2535	24.8767
C14orf177	53.4367	53.9225	55.5448	47.2695	52.4362	45.2831	50.2167	52.2737
C14orf178	19.4165	21.6801	24.837	14.6257	26.3637	24.2972	23.2985	20.4572
C14orf180	22.0517	26.2669	29.2919	39.6381	25.8634	31.2065	29.9571	30.5398
C14orf2	13.2579	12.1138	13.5668	9.63039	10.9092	12.0892	16.6657	15.7508
C14orf28	19.9939	32.6481	20.9806	17.021	21.694	24.9119	21.7629	26.6369
C14orf37	32.2518	30.3266	29.4692	36.1715	27.2532	29.7066	27.7762	28.2822
C14orf39	42.3779	27.9043	37.6255	36.0993	29.6575	32.8416	33.2089	27.8804
C14orf79	59.9062	63.3317	55.5448	55.7313	52.0749	60.872	56.4881	58.3577
C14orf80	6.67004	6.50646	7.08393	13.2535	12.7854	10.6016	48.9262	53.4982
C14orf93	48.7142	55.2235	65.2303	64.1571	59.4547	51.2949	55.3655	53.3643
C15orf26	27.6477	30.1809	36.2624	28.5041	50.838	43.1686	38.2674	36.5281
C15orf27	45.8569	56.5356	54.8799	39.5659	45.8208	52.2784	47.4423	44.6209
C15orf32	84.5109	81.8025	70.7713	85.0891	76.8271	79.7679	86.6324	74.1033
C15orf38-AP3S2	43.207	35.4518	32.7827	38.4826	36.9261	29.0058	32.4218	36.6812
C15orf39	64.2735	79.6493	64.2884	70.2838	89.7521	99.7334	63.379	66.6036
C15orf40	28.1066	26.1996	28.6049	28.2874	26.7667	25.4897	33.8283	37.1595
C15orf41	10.0306	11.6316	12.7024	11.2433	21.1381	20.9409	42.9774	44.2766
C15orf43	39.3579	39.5564	45.3384	32.6207	36.0367	36.8125	35.8027	32.7017
C15orf48	37.4925	45.7918	39.0661	50.6518	41.1511	45.7011	47.2874	45.3479
C15orf52	31.8965	35.5079	34.7885	27.3125	24.3068	26.7683	27.5182	30.0806
C15orf53	60.0098	71.2382	65.2082	57.26	66.3619	64.6954	61.3272	57.4585
C15orf54	57.878	76.7334	56.1765	68.5144	63.7352	77.0017	61.8047	58.2812
C15orf56	103.046	96.5724	118.445	93.4065	109.084	96.4386	100.737	101.864
C15orf57	26.2117	30.1248	20.4265	22.8949	31.7283	30.5918	32.2411	35.6672
C15orf59	71.4239	92.2435	77.2431	66.5404	88.404	80.8006	77.5478	72.0753
C15orf61	104.704	120	119.964	126.46	165.538	129.915	115.615	119.063
C15orf62	46.1678	36.2032	37.2265	23.6894	31.7978	44.0906	32.8218	32.6634
C15orf65	28.5063	20.11	34.4339	29.0217	16.7047	21.8384	18.2529	17.4918
C16orf13	63.9626	65.1373	55.711	79.5161	64.6108	52.0694	50.6425	49.27
C16orf45	72.5194	73.0213	70.2615	59.5952	73.7417	74.7642	74.6831	82.2153
C16orf46	84.9698	75.6007	87.5159	79.0948	91.5867	90.6235	86.4001	92.7953
C16orf47	33.2289	40.5994	35.6529	52.1083	43.7917	36.161	42.9	46.515
C16orf52	43.5031	48.2254	45.2055	53.9018	48.1279	46.7461	49.765	46.5533
C16orf54	84.5257	88.9351	78.0299	89.4705	71.9767	73.1414	66.9276	68.4403
C16orf58	27.0259	28.6332	20.7478	21.8718	21.1798	26.2888	23.1952	25.8142
C16orf59	12.6214	10.0503	24.9368	15.4081	19.3314	19.6378	43.4549	43.5495
C16orf62	10.8152	12.5737	5.32192	14.7701	12.0766	12.3597	37.0544	37.2742
C16orf70	70.4468	79.7053	81.299	77.6985	72.4631	77.4935	74.5024	69.2055
C16orf71	59.1068	60.8309	52.863	72.956	45.1259	60.9089	48.4488	51.9294
C16orf72	100.988	100.498	144.731	172.657	125.97	143.918	42.0741	43.2626
C16orf74	90.8767	98.5013	108.505	91.3723	117.075	84.833	92.1037	91.9343
C16orf78	69.5882	51.9151	73.5528	70.5848	51.3244	72.3546	63.2757	65.0922
C16orf82	21.267	17.2726	24.9035	23.4847	23.0977	24.8627	21.4661	20.8207
C16orf86	109.204	76.9689	106.355	90.289	115.032	99.6842	98.5429	92.5083
C16orf87	49.2619	46.8236	43.5543	46.6436	37.9129	40.427	40.2933	39.3405
C16orf89	44.2877	43.19	49.6936	51.4824	62.5956	53.1267	55.7913	57.535
C16orf90	67.1455	49.1787	51.6108	65.9626	67.6544	71.2727	62.3595	63.6955
C16orf91	51.1125	37.605	39.2988	40.5048	43.3192	39.5787	39.3255	41.6937
C16orf92	60.9425	58.4197	45.3384	50.1102	58.871	61.6096	56.372	53.766
C16orf93	68.996	69.2419	92.0151	71.3431	79.4399	82.03	68.0761	64.4417
C16orf95	69.6326	74.4456	62.2493	65.5052	69.6279	66.183	73.6378	73.2615
C16orf96	67.1603	73.7839	90.5191	77.9272	67.2653	67.9533	61.1207	65.934
C16orf97	98.2641	93.7126	118.268	79.167	91.5867	96.8689	87.6776	91.6665
C17orf100	47.2337	45.9264	43.8424	47.0889	55.2992	48.8976	47.8423	46.0176
C17orf102	78.1155	72.6624	80.9222	64.7228	78.8006	78.477	69.7536	71.7884
C17orf104	35.3015	37.1004	31.7189	26.0004	32.8818	41.6933	43.4549	41.5407
C17orf105	51.4234	66.3261	64.7538	67.7441	76.9521	67.7935	62.6821	59.6587
C17orf107	39.5355	40.79	29.8239	39.7104	39.9976	46.6232	37.8802	40.0293
C17orf112	94.6666	106.004	93.1787	101.134	109.946	99.7211	88.7616	88.6436
C17orf47	43.2218	54.0796	46.3912	59.3544	60.5665	59.9253	46.7971	50.3988
C17orf49	51.2901	59.9673	60.6425	49.8333	58.871	50.3606	40.3062	37.1021
C17orf50	31.7189	32.3341	26.2998	34.1855	42.3602	37.9559	36.8608	36.3559
C17orf51	67.7673	67.5597	73.8631	78.4689	104.123	75.9445	74.3734	71.6736
C17orf53	19.002	27.1304	28.7157	28.6726	19.9985	26.6454	23.7114	23.0018
C17orf58	46.1086	59.7654	48.7184	53.4323	54.785	56.3109	55.1332	55.641
C17orf59	25.131	21.7698	29.7352	24.3755	25.9607	32.608	39.7901	32.6443
C17orf62	64.0366	80.2549	71.4916	57.8257	76.2156	74.8134	67.147	62.0119
C17orf64	97.6275	94.6546	91.8711	101.567	71.8933	101.934	92.7102	92.6805
C17orf67	42.9109	38.4349	35.7859	43.7066	31.089	35.6077	28.0601	30.5207
C17orf70	1.84384	4.66723	2.77309	5.93509	5.21107	6.06514	34.3574	36.8342
C17orf74	47.3374	46.7451	47.0561	52.6981	41.0399	47.3977	44.2162	48.2369
C17orf75	69.8843	69.1298	55.168	66.6728	63.902	70.3138	58.8625	61.2084
C17orf77	79.8624	88.8229	85.6652	71.644	86.9031	72.7972	73.4959	73.472
C17orf78	70.0027	71.283	74.9269	73.2208	48.6838	62.212	48.5262	48.7534
C17orf80	34.4429	28.5211	26.9537	38.1215	28.5318	31.8212	30.1506	27.4404
C17orf82	63.8589	56.659	62.2382	69.1163	38.9969	58.8435	57.043	59.41
C17orf85	18.3802	21.2315	16.0824	18.5256	22.7364	25.7356	41.7257	37.2169
C17orf89	21.8444	19.796	20.2935	21.6913	18.3724	22.0105	55.4816	52.0633
C17orf96	32.4147	44.8049	36.5838	36.1475	32.9791	39.3205	35.1962	32.9504
C17orf97	55.3909	43.5264	45.006	64.8914	57.9954	56.9502	59.198	59.0656
C17orf98	44.5838	68.8606	56.3981	52.036	60.6777	62.0399	51.9845	53.039
C17orf99	91.158	82.7894	104.671	100.268	90.322	95.3813	82.7224	88.3949
C18orf21	15.2861	13.9979	13.2122	15.5525	17.2606	11.1549	19.866	19.2328
C18orf25	34.132	44.1881	43.931	47.7871	32.9791	30.4565	31.8153	33.2183
C18orf32	38.0847	35.3172	41.6925	32.1874	37.5515	55.5855	39.2094	41.4259
C18orf42	66.9678	89.8211	83.7813	70.3561	91.4894	78.5262	75.8961	76.8775
C18orf54	60.0839	42.8423	55.5559	48.2324	43.2636	41.8531	48.4101	47.7203
C18orf63	31.1711	28.4314	37.9801	28.1911	23.7231	32.3129	34.3316	32.1277
C18orf65	61.6383	60.9318	65.3633	65.1562	63.499	66.7977	66.5921	68.1724
C18orf8	58.3221	52.3749	63.158	60.4859	42.4436	55.1798	52.2942	60.5961
C19orf12	39.2394	41.6087	39.9305	47.3537	46.7798	39.4926	46.3583	41.0241
C19orf18	51.2013	51.0628	44.1084	62.472	49.1563	50.3237	53.4943	49.6909
C19orf24	22.8659	18.2259	32.816	13.5544	26.3637	26.6945	25.3115	25.8907
C19orf25	80.0548	76.5876	72.2562	75.6282	70.434	64.2774	74.8766	74.352
C19orf26	27.5145	31.179	32.2286	36.7975	38.8024	36.5789	42.6419	45.9793
C19orf33	38.7065	38.1434	47.1559	37.3391	40.7898	45.7626	39.9062	41.005
C19orf35	40.3646	36.1583	36.9827	43.4297	34.3967	36.6281	36.0091	36.222
C19orf38	65.5318	52.5768	51.0677	53.336	59.3574	59.4827	58.3592	61.2466
C19orf40	27.929	33.8929	43.4989	42.8399	56.3276	54.5897	93.8974	84.7216
C19orf43	6.69965	11.7998	9.26705	10.6054	18.2473	19.4165	46.0357	44.6783
C19orf44	25.6935	28.6556	30.4888	24.5681	22.3611	34.4644	27.1439	33.1417
C19orf45	55.2873	55.1562	65.3079	66.9496	53.8816	74.3216	65.1727	69.3395
C19orf47	67.9153	63.242	54.6804	50.9648	63.9993	68.4697	64.5016	66.814
C19orf48	69.2773	51.4553	57.5617	54.5036	54.3402	41.263	44.4356	40.718
C19orf52	4.89352	4.38686	3.5045	9.6665	6.11444	7.41749	9.69744	8.44234
C19orf53	7.75075	8.45783	7.33881	7.54802	15.2454	13.8596	19.2724	20.2085
C19orf54	36.9744	40.6442	43.0223	28.0948	56.4944	49.2049	42.3709	48.7534
C19orf57	26.8038	33.3434	43.8756	27.156	36.9261	30.4565	32.8734	32.1469
C19orf60	33.8359	37.0779	33.6139	27.6013	36.1756	30.6778	28.886	26.7325
C19orf66	26.2857	36.2144	31.1758	29.7078	46.6686	32.1285	31.0281	29.851
C19orf67	48.27	46.061	51.0788	49.9898	53.4091	55.3642	49.765	50.3223
C19orf68	126.318	146.579	152.877	135.487	139.493	124.739	116.067	113.075
C19orf70	24.7609	22.8015	20.6592	20.5718	14.7311	15.3717	30.912	31.2859
C19orf71	88.6413	98.1536	113.802	98.6907	108.487	99.6965	100.104	97.0808
C19orf73	50.6535	59.4066	60.3211	60.7507	66.1396	60.8351	63.7016	61.1127
C19orf80	45.0279	36.0798	33.0819	45.9214	38.6217	43.7587	42.3322	43.6261
C19orf81	127.843	113.596	115.032	102.506	106.513	117.179	111.073	114.127
C19orf84	34.3392	26.5136	34.8993	29.8402	34.4801	24.9242	28.0343	28.2248
C1D	18.9724	26.0875	19.9499	17.033	12.7854	17.9166	31.1055	29.2771
C1GALT1	28.2843	24.495	27.0312	36.3039	54.5209	53.6431	42.6032	43.1669
C1GALT1C1	25.9008	15.1531	23.3742	25.5069	56.272	53.9627	42.1386	39.8571
C1GALT1C1L	96.6208	95.8434	99.5065	93.0575	89.8077	87.6238	82.6579	83.9563
C1QA	79.359	70.4756	84.7122	77.3856	84.1374	82.0669	70.8247	73.1467
C1QB	48.8178	35.8219	40.673	43.8269	37.0373	46.2912	44.7711	43.913
C1QBP	16.6777	14.8839	9.92088	11.9535	10.5201	13.1096	35.7123	36.2794
C1QC	90.6103	90.5388	86.4742	80.0577	96.5204	84.7224	88.1292	87.4957
C1QL1	56.3236	50.3114	50.2809	46.0899	51.9498	52.2416	53.2492	52.3694
C1QL2	29.9127	24.1922	20.8697	25.519	19.1924	26.0184	28.0085	28.1674
C1QL3	94.3409	92.0977	88.7682	81.3938	108.764	87.5131	91.6392	96.2199
C1QL4	67.2639	58.9243	66.9148	76.0374	56.3693	61.5604	67.2244	61.7823
C1QTNF1	59.5509	57.8814	49.6382	60.7988	66.8623	51.049	59.8045	58.2238
C1QTNF2	76.9755	73.6269	74.1069	64.1691	79.009	72.3915	72.5022	70.6596
C1QTNF3	55.3169	62.8383	66.5934	43.5381	52.9643	51.1843	60.6691	58.2812
C1QTNF4	26.0488	32.3453	32.3284	39.7585	32.3259	31.9441	31.0668	30.4824
C1QTNF5	58.6034	54.2478	66.1169	48.8824	59.0377	52.1432	52.1781	48.103
C1QTNF6	43.5919	33.0855	54.6361	46.9806	49.3648	45.8487	38.7061	41.2537
C1QTNF7	25.4715	29.9005	30.522	21.5468	31.0751	32.3252	33.1573	26.369
C1QTNF8	69.7658	68.3896	80.7671	52.4814	84.2903	79.7925	66.8373	64.2695
C1QTNF9	12.118	14.7269	18.742	14.8062	8.89402	20.0558	15.1172	16.1143
C1QTNF9B	16.3076	9.35501	13.4892	9.40169	7.83778	9.29848	12.2396	9.51373
C1QTNF9B-AS1	64.7472	63.0177	60.9417	50.3509	61.6922	64.5233	66.1147	66.2592
C1RL	53.2443	72.1129	50.8461	76.1698	40.5118	47.8034	45.5066	50.0162
C1S	36.4562	26.9959	29.2033	30.767	31.9924	28.8829	34.4348	33.4861
C1orf100	58.9735	60.0907	53.9934	71.7523	29.3796	48.3812	46.7841	49.1552
C1orf101	81.2096	63.8252	77.6863	65.6858	74.1031	65.7527	69.1472	63.1407
C1orf105	44.8503	52.5207	56.8525	56.6702	43.486	44.1275	36.4479	39.1874
C1orf106	59.5657	62.7822	49.2836	66.095	54.8406	67.7075	60.7594	63.1216
C1orf109	11.3186	14.0652	9.25597	13.097	10.4923	10.6016	15.8527	16.4013
C1orf110	72.1345	65.1373	74.5834	92.564	69.9337	73.7069	70.7215	73.2041
C1orf111	88.0047	102.707	95.0737	80.2262	72.3241	78.8336	72.8894	74.5625
C1orf112	59.4029	54.2814	67.4024	61.8822	69.0859	57.4173	73.5733	71.884
C1orf115	43.7992	31.3696	39.6535	35.3049	49.3092	39.9967	38.0738	38.3839
C1orf116	33.4954	40.3078	41.0387	28.8893	28.8514	37.1691	31.8927	30.5972
C1orf122	23.0732	26.8164	26.8096	22.1848	28.7681	24.8258	25.0535	26.0246
C1orf123	47.3818	62.0645	52.4751	45.6445	60.5665	56.4461	44.1904	52.9242
C1orf127	133.587	104.782	131.478	127.579	118.062	118.211	117.035	126.238
C1orf131	15.0493	16.9811	13.5114	17.2256	15.2037	17.6461	23.1694	22.9444
C1orf137	30.0164	34.6668	41.5817	33.1623	38.4271	36.1978	36.293	35.1697
C1orf141	43.5179	48.1806	35.664	50.2787	36.4397	47.8403	42.9774	41.0241
C1orf146	42.6148	35.3845	36.4286	34.4142	42.5826	41.7424	36.9253	35.4758
C1orf158	40.9863	55.1113	56.4203	48.2926	64.6247	60.036	52.8104	56.9419
C1orf159	46.9821	41.519	41.3268	52.999	30.4775	46.8936	41.1708	38.8048
C1orf162	63.9182	53.2497	54.3591	63.0858	50.838	67.8181	54.8622	59.1995
C1orf167	95.7473	78.281	91.0178	94.225	68.1687	88.7917	80.219	79.6707
C1orf168	55.2725	75.6456	85.5877	68.9116	77.0494	78.8336	78.8769	77.4132
C1orf174	40.4386	39.1751	39.0661	42.0455	33.7713	41.9514	36.4608	36.5472
C1orf177	119.715	90.7743	110.677	93.2982	74.9647	89.9105	77.251	78.3506
C1orf185	44.7318	45.2647	56.6973	50.7361	51.1993	39.5664	42.8355	43.76
C1orf186	62.4081	61.7953	58.4593	72.8718	60.5665	69.6868	60.3594	60.3666
C1orf189	78.6484	118.004	83.9365	98.5222	100.565	85.2142	96.3105	98.4775
C1orf194	66.1092	59.2271	61.119	58.2952	52.5335	70.6949	61.5466	55.4496
C1orf195	34.7685	31.4593	31.5415	23.5209	19.4981	26.6822	21.5177	21.1269
C1orf198	81.476	83.1146	80.9998	73.606	96.3398	84.4151	77.6252	78.5611
C1orf204	27.4404	41.8667	47.1448	30.442	38.6356	26.9158	44.4356	41.2154
C1orf21	33.5546	43.4592	38.7558	38.8437	37.3014	50.6925	35.08	36.8916
C1orf210	104.541	91.122	99.9941	98.775	91.128	95.1109	85.6516	86.3669
C1orf216	28.5359	31.1229	21.3906	30.5504	33.9381	28.5632	31.7378	34.5001
C1orf226	50.4611	51.4889	48.0424	54.0221	44.709	50.1024	45.0034	47.7777
C1orf228	41.6969	35.4742	35.9521	31.2365	33.2571	37.3166	34.7316	34.481
C1orf229	33.9395	32.7378	43.9754	41.54	40.623	39.7754	44.8614	42.5738
C1orf233	86.8056	64.8794	64.233	88.9409	79.9124	74.7765	71.2118	75.1365
C1orf234	41.7414	46.8012	37.4482	44.1038	36.5231	35.3372	38.9126	35.0741
C1orf27	16.1004	14.9175	11.827	20.1746	22.0415	12.8637	27.2085	29.8702
C1orf43	37.9071	40.7788	45.8704	41.5159	39.6223	43.0579	40.2933	41.6363
C1orf50	23.7394	23.6651	30.4777	28.9013	22.4862	23.2522	23.7243	24.4176
C1orf52	115.555	127.615	119.664	109.319	85.958	83.0504	60.3981	63.6381
C1orf53	32.0446	34.5322	43.111	38.9882	27.5867	38.7673	36.1898	34.2705
C1orf54	68.1226	65.2383	66.6599	79.8772	63.3461	77.764	72.9023	70.6596
C1orf56	30.6085	40.0723	34.6112	42.9121	27.6979	27.1248	34.4864	32.9313
C1orf61	95.0812	97.4247	115.509	103.674	107.764	94.1519	93.3684	97.0043
C1orf64	106.392	118.699	104.36	116.565	107.305	101.946	101.756	94.8615
C1orf68	64.836	68.5803	56.8414	70.4403	68.5578	68.7279	60.2174	61.9354
C1orf86	47.7075	51.2422	45.0725	43.7186	50.3515	58.3148	49.5069	46.5533
C1orf87	61.9492	48.1806	48.12	57.6211	39.2888	49.1312	49.636	44.3722
C1orf94	138.931	124.564	146.892	124.69	113.267	129.989	112.621	112.769
C1orf95	45.176	48.6852	43.2551	58.9692	47.9333	50.0655	45.6357	51.3937
C2	111.884	103.38	85.7428	97.5953	107.222	109.335	101.885	103.299
C20orf141	64.4955	70.0494	63.6789	57.4406	64.3884	66.3797	61.9724	63.7529
[truncated: 17,116 more rows]

## Sheet: Mageck ind.CL307 vs ind.untr.
Mageck gene summary Induced CL307 vs Induced Untreated
id	num	pos|score	pos|p-value	pos|fdr	pos|rank	pos|goodsgrna	pos|lfc	fc
LZTR1	4	4.98e-08	2.59e-07	0.00495	1	4	0.48997	1.40442
SIPA1L1	4	1.69e-06	4.4e-06	0.031353	2	4	0.75316	1.68548
TNFRSF1A	4	2.4e-06	4.92e-06	0.031353	3	4	0.84288	1.79363
DARS	4	2.78e-06	8.03e-06	0.034653	4	3	3.5084	11.3798
STAT1	4	3.05e-06	9.06e-06	0.034653	5	4	0.86012	1.81519
DUX4	4	1.06e-05	3.34e-05	0.106436	6	4	2.6048	6.08307
CNOT4	4	1.32e-05	4.69e-05	0.119362	7	2	2.2454	4.74169
CNPY3	4	1.57e-05	5.31e-05	0.119362	8	4	0.86078	1.81602
JMJD6	4	1.61e-05	5.62e-05	0.119362	9	4	0.9236	1.89684
PDE12	4	1.96e-05	7.02e-05	0.130063	10	4	1.3778	2.59872
UNC93B1	4	2.09e-05	7.48e-05	0.130063	11	4	0.95679	1.94099
MYD88	4	2.55e-05	9.04e-05	0.132735	12	4	0.88014	1.84055
CDK7	4	2.59e-05	9.09e-05	0.132735	13	2	0.84561	1.79702
PHIP	4	2.75e-05	9.76e-05	0.132735	14	2	1.9759	3.93374
TLR7	4	3.04e-05	0.00010696	0.132735	15	4	1.045	2.06337
TCEB3	4	4.14e-05	0.00015202	0.170938	16	3	0.5535	1.46764
TAF4	4	4.59e-05	0.00016705	0.177393	17	4	0.82911	1.77659
RUVBL1	4	5.15e-05	0.00018932	0.190464	18	3	2.7556	6.75333
TBC1D3F	2	5.7e-05	0.0001111	0.132735	19	2	3.5215	11.4836
RAP1GAP	4	6.09e-05	0.00022454	0.203645	20	4	0.47853	1.39332
SMARCD1	4	6.3e-05	0.00023438	0.203645	21	4	0.66568	1.58632
SLMO2	4	6.94e-05	0.0002608	0.216746	22	3	2.6476	6.26624
RPL24	3	7.47e-05	0.00023076	0.203645	23	2	3.6694	12.7233
POLR2D	4	7.61e-05	0.0002898	0.221249	24	3	1.7776	3.42855
OPHN1	4	7.78e-05	0.00029809	0.221249	25	2	0.37033	1.29265
BRD9	4	7.87e-05	0.00030094	0.221249	26	4	0.76828	1.70324
ZFP36	4	9.18e-05	0.00034885	0.246975	27	4	0.45614	1.37187
XPNPEP3	4	0.00011071	0.0004193	0.265087	28	4	0.54703	1.46107
RPE	4	0.00011419	0.00043743	0.265087	29	2	1.1284	2.18616
IKBKB	4	0.00012763	0.00049337	0.265087	30	3	0.77828	1.71508
NCAPD2	4	0.00012808	0.00049388	0.265087	31	2	0.77176	1.70735
ZBTB8OS	4	0.00012963	0.00050114	0.265087	32	4	1.2432	2.36723
C10orf12	4	0.00013058	0.0005058	0.265087	33	4	0.67428	1.5958
CCDC134	4	0.00013253	0.0005146	0.265087	34	4	0.79238	1.73193
ATP6V1G1	4	0.00013606	0.00052755	0.265087	35	2	1.7902	3.45863
PNN	4	0.00013953	0.00053584	0.265087	36	4	0.59919	1.51487
ZBTB33	4	0.00014519	0.00055708	0.265087	37	4	0.49111	1.40553
SPIN2A	4	0.00014809	0.00056951	0.265087	38	2	0.52456	1.43849
CBL	4	0.00015041	0.00057883	0.265087	39	3	0.50341	1.41756
SMG1	4	0.00015117	0.00058246	0.265087	40	2	1.2116	2.31594
YBX1	3	0.00015988	0.00048456	0.265087	41	2	2.7245	6.60931
TRPM5	4	0.00016394	0.00063115	0.27396	42	4	0.6043	1.52024
IRAK1	4	0.00017036	0.00065031	0.27396	43	3	0.79701	1.7375
NGLY1	4	0.00017533	0.0006674	0.27396	44	3	1.5532	2.93467
ANAPC2	4	0.00018148	0.00068968	0.27396	45	1	0.18767	1.13892
PIK3R5	3	0.00018449	0.00055293	0.265087	46	2	2.1144	4.3301
ANKRD34B	4	0.00018482	0.0007047	0.27396	47	3	0.74805	1.67952
ING5	4	0.00018501	0.0007047	0.27396	48	3	0.67306	1.59445
UROD	4	0.00018894	0.00071661	0.27396	49	3	1.6465	3.13073
CCDC67	4	0.00020497	0.00077721	0.291303	50	3	0.89134	1.8549
PRUNE	3	0.00022002	0.00065394	0.27396	51	3	1.9966	3.99058
FLRT1	4	0.0002273	0.00085128	0.309956	52	4	0.7113	1.63728
DNAJC7	4	0.00023224	0.00087304	0.309956	53	4	0.38954	1.30998
RARS	4	0.00023333	0.00087563	0.309956	54	1	-0.96041	0.513911
GARNL3	4	0.00023994	0.00089583	0.311186	55	4	0.54085	1.45483
AATF	4	0.00024843	0.00092017	0.311186	56	3	1.7106	3.27297
CSTF3	4	0.00025041	0.00092794	0.311186	57	4	1.6917	3.23037
SPCS1	4	0.00026342	0.00098285	0.323916	58	4	0.67376	1.59523
RPL5	4	0.00028517	0.0010569	0.342423	59	3	0.54393	1.45794
KAT8	4	0.00030488	0.0011268	0.351086	60	4	1.3531	2.5546
ALG5	4	0.00030708	0.0011305	0.351086	61	4	0.73193	1.66086
FDCSP	4	0.00030928	0.0011388	0.351086	62	2	0.63883	1.55707
TBCC	4	0.00033702	0.0012392	0.367022	63	4	1.0179	2.02497
MAPK14	4	0.00033921	0.001248	0.367022	64	4	0.59783	1.51344
PLAU	4	0.00035116	0.0012895	0.373462	65	4	0.68037	1.60255
FCF1	4	0.00036104	0.0013299	0.379415	66	3	2.1047	4.30108
CORIN	4	0.00038819	0.0014231	0.389463	67	4	0.32318	1.25109
RNH1	4	0.00038886	0.0014262	0.389463	68	4	0.7062	1.6315
UQCRC2	4	0.00040152	0.0014708	0.392718	69	2	1.2367	2.35659
BLOC1S6	4	0.00040553	0.0014894	0.392718	70	4	0.33712	1.26323
TFB1M	3	0.0004083	0.0011942	0.362329	71	3	0.26254	1.19959
POLR2L	4	0.00041548	0.0015236	0.392718	72	3	1.9327	3.81769
TUBGCP4	4	0.0004232	0.0015474	0.392718	73	2	0.72854	1.65696
PAPSS1	4	0.00042591	0.0015542	0.392718	74	4	0.45741	1.37307
CAMK2B	4	0.00043793	0.0016003	0.394961	75	3	0.90897	1.8777
EXOSC1	4	0.0004407	0.0016117	0.394961	76	4	0.40756	1.32644
ZBTB1	4	0.0004778	0.0017598	0.417571	77	3	0.80163	1.74307
NDUFB10	4	0.0004833	0.0017774	0.417571	78	3	0.57457	1.48923
MOCS3	3	0.00048606	0.0014226	0.389463	79	1	-0.1205	0.919869
SLC25A17	4	0.00048673	0.0017898	0.417571	80	4	0.98516	1.97953
HERC3	4	0.00048965	0.0018007	0.417571	81	4	0.74713	1.67845
WDR18	4	0.00049253	0.0018132	0.417571	82	3	0.86842	1.82566
MRPS5	4	0.00050709	0.0018665	0.424741	83	4	0.76377	1.69792
QSOX2	4	0.00051588	0.0018976	0.426733	84	3	0.51557	1.42956
CABP2	4	0.00053553	0.0019613	0.43189	85	4	0.52538	1.43931
LPPR2	4	0.00053712	0.0019665	0.43189	86	3	0.76228	1.69617
GPN2	3	0.00053887	0.0015614	0.392718	87	3	3.1966	9.16796
CWH43	4	0.00054824	0.0019996	0.43189	88	4	0.38989	1.31029
RPL29	4	0.0005559	0.0020343	0.43189	89	4	0.96622	1.95371
POPDC2	4	0.00055714	0.0020411	0.43189	90	3	0.47365	1.38862
RAB27B	4	0.00056098	0.0020561	0.43189	91	4	0.42759	1.34498
TTK	4	0.0005962	0.0021866	0.454316	92	1	-0.086399	0.941871
VEZF1	4	0.00062344	0.0022897	0.470616	93	3	0.42385	1.3415
SOD2	4	0.00064157	0.0023513	0.474883	94	3	2.1389	4.40426
KIAA0408	4	0.00064381	0.0023601	0.474883	95	4	0.61003	1.52629
GPR89A	4	0.00065121	0.0023865	0.475196	96	4	0.74616	1.67732
DFNB59	4	0.00066958	0.002457	0.484179	97	4	0.69748	1.62167
USP17L18	4	0.00069212	0.0025419	0.486178	98	2	1.0431	2.06065
TRMT5	4	0.0006952	0.0025538	0.486178	99	3	1.0753	2.10716
GALT	4	0.00069661	0.0025585	0.486178	100	3	0.70104	1.62568
SCO1	4	0.00069986	0.0025689	0.486178	101	2	0.27066	1.20636
SHMT2	4	0.00072428	0.0026523	0.497001	102	4	1.0049	2.0068
XYLT1	4	0.0007322	0.0026854	0.497001	103	2	0.59593	1.51145
MLKL	4	0.00073741	0.0027041	0.497001	104	3	0.72328	1.65093
GARS	4	0.00075169	0.0027486	0.500377	105	1	-0.19857	0.871414
TLE3	4	0.00076664	0.0028035	0.505558	106	3	0.6088	1.52499
ZNF292	4	0.00078433	0.0028677	0.512307	107	3	0.46595	1.38123
RPL3	4	0.00079793	0.0029175	0.51417	108	2	1.8281	3.55069
CBWD5	4	0.00080177	0.002932	0.51417	109	3	1.4175	2.67122
JAK3	4	0.00082823	0.0030252	0.520101	110	2	0.64563	1.56442
CAV3	4	0.00083141	0.003035	0.520101	111	4	0.35688	1.28065
TNFAIP6	4	0.00085237	0.0031076	0.520101	112	3	0.55536	1.46954
KDSR	4	0.00085533	0.00312	0.520101	113	2	0.47159	1.38664
HLA-DRB1	4	0.0008583	0.0031324	0.520101	114	4	0.88547	1.84737
FAM163B	4	0.00086282	0.0031511	0.520101	115	4	0.37969	1.30106
MCEMP1	4	0.00086426	0.0031562	0.520101	116	3	0.70916	1.63485
STT3B	4	0.00089667	0.0032728	0.531284	117	3	0.91867	1.89037
GCNT4	4	0.0008986	0.00328	0.531284	118	4	0.49989	1.41411
PKD1	4	0.00090716	0.0033075	0.531284	119	2	0.064652	1.04583
UGT2B7	4	0.00092645	0.0033867	0.53948	120	3	0.75704	1.69002
MS4A6A	4	0.00095897	0.0034981	0.552614	121	1	-0.29869	0.81299
TYK2	4	0.00097497	0.0035421	0.554983	122	4	0.74586	1.67697
BRWD3	4	0.00098735	0.0035856	0.557233	123	3	0.777	1.71356
RPL8	4	0.0010108	0.0036675	0.561765	124	2	0.87108	1.82903
EDDM3A	4	0.0010277	0.0037234	0.561765	125	2	0.52028	1.43423
HDHD3	4	0.0010346	0.0037571	0.561765	126	4	0.48345	1.39808
SERINC5	4	0.0010352	0.0037586	0.561765	127	4	0.47532	1.39023
KDM1B	4	0.0010361	0.0037618	0.561765	128	4	0.31617	1.24502
MTHFD2	4	0.0010475	0.0038027	0.562355	129	4	1.6586	3.1571
RAD51C	4	0.0010626	0.0038576	0.562355	130	2	0.22944	1.17238
GAB4	4	0.0010694	0.0038778	0.562355	131	4	0.4616	1.37707
SARS2	4	0.0010722	0.0038912	0.562355	132	2	0.6791	1.60114
PORCN	4	0.0011009	0.0040026	0.562355	133	3	0.53143	1.44536
EPOR	4	0.0011105	0.0040347	0.562355	134	3	0.91717	1.88841
PLAC1	4	0.0011127	0.004044	0.562355	135	4	0.40959	1.32831
RBX1	4	0.0011144	0.0040492	0.562355	136	1	0.20449	1.15228
DNMT3L	4	0.001128	0.0040933	0.562355	137	2	0.4244	1.34201
ARL13A	4	0.0011322	0.0041015	0.562355	138	3	1.0017	2.00236
SLC33A1	4	0.001135	0.0041135	0.562355	139	4	0.4988	1.41304
SAMD4B	4	0.0011453	0.0041456	0.562355	140	4	1.137	2.19923
GALNT8	4	0.001146	0.0041482	0.562355	141	3	0.49838	1.41263
CMA1	4	0.0011639	0.0042191	0.563222	142	3	0.50774	1.42182
RAD51	4	0.0011662	0.0042259	0.563222	143	1	-0.63631	0.643356
ZC3HC1	4	0.0011702	0.0042429	0.563222	144	2	0.5419	1.45589
SH2D4B	4	0.001189	0.0043082	0.566018	145	3	0.51447	1.42847
KCND2	4	0.0011938	0.0043232	0.566018	146	3	0.83532	1.78425
STOML1	4	0.0012071	0.004375	0.568576	147	4	0.76267	1.69663
KIF23	4	0.001218	0.0044108	0.568576	148	1	0.0053473	1.00371
MRPL41	4	0.0012226	0.004432	0.568576	149	4	1.278	2.42503
DNLZ	4	0.0012329	0.0044758	0.570094	150	3	1.7131	3.27865
SPTB	4	0.0012394	0.0045035	0.570094	151	2	0.56339	1.47774
RPS17	4	0.0012632	0.0045843	0.574347	152	4	2.205	4.61075
DHODH	4	0.0012698	0.0046097	0.574347	153	2	0.20138	1.1498
SYS1	4	0.0012893	0.0046734	0.574347	154	3	1.2541	2.38518
ETFDH	4	0.0013076	0.004734	0.574347	155	4	0.32407	1.25186
MRPS35	4	0.0013216	0.0047894	0.574347	156	1	-0.057813	0.960719
TM9SF3	4	0.0013432	0.0048619	0.574347	157	4	0.44941	1.36548
C2orf81	4	0.0013472	0.0048754	0.574347	158	3	0.71067	1.63656
TIMMDC1	4	0.0013487	0.0048834	0.574347	159	4	0.80334	1.74514
C2orf68	4	0.0013498	0.0048863	0.574347	160	4	0.55235	1.46647
GGT7	4	0.0013583	0.0049184	0.574347	161	3	0.70376	1.62874
PSG7	4	0.0013629	0.0049368	0.574347	162	3	0.89288	1.85688
STKLD1	4	0.0013683	0.0049531	0.574347	163	3	0.40747	1.32636
ATP5I	4	0.0013735	0.0049681	0.574347	164	2	0.1991	1.14798
GANAB	4	0.001375	0.0049717	0.574347	165	4	0.64676	1.56565
PVRL1	4	0.001379	0.0049878	0.574347	166	3	0.58936	1.50458
MAGEH1	4	0.0013949	0.0050396	0.576531	167	4	0.63241	1.55015
SETD1B	4	0.0014084	0.0050867	0.576531	168	4	0.58858	1.50377
HIST1H2AL	4	0.0014253	0.0051499	0.576531	169	2	1.0164	2.02286
IPO8	4	0.0014278	0.0051561	0.576531	170	4	0.56248	1.47681
CPEB4	4	0.0014323	0.0051758	0.576531	171	3	0.5772	1.49195
BOD1	4	0.001435	0.0051877	0.576531	172	4	0.64487	1.5636
EXTL2	4	0.001472	0.0053229	0.581655	173	3	0.72069	1.64797
UBA52	4	0.001473	0.0053265	0.581655	174	2	1.2997	2.46178
MRPS21	4	0.0014744	0.0053312	0.581655	175	4	0.78346	1.72125
DEDD2	4	0.0014822	0.0053555	0.581655	176	4	0.43843	1.35513
VPS25	4	0.0015288	0.0055348	0.595126	177	1	-0.14913	0.901794
SELV	4	0.0015391	0.0055695	0.595126	178	3	0.57239	1.48698
ING2	4	0.0015552	0.0056275	0.595126	179	4	0.47497	1.38989
MFSD12	4	0.0015573	0.0056353	0.595126	180	4	0.68724	1.6102
SCEL	4	0.0015806	0.0057166	0.600397	181	1	0.0076181	1.00529
GAGE2B	4	0.0015895	0.0057487	0.600471	182	3	0.65131	1.57059
UROS	4	0.0016095	0.0058217	0.604252	183	2	0.81791	1.76285
CCDC154	4	0.0016269	0.0058849	0.604252	184	4	0.46931	1.38445
UPF1	4	0.0016324	0.0059041	0.604252	185	2	0.33107	1.25795
CECR6	4	0.0016343	0.0059113	0.604252	186	3	0.5515	1.46561
CALCOCO2	4	0.0016524	0.0059756	0.607568	187	4	0.60233	1.51817
CNR2	4	0.0016623	0.0060087	0.607706	188	3	0.72164	1.64906
ANKRD49	4	0.0016842	0.0060802	0.611699	189	1	-0.041333	0.971757
PMVK	4	0.0017005	0.0061366	0.614146	190	3	1.2174	2.32527
OGDH	4	0.001736	0.0062716	0.624381	191	1	-0.022287	0.984671
KDR	4	0.0017551	0.0063324	0.627174	192	4	0.56432	1.47869
PSMD7	4	0.0017878	0.0064635	0.631971	193	2	0.19109	1.14163
SULT1E1	4	0.0017887	0.0064661	0.631971	194	3	0.79224	1.73176
SPAG7	4	0.0017938	0.0064801	0.631971	195	3	0.81847	1.76353
TMUB1	4	0.0018106	0.0065303	0.633638	196	3	0.58654	1.50164
THUMPD3	4	0.0018277	0.0065904	0.633886	197	4	0.45236	1.36828
ATL2	4	0.0018308	0.0066002	0.633886	198	2	1.0325	2.04557
SAP18	4	0.0018396	0.0066323	0.633886	199	2	0.06219	1.04405
ERAL1	4	0.0018708	0.0067473	0.639815	200	2	0.65593	1.57563
LENG8	4	0.0018763	0.0067613	0.639815	201	4	0.56857	1.48305
EXOSC2	4	0.0018914	0.0068157	0.641784	202	2	0.80281	1.7445
HSPA13	4	0.0019248	0.00694	0.650286	203	3	0.63848	1.55669
HNRNPA1L2	4	0.0019949	0.0071861	0.663058	204	2	0.36585	1.28864
TCEB2	3	0.0020016	0.0056342	0.595126	205	1	-0.066296	0.955087
APIP	4	0.0020097	0.0072451	0.663058	206	4	0.41621	1.33442
DNAH9	4	0.0020101	0.0072456	0.663058	207	3	0.46805	1.38324
COL14A1	4	0.0020117	0.0072498	0.663058	208	4	0.42768	1.34507
ARFIP1	4	0.0020356	0.0073295	0.667097	209	4	0.57484	1.48951
ANAPC10	4	0.0020467	0.0073637	0.667097	210	3	0.50986	1.42391
TSPAN9	4	0.0020816	0.0074896	0.675299	211	3	0.59963	1.51533
EIF3CL	4	0.0020985	0.0075585	0.678311	212	1	0.14389	1.10488
FAF2	4	0.0021223	0.0076434	0.681925	213	3	0.58118	1.49607
PMF1	4	0.0021503	0.0077449	0.681925	214	2	0.42174	1.33954
CYR61	4	0.0021693	0.0078087	0.681925	215	4	0.29167	1.22406
ABHD2	4	0.0021944	0.0078848	0.681925	216	4	0.50041	1.41462
ATP6V0A2	4	0.002202	0.0079154	0.681925	217	2	0.034786	1.0244
LECT2	4	0.0022119	0.007949	0.681925	218	3	0.64245	1.56098
CREM	4	0.0022283	0.0080138	0.681925	219	4	0.51107	1.42511
AMBRA1	4	0.0022314	0.0080267	0.681925	220	3	0.62488	1.54208
MTF1	4	0.0022381	0.0080454	0.681925	221	3	1.8826	3.68739
ZNF157	4	0.0022469	0.0080754	0.681925	222	3	0.58691	1.50203
DMKN	4	0.0022476	0.0080764	0.681925	223	3	0.57242	1.48702
ZFP36L1	4	0.002248	0.008077	0.681925	224	4	0.44782	1.36398
MSH4	4	0.0022486	0.008079	0.681925	225	4	0.49176	1.40616
COQ2	4	0.0022538	0.0080982	0.681925	226	2	0.51257	1.42659
BANP	4	0.0022748	0.0081671	0.68471	227	2	1.6298	3.0947
NFIL3	4	0.0022976	0.0082458	0.687796	228	4	0.30316	1.23384
COX17	4	0.0023056	0.0082759	0.687796	229	1	0.10806	1.07778
TRIM77	4	0.0023265	0.0083536	0.691248	230	3	0.83838	1.78804
U2AF1	4	0.0023573	0.0084613	0.697145	231	1	-0.34027	0.789893
MAP2K7	4	0.0023715	0.0085136	0.698445	232	4	0.45391	1.36975
PFN1	4	0.0023898	0.0085897	0.700632	233	2	0.58166	1.49657
PEF1	4	0.0023989	0.0086136	0.700632	234	3	0.40114	1.32055
LYRM2	4	0.0024124	0.0086617	0.701565	235	4	0.71769	1.64455
ADSL	4	0.0024598	0.0088311	0.704829	236	3	1.4259	2.68682
MRPS12	4	0.0024608	0.0088327	0.704829	237	1	-0.83557	0.560362
ZNF789	4	0.002469	0.0088539	0.704829	238	3	1.1262	2.18283
GALNT2	4	0.0024717	0.0088638	0.704829	239	4	0.44033	1.35691
GATAD2A	4	0.0025338	0.0090564	0.704829	240	3	0.74814	1.67963
RPN1	4	0.0025385	0.0090777	0.704829	241	1	-0.15809	0.896211
DDAH1	4	0.0025385	0.0090777	0.704829	242	1	-0.1241	0.917576
DNAJC19	4	0.0025414	0.0090886	0.704829	243	4	0.52129	1.43524
TMEM25	4	0.0025431	0.0090943	0.704829	244	3	0.63316	1.55096
SPINK6	4	0.0025784	0.0092041	0.704829	245	3	0.43731	1.35408
UBA1	4	0.0025795	0.0092072	0.704829	246	4	1.9178	3.77846
MME	4	0.0025806	0.0092118	0.704829	247	3	0.6317	1.54939
CPEB2	3	0.0025886	0.0072208	0.663058	248	3	0.56177	1.47608
DEPTOR	4	0.0026012	0.0092745	0.704829	249	4	0.47308	1.38807
TMEM97	4	0.0026042	0.0092833	0.704829	250	4	0.53632	1.45027
SUPT5H	4	0.0026101	0.0093035	0.704829	251	4	0.35522	1.27918
COX15	4	0.0026161	0.0093289	0.704829	252	1	-1.2503	0.420361
KCNIP2	4	0.0026431	0.0094201	0.708915	253	3	0.70735	1.6328
CEP55	4	0.0026589	0.0094667	0.709629	254	3	0.47849	1.39328
RPL27A	4	0.0026724	0.0095117	0.710222	255	3	1.5592	2.9469
CCNT1	4	0.0026858	0.0095589	0.710964	256	4	0.76464	1.69895
MRPL52	4	0.0027196	0.0096827	0.71738	257	1	0.2637	1.20055
PIK3R4	4	0.0027333	0.0097272	0.717898	258	3	0.9629	1.94922
WNK4	4	0.0027754	0.0098821	0.725712	259	3	0.46632	1.38158
SMARCAD1	4	0.0027828	0.009909	0.725712	260	3	0.55556	1.46974
PROSER3	4	0.002805	0.0099888	0.725908	261	3	0.58287	1.49783
OST4	4	0.0028379	0.010109	0.725908	262	3	0.7932	1.73291
OTUD7B	4	0.0028407	0.010115	0.725908	263	2	0.33054	1.25748
DTX1	4	0.0028414	0.010119	0.725908	264	3	0.75592	1.68871
LRRTM2	4	0.0028438	0.01013	0.725908	265	3	0.34692	1.27184
HSPE1	4	0.0028572	0.010175	0.725908	266	3	2.1437	4.41894
RREB1	4	0.0028749	0.010239	0.725908	267	3	1.222	2.3327
PKD1L2	4	0.0028786	0.010253	0.725908	268	4	0.40415	1.32331
TADA2A	4	0.002902	0.010336	0.728386	269	3	1.1931	2.28644
RAD21L1	4	0.0029164	0.010393	0.728386	270	3	0.65485	1.57445
DCD	4	0.0029344	0.010458	0.728386	271	3	0.57911	1.49393
ZNF282	4	0.0029525	0.010517	0.728386	272	2	0.04943	1.03486
VCP	4	0.0029525	0.010517	0.728386	273	2	0.089688	1.06414
ZMYND10	4	0.002978	0.010609	0.731994	274	3	0.61094	1.52725
DLGAP3	4	0.0030425	0.01083	0.731994	275	4	0.42227	1.34003
MMP25	4	0.0030478	0.010849	0.731994	276	4	0.58551	1.50057
MBD3L5	4	0.0030548	0.010873	0.731994	277	2	0.4181	1.33617
GFM2	4	0.0030818	0.010955	0.731994	278	2	0.41597	1.3342
CREBL2	4	0.003095	0.010998	0.731994	279	3	0.44827	1.3644
PCNA	4	0.0031026	0.011026	0.731994	280	3	2.2	4.59479
PSMD14	4	0.0031569	0.011212	0.731994	281	4	1.089	2.12727
TMEM196	4	0.0031784	0.011284	0.731994	282	2	0.29898	1.23027
CD209	4	0.0031853	0.011309	0.731994	283	1	-0.20279	0.868869
IFNAR2	4	0.0031889	0.011322	0.731994	284	2	0.38129	1.30251
IFNA4	4	0.0031945	0.011341	0.731994	285	3	0.63134	1.549
ZAN	4	0.0032097	0.0114	0.731994	286	4	0.73222	1.66119
MLYCD	4	0.0032111	0.011405	0.731994	287	4	0.48022	1.39496
SLITRK6	4	0.0032272	0.011464	0.731994	288	4	0.3621	1.2853
MAP3K8	4	0.0032307	0.011473	0.731994	289	3	0.65885	1.57882
VPS16	4	0.003237	0.011499	0.731994	290	3	0.70698	1.63238
MYH1	4	0.0032377	0.011502	0.731994	291	2	0.5028	1.41696
FLJ45513	4	0.0032482	0.011543	0.731994	292	2	0.37339	1.29539
PPBP	4	0.0032483	0.011543	0.731994	293	3	0.6024	1.51824
SH2B3	4	0.0032622	0.011593	0.731994	294	3	0.41987	1.33781
OR4F3	4	0.0032833	0.011658	0.731994	295	3	0.4482	1.36434
SLC30A2	4	0.003288	0.011673	0.731994	296	4	0.32001	1.24834
PFAS	4	0.0032887	0.011674	0.731994	297	2	0.43716	1.35394
DCTN3	4	0.0033092	0.011743	0.731994	298	3	0.69628	1.62032
WDR92	4	0.0033222	0.011792	0.731994	299	2	0.7506	1.68249
ZNF217	4	0.0033405	0.011856	0.731994	300	2	0.57216	1.48675
KRI1	4	0.0033497	0.011888	0.731994	301	3	1.1087	2.15651
EIF4G1	3	0.0033603	0.0093077	0.704829	302	2	1.4448	2.72225
SETD8	4	0.0033649	0.011946	0.731994	303	2	0.57068	1.48522
CISD1	4	0.0033678	0.011958	0.731994	304	4	0.56308	1.47742
CEP76	4	0.0033827	0.012007	0.731994	305	2	0.20102	1.14951
TMEM208	4	0.0033922	0.01204	0.731994	306	2	0.082395	1.05877
PAK1IP1	4	0.003415	0.012109	0.731994	307	2	0.53852	1.45248
SLC22A4	4	0.0034197	0.012131	0.731994	308	3	0.58735	1.50248
TMEM186	4	0.0034258	0.012156	0.731994	309	3	0.63431	1.5522
DNM2	4	0.0034439	0.012215	0.731994	310	2	-0.5558	0.68028
KBTBD2	4	0.0034453	0.012218	0.731994	311	4	0.35702	1.28078
TMEM8A	4	0.0034504	0.012241	0.731994	312	4	0.93332	1.90967
TCP11L2	4	0.0034727	0.012315	0.731994	313	3	0.62758	1.54497
ARHGAP33	4	0.0034867	0.012368	0.731994	314	3	0.73987	1.67003
CIAO1	4	0.0034872	0.012372	0.731994	315	2	1.0733	2.10424
FNIP2	4	0.003489	0.012376	0.731994	316	4	0.21488	1.16061
CMPK1	4	0.0034944	0.012393	0.731994	317	3	0.96399	1.9507
MRPS34	4	0.0034956	0.012397	0.731994	318	1	0.21365	1.15962
KLHL21	4	0.0035061	0.012433	0.731994	319	4	0.23588	1.17762
RPL3L	4	0.0035174	0.012473	0.731994	320	4	0.55012	1.46421
MOGAT2	4	0.0035178	0.012475	0.731994	321	3	0.9249	1.89855
NEO1	4	0.0035354	0.012526	0.731994	322	3	0.6361	1.55412
CCNYL1	4	0.0035418	0.012544	0.731994	323	3	0.38677	1.30746
MYEOV2	4	0.0035473	0.012561	0.731994	324	1	-0.20507	0.867497
MED11	4	0.0035991	0.012735	0.739881	325	2	0.4666	1.38185
PKN2	4	0.0036272	0.012839	0.742442	326	4	0.29765	1.22914
STAT2	4	0.0036375	0.012879	0.742442	327	3	0.6186	1.53538
RTEL1	4	0.0036508	0.012931	0.742442	328	2	0.29361	1.2257
SLC39A10	4	0.003656	0.01295	0.742442	329	2	0.5797	1.49454
AIP	4	0.0036671	0.012995	0.742442	330	3	0.62984	1.54739
NRM	4	0.0036857	0.013051	0.742442	331	2	0.41434	1.33269
MARS	4	0.0037025	0.013105	0.743353	332	2	0.83925	1.78912
RPIA	3	0.0037095	0.010252	0.725908	333	1	-0.60689	0.656611
PLAUR	4	0.0037381	0.013229	0.745223	334	3	0.67286	1.59423
DDX58	4	0.0037542	0.013285	0.745223	335	3	0.30387	1.23445
POLR3C	3	0.0037871	0.010458	0.728386	336	2	0.60879	1.52498
MMRN2	4	0.0038179	0.013498	0.745223	337	4	0.55436	1.46852
MOS	4	0.0038327	0.013548	0.745223	338	3	0.54267	1.45667
SEC14L3	4	0.0038427	0.01359	0.745223	339	3	0.46371	1.37908
ALG8	4	0.0038528	0.013626	0.745223	340	3	0.91252	1.88233
MRPL4	4	0.0038576	0.013639	0.745223	341	2	0.19369	1.14369
TYW1B	3	0.0038647	0.010659	0.731994	342	1	0.93711	1.91469
ANGEL1	4	0.0038743	0.0137	0.745223	343	2	0.56954	1.48405
EFR3B	4	0.0038896	0.013739	0.745223	344	3	0.48227	1.39694
CMSS1	4	0.003899	0.01377	0.745223	345	3	0.5127	1.42672
SLC46A1	4	0.0039091	0.013799	0.745223	346	3	0.6097	1.52594
PDYN	4	0.0039093	0.0138	0.745223	347	1	-0.13964	0.907746
FAM19A3	4	0.0039164	0.013822	0.745223	348	2	0.40092	1.32035
GDF2	4	0.0039318	0.013877	0.745223	349	2	0.541	1.45498
STOX1	4	0.00396	0.013973	0.745223	350	4	0.28988	1.22254
RSL24D1	4	0.003961	0.013975	0.745223	351	3	0.68488	1.60757
SLIRP	4	0.0039626	0.013979	0.745223	352	3	0.72722	1.65545
MTHFSD	4	0.0039742	0.014016	0.745223	353	2	0.48385	1.39847
SAR1B	4	0.0040077	0.014133	0.745223	354	4	0.47286	1.38786
NAA50	4	0.0040127	0.014153	0.745223	355	1	-0.34759	0.785896
SELT	4	0.0040143	0.014158	0.745223	356	4	0.4128	1.33127
ABR	4	0.0040479	0.014274	0.745223	357	3	0.63797	1.55614
C4orf33	4	0.0040625	0.01432	0.745223	358	4	0.7047	1.62981
GPRIN1	4	0.0040644	0.014326	0.745223	359	1	-0.10837	0.927636
ABHD8	4	0.0040725	0.014355	0.745223	360	4	0.29464	1.22658
DEFA4	4	0.0040768	0.014368	0.745223	361	3	0.4055	1.32455
CA3	4	0.0040831	0.014394	0.745223	362	2	0.41705	1.33519
COL6A6	4	0.0040909	0.014423	0.745223	363	4	0.47059	1.38568
OR51B4	4	0.0040947	0.014435	0.745223	364	3	0.53375	1.44769
KMT2B	4	0.0041066	0.014474	0.745223	365	3	0.50123	1.41542
ZNF205	4	0.0041103	0.014486	0.745223	366	4	0.33909	1.26496
RAB3D	4	0.0041145	0.014498	0.745223	367	3	0.58934	1.50456
ADRA2C	4	0.0041161	0.014503	0.745223	368	2	0.27686	1.21156
MAFF	4	0.0041678	0.014679	0.747955	369	1	-0.14014	0.907431
OR6V1	4	0.0041865	0.014739	0.747955	370	3	0.41854	1.33657
FAIM	4	0.0042013	0.014789	0.747955	371	2	0.24903	1.18841
SUMO3	4	0.0042093	0.014814	0.747955	372	2	0.37101	1.29326
PDSS2	4	0.0042133	0.014826	0.747955	373	4	1.0823	2.11741
SDAD1	4	0.0042195	0.01485	0.747955	374	1	-0.64756	0.638359
HENMT1	4	0.0042208	0.014854	0.747955	375	4	0.4043	1.32345
IARS	4	0.0042252	0.014869	0.747955	376	2	1.5572	2.94282
DLEC1	4	0.0042398	0.014922	0.748668	377	3	0.80919	1.75223
MRPL35	4	0.0042712	0.015019	0.751107	378	1	-0.082664	0.944312
MED14	4	0.0043003	0.015124	0.751107	379	4	0.86421	1.82034
TGFB1	4	0.0043047	0.015134	0.751107	380	4	0.34605	1.27108
AZIN1	4	0.0043229	0.015185	0.751107	381	3	0.76686	1.70156
TP63	4	0.00433	0.015207	0.751107	382	4	0.29514	1.227
VPS41	4	0.0043757	0.015376	0.756771	383	4	0.6839	1.60648
LAMP2	4	0.0044039	0.015466	0.756771	384	3	0.32705	1.25445
STAM	4	0.0044129	0.015494	0.756771	385	4	0.47767	1.39249
TBCCD1	4	0.0044224	0.015524	0.756771	386	3	0.47007	1.38518
RBM22	4	0.0044262	0.015539	0.756771	387	1	0.15521	1.11358
TMEM168	4	0.0044316	0.015559	0.756771	388	4	0.47475	1.38968
DBI	4	0.004459	0.015646	0.757175	389	3	0.71378	1.6401
TOM1	4	0.004459	0.015647	0.757175	390	4	0.54946	1.46354
WFDC12	4	0.0044748	0.015708	0.757438	391	3	0.43937	1.35601
RPL10	3	0.004524	0.012502	0.731994	392	2	1.3725	2.58919
FAM60A	4	0.0045296	0.015895	0.757438	393	2	0.52499	1.43892
RADIL	4	0.0045331	0.015906	0.757438	394	4	0.48392	1.39854
BAHD1	4	0.0045576	0.015987	0.757438	395	2	0.010298	1.00716
XCR1	4	0.0045624	0.016006	0.757438	396	3	0.53771	1.45167
EVL	4	0.0045784	0.016056	0.757438	397	3	0.45295	1.36884
SRSF7	4	0.0045813	0.016066	0.757438	398	1	0.013392	1.00933
WIBG	4	0.0045978	0.016117	0.757438	399	4	0.54864	1.46271
CAB39	4	0.0046234	0.016206	0.757438	400	4	0.87104	1.82898
B4GALT6	4	0.0046268	0.016216	0.757438	401	4	0.5733	1.48792
POMT2	4	0.004628	0.016221	0.757438	402	3	0.37692	1.29857
METTL17	4	0.0046483	0.016291	0.757438	403	4	1.5714	2.97193
RIMS2	4	0.0046511	0.016301	0.757438	404	3	0.5727	1.4873
C14orf178	4	0.0046588	0.016326	0.757438	405	3	0.43659	1.3534
GMPPB	4	0.0046588	0.016326	0.757438	406	2	1.0521	2.07355
SMARCE1	4	0.0046872	0.016423	0.757902	407	4	0.34647	1.27145
SEC63	4	0.0047002	0.016477	0.757902	408	4	0.61533	1.53191
NPIPA1	3	0.0047179	0.013041	0.742442	409	2	0.59013	1.50538
GLIS2	4	0.0047235	0.016563	0.757902	410	4	0.4707	1.38578
FDXR	4	0.0047245	0.016567	0.757902	411	3	1.3026	2.46673
NBPF9	4	0.0047363	0.016603	0.757902	412	1	-0.26187	0.834006
ARFIP2	4	0.0047451	0.016635	0.757902	413	2	0.4286	1.34593
BMPR2	4	0.0047525	0.016657	0.757902	414	3	0.42574	1.34326
KIAA1462	4	0.0047577	0.016677	0.757902	415	3	0.53455	1.44849
SLC7A9	4	0.0047689	0.016714	0.757902	416	3	0.54993	1.46401
SUPT6H	4	0.004788	0.016786	0.757902	417	1	0.061802	1.04377
PLXNB3	4	0.0047949	0.016809	0.757902	418	4	0.3262	1.25371
TOPAZ1	4	0.0048396	0.01696	0.757902	419	2	0.041685	1.02932
PFKP	4	0.0048636	0.017043	0.757902	420	3	0.81367	1.75768
WTAP	4	0.0048679	0.017058	0.757902	421	3	0.6073	1.52341
STX2	4	0.0048722	0.017069	0.757902	422	4	0.53876	1.45272
PIPOX	4	0.004885	0.017114	0.757902	423	2	0.36482	1.28772
FCER1A	4	0.0048892	0.017129	0.757902	424	3	0.59945	1.51514
HIST1H2BI	4	0.0048913	0.017135	0.757902	425	1	-0.25852	0.835945
SLC22A6	4	0.0049026	0.017175	0.757902	426	4	0.32314	1.25105
C20orf85	4	0.0049277	0.01726	0.757902	427	2	0.3499	1.27447
TSC22D2	4	0.0049286	0.017263	0.757902	428	4	0.42131	1.33914
BRI3	4	0.0049363	0.017288	0.757902	429	3	0.59296	1.50834
STS	4	0.0049382	0.017296	0.757902	430	4	0.26073	1.19808
ITGB7	4	0.0049442	0.017319	0.757902	431	3	0.55006	1.46415
RGPD5	4	0.0049475	0.017327	0.757902	432	3	0.57951	1.49434
UQCR11	4	0.0050043	0.017504	0.763876	433	4	0.21967	1.16447
GPR32	4	0.005017	0.017543	0.763876	434	4	0.33523	1.26158
ZNF256	4	0.0050804	0.01777	0.771079	435	3	0.41285	1.33131
TAS2R40	4	0.0050946	0.017819	0.771079	436	4	0.46726	1.38248
ERCC2	4	0.005098	0.01783	0.771079	437	2	0.33881	1.26471
TXN2	4	0.0051339	0.017944	0.773336	438	3	1.3695	2.58381
GPX3	4	0.0051403	0.017963	0.773336	439	4	0.41703	1.33518
HMBS	3	0.0051443	0.014185	0.745223	440	1	-1.0206	0.492911
ENPP2	4	0.0051902	0.018135	0.777747	441	4	0.64944	1.56856
ART1	4	0.0052013	0.018169	0.777747	442	2	0.35018	1.27472
CCDC22	4	0.0052188	0.018225	0.777747	443	2	1.2382	2.35904
FAM217A	4	0.0052204	0.018228	0.777747	444	4	0.43342	1.35043
LCK	4	0.0052364	0.018285	0.778441	445	2	0.23032	1.1731
MRPS18B	4	0.0052529	0.018342	0.779109	446	3	0.37268	1.29476
NAGPA	4	0.005276	0.018425	0.780916	447	4	0.3793	1.30071
SKIV2L2	4	0.0053304	0.018608	0.782408	448	2	1.3676	2.58041
ALAD	4	0.0053304	0.018608	0.782408	449	3	0.95831	1.94303
SPZ1	4	0.0053384	0.018634	0.782408	450	3	0.63021	1.54779
MGAT4B	4	0.0053433	0.01865	0.782408	451	4	0.46788	1.38308
RAB5A	4	0.0053606	0.018706	0.782408	452	2	0.46998	1.38509
HARS	4	0.0053651	0.018722	0.782408	453	3	1.1013	2.14548
INPP5K	4	0.0053976	0.018817	0.782408	454	3	0.33053	1.25748
COPS6	4	0.0054079	0.018858	0.782408	455	2	-0.32298	0.799417
NBPF6	4	0.0054102	0.018867	0.782408	456	4	0.65393	1.57345
TMED10	4	0.0054206	0.018902	0.782408	457	4	0.67492	1.59651
TUBG1	4	0.0054595	0.01904	0.782408	458	1	-0.50207	0.706093
MSANTD3	4	0.0054757	0.019081	0.782408	459	4	0.3198	1.24816
MX2	4	0.0055001	0.019169	0.782408	460	3	0.81851	1.76358
PNPT1	4	0.0055111	0.019205	0.782408	461	1	-0.061053	0.958564
KITLG	4	0.00552	0.019233	0.782408	462	3	0.64382	1.56246
GNE	4	0.0055309	0.019261	0.782408	463	3	1.0688	2.09769
ALG13	3	0.0055318	0.015184	0.751107	464	2	0.78909	1.72798
EPB41L4B	4	0.005545	0.019309	0.782408	465	2	0.56914	1.48364
NSMCE4A	4	0.0055628	0.019369	0.782408	466	1	0.040217	1.02827
CLDN7	4	0.0055672	0.019383	0.782408	467	3	0.43716	1.35394
GPR180	4	0.0055819	0.019431	0.782408	468	4	0.66999	1.59106
PEPD	4	0.0055891	0.019459	0.782408	469	3	0.5466	1.46064
ATRNL1	4	0.005595	0.019475	0.782408	470	3	0.45152	1.36748
FMOD	4	0.0056063	0.019507	0.782408	471	4	0.69294	1.61657
GABPB2	4	0.0056318	0.019598	0.782408	472	4	0.45217	1.3681
ARHGAP30	4	0.0056361	0.01961	0.782408	473	2	0.1959	1.14544
TMCO1	4	0.0056423	0.019626	0.782408	474	3	1.0953	2.13658
MCF2	4	0.0056452	0.019636	0.782408	475	2	0.37961	1.30099
MAFA	4	0.0056496	0.019652	0.782408	476	3	0.71385	1.64018
SEC13	4	0.0056661	0.019702	0.782408	477	2	-0.17941	0.883064
TTC8	4	0.005691	0.019797	0.782408	478	2	-0.049963	0.965961
ETHE1	4	0.0056921	0.0198	0.782408	479	3	0.74663	1.67787
KANK2	4	0.0057079	0.019857	0.782408	480	4	0.35354	1.27769
POLR2G	4	0.0057177	0.01989	0.782408	481	3	0.86949	1.82702
ZNF417	4	0.0057217	0.019903	0.782408	482	3	0.90792	1.87634
PROSC	4	0.005737	0.019954	0.782408	483	2	0.18558	1.13727
ATP6V1B2	4	0.0057462	0.01998	0.782408	484	2	-0.90714	0.533241
ATP6V0B	4	0.0057693	0.020052	0.782408	485	2	0.066409	1.04711
EGLN1	4	0.0057815	0.020095	0.782408	486	4	0.35217	1.27648
NHS	4	0.005785	0.020108	0.782408	487	3	0.43828	1.35499
TRA2A	4	0.0058065	0.020176	0.782408	488	4	1.1429	2.20824
LOC388849	4	0.005821	0.020226	0.782408	489	2	0.18108	1.13373
CEP250	4	0.0058273	0.020243	0.782408	490	4	0.28279	1.21655
PLAT	4	0.0058316	0.020261	0.782408	491	4	0.62199	1.539
SSBP1	3	0.0058417	0.016017	0.757438	492	2	0.37564	1.29741
NAPA	4	0.0058726	0.020398	0.785176	493	2	-0.1132	0.924535
IER2	4	0.005877	0.020415	0.785176	494	3	0.35496	1.27895
ERAS	4	0.0059053	0.020511	0.786892	495	4	0.34763	1.27247
RNASEH1	4	0.0059208	0.020556	0.786892	496	4	0.48265	1.39731
ATP4A	4	0.0059319	0.020594	0.786892	497	4	0.21221	1.15846
EFEMP2	4	0.0059396	0.020624	0.786892	498	4	0.29677	1.22839
RAD9A	3	0.0059579	0.016317	0.757438	499	1	-2.0627	0.239368
LHX1	4	0.0059758	0.020734	0.788261	500	2	0.088989	1.06362
MRPS27	4	0.0060009	0.020823	0.788261	501	4	0.92681	1.90107
TSPYL2	4	0.0060167	0.020876	0.788261	502	2	0.40126	1.32066
CLRN2	4	0.0060199	0.020888	0.788261	503	4	0.43366	1.35066
ACTR3	4	0.0060234	0.0209	0.788261	504	3	0.7226	1.65015
NHP2	4	0.0060261	0.020908	0.788261	505	3	0.78644	1.72481
ADGRL3	4	0.006084	0.021105	0.793017	506	4	0.30178	1.23266
NRAS	4	0.0061018	0.021158	0.793017	507	2	0.15132	1.11059
WWC3	4	0.0061256	0.021229	0.793017	508	3	0.45001	1.36605
PDZD3	4	0.0061259	0.021231	0.793017	509	4	0.43098	1.34815
TM7SF3	4	0.0061307	0.021241	0.793017	510	3	0.33485	1.26125
KIAA0355	4	0.0061567	0.021327	0.793206	511	4	0.4568	1.37249
L1CAM	4	0.0061578	0.021329	0.793206	512	4	0.45675	1.37245
FAM134C	4	0.0061703	0.021374	0.793319	513	3	0.44678	1.36299
ATP6AP1	4	0.0061823	0.021417	0.793394	514	2	0.52544	1.43937
PRAMEF10	4	0.0062289	0.02157	0.795313	515	3	0.5376	1.45156
COMMD5	4	0.0062339	0.021586	0.795313	516	1	-0.28378	0.821436
DCAF8L1	4	0.0062354	0.021594	0.795313	517	3	0.65745	1.57729
LHFPL5	4	0.0062946	0.02178	0.798223	518	4	0.26234	1.19942
PGBD2	4	0.0063027	0.02181	0.798223	519	2	0.57794	1.49272
DYRK2	4	0.0063143	0.021847	0.798223	520	4	0.32778	1.25508
CHCHD4	4	0.0063365	0.02192	0.798223	521	2	0.26733	1.20358
IGFN1	4	0.0063392	0.02193	0.798223	522	3	0.65885	1.57882
IRF9	4	0.0063737	0.022052	0.798223	523	4	0.34761	1.27245
PI4K2A	4	0.0063843	0.022083	0.798223	524	4	0.40092	1.32035
GNAZ	4	0.0063887	0.022097	0.798223	525	3	0.24998	1.18919
CDH12	4	0.0064112	0.022172	0.798223	526	4	0.69986	1.62435
NCAPH	4	0.0064189	0.022198	0.798223	527	3	0.44721	1.3634
ZNF829	4	0.0064403	0.02227	0.798223	528	2	0.20218	1.15044
CCDC51	4	0.0064432	0.022279	0.798223	529	3	0.98496	1.97926
TGFBR1	4	0.0064631	0.022353	0.798223	530	4	0.36249	1.28564
MRPS23	4	0.006492	0.022444	0.798223	531	2	0.44727	1.36346
CEP170	4	0.0065151	0.022512	0.798223	532	3	0.46714	1.38237
METTL3	4	0.0065436	0.022595	0.798223	533	2	0.3074	1.23748
KSR2	4	0.0065697	0.022687	0.798223	534	3	0.43027	1.34749
FBXW2	4	0.0065754	0.022705	0.798223	535	2	0.64713	1.56605
NOP56	4	0.0065952	0.022761	0.798223	536	2	0.27901	1.21336
KDELC2	4	0.0066049	0.022795	0.798223	537	2	0.44139	1.35791
C9orf89	4	0.0066246	0.022853	0.798223	538	3	0.51767	1.43164
FUT4	4	0.0066362	0.022884	0.798223	539	4	0.21996	1.1647
FNBP4	4	0.0066388	0.022896	0.798223	540	3	0.71265	1.63881
GAPVD1	4	0.0066446	0.022916	0.798223	541	4	0.31498	1.24399
PRPF8	4	0.0066468	0.022921	0.798223	542	2	0.46494	1.38026
CLOCK	4	0.0066592	0.022965	0.798223	543	2	0.34782	1.27264
POLR1D	4	0.0066695	0.022999	0.798223	544	3	2.0378	4.10619
MBD1	4	0.0066859	0.023049	0.798223	545	3	0.27524	1.2102
TPM4	4	0.0066983	0.023091	0.798223	546	1	0.0407	1.02861
BCL9	4	0.0067023	0.023098	0.798223	547	4	0.54105	1.45503
CNGB1	4	0.0067198	0.023159	0.798223	548	4	0.27097	1.20662
NEUROG2	4	0.0067247	0.023174	0.798223	549	4	0.33493	1.26132
SRFBP1	4	0.0067283	0.023186	0.798223	550	4	0.66379	1.58424
TRAF6	4	0.0067535	0.023274	0.798223	551	3	0.60346	1.51936
CDKN1A	4	0.0067747	0.023341	0.798223	552	4	0.41835	1.3364
CCRL2	4	0.0067951	0.023396	0.798223	553	3	0.59573	1.51124
PDAP1	4	0.0068015	0.023414	0.798223	554	2	0.5347	1.44864
PPP3CA	4	0.0068017	0.023414	0.798223	555	4	0.26093	1.19825
MICALCL	4	0.0068234	0.023489	0.798223	556	3	0.56989	1.48441
ANKRD13B	4	0.0068485	0.023565	0.798223	557	3	0.65676	1.57654
BIK	4	0.0068616	0.023605	0.798223	558	3	0.40865	1.32744
NABP2	4	0.0068635	0.023612	0.798223	559	2	0.87426	1.83307
EFNA1	4	0.0068819	0.023666	0.798223	560	4	0.41107	1.32967
FBXO28	4	0.0068836	0.02367	0.798223	561	2	0.25632	1.19443
POLR1B	4	0.0069047	0.023738	0.798223	562	1	-0.49733	0.708417
ARHGEF18	4	0.0069254	0.023805	0.798223	563	4	0.39043	1.31078
PLA2G2F	4	0.0069369	0.023844	0.798223	564	3	0.51485	1.42885
WIPF1	4	0.0069465	0.023874	0.798223	565	4	0.37659	1.29827
PITPNB	4	0.0069563	0.023901	0.798223	566	3	0.29403	1.22606
CC2D1A	4	0.0069653	0.023936	0.798223	567	4	0.28538	1.21873
SBNO2	4	0.006969	0.023948	0.798223	568	4	0.32352	1.25138
NRCAM	4	0.0069703	0.023952	0.798223	569	4	0.16748	1.1231
RANGRF	4	0.0069832	0.023997	0.798223	570	3	0.6819	1.60425
CACNA1A	4	0.0069845	0.024001	0.798223	571	2	-0.23102	0.852032
APOBEC3B	4	0.0069866	0.024007	0.798223	572	4	0.74532	1.67635
ICAM1	4	0.0070041	0.024066	0.798223	573	4	0.36391	1.28691
FRAT2	4	0.0070085	0.024076	0.798223	574	3	0.51567	1.42966
ATG16L1	4	0.0070403	0.024175	0.798223	575	3	0.39524	1.31516
LTK	4	0.0070454	0.02419	0.798223	576	2	0.54345	1.45745
GCLC	4	0.0070595	0.024235	0.798223	577	3	0.89319	1.85728
APPL2	4	0.0070684	0.024261	0.798223	578	4	0.44789	1.36404
DSTN	4	0.0070696	0.024262	0.798223	579	4	0.3898	1.31021
CCDC84	4	0.0071014	0.024367	0.799934	580	2	0.18123	1.13385
PTDSS1	4	0.007111	0.024398	0.799934	581	1	-0.15416	0.898655
LYL1	4	0.0071269	0.02445	0.800276	582	3	0.50029	1.4145
TMPRSS11B	4	0.0071574	0.02456	0.800288	583	3	0.39599	1.31585
NELFA	4	0.0071626	0.024576	0.800288	584	2	0.32999	1.257
IP6K1	4	0.0071675	0.024591	0.800288	585	4	0.26795	1.2041
TRIM22	4	0.0071746	0.024618	0.800288	586	3	0.56756	1.48201
FAU	4	0.0072037	0.024714	0.800347	587	2	0.70561	1.63083
AP3D1	4	0.0072068	0.024721	0.800347	588	3	0.45676	1.37246
ARGLU1	4	0.0072142	0.024745	0.800347	589	2	0.0042252	1.00293
HSD17B12	2	0.0072336	0.013755	0.745223	590	1	1.338	2.52801
ZNF792	4	0.0072658	0.024903	0.804096	591	2	-0.010821	0.992528
RPEL1	3	0.0073077	0.01986	0.782408	592	2	0.58471	1.49974
COA6	4	0.0073173	0.025082	0.807789	593	2	0.69258	1.61617
MEF2A	4	0.0073236	0.025102	0.807789	594	3	0.46447	1.37981
RASSF1	4	0.0073428	0.025165	0.808462	595	4	0.39094	1.31125
HIST1H3A	4	0.0074205	0.025432	0.815559	596	2	1.297	2.45717
FGL2	4	0.0074343	0.025478	0.815559	597	4	0.30485	1.23529
ZNF621	4	0.0074459	0.025518	0.815559	598	3	0.3628	1.28592
PLEKHN1	4	0.0074575	0.025557	0.815559	599	2	0.34229	1.26777
2011-09-01	4	0.00749	0.025657	0.817401	600	3	0.32865	1.25584
NFKBIL1	4	0.0075408	0.025823	0.819859	601	3	0.50692	1.42101
GPR34	4	0.0075425	0.02583	0.819859	602	4	0.24932	1.18865
MEOX1	4	0.0075741	0.025935	0.819859	603	3	0.49384	1.40819
CPOX	4	0.0075752	0.025937	0.819859	604	1	-0.1797	0.882887
KEL	4	0.0075784	0.025949	0.819859	605	4	0.44986	1.36591
PURG	4	0.0076267	0.026096	0.822326	606	3	0.39018	1.31056
ACO1	4	0.007636	0.026117	0.822326	607	3	0.4581	1.37373
ZNF200	4	0.0076565	0.026184	0.822326	608	3	0.55295	1.46708
KIFC2	4	0.0076627	0.026201	0.822326	609	4	0.35877	1.28233
GNPNAT1	4	0.0076783	0.026242	0.822326	610	3	0.96691	1.95465
C8orf48	4	0.0077111	0.026348	0.823424	611	4	0.33957	1.26538
NSUN3	4	0.0077152	0.026363	0.823424	612	4	0.35149	1.27588
UMAD1	4	0.0077328	0.02642	0.823842	613	3	0.56052	1.4748
HECA	4	0.0077779	0.026566	0.826378	614	3	0.54754	1.46159
CKMT1A	4	0.0077845	0.026588	0.826378	615	2	0.33765	1.2637
UBL5	4	0.0078325	0.026736	0.828476	616	2	0.55686	1.47106
STK17B	4	0.0078401	0.02676	0.828476	617	4	0.42871	1.34603
NEURL3	4	0.0078587	0.026823	0.828476	618	1	-0.020212	0.986088
ZNF776	4	0.0078617	0.026828	0.828476	619	3	0.46692	1.38216
HRH1	4	0.0078914	0.026923	0.828767	620	2	0.24834	1.18784
LSM8	4	0.0079096	0.026986	0.828767	621	3	0.90613	1.87401
CERK	4	0.0079169	0.027007	0.828767	622	4	0.26752	1.20374
MST1	4	0.0079182	0.027011	0.828767	623	2	0.4813	1.396
ANO10	4	0.007972	0.027177	0.8325	624	2	0.48023	1.39497
GAS6	4	0.0079876	0.027231	0.832848	625	2	0.10636	1.07651
C8orf89	4	0.0080312	0.027358	0.833074	626	3	0.56125	1.47555
C10orf120	4	0.0080358	0.027368	0.833074	627	3	0.36708	1.28974
PSMD6	4	0.0080391	0.027379	0.833074	628	1	-0.54251	0.686575
KRTAP12-4	4	0.0080526	0.027421	0.833074	629	4	0.25988	1.19738
TSC22D3	4	0.0080635	0.027457	0.833074	630	3	0.43026	1.34748
CAD	4	0.0080907	0.027554	0.834417	631	2	0.28063	1.21473
GEMIN4	4	0.0081029	0.027588	0.834417	632	3	0.71616	1.6428
TBX5	4	0.0081454	0.027728	0.834898	633	3	0.85251	1.80564
RNASE3	4	0.0081508	0.027743	0.834898	634	2	0.41446	1.3328
USP30	4	0.0081563	0.027762	0.834898	635	2	0.35384	1.27796
TRIM72	4	0.0081617	0.027779	0.834898	636	2	0.56434	1.47871
HAPLN4	4	0.008175	0.027826	0.834986	637	3	0.53211	1.44604
TPRG1L	4	0.0081958	0.027887	0.835524	638	4	0.5907	1.50598
ARF4	4	0.0082354	0.028024	0.836972	639	4	0.6224	1.53943
COL11A1	4	0.0082428	0.028042	0.836972	640	3	0.56463	1.47901
NDUFA10	4	0.0082592	0.0281	0.836972	641	3	0.73508	1.66449
STRN3	4	0.008271	0.028129	0.836972	642	2	0.23057	1.1733
OOSP2	4	0.008278	0.028154	0.836972	643	3	0.36868	1.29117
CDK11B	4	0.0082968	0.028221	0.837656	644	1	-0.012456	0.991403
GLS2	4	0.0083149	0.028281	0.838138	645	3	0.93982	1.91829
COG7	4	0.0083463	0.028378	0.839699	646	3	0.59641	1.51195
OR7E24	4	0.0083999	0.028544	0.840978	647	2	0.23249	1.17486
WDR41	4	0.0084008	0.028547	0.840978	648	3	0.5592	1.47345
ACTR2	4	0.0084514	0.028706	0.840978	649	1	-0.3391	0.790534
RHPN1	4	0.0084573	0.028725	0.840978	650	4	0.37074	1.29302
OSBPL2	4	0.008466	0.028754	0.840978	651	4	0.32173	1.24983
NIPAL4	4	0.0084732	0.02878	0.840978	652	4	0.28974	1.22242
FAM117B	4	0.0084921	0.028837	0.840978	653	4	0.34278	1.2682
HUWE1	4	0.0085029	0.028868	0.840978	654	2	0.18468	1.13656
FXYD1	4	0.0085248	0.028933	0.840978	655	3	0.4953	1.40961
PDIA2	4	0.0085251	0.028933	0.840978	656	3	0.38975	1.31017
ST6GALNAC1	4	0.0085824	0.029123	0.840978	657	4	0.36002	1.28344
PTPN7	4	0.0085975	0.029163	0.840978	658	3	0.4702	1.3853
RSPH10B2	4	0.0085985	0.029165	0.840978	659	4	0.28108	1.2151
TOMM6	4	0.0086031	0.029179	0.840978	660	3	0.50597	1.42008
DIS3	4	0.008606	0.029188	0.840978	661	1	0.020666	1.01443
POTEH	4	0.0086209	0.029236	0.840978	662	3	0.63322	1.55102
BCL11B	4	0.0086255	0.029256	0.840978	663	2	0.2459	1.18583
GUCA2B	4	0.0086278	0.029268	0.840978	664	4	0.25599	1.19415
ERCC8	4	0.0086498	0.029333	0.840978	665	4	0.37674	1.2984
RARA	4	0.0086575	0.029358	0.840978	666	1	0.014003	1.00975
ZNF430	4	0.0086587	0.02936	0.840978	667	4	0.51777	1.43174
ARMC3	4	0.008669	0.029395	0.840978	668	4	0.39829	1.31794
AWAT1	4	0.0087	0.029479	0.840978	669	4	0.33251	1.2592
HLA-DPA1	4	0.0087088	0.029511	0.840978	670	4	0.22896	1.17199
NFRKB	4	0.0087397	0.029616	0.840978	671	3	0.61537	1.53195
CENPK	4	0.0087503	0.029642	0.840978	672	4	1.0644	2.0913
KRTAP19-2	4	0.0087605	0.029673	0.840978	673	2	0.27158	1.20713
LRRC14	4	0.0087715	0.029711	0.840978	674	2	0.0075352	1.00524
ZBTB44	4	0.008794	0.029771	0.840978	675	2	0.3614	1.28467
TRIM8	4	0.0088055	0.029812	0.840978	676	3	0.71548	1.64203
ZNF408	4	0.008808	0.029818	0.840978	677	3	0.7803	1.71749
GMPS	4	0.008812	0.029829	0.840978	678	2	0.57165	1.48622
UBXN10	4	0.0088635	0.03	0.842672	679	3	0.47202	1.38705
SYNDIG1L	4	0.0088711	0.030027	0.842672	680	4	0.26791	1.20406
DDX18	4	0.008915	0.030163	0.842672	681	2	0.43034	1.34755
METTL15	4	0.008916	0.030164	0.842672	682	3	0.55201	1.46613
BSG	4	0.008947	0.030261	0.842672	683	2	0.31451	1.24359
MTOR	4	0.0089605	0.030308	0.842672	684	3	1.4322	2.69858
SRSF2	4	0.0089666	0.030324	0.842672	685	3	2.1415	4.41221
SLC30A1	4	0.0089977	0.030423	0.842672	686	4	0.56015	1.47442
MBOAT1	4	0.0089983	0.030425	0.842672	687	3	0.56082	1.47511
DAP3	4	0.009015	0.030471	0.842672	688	3	0.84865	1.80082
AS3MT	4	0.0090265	0.030515	0.842672	689	4	0.27742	1.21203
EAPP	4	0.0090269	0.030515	0.842672	690	3	0.75104	1.68301
F11	4	0.0090383	0.030557	0.842672	691	2	0.42395	1.3416
PPIA	4	0.0090554	0.030614	0.842672	692	4	0.26278	1.19979
ARMCX4	4	0.0090691	0.030656	0.842672	693	4	0.48096	1.39567
TPST1	4	0.0090726	0.030667	0.842672	694	3	0.515	1.42899
RIMKLB	4	0.0090772	0.03068	0.842672	695	3	0.60517	1.52116
OR5D16	4	0.0090784	0.030683	0.842672	696	2	0.24507	1.18515
FRMD7	4	0.0091072	0.030768	0.843314	697	4	0.36783	1.29041
POLD1	4	0.0091211	0.030808	0.843314	698	1	-1.4448	0.367343
CADM4	4	0.0091421	0.030873	0.843314	699	3	0.38675	1.30744
HSPA12B	4	0.0091501	0.030898	0.843314	700	4	0.49699	1.41127
COX7C	4	0.0091593	0.030927	0.843314	701	4	0.47113	1.38619
BBS12	4	0.0091974	0.031053	0.843453	702	3	0.47756	1.39239
ICMT	4	0.0092241	0.031137	0.843453	703	1	-0.77225	0.585504
MYDGF	4	0.0092332	0.031175	0.843453	704	4	0.38276	1.30383
HSF2BP	4	0.0092337	0.031178	0.843453	705	3	0.46195	1.3774
NAALAD2	4	0.0092568	0.031247	0.843453	706	3	0.42638	1.34386
HSPD1	4	0.0092756	0.031303	0.843453	707	1	-0.052861	0.964023
MNS1	4	0.0092828	0.031325	0.843453	708	4	0.39966	1.3192
RAB42	4	0.0093031	0.031391	0.843453	709	2	0.24632	1.18618
CIART	4	0.0093231	0.03145	0.843453	710	4	0.40455	1.32368
C21orf2	4	0.0093287	0.031468	0.843453	711	3	0.34622	1.27123
AK8	4	0.0093321	0.031475	0.843453	712	2	0.34941	1.27404
NUDT10	4	0.0093379	0.031494	0.843453	713	2	0.6671	1.58788
GRTP1	4	0.0093566	0.031558	0.843453	714	3	0.42291	1.34063
PRKCSH	4	0.0094025	0.031704	0.843453	715	3	0.44887	1.36497
SPIN2B	4	0.0094101	0.031724	0.843453	716	3	0.42979	1.34704
HRAS	4	0.0094357	0.031798	0.843453	717	4	0.33611	1.26235
DDOST	4	0.0094612	0.03187	0.843453	718	3	0.61199	1.52837
ZMYM6	4	0.0094719	0.031899	0.843453	719	2	0.56517	1.47956
PSMA4	4	0.0094815	0.031926	0.843453	720	2	0.29896	1.23026
KLRF1	4	0.009492	0.031965	0.843453	721	3	0.5387	1.45266
FIBIN	4	0.0095022	0.031991	0.843453	722	3	0.5795	1.49433
KCTD14	4	0.0095034	0.031993	0.843453	723	4	0.28723	1.2203
NOP2	4	0.009533	0.032086	0.843453	724	3	0.46516	1.38047
LPL	4	0.0095422	0.032116	0.843453	725	3	0.48585	1.40041
SMG6	4	0.0095717	0.03222	0.843453	726	3	0.76195	1.69578
UGT1A3	4	0.0095841	0.032253	0.843453	727	4	0.37478	1.29664
GMPR2	4	0.0095845	0.032254	0.843453	728	2	0.42164	1.33945
ZNF831	4	0.0095975	0.032283	0.843453	729	3	0.45513	1.37091
LOC81691	4	0.0096127	0.032339	0.843453	730	4	0.28804	1.22098
FAM13A	4	0.0096334	0.032406	0.843453	731	4	0.35861	1.28219
CYCS	4	0.009636	0.032411	0.843453	732	1	0.091053	1.06515
NACC2	4	0.0096363	0.032413	0.843453	733	3	0.43283	1.34988
HMGB2	4	0.0096539	0.032474	0.843453	734	3	0.7151	1.6416
RBM15	4	0.0096622	0.032495	0.843453	735	4	0.43642	1.35324
MYSM1	4	0.0096766	0.032542	0.843453	736	4	0.44471	1.36104
EEF1B2	4	0.0096874	0.032583	0.843453	737	3	0.58543	1.50049
DEGS1	4	0.0096953	0.032609	0.843453	738	3	0.50297	1.41713
TSHR	4	0.009709	0.032666	0.843792	739	3	0.53708	1.45103
PLCL1	4	0.0097389	0.032765	0.845225	740	2	-0.17413	0.886302
CFAP70	4	0.0097544	0.032812	0.845287	741	2	0.43495	1.35186
SORCS1	4	0.0097778	0.03289	0.845325	742	4	0.3606	1.28396
CDH15	4	0.0097907	0.032933	0.845325	743	4	0.41466	1.33298
HM13	4	0.009796	0.032946	0.845325	744	2	0.47566	1.39055
DPH1	4	0.0098419	0.033092	0.847935	745	1	-0.095253	0.936108
ZNF653	4	0.0098635	0.033162	0.848589	746	4	0.23033	1.1731
DDX21	4	0.0098933	0.033248	0.849652	747	1	-1.6073	0.328212
CTNNB1	4	0.0099081	0.033293	0.849654	748	3	0.4113	1.32988
APOL4	4	0.0099448	0.033399	0.851228	749	2	0.19565	1.14524
CYTIP	4	0.0099963	0.033561	0.852189	750	3	0.45239	1.36831
CAPN1	4	0.009998	0.033566	0.852189	751	3	0.65101	1.57027
EEF1E1	4	0.0099989	0.03357	0.852189	752	3	0.92404	1.89742
GKAP1	4	0.010029	0.033652	0.85312	753	2	0.32275	1.25071
SLC35E4	4	0.010045	0.033699	0.853183	754	4	0.38303	1.30408
LIPT2	4	0.010099	0.033861	0.854052	755	2	0.14674	1.10707
GTF3C3	4	0.010101	0.033865	0.854052	756	2	0.57543	1.49012
PPY	4	0.010102	0.033867	0.854052	757	3	0.41821	1.33627
SLC7A6	4	0.010137	0.033973	0.855278	758	3	0.68302	1.6055
H2AFV	4	0.010147	0.034023	0.855278	759	3	0.41313	1.33157
FCHSD1	4	0.010155	0.03405	0.855278	760	3	0.60128	1.51706
DENND1B	4	0.010192	0.034156	0.855984	761	4	0.26441	1.20114
POLD2	4	0.010202	0.034186	0.855984	762	1	0.63902	1.55727
TET3	4	0.010244	0.034309	0.855984	763	4	0.54949	1.46357
TMEM160	4	0.010249	0.034327	0.855984	764	3	0.55606	1.47025
RPS15	4	0.010254	0.034347	0.855984	765	1	-0.33522	0.792663
C4A	4	0.010287	0.034457	0.857555	766	3	0.64597	1.56479
ODAM	4	0.010325	0.034584	0.857555	767	3	0.36173	1.28497
INSL5	4	0.010331	0.034599	0.857555	768	2	0.23856	1.17981
SLC7A2	4	0.010333	0.034603	0.857555	769	4	0.30258	1.23335
IGSF11	4	0.010356	0.034679	0.857555	770	3	0.45293	1.36882
XRCC3	4	0.010356	0.034681	0.857555	771	2	0.20061	1.14918
RND2	4	0.010371	0.034724	0.857555	772	4	0.21313	1.1592
CROT	4	0.010395	0.034796	0.858224	773	4	0.71635	1.64302
AUTS2	4	0.01041	0.034847	0.85836	774	2	0.34013	1.26587
ITGBL1	4	0.010424	0.034891	0.85836	775	4	0.22643	1.16994
KISS1	4	0.010459	0.035003	0.860005	776	2	0.28917	1.22194
NPIPA7	4	0.01049	0.035109	0.861342	777	3	0.68891	1.61207
COA5	4	0.010511	0.035148	0.861342	778	2	0.86393	1.81999
BRD2	4	0.010537	0.035204	0.861608	779	3	0.85716	1.81147
UGP2	4	0.010614	0.035375	0.862259	780	1	-0.51359	0.700477
IDNK	4	0.010619	0.035395	0.862259	781	2	0.5394	1.45337
NHLRC2	4	0.010656	0.035473	0.862259	782	2	0.70157	1.62627
TAGLN	4	0.010658	0.035478	0.862259	783	3	0.55751	1.47173
SS18	4	0.010665	0.03549	0.862259	784	3	0.45856	1.37417
RSF1	4	0.010687	0.035535	0.862259	785	3	0.51588	1.42987
PIDD1	4	0.010693	0.035546	0.862259	786	2	0.31934	1.24776
TRNT1	4	0.010717	0.035598	0.862421	787	2	0.58449	1.49951
2005-03-01	4	0.010768	0.035713	0.864112	788	1	-0.83068	0.562264
DNAJC6	4	0.010789	0.035771	0.864434	789	3	0.5098	1.42385
NODAL	4	0.010814	0.035823	0.86458	790	3	0.51821	1.43218
POLR2F	4	0.010871	0.035953	0.864884	791	2	0.30057	1.23163
CCL15	4	0.010911	0.036038	0.864884	792	2	0.30462	1.23509
FARSB	4	0.010922	0.036066	0.864884	793	2	0.17475	1.12877
ETFA	4	0.010926	0.036073	0.864884	794	3	0.29091	1.22341
NOP14	4	0.010951	0.036121	0.864884	795	3	0.93144	1.90718
GLRX5	4	0.010974	0.036172	0.864884	796	2	1.1082	2.15577
ANKLE2	4	0.011025	0.036292	0.864884	797	1	-1.0042	0.498547
FMNL1	4	0.01103	0.036302	0.864884	798	2	0.38805	1.30862
TMEM87B	4	0.011061	0.036372	0.864884	799	3	0.46541	1.38071
GSPT1	4	0.011077	0.03641	0.864884	800	2	0.24019	1.18115
PRRC2B	4	0.011098	0.036462	0.864884	801	3	0.34726	1.27214
MMP21	4	0.011099	0.036464	0.864884	802	3	0.51797	1.43194
NBN	4	0.011112	0.036502	0.864884	803	2	0.17387	1.12808
PMS2	4	0.011118	0.036517	0.864884	804	2	0.24813	1.18767
KAT5	4	0.011128	0.036538	0.864884	805	3	0.74712	1.67844
SLC38A5	4	0.01114	0.036568	0.864884	806	3	0.3685	1.29101
MXRA7	4	0.011186	0.036663	0.864884	807	3	0.49669	1.41097
ARMCX6	4	0.011213	0.036724	0.864884	808	2	0.36305	1.28614
ATP5B	4	0.011231	0.036756	0.864884	809	2	0.41172	1.33027
SLC41A1	4	0.01126	0.036817	0.864884	810	3	0.41265	1.33113
RFC4	4	0.011282	0.036871	0.864884	811	2	0.14942	1.10912
TINF2	4	0.011334	0.036986	0.864884	812	2	0.0067284	1.00467
FOXA3	4	0.011378	0.037081	0.864884	813	3	0.5698	1.48432
C15orf62	4	0.011385	0.037098	0.864884	814	2	0.30581	1.23611
CDH24	4	0.011403	0.037136	0.864884	815	2	0.41385	1.33224
RBMXL3	4	0.01143	0.03719	0.864884	816	3	0.36765	1.29025
ADRB3	4	0.011461	0.03726	0.864884	817	3	0.5043	1.41843
OR8J3	4	0.011488	0.03731	0.864884	818	1	0.47316	1.38815
TTC39B	4	0.011505	0.037348	0.864884	819	3	0.45397	1.3698
MYH7B	4	0.011505	0.03735	0.864884	820	2	-0.013637	0.990592
GALNT1	4	0.011531	0.037416	0.864884	821	2	0.32077	1.249
CEP112	4	0.011539	0.037432	0.864884	822	2	0.087788	1.06274
BMP1	4	0.01154	0.037432	0.864884	823	3	0.57116	1.48572
CMYA5	4	0.011589	0.037534	0.864884	824	2	0.36597	1.28875
IRF2BPL	4	0.011589	0.037534	0.864884	825	3	0.49194	1.40633
PNPLA5	4	0.011595	0.037549	0.864884	826	2	0.36987	1.29224
KDM5B	4	0.011602	0.037562	0.864884	827	2	0.1508	1.11018
MIEF1	4	0.011607	0.037573	0.864884	828	3	0.58331	1.49828
SEMA5A	4	0.01164	0.037647	0.864884	829	2	0.35333	1.27751
IFNL3	4	0.01166	0.037682	0.864884	830	2	0.77613	1.71253
GFY	4	0.011685	0.037735	0.864884	831	2	0.35949	1.28297
MANSC4	4	0.011706	0.037783	0.864884	832	3	0.50549	1.41961
IL1RAP	4	0.011731	0.037828	0.864884	833	3	0.50467	1.4188
KRT33A	4	0.011745	0.03786	0.864884	834	1	-0.073381	0.950408
PLCH2	4	0.011756	0.037888	0.864884	835	3	0.59174	1.50706
TSKU	4	0.011796	0.037988	0.864884	836	1	0.010117	1.00704
CNTN5	4	0.011802	0.038	0.864884	837	3	0.51568	1.42967
TMEM204	4	0.011821	0.038038	0.864884	838	2	0.12575	1.09107
CAPN5	4	0.011834	0.038069	0.864884	839	3	0.3975	1.31722
CFD	4	0.011848	0.038097	0.864884	840	1	-0.16112	0.894331
VPS37B	4	0.011899	0.038203	0.866243	841	3	0.31927	1.2477
RPS2	4	0.011951	0.038325	0.867696	842	2	-0.054567	0.962883
TRPV2	4	0.011966	0.038357	0.867696	843	3	0.35672	1.28051
C9orf78	4	0.012002	0.038439	0.868519	844	1	-0.5955	0.661815
TP53I3	4	0.01203	0.038505	0.868911	845	2	0.5794	1.49423
FOXL1	4	0.012053	0.038548	0.868911	846	1	-0.094804	0.936399
SPON1	4	0.012079	0.038601	0.869089	847	3	0.51453	1.42853
MRPL32	3	0.012104	0.03211	0.843453	848	1	0.30218	1.23301
RAB11B	4	0.01213	0.038719	0.870025	849	1	-0.58082	0.668584
CNOT6L	4	0.012136	0.038734	0.870025	850	3	0.29979	1.23097
BBS7	4	0.012174	0.038811	0.870411	851	2	0.49574	1.41004
SLC7A8	4	0.012187	0.038842	0.870411	852	2	0.26262	1.19966
TBCB	4	0.012207	0.038894	0.870551	853	1	-0.48739	0.713314
TSC2	4	0.012259	0.039011	0.87215	854	1	-0.58205	0.668014
ZNF511	4	0.012372	0.039259	0.875678	855	2	0.43658	1.35339
FLYWCH2	4	0.012381	0.039269	0.875678	856	3	0.32411	1.25189
ARHGAP32	4	0.012398	0.039306	0.875678	857	2	0.21366	1.15963
MTX2	4	0.012445	0.039415	0.87622	858	2	0.43606	1.3529
TBX2	4	0.012447	0.039422	0.87622	859	3	0.51663	1.43061
FABP2	4	0.012478	0.039481	0.876525	860	3	0.56277	1.4771
ANGEL2	4	0.012511	0.039566	0.876586	861	2	0.3786	1.30008
RILPL1	4	0.012516	0.039576	0.876586	862	1	0.090302	1.06459
RNF38	4	0.012561	0.03967	0.876586	863	3	0.39032	1.31068
LUZP4	4	0.012567	0.039685	0.876586	864	2	0.23061	1.17333
PIN1	4	0.012579	0.039714	0.876586	865	3	0.30791	1.23791
ETS2	4	0.012618	0.039812	0.877745	866	1	-0.7863	0.579829
DTX3L	4	0.012647	0.039874	0.878091	867	3	0.55956	1.47382
GTF2H3	4	0.012678	0.039947	0.878687	868	3	0.74994	1.68172
MPDU1	4	0.012721	0.040043	0.879014	869	1	-0.064628	0.956192
ZBED4	4	0.012733	0.040069	0.879014	870	3	0.38636	1.30709
OSER1	4	0.012748	0.040099	0.879014	871	3	0.37473	1.2966
DOLPP1	4	0.012786	0.040186	0.879359	872	2	0.30515	1.23555
SF3A1	4	0.012795	0.040207	0.879359	873	3	1.0547	2.07729
CA8	4	0.012824	0.040274	0.879825	874	1	0.11443	1.08255
TAF9	4	0.012863	0.040372	0.880585	875	3	0.56005	1.47432
OR7D4	4	0.012894	0.040438	0.880585	876	3	0.53871	1.45267
ARL4A	4	0.012907	0.040469	0.880585	877	2	0.50106	1.41525
BTG4	4	0.012919	0.040494	0.880585	878	3	0.3523	1.27659
PCID2	4	0.012978	0.040632	0.880871	879	1	-0.22207	0.857334
TFRC	3	0.012984	0.034297	0.855984	880	3	1.2804	2.42906
PARP9	4	0.013029	0.040751	0.880871	881	2	0.14131	1.10291
ARL16	4	0.013029	0.040752	0.880871	882	2	-0.12702	0.915721
ZNF589	4	0.013042	0.040779	0.880871	883	3	0.78504	1.72314
MICU1	4	0.01306	0.040819	0.880871	884	3	0.53255	1.44648
PDCL2	4	0.013076	0.040853	0.880871	885	2	0.2466	1.18641
KCNIP1	4	0.013106	0.040923	0.880871	886	1	0.029519	1.02067
POLR1E	4	0.013106	0.040923	0.880871	887	1	-0.44385	0.73517
CAMK2N2	4	0.013124	0.040957	0.880871	888	2	0.32886	1.25602
FCGR1A	4	0.013131	0.040968	0.880871	889	3	0.59572	1.51123
PSMG3	4	0.013235	0.041196	0.884416	890	1	-0.71663	0.608517
PDCD2	4	0.013281	0.041305	0.884416	891	2	0.52179	1.43574
AP4B1	4	0.013286	0.041316	0.884416	892	1	0.075837	1.05397
ARHGAP44	4	0.013288	0.041321	0.884416	893	3	0.43968	1.3563
CXorf21	4	0.013307	0.041364	0.884416	894	3	0.38984	1.31025
ECSIT	4	0.013348	0.04146	0.884542	895	3	0.59583	1.51134
MEIG1	4	0.01335	0.041462	0.884542	896	2	0.45853	1.37414
C14orf28	4	0.013415	0.041609	0.884585	897	3	0.58813	1.5033
ABCD2	4	0.01346	0.0417	0.884585	898	2	0.39495	1.3149
DDX10	4	0.013491	0.041771	0.884585	899	2	0.86269	1.81843
SCGB3A1	4	0.013508	0.04181	0.884585	900	3	0.42226	1.34003
AATK	4	0.013515	0.041825	0.884585	901	2	0.27512	1.21009
KCNJ10	4	0.013522	0.041843	0.884585	902	2	0.41869	1.33671
GSTZ1	4	0.01354	0.041876	0.884585	903	3	0.52787	1.4418
ELAC2	4	0.013542	0.04188	0.884585	904	3	0.5411	1.45508
ARF1	4	0.013543	0.041881	0.884585	905	1	-0.11176	0.925458
PPP1R1C	4	0.013625	0.042076	0.885566	906	2	0.42999	1.34722
DEFB104B	4	0.01366	0.042151	0.885566	907	2	0.25262	1.19137
APOL2	4	0.013674	0.04218	0.885566	908	2	0.472	1.38703
ATP5A1	4	0.013697	0.042238	0.885566	909	2	0.64047	1.55884
TCP11L1	4	0.013799	0.042458	0.885566	910	3	0.52385	1.43779
MLLT1	4	0.013799	0.042458	0.885566	911	3	0.24394	1.18422
NT5DC2	4	0.013799	0.042461	0.885566	912	2	0.21811	1.16321
MED17	4	0.013825	0.042529	0.885566	913	3	0.39338	1.31347
TTI2	4	0.013851	0.042597	0.885566	914	3	1.423	2.68143
RASD1	4	0.013855	0.042604	0.885566	915	3	0.46057	1.37609
ATP5J2-PTCD1	4	0.013925	0.042768	0.885566	916	2	0.79633	1.73668
FBL	4	0.013933	0.042784	0.885566	917	3	0.81682	1.76152
AP4M1	4	0.013953	0.042827	0.885566	918	2	0.093454	1.06692
ADAMTS15	4	0.013962	0.042845	0.885566	919	3	0.35637	1.2802
PRKACA	4	0.013988	0.042905	0.885566	920	3	0.30673	1.2369
AAMP	4	0.014005	0.04294	0.885566	921	3	0.43039	1.3476
PTRF	4	0.014028	0.042986	0.885566	922	3	0.38393	1.30489
TMTC3	4	0.014051	0.043035	0.885566	923	2	0.24268	1.18319
MMS19	4	0.014056	0.043047	0.885566	924	2	0.10356	1.07442
SCG2	4	0.014067	0.043072	0.885566	925	3	0.39264	1.31279
GID8	4	0.014071	0.043084	0.885566	926	3	0.596	1.51152
NCAPG2	4	0.014107	0.04317	0.885566	927	2	0.16791	1.12343
CST11	4	0.014117	0.04319	0.885566	928	3	0.57113	1.48569
CFAP52	4	0.014153	0.043272	0.885566	929	3	0.47545	1.39035
SHOX	4	0.014158	0.043283	0.885566	930	2	0.068396	1.04855
CAPN14	4	0.01421	0.0434	0.885566	931	1	-0.016721	0.988477
FBXW11	4	0.014213	0.043408	0.885566	932	3	0.93823	1.91618
C1orf195	4	0.014223	0.043429	0.885566	933	3	0.88217	1.84315
FERMT1	4	0.014259	0.043526	0.885566	934	3	0.30695	1.23709
BRSK1	4	0.014261	0.043529	0.885566	935	3	0.26494	1.20159
GAS2L2	4	0.014279	0.04357	0.885566	936	3	0.32326	1.25115
TTYH1	4	0.014291	0.043596	0.885566	937	3	0.39548	1.31538
PTRH1	4	0.014298	0.043613	0.885566	938	2	0.39894	1.31854
ZNF202	4	0.014305	0.043629	0.885566	939	3	0.58336	1.49833
KRT19	4	0.014312	0.043641	0.885566	940	2	0.17791	1.13124
MAGEB6	4	0.014313	0.043641	0.885566	941	3	0.34825	1.27302
DAGLA	4	0.014348	0.043729	0.886196	942	2	0.32868	1.25586
PAK6	4	0.014364	0.043765	0.886196	943	2	0.11854	1.08564
ARNT	4	0.014447	0.043967	0.886769	944	2	-0.055944	0.961965
ODF3L1	4	0.014453	0.043978	0.886769	945	3	0.62405	1.5412
CFL1	4	0.01446	0.043994	0.886769	946	3	0.58492	1.49996
FOLR2	4	0.014466	0.044011	0.886769	947	1	-0.24243	0.84532
ATP13A3	4	0.014483	0.044053	0.886769	948	3	0.44112	1.35766
MRPL55	4	0.01449	0.044072	0.886769	949	2	0.36908	1.29153
DDX46	4	0.014518	0.044131	0.887034	950	3	1.1714	2.2523
BPY2C	4	0.014583	0.044281	0.887142	951	2	0.26316	1.2001
TGIF2-C20orf24	4	0.014597	0.04431	0.887142	952	3	0.66099	1.58117
CRKL	4	0.014624	0.04437	0.887142	953	3	0.81071	1.75407
CYB5R3	4	0.014712	0.044563	0.887142	954	3	0.47271	1.38771
EP400	4	0.014723	0.044592	0.887142	955	1	-0.0097003	0.993299
SAMSN1	4	0.014726	0.044601	0.887142	956	2	0.077961	1.05553
CACNA1G	4	0.014763	0.044683	0.887142	957	3	0.57563	1.49033
PURA	4	0.014767	0.04469	0.887142	958	3	0.43197	1.34907
LHX6	4	0.014769	0.044696	0.887142	959	2	0.18468	1.13656
GCM1	4	0.014774	0.044709	0.887142	960	3	0.57492	1.48959
FOXL2NB	4	0.014807	0.044782	0.887142	961	3	0.55053	1.46462
NENF	4	0.014825	0.044829	0.887142	962	2	0.45499	1.37077
LRMP	4	0.014841	0.04486	0.887142	963	2	0.3959	1.31576
TPGS1	4	0.014841	0.044861	0.887142	964	3	0.41831	1.33636
FBXO16	4	0.014848	0.044879	0.887142	965	3	0.39842	1.31806
COL20A1	4	0.01487	0.04494	0.887372	966	2	0.43351	1.35052
KIF19	4	0.014899	0.04501	0.887372	967	2	0.22772	1.17098
DMXL2	4	0.014913	0.045043	0.887372	968	3	0.63177	1.54946
RPAIN	4	0.014928	0.045077	0.887372	969	2	0.48311	1.39775
PRR13	4	0.014968	0.045168	0.887757	970	3	0.43384	1.35082
GPR37L1	4	0.014979	0.045189	0.887757	971	2	0.44905	1.36514
ARAF	4	0.015029	0.045303	0.888644	972	3	0.60963	1.52587
APEX2	4	0.015087	0.045436	0.888644	973	2	0.028304	1.01981
TNFRSF1B	4	0.015133	0.045538	0.888644	974	3	0.31276	1.24208
ANLN	4	0.015143	0.045555	0.888644	975	3	0.45656	1.37227
PGPEP1L	4	0.015195	0.045649	0.888644	976	3	0.32678	1.25421
SRY	4	0.015203	0.045668	0.888644	977	3	0.52131	1.43526
NAB1	4	0.015235	0.045737	0.888644	978	2	0.20346	1.15146
MOSPD3	4	0.015278	0.045828	0.888644	979	3	0.51732	1.43129
SOCS1	4	0.015287	0.04585	0.888644	980	2	0.17035	1.12533
PDC	4	0.015316	0.04592	0.888644	981	3	0.44272	1.35916
ZDHHC7	4	0.015357	0.046006	0.888644	982	3	0.31265	1.24199
TFF2	4	0.015379	0.046046	0.888644	983	3	0.32776	1.25506
SIGMAR1	4	0.015394	0.046075	0.888644	984	2	0.17295	1.12736
PCSK9	4	0.015396	0.046079	0.888644	985	3	0.4054	1.32446
ZNF146	4	0.015414	0.046123	0.888644	986	3	0.52088	1.43483
NUCKS1	4	0.015431	0.046164	0.888644	987	3	0.35856	1.28215
BANF1	4	0.01544	0.046183	0.888644	988	2	-0.12558	0.916635
EIF2S3	4	0.01544	0.046183	0.888644	989	1	-0.19748	0.872073
DAD1	4	0.01544	0.046183	0.888644	990	2	0.3362	1.26243
HYPK	4	0.01544	0.046183	0.888644	991	1	-0.47391	0.720011
OR2A25	4	0.015452	0.04621	0.888644	992	2	-0.058835	0.960039
S100A10	4	0.015494	0.04631	0.889661	993	3	0.61191	1.52828
H2AFY2	4	0.015568	0.046477	0.891576	994	3	0.51984	1.4338
UGDH	4	0.015594	0.04654	0.891576	995	1	0.1208	1.08734
IPO7	4	0.015645	0.046642	0.891576	996	1	-0.85567	0.552609
DEFB133	4	0.015666	0.046685	0.891576	997	3	0.50788	1.42196
KCNV1	4	0.015695	0.046756	0.891576	998	3	0.39392	1.31396
WDR43	4	0.015697	0.04676	0.891576	999	1	-0.7136	0.609797
OR10A3	4	0.015703	0.046775	0.891576	1000	2	0.24871	1.18814
OR4F5	4	0.015748	0.046865	0.891576	1001	2	0.17475	1.12877
SLC45A3	4	0.015765	0.046899	0.891576	1002	3	0.30707	1.23719
GNPDA1	4	0.015783	0.046935	0.891576	1003	3	0.49208	1.40647
CENPI	4	0.015799	0.046969	0.891576	1004	2	0.73302	1.66211
LAPTM5	4	0.015857	0.047099	0.893147	1005	3	0.37193	1.29408
LPP	4	0.015902	0.047199	0.894165	1006	1	-0.16123	0.894262
WDR44	4	0.015943	0.047293	0.894332	1007	3	0.88486	1.84659
RASA2	4	0.015953	0.047322	0.894332	1008	2	0.21581	1.16136
UGT1A6	4	0.015963	0.047348	0.894332	1009	2	0.38373	1.30471
TTLL6	4	0.016004	0.047439	0.894994	1010	1	-0.19439	0.873942
P2RY4	4	0.016022	0.047483	0.894994	1011	2	0.2417	1.18239
HOXA2	4	0.016055	0.047571	0.894994	1012	1	0.080567	1.05743
RNLS	4	0.016067	0.047598	0.894994	1013	2	0.32168	1.24979
FTMT	4	0.016093	0.047656	0.894994	1014	3	0.43755	1.3543
AHCYL2	4	0.016097	0.047664	0.894994	1015	2	0.17888	1.132
MEP1A	4	0.016157	0.047788	0.895918	1016	3	0.38441	1.30533
MTURN	4	0.016165	0.047807	0.895918	1017	3	0.48321	1.39785
FFAR4	4	0.016226	0.04795	0.896814	1018	3	0.47939	1.39415
RPL28	4	0.016235	0.04797	0.896814	1019	1	-0.34324	0.788269
DMTF1	4	0.016244	0.047996	0.896814	1020	3	0.38231	1.30343
GPR52	4	0.016294	0.048111	0.897441	1021	3	0.30389	1.23447
KCNA2	4	0.016323	0.048171	0.897441	1022	3	0.3708	1.29307
NDUFS2	4	0.016327	0.048179	0.897441	1023	3	0.71402	1.64037
DPYSL3	4	0.016345	0.048221	0.897441	1024	2	0.43098	1.34815
RLIM	4	0.016368	0.048264	0.897441	1025	2	0.24052	1.18142
SYT12	4	0.016414	0.048366	0.897749	1026	2	0.21977	1.16455
DIRAS2	4	0.016458	0.04848	0.897749	1027	3	0.55594	1.47013
OR8B12	4	0.016465	0.048496	0.897749	1028	3	0.43058	1.34778
GOLGA8O	4	0.016465	0.048496	0.897749	1029	2	0.6077	1.52383
GPR179	4	0.016481	0.048521	0.897749	1030	2	0.24365	1.18398
CALB2	4	0.016501	0.048563	0.897749	1031	3	0.51102	1.42506
L3MBTL3	4	0.01656	0.048686	0.898539	1032	3	0.7191	1.64615
PLEKHA6	4	0.016567	0.048699	0.898539	1033	1	-0.1338	0.911428
PSMC6	3	0.016573	0.04323	0.885566	1034	2	0.74054	1.6708
DLC1	4	0.016602	0.048778	0.898629	1035	2	0.32377	1.2516
GCSAM	4	0.01661	0.048798	0.898629	1036	3	0.34457	1.26977
HDGFRP3	4	0.016658	0.0489	0.899243	1037	3	0.47623	1.3911
FYB	4	0.01667	0.048926	0.899243	1038	2	-0.031247	0.978574
RFK	4	0.016721	0.049031	0.90031	1039	2	0.11345	1.08181
PRKAG3	4	0.016776	0.049161	0.901831	1040	3	0.36786	1.29044
DSCAM	4	0.016824	0.04926	0.902763	1041	2	0.068808	1.04885
HLA-DMB	4	0.016894	0.049416	0.902763	1042	3	0.4269	1.34434
ARIH1	4	0.0169	0.049429	0.902763	1043	2	0.48097	1.39568
DNAJC9	4	0.0169	0.049429	0.902763	1044	2	0.18007	1.13294
IL17RC	4	0.016909	0.049448	0.902763	1045	3	0.51653	1.43051
OAZ3	4	0.016942	0.049533	0.903451	1046	3	0.39051	1.31086
BCCIP	4	0.016977	0.049613	0.90401	1047	2	0.17868	1.13185
GAS2	4	0.016998	0.049664	0.90401	1048	3	0.29673	1.22836
MOV10	4	0.017035	0.049755	0.90401	1049	3	0.38453	1.30543
TIGD6	4	0.017057	0.0498	0.90401	1050	3	0.54522	1.45924
KRTAP22-1	4	0.017068	0.04982	0.90401	1051	3	0.39893	1.31853
IFNK	4	0.017079	0.049847	0.90401	1052	2	-0.0057362	0.996032
SLC20A2	4	0.017113	0.049928	0.904576	1053	3	0.28314	1.21684
PHB	4	0.017131	0.049973	0.904576	1054	3	1.222	2.3327
IL20	4	0.017168	0.05005	0.90471	1055	2	0.24117	1.18195
DPP4	4	0.017182	0.050075	0.90471	1056	2	0.049914	1.0352
MCM3	3	0.017188	0.044725	0.887142	1057	1	-1.2918	0.408441
GAD2	4	0.01724	0.050205	0.905432	1058	3	0.41176	1.33031
ZFYVE19	4	0.017281	0.050296	0.905432	1059	3	0.32438	1.25213
SNRPD1	4	0.017284	0.050304	0.905432	1060	2	0.36309	1.28618
LILRA4	4	0.017338	0.05043	0.906546	1061	2	0.38939	1.30984
SEMA3E	4	0.017361	0.050477	0.906546	1062	3	0.53162	1.44555
DLX4	4	0.017408	0.050577	0.906546	1063	2	0.20223	1.15048
SUPT4H1	4	0.017438	0.05064	0.906546	1064	1	-1.1987	0.435668
SEC16B	4	0.017439	0.050644	0.906546	1065	3	0.41886	1.33687
RARRES3	4	0.017489	0.050743	0.906546	1066	1	0.044437	1.03128
JAK1	4	0.017492	0.050749	0.906546	1067	3	0.30432	1.23484
ZNF880	4	0.017524	0.050823	0.906546	1068	2	0.55078	1.46488
CSF1R	4	0.01754	0.050855	0.906546	1069	2	0.26643	1.20283
ATAD3A	4	0.01756	0.050901	0.906546	1070	3	0.7311	1.6599
SFMBT2	4	0.017563	0.050909	0.906546	1071	2	0.30976	1.2395
GTPBP8	4	0.017602	0.050997	0.906546	1072	2	0.63462	1.55253
MBOAT7	4	0.017651	0.051085	0.906546	1073	3	0.64468	1.56339
SGK1	4	0.017657	0.051093	0.906546	1074	2	0.42131	1.33914
OR10K2	4	0.017665	0.051112	0.906546	1075	2	0.31234	1.24172
LOC100287036	4	0.017688	0.051162	0.906546	1076	2	0.2678	1.20397
NAF1	4	0.017694	0.051173	0.906546	1077	2	0.16228	1.11905
SERPINA6	4	0.017723	0.051243	0.906954	1078	3	0.44479	1.36112
DNAJC8	4	0.017774	0.051363	0.908215	1079	2	0.83956	1.7895
EML4	4	0.017796	0.051409	0.908215	1080	1	0.018984	1.01325
H2AFJ	4	0.017847	0.051532	0.909543	1081	2	0.14731	1.1075
DCAF16	4	0.017898	0.051645	0.910579	1082	2	0.088196	1.06304
C11orf68	4	0.017926	0.051709	0.910579	1083	3	0.23624	1.17792
DPP7	4	0.017949	0.051756	0.910579	1084	2	0.27992	1.21413
DHX9	4	0.018001	0.051866	0.910579	1085	1	-0.6515	0.636618
ZNF143	4	0.018014	0.051896	0.910579	1086	3	0.7133	1.63955
WDR86	3	0.018024	0.046802	0.891576	1087	2	0.41631	1.33451
DGAT2L6	4	0.018026	0.051924	0.910579	1088	3	0.44865	1.36476
ALKBH3	4	0.018068	0.05202	0.910579	1089	3	0.50912	1.42318
GCOM1	4	0.018084	0.052048	0.910579	1090	3	0.40348	1.32269
RNASE13	4	0.018092	0.052066	0.910579	1091	3	0.501	1.41519
BIRC5	4	0.018093	0.052069	0.910579	1092	3	1.481	2.79142
SLC39A11	4	0.018134	0.05217	0.910579	1093	3	0.27628	1.21107
ING1	4	0.018144	0.052189	0.910579	1094	2	0.023278	1.01627
SCARF1	4	0.018154	0.05221	0.910579	1095	1	0.18869	1.13973
GTF2H2C	4	0.018205	0.052323	0.911243	1096	1	-0.1449	0.904442
LYPLAL1	4	0.018227	0.052369	0.911243	1097	3	0.36472	1.28763
AFM	4	0.018307	0.052559	0.911243	1098	2	-0.028544	0.980409
PPFIA3	4	0.018334	0.052617	0.911243	1099	2	0.26836	1.20444
SPON2	4	0.018359	0.052663	0.911243	1100	3	0.17654	1.13017
OR2T11	4	0.018359	0.052665	0.911243	1101	3	0.32062	1.24887
NUBPL	4	0.018398	0.05276	0.911243	1102	3	0.81723	1.76202
OR2AG1	4	0.018406	0.052773	0.911243	1103	3	0.4831	1.39774
ZNF503	4	0.018406	0.052774	0.911243	1104	3	0.40027	1.31975
NMUR2	4	0.018422	0.052809	0.911243	1105	2	0.28437	1.21788
TIMM8B	4	0.018429	0.052826	0.911243	1106	2	0.16194	1.11879
ST8SIA3	4	0.018433	0.052837	0.911243	1107	3	0.39758	1.3173
KLK1	4	0.018453	0.052875	0.911243	1108	2	0.38598	1.30675
CPNE4	4	0.018485	0.052957	0.911243	1109	3	0.34194	1.26746
CHSY1	4	0.018488	0.052963	0.911243	1110	3	0.53032	1.44425
NOM1	4	0.018563	0.053125	0.912568	1111	2	0.12294	1.08895
DYNLT1	4	0.018566	0.053136	0.912568	1112	3	0.29139	1.22382
SBK1	4	0.018589	0.053184	0.912575	1113	3	0.40851	1.32731
SH2D7	4	0.018614	0.05324	0.912725	1114	1	-0.19542	0.873319
MICAL1	4	0.018661	0.053342	0.912929	1115	3	0.56328	1.47762
LOC100144595	4	0.018665	0.053353	0.912929	1116	2	0.34337	1.26872
EIF1AY	4	0.018709	0.053442	0.912929	1117	2	0.26684	1.20317
MRFAP1	4	0.018717	0.053459	0.912929	1118	2	-0.067988	0.953967
CD3D	4	0.018733	0.053491	0.912929	1119	2	0.38073	1.302
ACADSB	4	0.018781	0.053591	0.913819	1120	2	0.35692	1.28069
BCS1L	4	0.018819	0.053696	0.914134	1121	1	0.042433	1.02985
CITED1	4	0.018834	0.053724	0.914134	1122	3	0.4608	1.3763
FAM160A1	4	0.018866	0.053795	0.914134	1123	3	0.56143	1.47573
SLC9B1	4	0.01887	0.053801	0.914134	1124	2	0.15899	1.11651
CEP68	4	0.018914	0.053897	0.914958	1125	3	0.29687	1.22848
HOXB3	4	0.018997	0.054081	0.917274	1126	3	0.30604	1.23631
WDR72	4	0.019074	0.054257	0.918028	1127	1	-0.28284	0.821971
ZNF793	4	0.01908	0.054268	0.918028	1128	3	0.47047	1.38556
STXBP5	4	0.019081	0.05427	0.918028	1129	3	0.61329	1.52974
C10orf54	4	0.019113	0.054343	0.91845	1130	3	0.42364	1.34131
OR52E4	4	0.019205	0.054529	0.918879	1131	3	0.55871	1.47295
ZNF404	4	0.019209	0.054539	0.918879	1132	2	0.3982	1.31786
ABCB10	4	0.019228	0.054579	0.918879	1133	2	0.11457	1.08265
DOPEY1	4	0.019233	0.0546	0.918879	1134	2	0.1119	1.08065
ROR1	4	0.019237	0.054609	0.918879	1135	3	0.51351	1.42752
OR8H2	4	0.019279	0.054697	0.919115	1136	2	0.35167	1.27604
TRAPPC6A	4	0.01933	0.054826	0.919115	1137	1	-0.01597	0.988991
C16orf92	4	0.019337	0.054841	0.919115	1138	3	0.50911	1.42317
TRIM3	4	0.019353	0.054877	0.919115	1139	3	0.39731	1.31705
BCAT2	4	0.019357	0.054883	0.919115	1140	3	0.38538	1.3062
ZFP3	4	0.019381	0.054946	0.919115	1141	2	0.20437	1.15218
APBA3	4	0.019414	0.055015	0.919115	1142	3	0.4074	1.32629
ZNF626	3	0.019454	0.05025	0.905432	1143	1	0.75227	1.68444
PTPRK	4	0.019527	0.055246	0.919115	1144	2	0.078435	1.05587
FAM206A	4	0.019534	0.055265	0.919115	1145	1	-0.40346	0.756043
VEGFC	4	0.019535	0.055267	0.919115	1146	3	0.37977	1.30113
CAPN9	4	0.019551	0.055294	0.919115	1147	3	0.77505	1.71125
KIF1A	4	0.019568	0.055329	0.919115	1148	2	0.27072	1.20641
PALM2-AKAP2	4	0.019585	0.055362	0.919115	1149	3	0.35847	1.28207
ZNF337	4	0.019592	0.055377	0.919115	1150	2	0.34288	1.26829
ANKMY2	4	0.019624	0.055443	0.919115	1151	3	0.27932	1.21362
MBTPS1	4	0.019636	0.055469	0.919115	1152	2	0.54107	1.45505
PBX3	4	0.01964	0.055477	0.919115	1153	3	0.39455	1.31453
TREML4	4	0.019645	0.055488	0.919115	1154	3	0.49542	1.40973
TIMM9	4	0.019688	0.055571	0.919255	1155	1	-0.25604	0.837383
NUDT9	4	0.019697	0.055593	0.919255	1156	3	0.41288	1.33134
CWC15	4	0.019739	0.055687	0.91971	1157	2	0.33221	1.25894
R3HCC1L	4	0.019756	0.055717	0.91971	1158	2	0.27465	1.2097
ZFP30	4	0.019803	0.055818	0.920591	1159	3	0.41134	1.32992
TMPRSS4	4	0.01983	0.055881	0.920677	1160	2	0.28432	1.21784
FHL3	4	0.019847	0.05592	0.920677	1161	2	0.20432	1.15214
TMEM110-MUSTN1	4	0.019892	0.056033	0.921026	1162	1	-0.3432	0.788291
SLC35B2	4	0.019906	0.05606	0.921026	1163	3	0.37221	1.29433
SVOP	4	0.019937	0.056126	0.921026	1164	3	0.4033	1.32253
STON1	4	0.019943	0.056134	0.921026	1165	2	0.16373	1.12018
SALL2	4	0.020045	0.056342	0.922614	1166	2	0.29558	1.22738
TMEM245	4	0.020054	0.056363	0.922614	1167	3	0.42049	1.33838
TUBD1	4	0.020078	0.056423	0.922614	1168	2	0.29924	1.2305
CENPQ	4	0.020096	0.056475	0.922614	1169	2	0.22852	1.17163
ZNF689	4	0.020128	0.056553	0.922614	1170	3	0.56471	1.47909
TUBA3D	4	0.020198	0.056694	0.922614	1171	1	0.40424	1.32339
EIF3A	4	0.0203	0.056911	0.922614	1172	2	0.57714	1.49189
CABP1	4	0.020318	0.056943	0.922614	1173	3	0.85999	1.81503
FAM170B	4	0.020344	0.057005	0.922614	1174	3	0.38779	1.30839
RPS9	4	0.020352	0.057023	0.922614	1175	1	-1.0858	0.471131
CDS1	4	0.020393	0.057121	0.922614	1176	3	0.40642	1.32539
CEMP1	4	0.020403	0.057144	0.922614	1177	1	0.022113	1.01545
ANKRD11	4	0.020435	0.057212	0.922614	1178	3	0.45454	1.37035
NIF3L1	4	0.020439	0.057219	0.922614	1179	3	0.32925	1.25636
EXT1	4	0.020454	0.057256	0.922614	1180	1	-0.019325	0.986694
COBLL1	4	0.02046	0.057263	0.922614	1181	3	0.38639	1.30712
NCR3LG1	4	0.020497	0.057346	0.922614	1182	3	0.40435	1.32349
OPN1MW	4	0.020505	0.057363	0.922614	1183	2	0.43456	1.3515
UMODL1	4	0.020511	0.057373	0.922614	1184	2	0.4262	1.34369
LZTFL1	4	0.020518	0.057389	0.922614	1185	3	0.32301	1.25094
LARS	4	0.020556	0.057469	0.922614	1186	1	-0.74531	0.59654
MILR1	4	0.020577	0.057523	0.922614	1187	3	0.45197	1.36791
ERI1	4	0.020607	0.057587	0.922614	1188	3	0.24796	1.18753
MRGPRG	4	0.020611	0.057591	0.922614	1189	2	0.29554	1.22734
TFEB	4	0.020658	0.057687	0.922614	1190	2	0.0108	1.00751
STRN	4	0.02067	0.05771	0.922614	1191	2	0.068253	1.04845
FCN1	4	0.020709	0.057806	0.922614	1192	1	-0.14597	0.903772
CALR	4	0.020712	0.05781	0.922614	1193	2	0.22839	1.17153
C20orf203	4	0.020745	0.057863	0.922614	1194	3	0.51579	1.42978
TMEM150C	4	0.020754	0.057878	0.922614	1195	3	0.37105	1.29329
ANKRD36	4	0.02076	0.057891	0.922614	1196	2	0.34707	1.27197
CH17-360D5.1	4	0.020811	0.057993	0.922614	1197	2	0.059129	1.04184
PHKA1	4	0.020841	0.058075	0.922614	1198	3	0.34622	1.27123
DPH5	4	0.020845	0.058081	0.922614	1199	3	1.0656	2.09304
PIFO	4	0.02085	0.058093	0.922614	1200	3	0.47381	1.38877
RGS13	4	0.020862	0.058113	0.922614	1201	1	0.037942	1.02665
TBCE	4	0.020913	0.058217	0.922614	1202	1	-0.25723	0.836693
LONRF1	4	0.020917	0.058226	0.922614	1203	3	0.36424	1.2872
FAM46C	4	0.020964	0.058328	0.922614	1204	3	0.67467	1.59623
NMT1	4	0.020976	0.058346	0.922614	1205	3	0.93643	1.91379
CRNKL1	4	0.020998	0.058394	0.922614	1206	3	0.79484	1.73488
GPRC5B	4	0.021015	0.05843	0.922614	1207	2	0.1333	1.0968
SLC2A7	4	0.021023	0.058449	0.922614	1208	3	0.2882	1.22112
Control	1000	0.021031	0.05847	0.922614	1209	344	0.015088	1.01051
GALM	4	0.02104	0.058484	0.922614	1210	3	0.32184	1.24992
OR2G3	4	0.021049	0.058507	0.922614	1211	2	0.2888	1.22162
NCK1	4	0.021066	0.058548	0.922614	1212	3	0.21007	1.15674
SLC35E1	4	0.021116	0.05867	0.922614	1213	3	0.66883	1.58978
OR52N2	4	0.021117	0.058671	0.922614	1214	3	0.37206	1.2942
PTP4A3	4	0.021159	0.058767	0.922614	1215	2	0.18751	1.1388
GTPBP4	4	0.021168	0.058786	0.922614	1216	2	0.37798	1.29952
SPINT1	4	0.021197	0.058856	0.922614	1217	3	0.45508	1.37086
NFKB2	4	0.02121	0.058882	0.922614	1218	2	0.23793	1.1793
PRPF19	4	0.021321	0.059104	0.925288	1219	2	0.54578	1.45981
DYNLRB1	4	0.021347	0.059163	0.925455	1220	3	1.2303	2.34616
VCX2	4	0.021388	0.059236	0.92584	1221	2	0.46733	1.38255
TFPT	4	0.021423	0.059314	0.926297	1222	2	0.00086327	1.0006
RINT1	4	0.021474	0.059421	0.927205	1223	1	-0.15822	0.89613
ATP6V0E1	4	0.021566	0.059637	0.929242	1224	3	0.85268	1.80585
SLC7A5	4	0.021576	0.059661	0.929242	1225	1	-0.30069	0.811864
OR5C1	4	0.021627	0.059768	0.929242	1226	2	0.1458	1.10634
DOCK11	4	0.021653	0.059815	0.929242	1227	3	0.34334	1.26869
MTMR12	4	0.021678	0.05987	0.929242	1228	3	0.32084	1.24906
NR1D1	4	0.021713	0.059955	0.929242	1229	3	0.30858	1.23849
RAB29	4	0.021729	0.059989	0.929242	1230	2	0.24971	1.18897
CA11	4	0.02173	0.059992	0.929242	1231	2	0.035257	1.02474
GRB10	4	0.02176	0.060059	0.929242	1232	3	0.29752	1.22903
FAM218A	4	0.021773	0.060086	0.929242	1233	3	0.43077	1.34795
CCT4	4	0.02178	0.060103	0.929242	1234	2	-0.27519	0.826341
SLC1A7	4	0.021851	0.060243	0.929242	1235	3	0.34121	1.26682
MPHOSPH6	4	0.021891	0.060321	0.929242	1236	3	0.55213	1.46625
PPP6R3	4	0.021904	0.060353	0.929242	1237	3	0.4787	1.39349
TMCC2	4	0.021933	0.060415	0.929242	1238	3	0.25423	1.1927
SPRED1	4	0.021938	0.060427	0.929242	1239	3	0.15816	1.11586
C2orf61	4	0.021951	0.060455	0.929242	1240	3	0.43167	1.34879
CMTM4	4	0.021954	0.060458	0.929242	1241	3	0.40533	1.32439
PJA2	4	0.02198	0.060514	0.929242	1242	2	0.19722	1.14649
NARS	4	0.021984	0.060523	0.929242	1243	1	-0.2824	0.822222
UBE2G2	4	0.022075	0.060718	0.930903	1244	2	0.30037	1.23146
PCDH18	4	0.022086	0.060746	0.930903	1245	2	-0.076904	0.94809
SYNPO2	4	0.022101	0.060778	0.930903	1246	2	0.24304	1.18348
THRA	4	0.022137	0.060864	0.931482	1247	1	0.011272	1.00784
MBNL2	4	0.022192	0.060991	0.932677	1248	3	0.54988	1.46396
ZNF276	4	0.022231	0.061077	0.932816	1249	3	0.60347	1.51937
HIGD1C	4	0.022239	0.061098	0.932816	1250	1	0.05996	1.04244
NCOA7	4	0.02229	0.061201	0.933644	1251	1	-0.45847	0.727758
DNAJC11	4	0.02235	0.06133	0.934866	1252	3	0.95962	1.9448
EIF2B3	4	0.022392	0.061408	0.934962	1253	1	-1.0477	0.483739
TMEM143	4	0.022404	0.061434	0.934962	1254	2	0.47435	1.38929
CHTF18	4	0.022448	0.061522	0.934968	1255	2	0.59285	1.50822
CYP19A1	4	0.022491	0.061622	0.934968	1256	2	0.29685	1.22846
PIK3C3	4	0.022545	0.061737	0.934968	1257	3	0.29722	1.22877
MAPK8IP2	4	0.022561	0.061775	0.934968	1258	2	0.25429	1.19275
KCNA6	4	0.022647	0.061973	0.934968	1259	2	0.14893	1.10875
TACO1	4	0.022649	0.061974	0.934968	1260	2	0.12546	1.09086
SYT1	4	0.022678	0.062035	0.934968	1261	3	0.31788	1.2465
KCTD9	4	0.022684	0.062047	0.934968	1262	2	0.096086	1.06887
RPL18	4	0.022698	0.062074	0.934968	1263	1	0.18547	1.13719
KIR3DL2	4	0.022775	0.062248	0.934968	1264	2	0.031365	1.02198
FDX1	4	0.022793	0.062286	0.934968	1265	3	0.67466	1.59622
TSGA13	4	0.022806	0.06231	0.934968	1266	2	0.295	1.22688
AGAP11	4	0.02285	0.062408	0.934968	1267	2	0.37942	1.30082
WRAP53	3	0.022867	0.058578	0.922614	1268	2	0.50958	1.42364
CDC23	4	0.022896	0.062513	0.934968	1269	3	0.79374	1.73356
LCE6A	4	0.022901	0.062524	0.934968	1270	3	0.33522	1.26157
MIER2	4	0.022945	0.062611	0.934968	1271	3	0.44823	1.36437
PARD6A	4	0.022953	0.062625	0.934968	1272	2	0.32053	1.24879
FCRLB	4	0.022999	0.062739	0.934968	1273	2	0.22211	1.16644
RPS10	3	0.023001	0.058885	0.922614	1274	1	-0.17333	0.886793
MGAT4A	4	0.023004	0.06275	0.934968	1275	2	0.095988	1.0688
RCVRN	4	0.023017	0.062775	0.934968	1276	3	0.49375	1.4081
GEMIN2	4	0.023049	0.062842	0.934968	1277	3	0.65197	1.57131
LPPR3	4	0.023055	0.062854	0.934968	1278	1	0.18257	1.1349
OR4C15	4	0.023058	0.062859	0.934968	1279	3	0.36518	1.28804
TMIGD1	4	0.023098	0.062942	0.934968	1280	3	0.36475	1.28766
UXS1	4	0.023106	0.062959	0.934968	1281	2	0.74744	1.67881
TMEM51	4	0.023114	0.062985	0.934968	1282	3	0.41817	1.33623
A3GALT2	4	0.02312	0.062999	0.934968	1283	3	0.25464	1.19304
NFYA	4	0.023134	0.063031	0.934968	1284	3	0.37409	1.29602
MASTL	4	0.023157	0.063094	0.934968	1285	1	-0.75059	0.59436
WDSUB1	4	0.023176	0.063131	0.934968	1286	3	0.37314	1.29517
AK2	4	0.023185	0.063155	0.934968	1287	2	0.51786	1.43183
CRP	4	0.02322	0.06324	0.934968	1288	3	0.29888	1.23019
SYBU	4	0.02322	0.063241	0.934968	1289	2	0.30041	1.23149
ELN	4	0.023229	0.06326	0.934968	1290	3	0.45404	1.36987
CCDC13	4	0.023247	0.063295	0.934968	1291	3	0.37223	1.29435
TLE4	4	0.023247	0.063295	0.934968	1292	3	0.29065	1.22319
LMO2	4	0.023255	0.06331	0.934968	1293	3	0.32468	1.25239
CPLX3	4	0.023259	0.063316	0.934968	1294	2	0.13967	1.10165
RLN3	4	0.023291	0.063388	0.934968	1295	2	0.3408	1.26646
CNGB3	4	0.02331	0.063432	0.934968	1296	2	0.11322	1.08164
C2	4	0.023314	0.06344	0.934968	1297	3	0.2462	1.18608
TMEM61	4	0.023337	0.063489	0.934968	1298	3	0.32362	1.25147
C15orf57	4	0.023379	0.063595	0.935804	1299	2	0.41635	1.33455
ELP6	4	0.023463	0.063758	0.93729	1300	1	-0.50673	0.703816
TBX20	4	0.023491	0.063824	0.93729	1301	3	0.42226	1.34003
CSDE1	4	0.023513	0.063874	0.93729	1302	1	-0.32428	0.798697
BCL7B	4	0.023537	0.063922	0.93729	1303	3	0.26132	1.19857
USP51	4	0.023548	0.063949	0.93729	1304	2	0.27592	1.21077
OR5M1	4	0.023564	0.06399	0.93729	1305	1	0.27231	1.20774
NDUFS5	4	0.023615	0.064103	0.938233	1306	2	0.55057	1.46466
CUL4A	4	0.023709	0.064305	0.939585	1307	2	0.52097	1.43492
USP17L5	4	0.023717	0.064319	0.939585	1308	2	0.30149	1.23242
TXNRD3NB	4	0.023751	0.064389	0.939585	1309	3	0.2899	1.22256
HOXB2	4	0.023753	0.064392	0.939585	1310	2	0.04229	1.02975
PSAT1	4	0.023798	0.064481	0.939926	1311	3	0.30305	1.23375
TMEM144	4	0.023815	0.064514	0.939926	1312	3	0.37501	1.29685
GNRHR	4	0.023893	0.064684	0.941079	1313	3	0.42762	1.34501
DBP	4	0.023921	0.064752	0.941079	1314	2	0.00040778	1.00028
CIB2	4	0.023935	0.064781	0.941079	1315	3	0.32909	1.25622
DLX6	4	0.023939	0.06479	0.941079	1316	3	0.31448	1.24356
CRYBB3	4	0.024023	0.064971	0.942991	1317	1	0.054763	1.03869
KANSL2	4	0.024074	0.06508	0.942991	1318	2	0.016448	1.01147
KIF17	4	0.024076	0.065082	0.942991	1319	2	0.38762	1.30823
MAPKAPK2	4	0.024094	0.06513	0.942991	1320	2	0.34453	1.26974
NEIL2	4	0.024128	0.065204	0.942991	1321	3	0.45621	1.37193
TMEM242	4	0.024157	0.065265	0.942991	1322	3	0.4862	1.40075
ZDHHC17	4	0.024176	0.065312	0.942991	1323	2	0.16295	1.11957
GREB1	4	0.024179	0.065316	0.942991	1324	3	0.30152	1.23244
SEC24C	4	0.024235	0.065431	0.943931	1325	3	0.53222	1.44615
2014-09-01	4	0.02429	0.065548	0.944039	1326	3	0.34663	1.27159
AP3B2	4	0.024328	0.065623	0.944039	1327	2	0.11958	1.08642
MTERF1	4	0.024341	0.065658	0.944039	1328	3	0.43904	1.3557
HCN4	4	0.024379	0.06574	0.944039	1329	3	0.40291	1.32217
SCML1	4	0.024382	0.065747	0.944039	1330	3	0.34452	1.26973
ATP4B	4	0.024391	0.065764	0.944039	1331	2	0.32101	1.2492
C8orf37	4	0.02443	0.065838	0.944039	1332	2	0.18572	1.13738
ATP5O	4	0.024455	0.065885	0.944039	1333	2	0.41543	1.3337
PLCB1	4	0.024467	0.06591	0.944039	1334	3	0.35031	1.27483
IFNA14	4	0.024481	0.065932	0.944039	1335	1	0.65579	1.57548
C10orf131	4	0.024514	0.066009	0.944256	1336	3	0.36013	1.28354
MRPL38	4	0.024532	0.066046	0.944256	1337	1	-0.27732	0.825122
PLA2G5	4	0.02456	0.066107	0.944406	1338	3	0.46312	1.37852
RSPH14	4	0.024583	0.066155	0.944406	1339	1	-0.029709	0.979618
CCDC63	4	0.024609	0.066214	0.944536	1340	2	0.22202	1.16637
BMP8B	4	0.024634	0.066272	0.944659	1341	2	0.84645	1.79807
TBC1D3K	4	0.024685	0.066373	0.945401	1342	3	0.62902	1.54651
DCTN1	4	0.024735	0.066486	0.946297	1343	3	0.27772	1.21228
SCO2	4	0.024786	0.066599	0.946313	1344	1	-0.018204	0.987461
RNF10	4	0.024836	0.066689	0.946313	1345	3	0.40986	1.32856
COX8A	4	0.024837	0.066689	0.946313	1346	1	-0.12096	0.919576
SLCO4A1	4	0.024875	0.066779	0.946313	1347	3	0.32555	1.25314
BLK	4	0.024888	0.06681	0.946313	1348	1	-0.013302	0.990822
SCAMP3	4	0.0249	0.066839	0.946313	1349	2	0.29095	1.22345
NFIX	4	0.024939	0.066928	0.946313	1350	2	0.15628	1.11441
IQGAP3	4	0.02495	0.066959	0.946313	1351	3	0.37966	1.30104
PPARGC1A	4	0.024955	0.06697	0.946313	1352	3	0.28621	1.21943
IDO1	4	0.024964	0.066982	0.946313	1353	3	0.32327	1.25116
RPS4Y2	4	0.025028	0.067117	0.946659	1354	3	0.35997	1.2834
HNRNPCL4	4	0.025041	0.067139	0.946659	1355	1	0.13302	1.09659
M6PR	4	0.025074	0.067211	0.946659	1356	2	0.50209	1.41626
RPL17	4	0.025129	0.067339	0.946659	1357	2	1.0755	2.10745
MYO6	4	0.025142	0.067368	0.946659	1358	1	-0.076949	0.94806
CCDC64B	4	0.025154	0.067394	0.946659	1359	3	0.33563	1.26193
TEX10	4	0.025193	0.067475	0.946659	1360	1	0.00095242	1.00066
PILRB	4	0.025211	0.067502	0.946659	1361	2	0.22758	1.17087
CNTN3	4	0.025239	0.067564	0.946659	1362	2	0.27607	1.21089
DGKG	4	0.025244	0.067571	0.946659	1363	1	0.11309	1.08154
CCDC40	4	0.025266	0.06762	0.946659	1364	3	0.39523	1.31515
PER1	4	0.025295	0.06768	0.946659	1365	1	-0.068988	0.953306
FAIM3	4	0.025321	0.067743	0.946659	1366	2	-0.009598	0.993369
TMEM69	4	0.025344	0.06779	0.946659	1367	3	0.44107	1.35761
GSTM3	4	0.025415	0.067934	0.946659	1368	3	0.33625	1.26247
XIRP2	4	0.025448	0.068003	0.946659	1369	2	0.28523	1.2186
CDK19	4	0.025463	0.068037	0.946659	1370	3	0.21021	1.15686
SLC37A4	4	0.025487	0.068084	0.946659	1371	2	0.20536	1.15297
RPA3	4	0.025499	0.068111	0.946659	1372	2	0.15415	1.11277
MFSD5	4	0.025501	0.068115	0.946659	1373	3	0.49545	1.40976
MRPL39	4	0.025533	0.068181	0.946659	1374	2	0.31046	1.2401
MRPL40	4	0.025549	0.06822	0.946659	1375	2	0.15998	1.11727
HES2	4	0.025559	0.068237	0.946659	1376	3	0.45562	1.37137
BCL3	4	0.02557	0.068255	0.946659	1377	3	0.24796	1.18753
SGSM1	4	0.025583	0.06828	0.946659	1378	3	0.38519	1.30603
AMOTL1	4	0.025589	0.068295	0.946659	1379	2	0.36613	1.28889
LRFN2	4	0.025631	0.068393	0.946659	1380	3	0.28751	1.22053
F8	4	0.02565	0.068443	0.946659	1381	3	0.29811	1.22953
SRA1	4	0.025707	0.06856	0.947222	1382	3	0.43727	1.35404
EGFL6	4	0.025718	0.068583	0.947222	1383	2	0.065333	1.04633
CIDEC	4	0.025753	0.068662	0.947632	1384	1	-0.15275	0.899534
POP7	4	0.025804	0.068762	0.947857	1385	2	0.35343	1.27759
SLC35B4	4	0.025808	0.068777	0.947857	1386	3	0.23658	1.1782
SLC15A3	4	0.025905	0.068986	0.949551	1387	1	-0.083208	0.943956
CD40	4	0.025913	0.069	0.949551	1388	2	0.026095	1.01825
HMGCR	4	0.025956	0.069096	0.950171	1389	1	-0.23662	0.848731
NSA2	4	0.025987	0.069156	0.950171	1390	3	0.71294	1.63914
RPL36A-HNRNPH2	4	0.026006	0.069194	0.950171	1391	3	0.54759	1.46164
EXOSC5	4	0.026074	0.069324	0.95128	1392	3	0.83209	1.78026
GRAMD2	4	0.026109	0.069389	0.951486	1393	1	-0.18081	0.882208
TMC4	4	0.02616	0.0695	0.95233	1394	1	-0.38597	0.765264
BRCC3	4	0.026257	0.069713	0.953043	1395	3	0.38663	1.30734
ANK2	4	0.026261	0.069715	0.953043	1396	1	-0.011898	0.991787
ATAD2B	4	0.026276	0.069747	0.953043	1397	3	0.41253	1.33102
MTMR14	4	0.026303	0.069813	0.953043	1398	3	0.32339	1.25127
OR4K1	4	0.026313	0.069831	0.953043	1399	3	0.50007	1.41428
HERC4	4	0.026363	0.069935	0.953507	1400	1	-0.050847	0.965369
TRAPPC12	4	0.026465	0.070143	0.955217	1401	2	0.058116	1.04111
HGS	4	0.026515	0.07023	0.955217	1402	1	-0.027592	0.981056
SLC10A5	4	0.026529	0.070259	0.955217	1403	2	0.24275	1.18325
LCE4A	4	0.026552	0.07032	0.955217	1404	3	0.51084	1.42488
REST	4	0.026566	0.07035	0.955217	1405	1	-0.32122	0.800393
NCR2	4	0.026576	0.070375	0.955217	1406	2	0.3019	1.23277
BTG2	4	0.026611	0.070448	0.955217	1407	3	0.20415	1.15201
PSAPL1	4	0.026617	0.070461	0.955217	1408	2	0.35334	1.27751
BAIAP2L1	4	0.026679	0.070595	0.956257	1409	2	0.27259	1.20797
CYP4A22	4	0.026719	0.070687	0.956257	1410	2	0.89662	1.8617
STX19	4	0.026774	0.070793	0.956257	1411	3	0.59674	1.5123
C19orf44	4	0.026802	0.070855	0.956257	1412	2	0.52729	1.44122
C6orf132	4	0.026849	0.07094	0.956257	1413	2	0.40535	1.32441
GPR27	4	0.026872	0.07099	0.956257	1414	3	0.38501	1.30587
DCUN1D4	4	0.026887	0.071025	0.956257	1415	3	0.67903	1.60106
PON2	4	0.026907	0.071065	0.956257	1416	3	0.6785	1.60047
TTC26	4	0.026917	0.071084	0.956257	1417	3	0.42373	1.34139
GPR26	4	0.02692	0.071088	0.956257	1418	2	0.28278	1.21654
DRD3	4	0.026922	0.071093	0.956257	1419	1	0.032018	1.02244
USP45	4	0.026944	0.071138	0.956257	1420	2	0.21623	1.16169
ELK4	4	0.026976	0.071205	0.956482	1421	3	0.55495	1.46912
GATA1	4	0.027023	0.071295	0.95702	1422	1	-0.22142	0.857721
ACTA1	3	0.027032	0.068441	0.946659	1423	3	0.44022	1.35681
COMMD3-BMI1	4	0.027074	0.071393	0.957662	1424	2	0.043159	1.03037
FAM185A	4	0.027125	0.071506	0.958115	1425	2	0.066362	1.04707
CASC10	4	0.02714	0.071541	0.958115	1426	3	0.43412	1.35109
ADAM33	4	0.027176	0.071628	0.958115	1427	1	-0.1721	0.88755
FUT1	4	0.027195	0.071664	0.958115	1428	3	0.32935	1.25645
CTF1	4	0.0272	0.071677	0.958115	1429	3	0.36505	1.28793
ANXA7	4	0.027227	0.071742	0.958317	1430	2	0.00091768	1.00064
SEC23A	4	0.027264	0.071821	0.958706	1431	3	0.50787	1.42195
HPN	4	0.027294	0.071881	0.958838	1432	3	0.35094	1.27539
ANKRD32	4	0.027328	0.07195	0.959081	1433	2	0.30954	1.23931
WHSC1L1	4	0.027514	0.072344	0.961271	1434	3	0.3433	1.26866
CADM3	4	0.027582	0.072484	0.961271	1435	2	0.2579	1.19574
SPERT	4	0.027599	0.072532	0.961271	1436	3	0.51179	1.42582
CDK9	3	0.027646	0.069852	0.953043	1437	1	-1.1727	0.44359
SERPINH1	4	0.027655	0.072649	0.961271	1438	3	0.39134	1.31161
ZFYVE21	4	0.027657	0.072653	0.961271	1439	2	0.12359	1.08944
GOLGB1	4	0.027684	0.072708	0.961271	1440	3	0.30072	1.23176
ELMOD1	4	0.027695	0.072728	0.961271	1441	3	0.4589	1.37449
OR4F15	4	0.027761	0.072859	0.961271	1442	3	0.40352	1.32273
MAP4K2	4	0.027771	0.072881	0.961271	1443	2	0.29073	1.22326
LGALS16	4	0.027785	0.072911	0.961271	1444	1	-0.28159	0.822684
TCAIM	4	0.027786	0.072913	0.961271	1445	3	0.24941	1.18872
PLK1	4	0.027829	0.073004	0.961271	1446	3	0.60079	1.51655
DCTN4	4	0.027836	0.073018	0.961271	1447	1	-0.37217	0.77262
ABI3BP	4	0.027841	0.073034	0.961271	1448	3	0.39628	1.31611
PKP4	4	0.027887	0.07312	0.961271	1449	3	0.37289	1.29494
IRS1	4	0.027938	0.07322	0.961271	1450	2	0.1075	1.07736
CFAP221	4	0.027953	0.073249	0.961271	1451	3	0.46314	1.37854
SHBG	4	0.027973	0.073288	0.961271	1452	3	0.30467	1.23514
SLC16A4	4	0.027988	0.073317	0.961271	1453	3	0.31096	1.24053
NF1	4	0.027988	0.073317	0.961271	1454	2	0.31997	1.2483
SSH2	4	0.028011	0.07337	0.961271	1455	2	0.30594	1.23622
GYG2	4	0.028021	0.073393	0.961271	1456	3	0.40704	1.32596
CDC27	4	0.028039	0.073425	0.961271	1457	1	-0.32684	0.797281
TRIM35	4	0.028079	0.073506	0.961271	1458	2	0.17434	1.12845
ZFP57	4	0.028088	0.073525	0.961271	1459	2	0.3957	1.31558
UHRF1	4	0.02809	0.073526	0.961271	1460	1	-1.6398	0.320901
OR2G6	4	0.02811	0.073566	0.961271	1461	3	0.21007	1.15674
ARHGEF7	4	0.02812	0.073588	0.961271	1462	3	0.31823	1.2468
ATP2A2	4	0.028137	0.073621	0.961271	1463	2	0.71994	1.64711
FIZ1	4	0.028141	0.073627	0.961271	1464	1	0.010535	1.00733
ZMAT1	4	0.028166	0.073673	0.961271	1465	2	0.40072	1.32017
NLRP9	4	0.028223	0.073775	0.961445	1466	2	0.17599	1.12974
TACC1	4	0.028233	0.073792	0.961445	1467	2	0.28124	1.21524
KLRC4	4	0.028252	0.073837	0.961445	1468	2	0.59348	1.50888
OSBPL9	4	0.028394	0.074158	0.964306	1469	2	-0.031116	0.978663
SPHK2	4	0.028416	0.074211	0.964344	1470	3	0.3875	1.30812
ARSF	4	0.028539	0.074456	0.966863	1471	3	0.30965	1.23941
ADARB2	4	0.02859	0.074567	0.967264	1472	3	0.35823	1.28185
MYO5C	4	0.028597	0.074588	0.967264	1473	1	-0.070659	0.952203
DYSF	4	0.028649	0.074712	0.968213	1474	3	0.35731	1.28104
LGR5	4	0.028679	0.07478	0.968309	1475	2	0.40878	1.32756
NSFL1C	4	0.028699	0.07482	0.968309	1476	1	0.089193	1.06377
DNTTIP1	4	0.02876	0.074955	0.969389	1477	3	0.62971	1.54725
LAT	4	0.028785	0.075011	0.969464	1478	3	0.47852	1.39331
BET1	4	0.028821	0.07509	0.969825	1479	3	0.51559	1.42958
ATF4	4	0.028851	0.07515	0.969839	1480	3	0.35867	1.28224
ZP4	4	0.028873	0.075192	0.969839	1481	2	0.29484	1.22675
DKK4	4	0.028912	0.075272	0.970207	1482	3	0.4578	1.37345
PDE7B	4	0.028956	0.075366	0.970507	1483	3	0.45367	1.36952
TNRC18	4	0.028971	0.075396	0.970507	1484	3	0.33909	1.26496
EFHD2	4	0.029	0.07546	0.970673	1485	2	0.41722	1.33535
JOSD1	4	0.029054	0.075567	0.971392	1486	1	-0.045774	0.96877
TMEM203	4	0.029105	0.075673	0.972097	1487	1	0.04368	1.03074
HSBP1	4	0.02921	0.075893	0.973534	1488	3	0.41983	1.33777
CD59	4	0.029235	0.075949	0.973534	1489	2	0.21559	1.16118
MIB1	4	0.029257	0.075988	0.973534	1490	2	0.15486	1.11331
MAP2K3	4	0.029288	0.076044	0.973534	1491	3	0.37413	1.29606
ADRA1A	4	0.029307	0.07609	0.973534	1492	2	-0.0016736	0.998841
ST7	4	0.029358	0.076201	0.973612	1493	1	-0.079947	0.946092
ZSCAN16	4	0.029366	0.076216	0.973612	1494	3	0.35142	1.27582
HERC5	4	0.029398	0.076278	0.973612	1495	3	0.56831	1.48279
CBR4	4	0.029409	0.0763	0.973612	1496	3	0.28179	1.2157
GOLGA6L6	4	0.02946	0.076399	0.973932	1497	1	-0.26812	0.830401
PCBP2	4	0.02949	0.076457	0.973932	1498	2	0.64329	1.56189
TLN2	4	0.02951	0.076498	0.973932	1499	1	-0.082613	0.944346
[truncated: 17,616 more rows]

## Sheet: Mageck ind.CL307 vs und.untr.
Mageck gene summary Induced CL307 vs Uninduced Untreated
[truncated: 19,115 more rows]

[truncated: 2 more sheets: Mageck ind.CL307 vs und.untr.t0, Mageck und.untr vs und.untr t0]
