# Supplementary material for: CCDC134 controls TLR biogenesis through the ER chaperone Gp96
Source: J Exp Med. 2024 Dec 10;222(3):e20240825. doi: 10.1084/jem.20240825 (PMC11629888; doi:10.1084/jem.20240825)
Supplement: Table S2 — details the results of the interaction proteomic experiments using CCDC134 as bait. [file jem_20240825_tables2.xlsx]

## Sheet: Samples legend
sample number
16695	CAL-1 sgRen Empty vector replicate 1
16696	CAL-1 sgCCDC134 Flag-CCDC134 replicate 1
16697	CAL-1 sgRen Empty vector replicate 2
16698	CAL-1 sgCCDC134 Flag-CCDC134 replicate 2
16825	CAL-1 sgRen Empty vector replicate 3
16826	CAL-1 sgCCDC134 Flag-CCDC134 replicate 3
16827	CAL-1 sgRen Empty vector replicate 4
16828	CAL-1 sgCCDC134 Flag-CCDC134 replicate 4

## Sheet: Identification Interactors
Log2 Ev.16695.iBAQ	Log2 Ev.16697.iBAQ	Log2 Ev.16825.iBAQ	Log2 Ev.16827.iBAQ	Log2 CCDC134.16696.iBAQ	Log2 CCDC134.16698.iBAQ	Log2 CCDC134.16826.iBAQ	Log2 CCDC134.16828.iBAQ	p.value.CCDC134-Ev	q.value.CCDC134-Ev	Log2 fold.change.CCDC134-Ev	Fold.change.CCDC134/Ev (with imputation)	is.significant.CCDC134-Ev	Peptides	Razor.unique.peptides	Unique.peptides	MS.MS.count	Intensity	Score	Mol.weight.kDa	Majority.protein.IDs	Gene.names	Protein.names	Fasta.headers
NaN	-1.47651	NaN	NaN	12.6729	13.5078	10.5637	11.6425	6.81288e-06	0.00392422	15.8735	60033.3	TRUE	25	25	14	563	339980000000	323.31	26.56	Q9H6E4	CCDC134	Coiled-coil domain-containing protein 134	sp|Q9H6E4|CC134_HUMAN Coiled-coil domain-containing protein 134 OS=Homo sapiens OX=9606 GN=CCDC134 PE=1 SV=1
-4.16301	NaN	NaN	NaN	4.99273	5.7057	-1.87227	0.699815	0.00844858	0.999203	7.27918	155.328	FALSE	36	36	35	87	3875900000	323.31	56.782	P30101;A0A8I5KT88;A0A8I5KW33;A0A8I5KS72;A0A8I5KNU9;A0A8I5QKQ5;A0A8I5KW00;A0A8I5KXC9;A0A8I5KPY2;A0A8I5KRV3;A0A8I5KYJ6;A0A8I5KXE2	PDIA3	Protein disulfide-isomerase A3	sp|P30101|PDIA3_HUMAN Protein disulfide-isomerase A3 OS=Homo sapiens OX=9606 GN=PDIA3 PE=1 SV=4;tr|A0A8I5KT88|A0A8I5KT88_HUMAN Protein disulfide-isomerase OS=Homo sapiens OX=9606 GN=PDIA3 PE=1 SV=1;tr|A0A8I5KW33|A0A8I5KW33_HUMAN Protein disulfide-isomerase
0.97803	2.28606	NaN	-1.22697	7.58567	8.49427	3.12065	4.05024	0.0206239	0.999203	6.64916	100.369	FALSE	37	36	36	223	21950000000	323.31	72.332	P11021;A0A7P0TAI0;A0A7P0TB36	HSPA5	78 kDa glucose-regulated protein	sp|P11021|BIP_HUMAN Endoplasmic reticulum chaperone BiP OS=Homo sapiens OX=9606 GN=HSPA5 PE=1 SV=2;tr|A0A7P0TAI0|A0A7P0TAI0_HUMAN 78 kDa glucose-regulated protein OS=Homo sapiens OX=9606 GN=HSPA5 PE=1 SV=1;tr|A0A7P0TB36|A0A7P0TB36_HUMAN 78 kDa glucose-regu
NaN	NaN	NaN	NaN	2.74069	4.67711	NaN	0.102441	0.0621949	0.999203	5.78991	55.3268	FALSE	10	10	10	22	767780000	39.184	50.8	P39656;A0A0C4DGS1;U3KQ84	DDOST	Dolichyl-diphosphooligosaccharide--protein glycosyltransferase 48 kDa subunit	sp|P39656|OST48_HUMAN Dolichyl-diphosphooligosaccharide--protein glycosyltransferase 48 kDa subunit OS=Homo sapiens OX=9606 GN=DDOST PE=1 SV=4;tr|A0A0C4DGS1|A0A0C4DGS1_HUMAN Dolichyl-diphosphooligosaccharide--protein glycosyltransferase 48 kDa subunit OS=H
-0.26745	0.768366	NaN	NaN	6.37682	7.5596	NaN	1.28354	0.152879	0.999203	5.12849	34.9807	FALSE	39	39	37	171	16126000000	323.31	90.75	A0A7P0TAE1;H0YIV0;A0A7P0TAT8;P14625;A0A7P0T823;A0A7P0T917;A0A087WT78;A0A7P0TAY2;A0A7P0TBC2	HSP90B1	Endoplasmin	tr|A0A7P0TAE1|A0A7P0TAE1_HUMAN Endoplasmin OS=Homo sapiens OX=9606 GN=HSP90B1 PE=1 SV=1;tr|H0YIV0|H0YIV0_HUMAN Endoplasmin OS=Homo sapiens OX=9606 GN=HSP90B1 PE=1 SV=2;tr|A0A7P0TAT8|A0A7P0TAT8_HUMAN Endoplasmin OS=Homo sapiens OX=9606 GN=HSP90B1 PE=1 SV=1;
NaN	NaN	NaN	NaN	1.32468	2.83641	0.00858179	NaN	0.0515905	0.999203	5.03076	32.6896	FALSE	14	14	14	32	948560000	143.43	46.44	P50454;E9PJH8;E9PR70;E9PPV6;E9PKH2;E9PK86;E9PMI5	SERPINH1	Serpin H1	sp|P50454|SERPH_HUMAN Serpin H1 OS=Homo sapiens OX=9606 GN=SERPINH1 PE=1 SV=2;tr|E9PJH8|E9PJH8_HUMAN Serpin H1 (Fragment) OS=Homo sapiens OX=9606 GN=SERPINH1 PE=1 SV=2;tr|E9PR70|E9PR70_HUMAN Serpin H1 (Fragment) OS=Homo sapiens OX=9606 GN=SERPINH1 PE=1 SV=
-3.22437	-3.55726	NaN	NaN	1.96031	2.91567	-0.59256	-0.602743	0.00229838	0.661934	4.70675	26.114	FALSE	23	23	21	41	709620000	270.4	96.864	Q92598;A0A0A0MSM0	HSPH1	Heat shock protein 105 kDa	sp|Q92598|HS105_HUMAN Heat shock protein 105 kDa OS=Homo sapiens OX=9606 GN=HSPH1 PE=1 SV=1;tr|A0A0A0MSM0|A0A0A0MSM0_HUMAN Heat shock protein 105 kDa OS=Homo sapiens OX=9606 GN=HSPH1 PE=1 SV=1
NaN	NaN	NaN	NaN	2.57227	4.08134	-1.51595	NaN	0.114292	0.999203	4.36877	20.6601	FALSE	27	27	27	62	1683800000	175.85	111.33	Q9Y4L1;A0A494C039;K7EQK2;A0A087X054;A0A8Q3SHG4;J3QLE9;A0A0G2JRS0;A0A087WWI4;E9PJ21;J3QQH7	HYOU1	Hypoxia up-regulated protein 1	sp|Q9Y4L1|HYOU1_HUMAN Hypoxia up-regulated protein 1 OS=Homo sapiens OX=9606 GN=HYOU1 PE=1 SV=1;tr|A0A494C039|A0A494C039_HUMAN Hypoxia up-regulated protein 1 OS=Homo sapiens OX=9606 GN=HYOU1 PE=1 SV=1;tr|K7EQK2|K7EQK2_HUMAN Hypoxia up-regulated protein 1 O
NaN	0.118541	NaN	NaN	-0.323952	4.03594	NaN	0.239895	0.0961647	0.999203	4.07471	16.8504	FALSE	5	5	5	4	168210000	19.749	18.72	E5RJR5;E5RI56;P63208;E7ERH2;F8W8N3	SKP1	S-phase kinase-associated protein 1	tr|E5RJR5|E5RJR5_HUMAN S-phase kinase-associated protein 1 OS=Homo sapiens OX=9606 GN=SKP1 PE=1 SV=1;tr|E5RI56|E5RI56_HUMAN Skp1_POZ domain-containing protein OS=Homo sapiens OX=9606 PE=1 SV=2;sp|P63208|SKP1_HUMAN S-phase kinase-associated protein 1 OS=Hom
NaN	NaN	NaN	NaN	-1.44639	3.12899	NaN	-0.427462	0.0646374	0.999203	4.04829	16.5446	FALSE	6	6	6	15	368730000	33.8	33.932	Q9NRD1;J3KQ72	FBXO6	F-box only protein 6	sp|Q9NRD1|FBX6_HUMAN F-box only protein 6 OS=Homo sapiens OX=9606 GN=FBXO6 PE=1 SV=1;tr|J3KQ72|J3KQ72_HUMAN F-box only protein 6 (Fragment) OS=Homo sapiens OX=9606 GN=FBXO6 PE=1 SV=1
-2.62983	-1.93192	NaN	NaN	1.55356	3.3864	-2.14024	NaN	0.0780654	0.999203	3.941	15.3589	FALSE	21	20	20	35	564450000	80.89	72.932	P13667;C9JMN9;A0A499FI48	PDIA4	Protein disulfide-isomerase A4	sp|P13667|PDIA4_HUMAN Protein disulfide-isomerase A4 OS=Homo sapiens OX=9606 GN=PDIA4 PE=1 SV=2;tr|C9JMN9|C9JMN9_HUMAN Protein disulfide-isomerase A4 OS=Homo sapiens OX=9606 GN=PDIA4 PE=1 SV=2;tr|A0A499FI48|A0A499FI48_HUMAN Protein disulfide-isomerase OS=H
NaN	NaN	NaN	NaN	2.55639	2.65774	NaN	NaN	0.0969102	0.999203	3.92451	15.1843	FALSE	14	14	14	31	793500000	323.31	69.283	P04844	RPN2	Dolichyl-diphosphooligosaccharide--protein glycosyltransferase subunit 2	sp|P04844|RPN2_HUMAN Dolichyl-diphosphooligosaccharide--protein glycosyltransferase subunit 2 OS=Homo sapiens OX=9606 GN=RPN2 PE=1 SV=3
NaN	-3.27629	NaN	NaN	1.31605	3.09814	NaN	-2.10619	0.0777798	0.999203	3.88297	14.7533	FALSE	9	9	9	22	530620000	40.416	67.567	P27824;A0A7P0TAR9;A0A7P0T840;A0A7P0T937;A0A7P0TB65;A0A7P0T8G1;A0A7P0T9L0;A0A7P0Z484;A0A7P0Z4D6;A0A7P0Z4H2;A0A7P0TAE9;A0A7P0TAN9;A0A7P0T8N1;D6RAU8	CANX	Calnexin	sp|P27824|CALX_HUMAN Calnexin OS=Homo sapiens OX=9606 GN=CANX PE=1 SV=2;tr|A0A7P0TAR9|A0A7P0TAR9_HUMAN Calnexin OS=Homo sapiens OX=9606 GN=CANX PE=1 SV=1;tr|A0A7P0T840|A0A7P0T840_HUMAN Calnexin OS=Homo sapiens OX=9606 GN=CANX PE=1 SV=1;tr|A0A7P0T937|A0A7P0
NaN	-2.16328	NaN	NaN	1.4542	2.40549	NaN	0.313068	0.0756412	0.999203	3.77777	13.7158	FALSE	23	23	23	51	1385500000	169.22	106.87	Q14697;F5H6X6;E9PKU7	GANAB	Neutral alpha-glucosidase AB	sp|Q14697|GANAB_HUMAN Neutral alpha-glucosidase AB OS=Homo sapiens OX=9606 GN=GANAB PE=1 SV=3;tr|F5H6X6|F5H6X6_HUMAN Neutral alpha-glucosidase AB OS=Homo sapiens OX=9606 GN=GANAB PE=1 SV=1;tr|E9PKU7|E9PKU7_HUMAN Neutral alpha-glucosidase AB OS=Homo sapiens
-0.392194	0.632266	NaN	NaN	4.63756	5.66793	NaN	0.422611	0.259818	0.999203	3.63531	12.4261	FALSE	30	30	30	80	3476000000	323.31	57.116	P07237;A0A7P0TA71;A0A7P0TA35;A0A7P0TB26;I3L4M2;A0A7P0TA97;A0A7P0T8X1;A0A7P0T9K9;A0A7P0T8J3;A0A7P0T8C0;I3L3P5;H7BZ94;A0A7P0T9U6;I3L0S0;H0Y3Z3;A0A7P0T9D6;I3L514	P4HB	Protein disulfide-isomerase	sp|P07237|PDIA1_HUMAN Protein disulfide-isomerase OS=Homo sapiens OX=9606 GN=P4HB PE=1 SV=3;tr|A0A7P0TA71|A0A7P0TA71_HUMAN Protein disulfide-isomerase OS=Homo sapiens OX=9606 GN=P4HB PE=1 SV=1;tr|A0A7P0TA35|A0A7P0TA35_HUMAN Protein disulfide-isomerase OS=H
3.20866	4.4154	NaN	NaN	4.33357	3.90716	2.05868	2.05615	0.213152	0.999203	3.57796	11.9419	FALSE	6	6	6	35	760700000	178.01	14.839	P62244;I3L3P7;I3L246;H3BN98	RPS15A	40S ribosomal protein S15a	sp|P62244|RS15A_HUMAN 40S ribosomal protein S15a OS=Homo sapiens OX=9606 GN=RPS15A PE=1 SV=2;tr|I3L3P7|I3L3P7_HUMAN 40S ribosomal protein S15a OS=Homo sapiens OX=9606 GN=RPS15A PE=1 SV=1;tr|I3L246|I3L246_HUMAN 40S ribosomal protein S15a OS=Homo sapiens OX=
NaN	1.95319	NaN	NaN	-0.296884	1.89534	-0.659901	-1.28099	0.134577	0.999203	3.44306	10.8759	FALSE	6	5	5	6	86805000	4.5495	16.536	F8VTQ5;A0A7I2V2L6;F8W6I7;A0A7I2V3R8;A0A7I2V3W0;P09651;F8VZ49;Q32P51;A0A7I2YQ85;A0A7I2V5U9;F8W646;A0A7I2YQX9;A0A2R8Y4L2	HNRNPA1;HNRNPA1L2	Heterogeneous nuclear ribonucleoprotein A1;Heterogeneous nuclear ribonucleoprotein A1, N-terminally processed;Heterogeneous nuclear ribonucleoprotein A1-like 2	tr|F8VTQ5|F8VTQ5_HUMAN Heterogeneous nuclear ribonucleoprotein A1 (Fragment) OS=Homo sapiens OX=9606 GN=HNRNPA1 PE=1 SV=1;tr|A0A7I2V2L6|A0A7I2V2L6_HUMAN Helix-destabilizing protein OS=Homo sapiens OX=9606 GN=HNRNPA1 PE=1 SV=1;tr|F8W6I7|F8W6I7_HUMAN Heterog
11.1094	12.9954	NaN	10.4832	10.4316	11.6711	9.31844	9.75233	0.498956	0.999203	3.32166	9.99816	FALSE	4	4	4	92	72373000000	92.26	13.085	A2NJV5;A0A0A0MRZ7;A0A075B6S2;A0A075B6S6;A0A075B6P5;A0A087WW87;P06310;P01615;P01614	IGKV A18;IGKV2D-26;IGKV2D-29;IGKV2D-30;IGKV2D-28;IGKV2-40	Ig kappa chain V-II region RPMI 6410;Ig kappa chain V-II region FR;Ig kappa chain V-II region Cum	sp|A2NJV5|KV229_HUMAN Immunoglobulin kappa variable 2-29 OS=Homo sapiens OX=9606 GN=IGKV2-29 PE=3 SV=2;sp|A0A0A0MRZ7|KVD26_HUMAN Immunoglobulin kappa variable 2D-26 OS=Homo sapiens OX=9606 GN=IGKV2D-26 PE=3 SV=1;sp|A0A075B6S2|KVD29_HUMAN Immunoglobulin kap
6.41148	6.99008	NaN	NaN	5.95565	6.32051	2.84592	3.49705	0.343048	0.999203	3.31497	9.95187	FALSE	11	11	11	42	2500000000	100.29	24.261	P26373	RPL13	60S ribosomal protein L13	sp|P26373|RL13_HUMAN 60S ribosomal protein L13 OS=Homo sapiens OX=9606 GN=RPL13 PE=1 SV=4
2.72625	3.00884	NaN	NaN	2.08159	3.86548	0.951376	-0.203041	0.278911	0.999203	3.17703	9.04444	FALSE	25	25	25	76	1233700000	140.92	66.601	A0A7I2V2G2;D6RCD7;P38646;A0A7I2YQB2;A0A7I2V3F7;A0A7I2V2S7;H0Y8K0	HSPA9	Stress-70 protein, mitochondrial	tr|A0A7I2V2G2|A0A7I2V2G2_HUMAN Stress-70 protein, mitochondrial OS=Homo sapiens OX=9606 GN=HSPA9 PE=1 SV=1;tr|D6RCD7|D6RCD7_HUMAN Stress-70 protein, mitochondrial OS=Homo sapiens OX=9606 GN=HSPA9 PE=1 SV=2;sp|P38646|GRP75_HUMAN Stress-70 protein, mitochond
NaN	-2.09982	NaN	NaN	3.13841	4.04757	NaN	NaN	0.301236	0.999203	3.09782	8.56122	FALSE	8	8	8	22	578520000	149.63	48.141	P27797;A0A7P0T861;K7EL50;K7EJB9	CALR	Calreticulin	sp|P27797|CALR_HUMAN Calreticulin OS=Homo sapiens OX=9606 GN=CALR PE=1 SV=1;tr|A0A7P0T861|A0A7P0T861_HUMAN Calreticulin OS=Homo sapiens OX=9606 GN=CALR PE=1 SV=1;tr|K7EL50|K7EL50_HUMAN Calreticulin OS=Homo sapiens OX=9606 GN=CALR PE=1 SV=2;tr|K7EJB9|K7EJB9
NaN	NaN	NaN	NaN	-0.292551	0.0602008	NaN	NaN	0.0347589	0.999203	3.09657	8.55383	FALSE	3	3	3	4	33028000	3.8567	23.598	Q9HCN8	SDF2L1	Stromal cell-derived factor 2-like protein 1	sp|Q9HCN8|SDF2L_HUMAN Stromal cell-derived factor 2-like protein 1 OS=Homo sapiens OX=9606 GN=SDF2L1 PE=1 SV=2
NaN	NaN	NaN	NaN	1.51676	3.20677	NaN	NaN	0.240867	0.999203	3.0262	8.14664	FALSE	8	8	8	14	260080000	42.953	20.21	A0A7P0Z497;P23284;A0A7P0TB45	PPIB	Peptidyl-prolyl cis-trans isomerase B	tr|A0A7P0Z497|A0A7P0Z497_HUMAN Peptidyl-prolyl cis-trans isomerase OS=Homo sapiens OX=9606 GN=PPIB PE=1 SV=1;sp|P23284|PPIB_HUMAN Peptidyl-prolyl cis-trans isomerase B OS=Homo sapiens OX=9606 GN=PPIB PE=1 SV=2;tr|A0A7P0TB45|A0A7P0TB45_HUMAN Peptidyl-prolyl
-1.44947	-0.455698	NaN	NaN	0.448881	1.14563	-2.14159	-2.37195	0.160579	0.999203	2.99504	7.97254	FALSE	21	21	21	42	429510000	76.772	84.333	A0A590UJ21;A0A590UJ50;Q13616;A0A590UK34;A0A590UJR3;A0A590UJ56;A0A590UJC4	CUL1	Cullin-1	tr|A0A590UJ21|A0A590UJ21_HUMAN Cullin-1 OS=Homo sapiens OX=9606 GN=CUL1 PE=1 SV=1;tr|A0A590UJ50|A0A590UJ50_HUMAN Cullin-1 OS=Homo sapiens OX=9606 GN=CUL1 PE=1 SV=1;sp|Q13616|CUL1_HUMAN Cullin-1 OS=Homo sapiens OX=9606 GN=CUL1 PE=1 SV=2;tr|A0A590UK34|A0A590
-1.97487	NaN	NaN	NaN	NaN	NaN	1.36046	-0.389881	0.128127	0.999203	2.99026	7.94619	FALSE	3	3	1	3	32703000	6.8323	32.408	E7EP32;A0A6Q8PG88;A0A7I2S2S9;Q9HAV0;P62879;C9JZN1;C9JIS1;H7C5J5;A0A6Q8PFW8;C9JXA5;A0A6Q8PFE0;A0A6Q8PFV8	GNB2;GNB4	Guanine nucleotide-binding protein subunit beta-4;Guanine nucleotide-binding protein G(I)/G(S)/G(T) subunit beta-2	tr|E7EP32|E7EP32_HUMAN Guanine nucleotide-binding protein G(I)/G(S)/G(T) subunit beta-2 OS=Homo sapiens OX=9606 GN=GNB2 PE=1 SV=1;tr|A0A6Q8PG88|A0A6Q8PG88_HUMAN Guanine nucleotide-binding protein subunit beta-4 OS=Homo sapiens OX=9606 GN=GNB4 PE=1 SV=1;tr|
1.77788	0.263055	NaN	NaN	-1.55159	-0.177416	5.1091	2.64076	0.223958	0.999203	2.93501	7.64759	FALSE	15	6	6	15	574810000	140.45	20.985	A0A2R8YGX3;A0A2R8Y5V9;P67936;A0A2R8YH90;A0A2R8YEU4;A0A2R8YE05;K7ENT6;A0A2R8YHD2	TPM4	Tropomyosin alpha-4 chain	tr|A0A2R8YGX3|A0A2R8YGX3_HUMAN Tropomyosin alpha-4 chain OS=Homo sapiens OX=9606 GN=TPM4 PE=1 SV=1;tr|A0A2R8Y5V9|A0A2R8Y5V9_HUMAN Tropomyosin alpha-4 chain OS=Homo sapiens OX=9606 GN=TPM4 PE=1 SV=1;sp|P67936|TPM4_HUMAN Tropomyosin alpha-4 chain OS=Homo sap
NaN	NaN	NaN	NaN	-0.157839	-0.106923	NaN	NaN	0.136391	0.999203	2.90834	7.50755	FALSE	9	9	9	15	182600000	67.526	57.548	P49257	LMAN1	Protein ERGIC-53	sp|P49257|LMAN1_HUMAN Protein ERGIC-53 OS=Homo sapiens OX=9606 GN=LMAN1 PE=1 SV=2
1.86923	2.74921	-1.26949	NaN	1.51528	3.05963	3.5463	1.382	0.183837	0.999203	2.89543	7.44067	FALSE	6	6	6	25	716970000	14.805	22.782	P04792;A0A6Q8PFK8;A0A6Q8PGK1;A0A6Q8PHJ6;A0A6Q8PFE7;A0A6Q8PF43;A0A6Q8PHA6;A0A6Q8PH65;A0A6Q8PGY2	HSPB1	Heat shock protein beta-1	sp|P04792|HSPB1_HUMAN Heat shock protein beta-1 OS=Homo sapiens OX=9606 GN=HSPB1 PE=1 SV=2;tr|A0A6Q8PFK8|A0A6Q8PFK8_HUMAN Heat shock protein beta-1 OS=Homo sapiens OX=9606 GN=HSPB1 PE=1 SV=1;tr|A0A6Q8PGK1|A0A6Q8PGK1_HUMAN Heat shock protein beta-1 OS=Homo
NaN	NaN	NaN	NaN	NaN	0.120027	0.556714	NaN	0.124115	0.999203	2.75954	6.77181	FALSE	2	2	2	2	15290000	1.8326	16.9	C9JXG8;C9JGV6;F6WQW2;P43487;C9JJ34	RANBP1	Ran-specific GTPase-activating protein	tr|C9JXG8|C9JXG8_HUMAN Ran-specific GTPase-activating protein (Fragment) OS=Homo sapiens OX=9606 GN=RANBP1 PE=1 SV=2;tr|C9JGV6|C9JGV6_HUMAN Ran-specific GTPase-activating protein (Fragment) OS=Homo sapiens OX=9606 GN=RANBP1 PE=1 SV=8;tr|F6WQW2|F6WQW2_HUMAN
NaN	1.47285	NaN	NaN	-3.1222	0.865782	1.69968	NaN	0.281464	0.999203	2.73887	6.67549	FALSE	8	8	8	11	104810000	50.075	33.67	P07910;G3V2Q1;G3V4C1;B4DY08;G3V4W0;G3V576;G3V2D6;A0A0G2JPF8;A0A0G2JNQ3;G3V575;G3V5V7;G3V555;B4DSU6;G3V251;G3V3K6;G3V5X6;B7ZW38;O60812;P0DMR1;B2RXH8	HNRNPC;HNRNPCL3;HNRNPCL1;HNRNPCL4;HNRNPCL2	Heterogeneous nuclear ribonucleoproteins C1/C2;Heterogeneous nuclear ribonucleoprotein C-like 3;Heterogeneous nuclear ribonucleoprotein C-like 1;Heterogeneous nuclear ribonucleoprotein C-like 4;Heterogeneous nuclear ribonucleoprotein C-like 2	sp|P07910|HNRPC_HUMAN Heterogeneous nuclear ribonucleoproteins C1/C2 OS=Homo sapiens OX=9606 GN=HNRNPC PE=1 SV=4;tr|G3V2Q1|G3V2Q1_HUMAN Heterogeneous nuclear ribonucleoproteins C1/C2 OS=Homo sapiens OX=9606 GN=HNRNPC PE=1 SV=1;tr|G3V4C1|G3V4C1_HUMAN Hetero
NaN	NaN	NaN	NaN	-0.914429	-0.778	NaN	NaN	0.0752672	0.999203	2.67762	6.39798	FALSE	4	4	4	7	47519000	4.8319	54.088	Q9BRR6;H3BRS6	ADPGK	ADP-dependent glucokinase	sp|Q9BRR6|ADPGK_HUMAN ADP-dependent glucokinase OS=Homo sapiens OX=9606 GN=ADPGK PE=1 SV=1;tr|H3BRS6|H3BRS6_HUMAN ADP-dependent glucokinase (Fragment) OS=Homo sapiens OX=9606 GN=ADPGK PE=1 SV=1
0.559602	1.15656	NaN	NaN	1.29303	3.291	0.63329	NaN	0.385596	0.999203	2.5997	6.06162	FALSE	4	4	4	16	218800000	22.122	20.777	Q04760	GLO1	Lactoylglutathione lyase	sp|Q04760|LGUL_HUMAN Lactoylglutathione lyase OS=Homo sapiens OX=9606 GN=GLO1 PE=1 SV=4
NaN	NaN	NaN	NaN	-2.08526	-1.43789	NaN	NaN	0.0243034	0.999203	2.54088	5.81944	FALSE	5	5	5	7	70019000	3.724	59.594	Q14554	PDIA5	Protein disulfide-isomerase A5	sp|Q14554|PDIA5_HUMAN Protein disulfide-isomerase A5 OS=Homo sapiens OX=9606 GN=PDIA5 PE=1 SV=1
NaN	NaN	0.791539	NaN	NaN	NaN	1.77314	0.802635	0.234319	0.999203	2.53895	5.81167	FALSE	7	7	7	6	175400000	12.071	68.041	A0A0G2JHC2;Q6NYC8	PPP1R18	Phostensin	tr|A0A0G2JHC2|A0A0G2JHC2_HUMAN PPP1R18 OS=Homo sapiens OX=9606 GN=PPP1R18 PE=1 SV=1;sp|Q6NYC8|PPR18_HUMAN Phostensin OS=Homo sapiens OX=9606 GN=PPP1R18 PE=1 SV=1
NaN	NaN	NaN	NaN	-0.45464	1.34425	NaN	NaN	0.224297	0.999203	2.47615	5.56411	FALSE	9	9	9	15	234470000	323.31	61.049	P13674	P4HA1	Prolyl 4-hydroxylase subunit alpha-1	sp|P13674|P4HA1_HUMAN Prolyl 4-hydroxylase subunit alpha-1 OS=Homo sapiens OX=9606 GN=P4HA1 PE=1 SV=2
2.83769	4.10974	NaN	NaN	3.64525	1.66856	1.51263	0.0450914	0.374109	0.999203	2.45172	5.47067	FALSE	8	8	8	34	716350000	132.27	20.775	D6RAN4;P32969;A0A2R8Y5Y7;H0Y9V9	RPL9	60S ribosomal protein L9	tr|D6RAN4|D6RAN4_HUMAN 60S ribosomal protein L9 (Fragment) OS=Homo sapiens OX=9606 GN=RPL9 PE=1 SV=8;sp|P32969|RL9_HUMAN 60S ribosomal protein L9 OS=Homo sapiens OX=9606 GN=RPL9P9 PE=1 SV=1;tr|A0A2R8Y5Y7|A0A2R8Y5Y7_HUMAN 60S ribosomal protein L9 OS=Homo sa
NaN	NaN	NaN	NaN	-1.61271	-0.994617	NaN	NaN	0.11956	0.999203	2.44576	5.44812	FALSE	3	3	3	5	39731000	5.518	62.248	A0A3B3IRW2;A0A3B3IRK6;Q13724;A0A3B3IS52;A0A8I5KTK5	MOGS	Mannosyl-oligosaccharide glucosidase	tr|A0A3B3IRW2|A0A3B3IRW2_HUMAN Mannosyl-oligosaccharide glucosidase OS=Homo sapiens OX=9606 GN=MOGS PE=1 SV=1;tr|A0A3B3IRK6|A0A3B3IRK6_HUMAN Mannosyl-oligosaccharide glucosidase (Fragment) OS=Homo sapiens OX=9606 GN=MOGS PE=1 SV=1;sp|Q13724|MOGS_HUMAN Mann
2.52789	4.37876	NaN	NaN	3.41202	4.05294	2.79782	NaN	0.468936	0.999203	2.41367	5.32829	FALSE	5	5	5	24	540110000	15.504	15.197	E7ETK0;A0A2R8Y849;A0A2R8YD14;P62847;A0A2R8Y8A0	RPS24	40S ribosomal protein S24	tr|E7ETK0|E7ETK0_HUMAN 40S ribosomal protein S24 OS=Homo sapiens OX=9606 GN=RPS24 PE=1 SV=1;tr|A0A2R8Y849|A0A2R8Y849_HUMAN 40S ribosomal protein S24 OS=Homo sapiens OX=9606 GN=RPS24 PE=1 SV=1;tr|A0A2R8YD14|A0A2R8YD14_HUMAN 40S ribosomal protein S24 OS=Homo
1.08057	5.36529	NaN	NaN	4.39264	4.72316	NaN	0.215518	0.532898	0.999203	2.40808	5.30768	FALSE	8	8	8	25	843520000	55.812	16.572	P12273	PIP	Prolactin-inducible protein	sp|P12273|PIP_HUMAN Prolactin-inducible protein OS=Homo sapiens OX=9606 GN=PIP PE=1 SV=1
NaN	NaN	NaN	NaN	-0.881651	0.187411	NaN	NaN	0.146778	0.999203	2.38786	5.23381	FALSE	2	2	2	3	29493000	2.0638	62.88	Q96RQ9	IL4I1	L-amino-acid oxidase	sp|Q96RQ9|OXLA_HUMAN L-amino-acid oxidase OS=Homo sapiens OX=9606 GN=IL4I1 PE=1 SV=1
NaN	1.42769	NaN	NaN	3.89088	-0.355765	NaN	NaN	0.403092	0.999203	2.38312	5.21664	FALSE	3	3	3	8	145520000	59.896	7.0861	C9J0E4;P01040	CSTA	Cystatin-A;Cystatin-A, N-terminally processed	tr|C9J0E4|C9J0E4_HUMAN Cystatin-A OS=Homo sapiens OX=9606 GN=CSTA PE=1 SV=1;sp|P01040|CYTA_HUMAN Cystatin-A OS=Homo sapiens OX=9606 GN=CSTA PE=1 SV=1
0.864457	3.93118	NaN	NaN	2.53516	4.23243	2.1646	NaN	0.471918	0.999203	2.37368	5.18261	FALSE	3	3	3	7	155410000	7.3922	13.742	P62851	RPS25	40S ribosomal protein S25	sp|P62851|RS25_HUMAN 40S ribosomal protein S25 OS=Homo sapiens OX=9606 GN=RPS25 PE=1 SV=1
-0.885501	2.46328	NaN	NaN	2.3659	3.28063	NaN	2.76943	0.414762	0.999203	2.354	5.11238	FALSE	17	2	1	6	396830000	4.0427	50.282	sp|Cont_Q2HJ86|TBA1D_BOVIN;Q71U36;P0DPH8;P0DPH7;Q6PEY2	TUBA1A;TUBA3E	Tubulin alpha-1A chain;Tubulin alpha-3E chain	sp|Cont_Q2HJ86|TBA1D_BOVIN Tubulin alpha-1D chain OS=Bos taurus OX=9913 GN=TUBA1D PE=1 SV=1;sp|Q71U36|TBA1A_HUMAN Tubulin alpha-1A chain OS=Homo sapiens OX=9606 GN=TUBA1A PE=1 SV=1;sp|P0DPH8|TBA3D_HUMAN Tubulin alpha-3D chain OS=Homo sapiens OX=9606 GN=TUB
3.23884	4.33424	NaN	NaN	2.51404	5.99325	NaN	1.90865	0.535829	0.999203	2.30743	4.95	FALSE	6	6	6	14	295420000	74.449	5.0526	P62328	TMSB4X	Thymosin beta-4;Hematopoietic system regulatory peptide	sp|P62328|TYB4_HUMAN Thymosin beta-4 OS=Homo sapiens OX=9606 GN=TMSB4X PE=1 SV=2
NaN	NaN	NaN	-2.92036	-0.773365	-0.879082	NaN	NaN	0.153339	0.999203	2.30529	4.94267	FALSE	2	2	2	3	10068000	1.585	28.766	P15259;P18669	PGAM2;PGAM1	Phosphoglycerate mutase 2;Phosphoglycerate mutase 1	sp|P15259|PGAM2_HUMAN Phosphoglycerate mutase 2 OS=Homo sapiens OX=9606 GN=PGAM2 PE=1 SV=3;sp|P18669|PGAM1_HUMAN Phosphoglycerate mutase 1 OS=Homo sapiens OX=9606 GN=PGAM1 PE=1 SV=2
NaN	NaN	NaN	NaN	-0.856108	0.803424	NaN	NaN	0.187764	0.999203	2.27662	4.84543	FALSE	4	4	4	6	68540000	23.503	47.628	Q8NBS9	TXNDC5	Thioredoxin domain-containing protein 5	sp|Q8NBS9|TXND5_HUMAN Thioredoxin domain-containing protein 5 OS=Homo sapiens OX=9606 GN=TXNDC5 PE=1 SV=2
NaN	-1.67797	NaN	NaN	0.636516	-0.127664	NaN	NaN	0.285632	0.999203	2.25594	4.77646	FALSE	4	4	4	4	29014000	4.7106	40.513	Q9UBS4;A0A7P0T9E8;H7C2Y5	DNAJB11	DnaJ homolog subfamily B member 11	sp|Q9UBS4|DJB11_HUMAN DnaJ homolog subfamily B member 11 OS=Homo sapiens OX=9606 GN=DNAJB11 PE=1 SV=1;tr|A0A7P0T9E8|A0A7P0T9E8_HUMAN DnaJ homolog subfamily B member 11 OS=Homo sapiens OX=9606 GN=DNAJB11 PE=1 SV=1;tr|H7C2Y5|H7C2Y5_HUMAN DnaJ_C domain-contai
4.91866	6.99294	NaN	NaN	5.98327	6.65095	3.01876	NaN	0.610803	0.999203	2.25594	4.77645	FALSE	4	4	4	54	1952500000	41.647	14.558	E7EPB3;P50914	RPL14	60S ribosomal protein L14	tr|E7EPB3|E7EPB3_HUMAN 60S ribosomal protein L14 OS=Homo sapiens OX=9606 GN=RPL14 PE=1 SV=1;sp|P50914|RL14_HUMAN 60S ribosomal protein L14 OS=Homo sapiens OX=9606 GN=RPL14 PE=1 SV=4
NaN	NaN	NaN	NaN	-2.8312	-2.45734	NaN	NaN	0.0226684	0.999203	2.24922	4.75426	FALSE	2	2	1	2	3807600	1.4455	34.288	A0A140T955;A0A140T933;A0A1W2PPQ2;A0A1W2PRT9;Q53Z42;A0A140T9I0;A0A140T9X5;A0A140T913	HLA-A		tr|A0A140T955|A0A140T955_HUMAN HLA class I histocompatibility antigen, A alpha chain OS=Homo sapiens OX=9606 GN=HLA-A PE=1 SV=1;tr|A0A140T933|A0A140T933_HUMAN HLA class I histocompatibility antigen, A alpha chain (Fragment) OS=Homo sapiens OX=9606 GN=HLA-A
NaN	-2.14439	NaN	NaN	0.135621	-1.41206	NaN	NaN	0.0739781	0.999203	2.23778	4.71671	FALSE	2	2	2	4	23583000	2.0478	27.688	A0A7I2V673;A0A7I2YQX6;E9PKT6;A0A7I2YQ92;A0A7I2V2L7;A0A087X0D5;A0A7I2V4X5;A0A7I2V3E8;P09668	CTSH	Pro-cathepsin H;Cathepsin H mini chain;Cathepsin H;Cathepsin H heavy chain;Cathepsin H light chain	tr|A0A7I2V673|A0A7I2V673_HUMAN Pro-cathepsin H OS=Homo sapiens OX=9606 GN=CTSH PE=1 SV=1;tr|A0A7I2YQX6|A0A7I2YQX6_HUMAN Pro-cathepsin H OS=Homo sapiens OX=9606 GN=CTSH PE=1 SV=1;tr|E9PKT6|E9PKT6_HUMAN Pro-cathepsin H OS=Homo sapiens OX=9606 GN=CTSH PE=1 SV
NaN	NaN	NaN	NaN	-0.561716	-0.746041	NaN	NaN	0.177763	0.999203	2.23206	4.69804	FALSE	5	5	5	7	66898000	323.31	39.916	A0A8I5KU76;A0A8I5KW59;Q9BS26;A0A8I5KVZ0	ERP44	Endoplasmic reticulum resident protein 44	tr|A0A8I5KU76|A0A8I5KU76_HUMAN Endoplasmic reticulum resident protein 44 OS=Homo sapiens OX=9606 GN=ERP44 PE=1 SV=1;tr|A0A8I5KW59|A0A8I5KW59_HUMAN Endoplasmic reticulum resident protein 44 OS=Homo sapiens OX=9606 GN=ERP44 PE=1 SV=1;sp|Q9BS26|ERP44_HUMAN En
NaN	NaN	NaN	NaN	-1.01977	0.728863	NaN	NaN	0.175203	0.999203	2.19908	4.59187	FALSE	5	5	5	5	75702000	16.434	71.635	Q8NBJ5;M0QX72;A0A8I5QKL8;A0A8I5QL08	COLGALT1	Procollagen galactosyltransferase 1	sp|Q8NBJ5|GT251_HUMAN Procollagen galactosyltransferase 1 OS=Homo sapiens OX=9606 GN=COLGALT1 PE=1 SV=1;tr|M0QX72|M0QX72_HUMAN Procollagen galactosyltransferase 1 (Fragment) OS=Homo sapiens OX=9606 GN=COLGALT1 PE=1 SV=2;tr|A0A8I5QKL8|A0A8I5QKL8_HUMAN Proco
NaN	NaN	NaN	NaN	NaN	NaN	-2.50322	-0.611618	0.104567	0.999203	2.19102	4.56628	FALSE	6	6	6	7	102540000	69.34	101.82	F6RY50;Q96FS4	SIPA1	Signal-induced proliferation-associated protein 1	tr|F6RY50|F6RY50_HUMAN Signal-induced proliferation-associated protein 1 OS=Homo sapiens OX=9606 GN=SIPA1 PE=1 SV=1;sp|Q96FS4|SIPA1_HUMAN Signal-induced proliferation-associated protein 1 OS=Homo sapiens OX=9606 GN=SIPA1 PE=1 SV=1
NaN	-0.405374	NaN	NaN	-2.36569	-0.654268	-1.16323	NaN	0.253374	0.999203	2.18334	4.54205	FALSE	4	4	4	7	42816000	16.02	35.076	P63244;D6R9L0;H0Y8W2;J3KPE3;H0YAM7;D6R9Z1;H0YAF8;D6RHH4;D6RFX4;D6RFZ9;H0Y8R5;D6RAC2;E9PD14;D6RAU2;D6REE5	GNB2L1	Guanine nucleotide-binding protein subunit beta-2-like 1;Guanine nucleotide-binding protein subunit beta-2-like 1, N-terminally processed	sp|P63244|RACK1_HUMAN Receptor of activated protein C kinase 1 OS=Homo sapiens OX=9606 GN=RACK1 PE=1 SV=3;tr|D6R9L0|D6R9L0_HUMAN Receptor of-activated protein C kinase 1 (Fragment) OS=Homo sapiens OX=9606 GN=RACK1 PE=1 SV=1;tr|H0Y8W2|H0Y8W2_HUMAN Receptor
NaN	-6.24022	-2.91206	-3.56564	NaN	NaN	0.240739	-1.56016	0.265746	0.999203	2.13908	4.40481	FALSE	18	18	18	24	297100000	294.84	274.38	A0A494BZV2;Q6WCQ1;J3KSW8;H0Y2S9	MPRIP	Myosin phosphatase Rho-interacting protein	tr|A0A494BZV2|A0A494BZV2_HUMAN Myosin phosphatase Rho-interacting protein OS=Homo sapiens OX=9606 GN=MPRIP PE=1 SV=1;sp|Q6WCQ1|MPRIP_HUMAN Myosin phosphatase Rho-interacting protein OS=Homo sapiens OX=9606 GN=MPRIP PE=1 SV=3;tr|J3KSW8|J3KSW8_HUMAN Myosin p
-1.1596	0.38668	NaN	NaN	0.156908	0.848662	-0.911551	NaN	0.182652	0.999203	2.13531	4.3933	FALSE	9	9	9	14	159060000	29.603	26.669	P60174;U3KPZ0	TPI1	Triosephosphate isomerase	sp|P60174|TPIS_HUMAN Triosephosphate isomerase OS=Homo sapiens OX=9606 GN=TPI1 PE=1 SV=4;tr|U3KPZ0|U3KPZ0_HUMAN Triosephosphate isomerase (Fragment) OS=Homo sapiens OX=9606 GN=TPI1 PE=1 SV=1
2.16376	3.22231	NaN	-1.67062	2.30044	2.78995	-0.0290738	0.472429	0.399142	0.999203	2.13492	4.39211	FALSE	23	21	10	76	1413100000	130.42	83.263	P08238	HSP90AB1	Heat shock protein HSP 90-beta	sp|P08238|HS90B_HUMAN Heat shock protein HSP 90-beta OS=Homo sapiens OX=9606 GN=HSP90AB1 PE=1 SV=4
NaN	0.0290254	NaN	NaN	NaN	-0.644663	0.632995	NaN	0.337001	0.999203	2.10219	4.29361	FALSE	3	3	3	5	30217000	3.0018	13.802	P49773;D6REP8;D6RE99;H0YC49;D6RD60;A0A6Q8PGQ8	HINT1	Histidine triad nucleotide-binding protein 1	sp|P49773|HINT1_HUMAN Adenosine 5-monophosphoramidase HINT1 OS=Homo sapiens OX=9606 GN=HINT1 PE=1 SV=2;tr|D6REP8|D6REP8_HUMAN Adenosine 5-monophosphoramidase HINT1 OS=Homo sapiens OX=9606 GN=HINT1 PE=1 SV=1;tr|D6RE99|D6RE99_HUMAN Adenosine 5-monophospho
0.14249	1.98812	NaN	NaN	1.01726	4.04685	1.48476	NaN	0.436376	0.999203	2.10169	4.29212	FALSE	8	8	8	18	243600000	23.685	18.012	P62937;F8WE65;C9J5S7	PPIA	Peptidyl-prolyl cis-trans isomerase A;Peptidyl-prolyl cis-trans isomerase A, N-terminally processed;Peptidyl-prolyl cis-trans isomerase	sp|P62937|PPIA_HUMAN Peptidyl-prolyl cis-trans isomerase A OS=Homo sapiens OX=9606 GN=PPIA PE=1 SV=2;tr|F8WE65|F8WE65_HUMAN Peptidyl-prolyl cis-trans isomerase OS=Homo sapiens OX=9606 GN=PPIA PE=1 SV=1;tr|C9J5S7|C9J5S7_HUMAN Peptidyl-prolyl cis-trans isome
NaN	NaN	NaN	NaN	-0.900582	-1.1822	NaN	NaN	0.126484	0.999203	2.08489	4.24241	FALSE	2	2	2	2	5406400	6.865	28.235	Q5RKV6	EXOSC6	Exosome complex component MTR3	sp|Q5RKV6|EXOS6_HUMAN Exosome complex component MTR3 OS=Homo sapiens OX=9606 GN=EXOSC6 PE=1 SV=1
2.48821	2.27569	NaN	NaN	0.763389	2.49665	0.534759	0.169238	0.354243	0.999203	2.08443	4.24108	FALSE	3	3	3	9	141960000	12.517	16.06	P39019	RPS19	40S ribosomal protein S19	sp|P39019|RS19_HUMAN 40S ribosomal protein S19 OS=Homo sapiens OX=9606 GN=RPS19 PE=1 SV=2
5.0191	4.64649	NaN	-0.505451	4.11542	4.67842	1.35528	2.00662	0.449552	0.999203	2.08277	4.23621	FALSE	17	17	0	134	4393500000	323.31	50.151	P68363	TUBA1B	Tubulin alpha-1B chain	sp|P68363|TBA1B_HUMAN Tubulin alpha-1B chain OS=Homo sapiens OX=9606 GN=TUBA1B PE=1 SV=1
NaN	NaN	NaN	NaN	-2.21413	-0.216406	NaN	NaN	0.185341	0.999203	2.08098	4.23095	FALSE	7	7	7	8	57116000	4.8867	57.579	Q13217;X6R9L0	DNAJC3	DnaJ homolog subfamily C member 3	sp|Q13217|DNJC3_HUMAN DnaJ homolog subfamily C member 3 OS=Homo sapiens OX=9606 GN=DNAJC3 PE=1 SV=1;tr|X6R9L0|X6R9L0_HUMAN DnaJ homolog subfamily C member 3 OS=Homo sapiens OX=9606 GN=DNAJC3 PE=1 SV=1
NaN	2.26714	NaN	NaN	1.70619	2.37558	NaN	NaN	0.497665	0.999203	2.02597	4.07266	FALSE	3	3	3	4	48602000	3.2688	7.8553	P22531;Q96RM1;P35326;P35325;P22532;Q9BYE4	SPRR2E;SPRR2F;SPRR2A;SPRR2B;SPRR2D;SPRR2G	Small proline-rich protein 2E;Small proline-rich protein 2F;Small proline-rich protein 2A;Small proline-rich protein 2B;Small proline-rich protein 2D;Small proline-rich protein 2G	sp|P22531|SPR2E_HUMAN Small proline-rich protein 2E OS=Homo sapiens OX=9606 GN=SPRR2E PE=2 SV=2;sp|Q96RM1|SPR2F_HUMAN Small proline-rich protein 2F OS=Homo sapiens OX=9606 GN=SPRR2F PE=3 SV=1;sp|P35326|SPR2A_HUMAN Small proline-rich protein 2A OS=Homo sapi
0.965274	-0.833787	0.992277	NaN	1.97996	0.376141	1.89656	-0.994687	0.300461	0.999203	2.02299	4.06425	FALSE	5	5	5	14	236410000	7.2278	14.716	P09382	LGALS1	Galectin-1	sp|P09382|LEG1_HUMAN Galectin-1 OS=Homo sapiens OX=9606 GN=LGALS1 PE=1 SV=2
NaN	NaN	NaN	NaN	NaN	-0.0547981	-0.513595	NaN	0.223136	0.999203	2.01147	4.03192	FALSE	3	3	3	3	31402000	3.7722	46.153	P60842;J3KSZ0;J3KTB5;J3QS69;J3KT12	EIF4A1	Eukaryotic initiation factor 4A-I	sp|P60842|IF4A1_HUMAN Eukaryotic initiation factor 4A-I OS=Homo sapiens OX=9606 GN=EIF4A1 PE=1 SV=1;tr|J3KSZ0|J3KSZ0_HUMAN Eukaryotic initiation factor 4A-I (Fragment) OS=Homo sapiens OX=9606 GN=EIF4A1 PE=1 SV=1;tr|J3KTB5|J3KTB5_HUMAN RNA helicase (Fragmen
6.42104	6.9797	NaN	NaN	5.34337	6.65996	3.47439	NaN	0.680167	0.999203	1.98733	3.96502	FALSE	3	3	3	16	963140000	42.752	10.127	E9PJD9;E9PLL6;P46776	RPL27A	60S ribosomal protein L27a	tr|E9PJD9|E9PJD9_HUMAN 60S ribosomal protein L27a OS=Homo sapiens OX=9606 GN=RPL27A PE=1 SV=1;tr|E9PLL6|E9PLL6_HUMAN 60S ribosomal protein L27a OS=Homo sapiens OX=9606 GN=RPL27A PE=1 SV=1;sp|P46776|RL27A_HUMAN 60S ribosomal protein L27a OS=Homo sapiens OX=
5.89397	6.24655	NaN	NaN	5.60607	5.45324	1.53534	NaN	0.651054	0.999203	1.97831	3.94033	FALSE	7	7	6	37	1465000000	15.214	21.364	P16403;P10412;P16402;P22492;Q02539	HIST1H1C;HIST1H1E;HIST1H1D;HIST1H1T;HIST1H1A	Histone H1.2;Histone H1.4;Histone H1.3;Histone H1t;Histone H1.1	sp|P16403|H12_HUMAN Histone H1.2 OS=Homo sapiens OX=9606 GN=H1-2 PE=1 SV=2;sp|P10412|H14_HUMAN Histone H1.4 OS=Homo sapiens OX=9606 GN=H1-4 PE=1 SV=2;sp|P16402|H13_HUMAN Histone H1.3 OS=Homo sapiens OX=9606 GN=H1-3 PE=1 SV=2;sp|P22492|H1T_HUMAN Histone H1t
NaN	NaN	NaN	NaN	-1.34313	-1.5567	NaN	NaN	0.147685	0.999203	1.97564	3.93304	FALSE	2	2	2	2	12278000	4.1266	83.393	Q32P28;H7C2W6	LEPRE1	Prolyl 3-hydroxylase 1	sp|Q32P28|P3H1_HUMAN Prolyl 3-hydroxylase 1 OS=Homo sapiens OX=9606 GN=P3H1 PE=1 SV=2;tr|H7C2W6|H7C2W6_HUMAN Prolyl 3-hydroxylase 1 (Fragment) OS=Homo sapiens OX=9606 GN=P3H1 PE=1 SV=1
NaN	-2.97277	NaN	NaN	-1.43421	-0.326414	NaN	NaN	0.225944	0.999203	1.92085	3.78645	FALSE	12	3	3	6	37797000	3.325	47.349	A0A7P0T945;C9J2C0;Q9NY65;A0A7P0TA31	TUBA8	Tubulin alpha-8 chain	tr|A0A7P0T945|A0A7P0T945_HUMAN Tubulin alpha chain OS=Homo sapiens OX=9606 GN=TUBA8 PE=1 SV=1;tr|C9J2C0|C9J2C0_HUMAN Tubulin alpha chain (Fragment) OS=Homo sapiens OX=9606 GN=TUBA8 PE=1 SV=1;sp|Q9NY65|TBA8_HUMAN Tubulin alpha-8 chain OS=Homo sapiens OX=960
2.47592	4.18797	NaN	NaN	3.21811	4.23264	NaN	0.50573	0.579557	0.999203	1.87247	3.66159	FALSE	9	9	9	44	1049400000	70.613	31.324	P15880;H0YEN5;E9PQD7;E9PMM9	RPS2	40S ribosomal protein S2	sp|P15880|RS2_HUMAN 40S ribosomal protein S2 OS=Homo sapiens OX=9606 GN=RPS2 PE=1 SV=2;tr|H0YEN5|H0YEN5_HUMAN 40S ribosomal protein S2 (Fragment) OS=Homo sapiens OX=9606 GN=RPS2 PE=1 SV=1;tr|E9PQD7|E9PQD7_HUMAN 40S ribosomal protein S2 OS=Homo sapiens OX=9
-3.8833	NaN	-2.79788	-2.39399	NaN	NaN	-0.262805	0.878596	0.336439	0.999203	1.82048	3.532	FALSE	15	15	15	17	226950000	56.601	110.04	Q9P0K7	RAI14	Ankycorbin	sp|Q9P0K7|RAI14_HUMAN Ankycorbin OS=Homo sapiens OX=9606 GN=RAI14 PE=1 SV=2
NaN	NaN	NaN	NaN	-1.87276	-0.370911	NaN	NaN	0.164031	0.999203	1.81104	3.50895	FALSE	3	3	3	5	10489000	4.5983	21.778	F8VYN9;P40616;B4DZG7	ARL1	ADP-ribosylation factor-like protein 1	tr|F8VYN9|F8VYN9_HUMAN ADP-ribosylation factor-like protein 1 OS=Homo sapiens OX=9606 GN=ARL1 PE=1 SV=1;sp|P40616|ARL1_HUMAN ADP-ribosylation factor-like protein 1 OS=Homo sapiens OX=9606 GN=ARL1 PE=1 SV=1;tr|B4DZG7|B4DZG7_HUMAN ADP-ribosylation factor-lik
NaN	-0.595272	NaN	NaN	0.910047	-1.11469	NaN	NaN	0.352898	0.999203	1.7995	3.48101	FALSE	13	13	13	33	293660000	109.93	81.744	P14923	JUP	Junction plakoglobin	sp|P14923|PLAK_HUMAN Junction plakoglobin OS=Homo sapiens OX=9606 GN=JUP PE=1 SV=3
-0.377301	-0.68538	NaN	NaN	-0.0792412	0.0173772	-0.13858	NaN	0.36923	0.999203	1.79771	3.47669	FALSE	5	5	5	12	108690000	9.9167	46.306	G5E972;P42167;H0YJH7;P42166	TMPO	Lamina-associated polypeptide 2, isoforms beta/gamma;Thymopoietin;Thymopentin;Lamina-associated polypeptide 2, isoform alpha;Thymopoietin;Thymopentin	tr|G5E972|G5E972_HUMAN Lamina-associated polypeptide 2, isoforms beta/gamma OS=Homo sapiens OX=9606 GN=TMPO PE=1 SV=1;sp|P42167|LAP2B_HUMAN Lamina-associated polypeptide 2, isoforms beta/gamma OS=Homo sapiens OX=9606 GN=TMPO PE=1 SV=2;tr|H0YJH7|H0YJH7_HUMA
0.11856	2.94794	NaN	3.57017	-0.549464	1.11595	4.03288	4.52995	0.452798	0.999203	1.79305	3.46547	FALSE	8	8	8	38	1004500000	93.561	16.837	P0DP25;P0DP24;P0DP23;E7EMB3;G3V361;A0A590UJI2;Q96HY3;A0A590UJC0;G3V226	CALM2;CALM1		sp|P0DP25|CALM3_HUMAN Calmodulin-3 OS=Homo sapiens OX=9606 GN=CALM3 PE=1 SV=1;sp|P0DP24|CALM2_HUMAN Calmodulin-2 OS=Homo sapiens OX=9606 GN=CALM2 PE=1 SV=1;sp|P0DP23|CALM1_HUMAN Calmodulin-1 OS=Homo sapiens OX=9606 GN=CALM1 PE=1 SV=1;tr|E7EMB3|E7EMB3_HUMAN
-4.18782	-5.92508	-2.18007	NaN	NaN	-5.79421	-0.235023	-1.58373	0.253863	0.999203	1.79145	3.46162	FALSE	22	20	20	20	316530000	16.555	274.02	A0A804HK76;O75369;E7EN95;A0A804HL72	FLNB	Filamin-B	tr|A0A804HK76|A0A804HK76_HUMAN Filamin-B OS=Homo sapiens OX=9606 GN=FLNB PE=1 SV=1;sp|O75369|FLNB_HUMAN Filamin-B OS=Homo sapiens OX=9606 GN=FLNB PE=1 SV=2;tr|E7EN95|E7EN95_HUMAN Filamin-B OS=Homo sapiens OX=9606 GN=FLNB PE=1 SV=1;tr|A0A804HL72|A0A804HL72_
NaN	1.10142	NaN	NaN	-0.279846	-0.460136	NaN	NaN	0.420695	0.999203	1.78863	3.45488	FALSE	2	2	2	8	35113000	2.1088	38.535	A0A7I2YQT5;A0A7I2V6E3;A0A7I2V466;A0A7I2V2Q8;P53634;A0A7I2V5C5;H0YCY8	CTSC	Dipeptidyl peptidase 1;Dipeptidyl peptidase 1 exclusion domain chain;Dipeptidyl peptidase 1 heavy chain;Dipeptidyl peptidase 1 light chain	tr|A0A7I2YQT5|A0A7I2YQT5_HUMAN Dipeptidyl peptidase 1 OS=Homo sapiens OX=9606 GN=CTSC PE=1 SV=1;tr|A0A7I2V6E3|A0A7I2V6E3_HUMAN dipeptidyl-peptidase I OS=Homo sapiens OX=9606 GN=CTSC PE=1 SV=1;tr|A0A7I2V466|A0A7I2V466_HUMAN Dipeptidyl peptidase 1 OS=Homo sa
-1.25281	-3.13117	NaN	NaN	NaN	-1.01491	-0.585856	-1.14016	0.251511	0.999203	1.77136	3.41376	FALSE	12	12	12	19	108710000	43.02	70.288	P13796	LCP1	Plastin-2	sp|P13796|PLSL_HUMAN Plastin-2 OS=Homo sapiens OX=9606 GN=LCP1 PE=1 SV=6
NaN	-2.57814	NaN	NaN	-0.307379	-2.43463	NaN	NaN	0.28397	0.999203	1.7631	3.39427	FALSE	2	2	2	7	37623000	1.9432	35.422	P08574	CYC1	Cytochrome c1, heme protein, mitochondrial	sp|P08574|CY1_HUMAN Cytochrome c1, heme protein, mitochondrial OS=Homo sapiens OX=9606 GN=CYC1 PE=1 SV=3
NaN	NaN	NaN	NaN	NaN	NaN	-2.08229	-1.396	0.153942	0.999203	1.73396	3.32639	FALSE	3	3	3	3	24396000	9.8983	72.758	R4GN15;Q9BRR9	ARHGAP9	Rho GTPase-activating protein 9	tr|R4GN15|R4GN15_HUMAN Rho GTPase-activating protein 9 OS=Homo sapiens OX=9606 GN=ARHGAP9 PE=1 SV=2;sp|Q9BRR9|RHG09_HUMAN Rho GTPase-activating protein 9 OS=Homo sapiens OX=9606 GN=ARHGAP9 PE=1 SV=2
NaN	1.95601	NaN	NaN	0.609871	2.21611	NaN	NaN	0.558046	0.999203	1.73281	3.32376	FALSE	2	2	2	6	44917000	3.1629	10.113	H3BSQ5;H3BSK9;H3BUF6;Q8WWM7;H3BUE3	ATXN2L	Ataxin-2-like protein	tr|H3BSQ5|H3BSQ5_HUMAN Ataxin-2-like protein (Fragment) OS=Homo sapiens OX=9606 GN=ATXN2L PE=1 SV=1;tr|H3BSK9|H3BSK9_HUMAN Ataxin-2-like protein (Fragment) OS=Homo sapiens OX=9606 GN=ATXN2L PE=1 SV=1;tr|H3BUF6|H3BUF6_HUMAN Ataxin-2-like protein OS=Homo sap
NaN	-0.47742	NaN	NaN	NaN	0.962112	NaN	-0.415635	0.469038	0.999203	1.71763	3.28895	FALSE	3	3	3	2	20120000	4.2294	21.883	C9JQV0;Q9BRJ6;H7C0T1;H7C2R9	C7orf50	Uncharacterized protein C7orf50	tr|C9JQV0|C9JQV0_HUMAN Uncharacterized protein C7orf50 (Fragment) OS=Homo sapiens OX=9606 GN=C7orf50 PE=1 SV=1;sp|Q9BRJ6|CG050_HUMAN Uncharacterized protein C7orf50 OS=Homo sapiens OX=9606 GN=C7orf50 PE=1 SV=1;tr|H7C0T1|H7C0T1_HUMAN Uncharacterized protein
3.55841	3.88853	NaN	NaN	3.53626	3.25747	0.0279008	NaN	0.630275	0.999203	1.70687	3.26452	FALSE	6	6	6	26	738880000	97.454	17.222	P62277;J3KMX5;E9PS50	RPS13	40S ribosomal protein S13	sp|P62277|RS13_HUMAN 40S ribosomal protein S13 OS=Homo sapiens OX=9606 GN=RPS13 PE=1 SV=2;tr|J3KMX5|J3KMX5_HUMAN 40S ribosomal protein S13 OS=Homo sapiens OX=9606 GN=RPS13 PE=1 SV=1;tr|E9PS50|E9PS50_HUMAN 40S ribosomal protein S13 (Fragment) OS=Homo sapien
3.34298	5.13665	NaN	-0.739507	1.99705	4.15593	0.754938	2.0201	0.520672	0.999203	1.69734	3.24302	FALSE	10	10	10	80	2127400000	82.281	27.045	A0A2R8Y6J3;P46777	RPL5	60S ribosomal protein L5	tr|A0A2R8Y6J3|A0A2R8Y6J3_HUMAN 60S ribosomal protein L5 (Fragment) OS=Homo sapiens OX=9606 GN=RPL5 PE=1 SV=1;sp|P46777|RL5_HUMAN 60S ribosomal protein L5 OS=Homo sapiens OX=9606 GN=RPL5 PE=1 SV=3
1.96338	1.32773	NaN	NaN	-1.58946	1.0889	1.43646	-1.02786	0.453795	0.999203	1.67096	3.18426	FALSE	9	9	7	28	265050000	132.31	49.229	P31943;G8JLB6;E9PCY7;H0YB39;D6RIU0;D6RBM0	HNRNPH1	Heterogeneous nuclear ribonucleoprotein H;Heterogeneous nuclear ribonucleoprotein H, N-terminally processed	sp|P31943|HNRH1_HUMAN Heterogeneous nuclear ribonucleoprotein H OS=Homo sapiens OX=9606 GN=HNRNPH1 PE=1 SV=4;tr|G8JLB6|G8JLB6_HUMAN Heterogeneous nuclear ribonucleoprotein H OS=Homo sapiens OX=9606 GN=HNRNPH1 PE=1 SV=1;tr|E9PCY7|E9PCY7_HUMAN Heterogeneous
1.08256	1.3597	NaN	-0.66036	1.6914	1.52005	-0.0402666	-0.213339	0.355626	0.999203	1.63977	3.11616	FALSE	9	9	9	27	276620000	43.503	23.772	O95816	BAG2	BAG family molecular chaperone regulator 2	sp|O95816|BAG2_HUMAN BAG family molecular chaperone regulator 2 OS=Homo sapiens OX=9606 GN=BAG2 PE=1 SV=1
NaN	-1.08524	NaN	NaN	-0.300185	1.46043	NaN	NaN	0.380174	0.999203	1.63814	3.11264	FALSE	12	12	12	30	343890000	69.975	68.569	P04843;B7Z4L4	RPN1	Dolichyl-diphosphooligosaccharide--protein glycosyltransferase subunit 1	sp|P04843|RPN1_HUMAN Dolichyl-diphosphooligosaccharide--protein glycosyltransferase subunit 1 OS=Homo sapiens OX=9606 GN=RPN1 PE=1 SV=1;tr|B7Z4L4|B7Z4L4_HUMAN Dolichyl-diphosphooligosaccharide--protein glycosyltransferase subunit 1 OS=Homo sapiens OX=9606
NaN	-4.34276	-4.12474	NaN	NaN	-5.35868	-2.5941	-2.31718	0.145343	0.999203	1.63728	3.11078	FALSE	5	5	5	10	42760000	17.628	200.03	O43166;F5GYF8	SIPA1L1	Signal-induced proliferation-associated 1-like protein 1	sp|O43166|SI1L1_HUMAN Signal-induced proliferation-associated 1-like protein 1 OS=Homo sapiens OX=9606 GN=SIPA1L1 PE=1 SV=4;tr|F5GYF8|F5GYF8_HUMAN Signal-induced proliferation-associated 1-like protein 1 OS=Homo sapiens OX=9606 GN=SIPA1L1 PE=1 SV=1
-4.88886	-3.57653	NaN	NaN	NaN	-1.78973	NaN	NaN	0.0268249	0.999203	1.56925	2.9675	FALSE	5	5	5	8	38992000	3.8349	122.85	Q9BSJ8	ESYT1	Extended synaptotagmin-1	sp|Q9BSJ8|ESYT1_HUMAN Extended synaptotagmin-1 OS=Homo sapiens OX=9606 GN=ESYT1 PE=1 SV=1
NaN	-2.65855	NaN	NaN	0.106062	-1.15411	NaN	NaN	0.262527	0.999203	1.56535	2.95949	FALSE	4	4	4	13	107560000	12.553	58.362	M0QXS5;A0A3B3ITJ4;P14866;M0QYT0;M0R076	HNRNPL	Heterogeneous nuclear ribonucleoprotein L	tr|M0QXS5|M0QXS5_HUMAN Heterogeneous nuclear ribonucleoprotein L (Fragment) OS=Homo sapiens OX=9606 GN=HNRNPL PE=1 SV=1;tr|A0A3B3ITJ4|A0A3B3ITJ4_HUMAN Heterogeneous nuclear ribonucleoprotein L (Fragment) OS=Homo sapiens OX=9606 GN=HNRNPL PE=1 SV=1;sp|P1486
NaN	-0.216758	NaN	NaN	-1.45382	-0.962928	NaN	NaN	0.424144	0.999203	1.55722	2.94286	FALSE	4	4	4	7	49166000	5.8899	46.276	Q96P63	SERPINB12	Serpin B12	sp|Q96P63|SPB12_HUMAN Serpin B12 OS=Homo sapiens OX=9606 GN=SERPINB12 PE=1 SV=1
NaN	NaN	NaN	NaN	-3.447	1.57804	NaN	NaN	0.441702	0.999203	1.54	2.90795	FALSE	15	13	13	22	137800000	32.607	94.511	O95757;E9PDE8;D6RJ96	HSPA4L	Heat shock 70 kDa protein 4L	sp|O95757|HS74L_HUMAN Heat shock 70 kDa protein 4L OS=Homo sapiens OX=9606 GN=HSPA4L PE=1 SV=3;tr|E9PDE8|E9PDE8_HUMAN Heat shock 70 kDa protein 4L OS=Homo sapiens OX=9606 GN=HSPA4L PE=1 SV=1;tr|D6RJ96|D6RJ96_HUMAN Heat shock 70 kDa protein 4L (Fragment) OS
NaN	NaN	-4.44886	NaN	NaN	NaN	-2.37387	-2.8783	0.172972	0.999203	1.52672	2.88131	FALSE	3	3	3	3	20261000	2.7391	136.38	F5H1N7;Q6ZU35	KIAA1211	Uncharacterized protein KIAA1211	tr|F5H1N7|F5H1N7_HUMAN Capping protein-inhibiting regulator of actin dynamics OS=Homo sapiens OX=9606 GN=CRACD PE=1 SV=1;sp|Q6ZU35|CRACD_HUMAN Capping protein-inhibiting regulator of actin dynamics OS=Homo sapiens OX=9606 GN=CRACD PE=1 SV=3
NaN	NaN	0.0394293	-1.72502	NaN	NaN	2.7443	0.300924	0.480426	0.999203	1.51541	2.8588	FALSE	8	8	8	11	418790000	27.217	85.282	C9JVY5;Q9Y2D5	AKAP2	A-kinase anchor protein 2	tr|C9JVY5|C9JVY5_HUMAN PALM2 and AKAP2 fusion (Fragment) OS=Homo sapiens OX=9606 GN=PALM2AKAP2 PE=1 SV=1;sp|Q9Y2D5|AKAP2_HUMAN A-kinase anchor protein 2 OS=Homo sapiens OX=9606 GN=AKAP2 PE=1 SV=3
NaN	-0.459028	NaN	NaN	-0.81191	-0.210931	NaN	NaN	0.465177	0.999203	1.50502	2.83829	FALSE	2	2	2	4	18687000	26.153	15.763	A0A0B4J1Z1;C9JAB2;Q16629	SRSF7	Serine/arginine-rich splicing factor 7	tr|A0A0B4J1Z1|A0A0B4J1Z1_HUMAN Serine/arginine-rich-splicing factor 7 OS=Homo sapiens OX=9606 GN=SRSF7 PE=1 SV=1;tr|C9JAB2|C9JAB2_HUMAN Serine/arginine-rich-splicing factor 7 OS=Homo sapiens OX=9606 GN=SRSF7 PE=1 SV=1;sp|Q16629|SRSF7_HUMAN Serine/arginine-
NaN	-1.37599	NaN	NaN	0.155862	0.427997	NaN	NaN	0.446495	0.999203	1.50125	2.83087	FALSE	8	5	5	7	60627000	11.105	30.54	Q13162;H7C3T4	PRDX4	Peroxiredoxin-4	sp|Q13162|PRDX4_HUMAN Peroxiredoxin-4 OS=Homo sapiens OX=9606 GN=PRDX4 PE=1 SV=1;tr|H7C3T4|H7C3T4_HUMAN Peroxiredoxin-4 (Fragment) OS=Homo sapiens OX=9606 GN=PRDX4 PE=1 SV=1
1.89464	3.28235	3.3467	NaN	1.89314	2.93134	3.26523	2.2942	0.437752	0.999203	1.49506	2.81876	FALSE	13	13	12	38	743500000	323.31	18.502	P23528;G3V1A4;E9PP50;E9PK25;E9PQB7;E9PLJ3;E9PS23	CFL1	Cofilin-1	sp|P23528|COF1_HUMAN Cofilin-1 OS=Homo sapiens OX=9606 GN=CFL1 PE=1 SV=3;tr|G3V1A4|G3V1A4_HUMAN Cofilin-1 OS=Homo sapiens OX=9606 GN=CFL1 PE=1 SV=1;tr|E9PP50|E9PP50_HUMAN Cofilin-1 (Fragment) OS=Homo sapiens OX=9606 GN=CFL1 PE=1 SV=8;tr|E9PK25|E9PK25_HUMAN
NaN	4.07418	NaN	NaN	2.77912	2.63378	NaN	NaN	0.672742	0.999203	1.49062	2.81011	FALSE	2	2	2	6	92826000	10.184	8.5524	R4GMQ5;A0A7I2V668;E9PSG5;A0A7I2V4Z9;A0A7I2V440;E9PHZ5;P07858;A0A7I2V367;A0A7I2YQK9;A0A7P0NGZ6	CTSB	Cathepsin B;Cathepsin B light chain;Cathepsin B heavy chain	tr|R4GMQ5|R4GMQ5_HUMAN Cathepsin B (Fragment) OS=Homo sapiens OX=9606 GN=CTSB PE=1 SV=1;tr|A0A7I2V668|A0A7I2V668_HUMAN Cathepsin B OS=Homo sapiens OX=9606 GN=CTSB PE=1 SV=1;tr|E9PSG5|E9PSG5_HUMAN Cathepsin B OS=Homo sapiens OX=9606 GN=CTSB PE=1 SV=2;tr|A0A
NaN	-0.736265	NaN	NaN	-2.30159	-0.857983	NaN	NaN	0.332416	0.999203	1.49035	2.80958	FALSE	5	5	5	7	37553000	2.6401	55.674	B4DUR8;P49368	CCT3	T-complex protein 1 subunit gamma	tr|B4DUR8|B4DUR8_HUMAN T-complex protein 1 subunit gamma OS=Homo sapiens OX=9606 GN=CCT3 PE=1 SV=1;sp|P49368|TCPG_HUMAN T-complex protein 1 subunit gamma OS=Homo sapiens OX=9606 GN=CCT3 PE=1 SV=4
NaN	1.6874	NaN	NaN	-0.792998	0.514672	NaN	-0.714141	0.485893	0.999203	1.45798	2.74724	FALSE	17	17	17	26	350210000	66.61	69.837	Q9UJV9	DDX41	Probable ATP-dependent RNA helicase DDX41	sp|Q9UJV9|DDX41_HUMAN Probable ATP-dependent RNA helicase DDX41 OS=Homo sapiens OX=9606 GN=DDX41 PE=1 SV=2
NaN	1.74629	NaN	NaN	-0.456287	2.63044	NaN	NaN	0.579776	0.999203	1.45685	2.74508	FALSE	6	6	6	11	80923000	3.8014	20.601	P61204;P84077;A0A8V8TQC0;A0A8V8TNZ5;A0A8V8TQP8;A0A8V8TNZ0;F5H423;F5H0C7;C9J1Z8;A0A8V8TP92;P84085	ARF3;ARF1;ARF5	ADP-ribosylation factor 3;ADP-ribosylation factor 1;ADP-ribosylation factor 5	sp|P61204|ARF3_HUMAN ADP-ribosylation factor 3 OS=Homo sapiens OX=9606 GN=ARF3 PE=1 SV=2;sp|P84077|ARF1_HUMAN ADP-ribosylation factor 1 OS=Homo sapiens OX=9606 GN=ARF1 PE=1 SV=2;tr|A0A8V8TQC0|A0A8V8TQC0_HUMAN ADP-ribosylation factor 1 (Fragment) OS=Homo sa
0.921463	-0.341121	NaN	0.866849	0.443436	2.14228	-0.339652	-0.232529	0.39035	0.999203	1.45292	2.73762	FALSE	3	3	3	14	152030000	55.783	16.932	A0A499FJE1;Q9H3K6	BOLA2	BolA-like protein 2	tr|A0A499FJE1|A0A499FJE1_HUMAN BolA-like protein 2 OS=Homo sapiens OX=9606 GN=BOLA2B PE=1 SV=1;sp|Q9H3K6|BOLA2_HUMAN BolA-like protein 2 OS=Homo sapiens OX=9606 GN=BOLA2B PE=1 SV=1
-2.92206	0.130629	-2.40856	NaN	1.23715	-0.0798419	NaN	-1.49002	0.345559	0.999203	1.44426	2.72124	FALSE	21	11	11	39	402460000	72.263	84.659	P07900	HSP90AA1	Heat shock protein HSP 90-alpha	sp|P07900|HS90A_HUMAN Heat shock protein HSP 90-alpha OS=Homo sapiens OX=9606 GN=HSP90AA1 PE=1 SV=5
4.37672	2.83411	NaN	NaN	1.12111	2.97217	-0.853566	-0.130164	0.610139	0.999203	1.43505	2.70392	FALSE	17	8	8	37	1438900000	145.27	31.392	B1ALA9;P60891;A0A2R8Y7H4	PRPS1	Ribose-phosphate pyrophosphokinase 1	tr|B1ALA9|B1ALA9_HUMAN Ribose-phosphate pyrophosphokinase 1 OS=Homo sapiens OX=9606 GN=PRPS1 PE=1 SV=2;sp|P60891|PRPS1_HUMAN Ribose-phosphate pyrophosphokinase 1 OS=Homo sapiens OX=9606 GN=PRPS1 PE=1 SV=2;tr|A0A2R8Y7H4|A0A2R8Y7H4_HUMAN Ribose-phosphate pyr
-1.91576	-2.40497	-1.16846	NaN	NaN	-1.69939	2.45862	0.581423	0.460089	0.999203	1.4316	2.69745	FALSE	5	5	5	11	192110000	29.858	36.071	O00151	PDLIM1	PDZ and LIM domain protein 1	sp|O00151|PDLI1_HUMAN PDZ and LIM domain protein 1 OS=Homo sapiens OX=9606 GN=PDLIM1 PE=1 SV=4
-1.50667	-2.28804	NaN	NaN	-0.515946	NaN	NaN	-1.56449	0.338591	0.999203	1.42568	2.68642	FALSE	9	9	9	14	177410000	10.56	67.993	P08195;A0A7P0Z4P5;J3KPF3;A0A7P0TAN7;A0A7P0Z4A0;F5GZS6;A0A7P0T9F7;A0A7P0TBF8;A0A7P0TAS6;A0A7P0T8U7;A0A7P0T8F1;F5GZI0;F5H056;A0A7P0TAT7;H0YH36	SLC3A2	4F2 cell-surface antigen heavy chain	sp|P08195|4F2_HUMAN 4F2 cell-surface antigen heavy chain OS=Homo sapiens OX=9606 GN=SLC3A2 PE=1 SV=3;tr|A0A7P0Z4P5|A0A7P0Z4P5_HUMAN 4F2 cell-surface antigen heavy chain OS=Homo sapiens OX=9606 GN=SLC3A2 PE=1 SV=1;tr|J3KPF3|J3KPF3_HUMAN 4F2 cell-surface ant
2.25144	2.43673	NaN	NaN	1.29663	-0.158662	-1.10702	0.390625	0.541052	0.999203	1.41774	2.67166	FALSE	11	11	11	29	259320000	80.506	37.106	O43852	CALU	Calumenin	sp|O43852|CALU_HUMAN Calumenin OS=Homo sapiens OX=9606 GN=CALU PE=1 SV=2
-1.01496	NaN	NaN	NaN	-0.910905	-0.691619	NaN	NaN	0.384399	0.999203	1.41755	2.67131	FALSE	2	2	2	5	6157000	1.0494	15.114	H7BZI0;H7C085;H7C008;Q6NUQ4	TMEM214	Transmembrane protein 214	tr|H7BZI0|H7BZI0_HUMAN Transmembrane protein 214 (Fragment) OS=Homo sapiens OX=9606 GN=TMEM214 PE=1 SV=1;tr|H7C085|H7C085_HUMAN Transmembrane protein 214 (Fragment) OS=Homo sapiens OX=9606 GN=TMEM214 PE=1 SV=1;tr|H7C008|H7C008_HUMAN Transmembrane protein 2
-4.528	-3.01619	-7.97769	-7.26551	NaN	-3.19228	-4.99136	-3.7789	0.302636	0.999203	1.41602	2.66849	FALSE	19	19	19	24	140540000	26.647	629.09	Q09666	AHNAK	Neuroblast differentiation-associated protein AHNAK	sp|Q09666|AHNK_HUMAN Neuroblast differentiation-associated protein AHNAK OS=Homo sapiens OX=9606 GN=AHNAK PE=1 SV=2
-4.22039	NaN	NaN	NaN	-1.64559	NaN	NaN	-2.70687	0.10587	0.999203	1.41402	2.66479	FALSE	3	3	3	3	6635100	2.9651	45.745	O60884	DNAJA2	DnaJ homolog subfamily A member 2	sp|O60884|DNJA2_HUMAN DnaJ homolog subfamily A member 2 OS=Homo sapiens OX=9606 GN=DNAJA2 PE=1 SV=1
NaN	-1.94721	NaN	NaN	-2.71776	-0.709145	NaN	NaN	0.385189	0.999203	1.41385	2.66447	FALSE	8	8	8	16	136280000	26.897	84.79	A0A494C0X7;D3DSM0;P05107;J3KNI6	ITGB2	Integrin beta;Integrin beta-2	tr|A0A494C0X7|A0A494C0X7_HUMAN Integrin beta OS=Homo sapiens OX=9606 GN=ITGB2 PE=1 SV=1;tr|D3DSM0|D3DSM0_HUMAN Integrin beta OS=Homo sapiens OX=9606 GN=ITGB2 PE=1 SV=1;sp|P05107|ITB2_HUMAN Integrin beta-2 OS=Homo sapiens OX=9606 GN=ITGB2 PE=1 SV=2;tr|J3KNI
NaN	-5.65639	NaN	-4.76336	NaN	NaN	-2.03374	-2.59544	0.122609	0.999203	1.40909	2.6557	FALSE	7	7	7	7	48854000	4.5018	215.4	Q9Y4I1;A0A8J8YWI7;F8WE88;A0A8I5KTF1;A0A8I5QKR9;G3V394;A0A8I5KYM3;A0A8I5QKS7;A0A8I5KWE1;E7ERV5	MYO5A	Unconventional myosin-Va	sp|Q9Y4I1|MYO5A_HUMAN Unconventional myosin-Va OS=Homo sapiens OX=9606 GN=MYO5A PE=1 SV=2;tr|A0A8J8YWI7|A0A8J8YWI7_HUMAN Unconventional myosin-Va OS=Homo sapiens OX=9606 GN=MYO5A PE=1 SV=1;tr|F8WE88|F8WE88_HUMAN Unconventional myosin-Va OS=Homo sapiens OX=
NaN	-0.346627	NaN	NaN	-0.502474	-0.352735	NaN	NaN	0.507227	0.999203	1.39781	2.63501	FALSE	2	2	2	4	8881400	1.3735	9.4775	H0YLR3;H0YMA0;P09661	SNRPA1	U2 small nuclear ribonucleoprotein A	tr|H0YLR3|H0YLR3_HUMAN U2 small nuclear ribonucleoprotein A (Fragment) OS=Homo sapiens OX=9606 GN=SNRPA1 PE=1 SV=1;tr|H0YMA0|H0YMA0_HUMAN U2 small nuclear ribonucleoprotein A (Fragment) OS=Homo sapiens OX=9606 GN=SNRPA1 PE=1 SV=1;sp|P09661|RU2A_HUMAN U2
6.58784	6.58919	NaN	0.784268	4.80813	5.83452	2.20488	2.40564	0.632377	0.999203	1.39573	2.63122	FALSE	28	28	28	145	9485100000	323.31	74.739	A0A7I2V428;C9JLB1;A0A7I2V3F3;P19338;H7BY16;A0A7I2V5M5;A0A7I2V2U7;A0A7I2V699;A0A7I2V349;A0A7I2V506	NCL	Nucleolin	tr|A0A7I2V428|A0A7I2V428_HUMAN Nucleolin OS=Homo sapiens OX=9606 GN=NCL PE=1 SV=1;tr|C9JLB1|C9JLB1_HUMAN Nucleolin OS=Homo sapiens OX=9606 GN=NCL PE=1 SV=2;tr|A0A7I2V3F3|A0A7I2V3F3_HUMAN Nucleolin OS=Homo sapiens OX=9606 GN=NCL PE=1 SV=1;sp|P19338|NUCL_HUM
NaN	-2.69919	NaN	NaN	NaN	-1.15064	-1.13122	NaN	0.398276	0.999203	1.38204	2.60636	FALSE	5	5	5	5	24177000	9.2428	53.026	E7ETK5;A0A7I2YQK5;A0A7I2V2T3;H0Y4R1;P12268	IMPDH2	Inosine-5-monophosphate dehydrogenase 2	tr|E7ETK5|E7ETK5_HUMAN Inosine-5-monophosphate dehydrogenase OS=Homo sapiens OX=9606 GN=IMPDH2 PE=1 SV=2;tr|A0A7I2YQK5|A0A7I2YQK5_HUMAN Inosine-5-monophosphate dehydrogenase OS=Homo sapiens OX=9606 GN=IMPDH2 PE=1 SV=1;tr|A0A7I2V2T3|A0A7I2V2T3_HUMAN Inosi
NaN	NaN	NaN	NaN	-3.54877	-1.27744	NaN	NaN	0.123897	0.999203	1.36298	2.57215	FALSE	5	5	5	5	27387000	3.577	107.23	Q9NZ08	ERAP1	Endoplasmic reticulum aminopeptidase 1	sp|Q9NZ08|ERAP1_HUMAN Endoplasmic reticulum aminopeptidase 1 OS=Homo sapiens OX=9606 GN=ERAP1 PE=1 SV=3
0.688501	2.53759	NaN	NaN	0.819284	3.03726	NaN	1.42024	0.635342	0.999203	1.36259	2.57146	FALSE	4	4	4	26	516420000	74.513	14.515	P25398	RPS12	40S ribosomal protein S12	sp|P25398|RS12_HUMAN 40S ribosomal protein S12 OS=Homo sapiens OX=9606 GN=RPS12 PE=1 SV=3
3.31558	5.44915	NaN	NaN	3.69514	3.31595	NaN	3.97622	0.729115	0.999203	1.35958	2.56611	FALSE	7	7	7	36	614190000	28.786	11.367	P62805	HIST1H4A	Histone H4	sp|P62805|H4_HUMAN Histone H4 OS=Homo sapiens OX=9606 GN=H4C16 PE=1 SV=2
NaN	0.0365493	NaN	NaN	-0.371641	2.42022	NaN	NaN	0.587316	0.999203	1.35602	2.55978	FALSE	7	7	7	15	117200000	69.631	48.121	Q15084	PDIA6	Protein disulfide-isomerase A6	sp|Q15084|PDIA6_HUMAN Protein disulfide-isomerase A6 OS=Homo sapiens OX=9606 GN=PDIA6 PE=1 SV=1
NaN	0.41568	NaN	NaN	0.127625	-0.212052	NaN	NaN	0.451904	0.999203	1.34342	2.53751	FALSE	2	2	2	3	13313000	19.881	11.662	Q9HCY8	S100A14	Protein S100-A14	sp|Q9HCY8|S10AE_HUMAN Protein S100-A14 OS=Homo sapiens OX=9606 GN=S100A14 PE=1 SV=1
NaN	-1.3939	NaN	NaN	-2.8959	-0.57615	-2.11338	NaN	0.352239	0.999203	1.33321	2.51963	FALSE	4	4	4	6	31955000	4.8333	69.842	P12956;B1AHC9	XRCC6	X-ray repair cross-complementing protein 6	sp|P12956|XRCC6_HUMAN X-ray repair cross-complementing protein 6 OS=Homo sapiens OX=9606 GN=XRCC6 PE=1 SV=2;tr|B1AHC9|B1AHC9_HUMAN X-ray repair cross-complementing protein 6 OS=Homo sapiens OX=9606 GN=XRCC6 PE=1 SV=1
NaN	-1.74214	-3.28216	0.53604	NaN	-2.02232	1.287	3.07721	0.589985	0.999203	1.33246	2.51832	FALSE	19	19	18	28	1181100000	187.72	115.28	O14974;F8VZN8	PPP1R12A	Protein phosphatase 1 regulatory subunit 12A	sp|O14974|MYPT1_HUMAN Protein phosphatase 1 regulatory subunit 12A OS=Homo sapiens OX=9606 GN=PPP1R12A PE=1 SV=1;tr|F8VZN8|F8VZN8_HUMAN Protein phosphatase 1 regulatory subunit 12A (Fragment) OS=Homo sapiens OX=9606 GN=PPP1R12A PE=1 SV=1
NaN	-3.75185	NaN	-3.63056	NaN	NaN	-2.30785	-2.41003	0.0824574	0.999203	1.33132	2.51632	FALSE	5	5	5	6	35734000	21.754	84.733	F5H039;Q9NQX3;G3V582	GPHN	Gephyrin;Molybdopterin adenylyltransferase;Molybdopterin molybdenumtransferase	tr|F5H039|F5H039_HUMAN Gephyrin OS=Homo sapiens OX=9606 GN=GPHN PE=1 SV=1;sp|Q9NQX3|GEPH_HUMAN Gephyrin OS=Homo sapiens OX=9606 GN=GPHN PE=1 SV=1;tr|G3V582|G3V582_HUMAN Gephyrin OS=Homo sapiens OX=9606 GN=GPHN PE=1 SV=1
-1.75373	0.993221	NaN	-2.38007	0.144403	1.59396	0.118844	NaN	0.486714	0.999203	1.32797	2.5105	FALSE	7	7	7	19	128880000	14.414	36.091	Q15717;M0QZR9	ELAVL1	ELAV-like protein 1	sp|Q15717|ELAV1_HUMAN ELAV-like protein 1 OS=Homo sapiens OX=9606 GN=ELAVL1 PE=1 SV=2;tr|M0QZR9|M0QZR9_HUMAN ELAV-like protein 1 OS=Homo sapiens OX=9606 GN=ELAVL1 PE=1 SV=1
-4.00964	-0.212346	NaN	NaN	-1.66349	-2.06029	NaN	-2.10871	0.336397	0.999203	1.32608	2.50721	FALSE	6	6	6	16	78457000	21.135	60.977	O43242	PSMD3	26S proteasome non-ATPase regulatory subunit 3	sp|O43242|PSMD3_HUMAN 26S proteasome non-ATPase regulatory subunit 3 OS=Homo sapiens OX=9606 GN=PSMD3 PE=1 SV=2
-4.94293	-4.23506	NaN	NaN	-2.89041	-1.95429	NaN	-5.31031	0.2381	0.999203	1.32334	2.50246	FALSE	20	20	20	29	127840000	29.677	273.42	P49327;A0A0U1RQF0	FASN	Fatty acid synthase;[Acyl-carrier-protein] S-acetyltransferase;[Acyl-carrier-protein] S-malonyltransferase;3-oxoacyl-[acyl-carrier-protein] synthase;3-oxoacyl-[acyl-carrier-protein] reductase;3-hydroxyacyl-[acyl-carrier-protein] dehydratase;Enoyl-[acyl-carrier-protein] reductase;Oleoyl-[acyl-carrier-protein] hydrolase	sp|P49327|FAS_HUMAN Fatty acid synthase OS=Homo sapiens OX=9606 GN=FASN PE=1 SV=3;tr|A0A0U1RQF0|A0A0U1RQF0_HUMAN Fatty acid synthase OS=Homo sapiens OX=9606 GN=FASN PE=1 SV=1
NaN	-3.24594	NaN	NaN	-3.75958	-1.70479	NaN	NaN	0.221945	0.999203	1.31902	2.49496	FALSE	3	3	3	5	22785000	0.89587	122.87	Q92922	SMARCC1	SWI/SNF complex subunit SMARCC1	sp|Q92922|SMRC1_HUMAN SWI/SNF complex subunit SMARCC1 OS=Homo sapiens OX=9606 GN=SMARCC1 PE=1 SV=3
NaN	1.12856	NaN	NaN	0.773032	-1.30734	NaN	NaN	0.552934	0.999203	1.31109	2.48128	FALSE	4	4	4	9	41335000	7.0733	15.075	P47929	LGALS7	Galectin-7	sp|P47929|LEG7_HUMAN Galectin-7 OS=Homo sapiens OX=9606 GN=LGALS7B PE=1 SV=2
NaN	-3.14499	NaN	NaN	-3.43561	-3.07059	NaN	NaN	0.143387	0.999203	1.28985	2.44502	FALSE	3	3	3	5	17394000	3.1701	105.34	Q99613;B5ME19	EIF3C;EIF3CL	Eukaryotic translation initiation factor 3 subunit C;Eukaryotic translation initiation factor 3 subunit C-like protein	sp|Q99613|EIF3C_HUMAN Eukaryotic translation initiation factor 3 subunit C OS=Homo sapiens OX=9606 GN=EIF3C PE=1 SV=1;sp|B5ME19|EIFCL_HUMAN Eukaryotic translation initiation factor 3 subunit C-like protein OS=Homo sapiens OX=9606 GN=EIF3CL PE=1 SV=1
NaN	2.38511	NaN	NaN	1.02616	0.0649108	NaN	NaN	0.661593	0.999203	1.28735	2.4408	FALSE	9	9	9	17	209480000	11.311	44.564	P29508	SERPINB3	Serpin B3	sp|P29508|SPB3_HUMAN Serpin B3 OS=Homo sapiens OX=9606 GN=SERPINB3 PE=1 SV=2
-0.776757	0.574531	NaN	NaN	0.0738734	1.04726	NaN	NaN	0.556157	0.999203	1.25462	2.38604	FALSE	4	4	4	13	52499000	3.1132	28.768	P12004	PCNA	Proliferating cell nuclear antigen	sp|P12004|PCNA_HUMAN Proliferating cell nuclear antigen OS=Homo sapiens OX=9606 GN=PCNA PE=1 SV=1
5.02495	5.45369	NaN	NaN	4.42881	1.06748	NaN	3.39908	0.76352	0.999203	1.2395	2.36116	FALSE	4	4	4	11	506240000	11.467	23.134	J3QR09;J3KTE4;A0A7I2YQG2;P84098;A0A7I2V638;A0A7I2V4U6;A0A7I2V2L0;A0A7I2V512	RPL19	Ribosomal protein L19;60S ribosomal protein L19	tr|J3QR09|J3QR09_HUMAN Ribosomal protein L19 OS=Homo sapiens OX=9606 GN=RPL19 PE=1 SV=1;tr|J3KTE4|J3KTE4_HUMAN Ribosomal protein L19 OS=Homo sapiens OX=9606 GN=RPL19 PE=1 SV=1;tr|A0A7I2YQG2|A0A7I2YQG2_HUMAN Ribosomal protein L19 OS=Homo sapiens OX=9606 GN=
NaN	-1.69486	NaN	NaN	-1.61044	-0.346518	NaN	NaN	0.491099	0.999203	1.23309	2.3507	FALSE	3	3	3	3	17985000	4.4854	47.46	O96019	ACTL6A	Actin-like protein 6A	sp|O96019|ACL6A_HUMAN Actin-like protein 6A OS=Homo sapiens OX=9606 GN=ACTL6A PE=1 SV=1
0.227181	NaN	NaN	NaN	-0.825303	0.17665	NaN	NaN	0.591459	0.999203	1.2307	2.3468	FALSE	2	2	2	4	48891000	10.205	24.938	Q5HY57;P50402;A0A804HLA2;A0A804HIV7	EMD	Emerin	tr|Q5HY57|Q5HY57_HUMAN Emerin OS=Homo sapiens OX=9606 GN=EMD PE=1 SV=1;sp|P50402|EMD_HUMAN Emerin OS=Homo sapiens OX=9606 GN=EMD PE=1 SV=1;tr|A0A804HLA2|A0A804HLA2_HUMAN Emerin OS=Homo sapiens OX=9606 GN=EMD PE=1 SV=1;tr|A0A804HIV7|A0A804HIV7_HUMAN Emerin
NaN	-3.92561	-2.85749	NaN	NaN	NaN	-0.408293	-1.84415	0.276208	0.999203	1.19691	2.29247	FALSE	5	4	4	4	37087000	3.2819	89.252	Q32MZ4	LRRFIP1	Leucine-rich repeat flightless-interacting protein 1	sp|Q32MZ4|LRRF1_HUMAN Leucine-rich repeat flightless-interacting protein 1 OS=Homo sapiens OX=9606 GN=LRRFIP1 PE=1 SV=2
-1.25725	-2.34213	NaN	NaN	-0.681169	0.0926118	NaN	NaN	0.516775	0.999203	1.18771	2.27791	FALSE	4	4	4	5	26227000	31.055	38.534	Q9UJZ1;A0A087WYB4;F2Z2I8	STOML2	Stomatin-like protein 2, mitochondrial	sp|Q9UJZ1|STML2_HUMAN Stomatin-like protein 2, mitochondrial OS=Homo sapiens OX=9606 GN=STOML2 PE=1 SV=1;tr|A0A087WYB4|A0A087WYB4_HUMAN Stomatin-like protein 2, mitochondrial OS=Homo sapiens OX=9606 GN=STOML2 PE=1 SV=1;tr|F2Z2I8|F2Z2I8_HUMAN Stomatin-like
NaN	-0.976196	NaN	NaN	-0.999647	-1.75451	NaN	NaN	0.458696	0.999203	1.17652	2.2603	FALSE	5	5	5	9	97361000	33.695	34.735	P05089;A0A5F9ZGN6;A0A5F9ZH78	ARG1	Arginase-1	sp|P05089|ARGI1_HUMAN Arginase-1 OS=Homo sapiens OX=9606 GN=ARG1 PE=1 SV=2;tr|A0A5F9ZGN6|A0A5F9ZGN6_HUMAN Arginase OS=Homo sapiens OX=9606 GN=ARG1 PE=1 SV=1;tr|A0A5F9ZH78|A0A5F9ZH78_HUMAN Arginase-1 OS=Homo sapiens OX=9606 GN=ARG1 PE=1 SV=1
6.60115	7.23043	NaN	3.79408	5.69343	5.11507	2.41768	3.84797	0.707714	0.999203	1.16434	2.24131	FALSE	8	8	8	51	4442700000	323.31	17.818	P30050	RPL12	60S ribosomal protein L12	sp|P30050|RL12_HUMAN 60S ribosomal protein L12 OS=Homo sapiens OX=9606 GN=RPL12 PE=1 SV=1
1.20063	NaN	NaN	-0.32245	-0.937717	-0.777119	NaN	1.98553	0.59018	0.999203	1.16301	2.23924	FALSE	4	4	4	10	66724000	3.3169	25.19	P09497	CLTB	Clathrin light chain B	sp|P09497|CLCB_HUMAN Clathrin light chain B OS=Homo sapiens OX=9606 GN=CLTB PE=1 SV=1
-2.22517	0.407016	NaN	NaN	-0.953157	0.811551	NaN	NaN	0.600891	0.999203	1.15195	2.22215	FALSE	9	9	9	23	103580000	16.237	59.75	P25705;K7ERX7;K7EK77	ATP5A1	ATP synthase subunit alpha, mitochondrial	sp|P25705|ATPA_HUMAN ATP synthase subunit alpha, mitochondrial OS=Homo sapiens OX=9606 GN=ATP5F1A PE=1 SV=1;tr|K7ERX7|K7ERX7_HUMAN ATP synthase subunit alpha, mitochondrial (Fragment) OS=Homo sapiens OX=9606 GN=ATP5F1A PE=1 SV=1;tr|K7EK77|K7EK77_HUMAN ATP
NaN	NaN	NaN	NaN	NaN	-2.22054	-1.31706	NaN	0.363322	0.999203	1.14957	2.21847	FALSE	5	5	5	5	20908000	2.3648	73.243	O00571;A0A0D9SFB3;A0A2R8Y645;A0A2R8Y4A4;A0A2U3TZJ9;A0A2R8YFS5;A0A2R8YFR4;A0A0D9SG12;A0A2R8YCW1;A0A2R8YF78;F6S8Q4;A0A2R8Y5G6;A0A2R8Y7T2;A0A2R8YDT5;A0A0D9SF53;A0A0J9YVQ7;O15523;A0A087WVZ1	DDX3X;DDX3Y	ATP-dependent RNA helicase DDX3X;ATP-dependent RNA helicase DDX3Y	sp|O00571|DDX3X_HUMAN ATP-dependent RNA helicase DDX3X OS=Homo sapiens OX=9606 GN=DDX3X PE=1 SV=3;tr|A0A0D9SFB3|A0A0D9SFB3_HUMAN RNA helicase OS=Homo sapiens OX=9606 GN=DDX3X PE=1 SV=1;tr|A0A2R8Y645|A0A2R8Y645_HUMAN RNA helicase OS=Homo sapiens OX=9606 GN=
-4.43126	NaN	-1.84256	NaN	NaN	NaN	0.600149	-1.26365	0.526129	0.999203	1.14581	2.21271	FALSE	5	5	4	8	123420000	84.496	82.17	Q9Y608	LRRFIP2	Leucine-rich repeat flightless-interacting protein 2	sp|Q9Y608|LRRF2_HUMAN Leucine-rich repeat flightless-interacting protein 2 OS=Homo sapiens OX=9606 GN=LRRFIP2 PE=1 SV=1
NaN	NaN	NaN	-0.835111	NaN	NaN	0.944335	-1.76265	0.565207	0.999203	1.13308	2.19327	FALSE	2	2	2	3	43673000	1.8287	53.818	O60784;V9GZ68;H7BYN7;V9GYF4;B0QY02;B0QY01	TOM1	Target of Myb protein 1	sp|O60784|TOM1_HUMAN Target of Myb1 membrane trafficking protein OS=Homo sapiens OX=9606 GN=TOM1 PE=1 SV=2;tr|V9GZ68|V9GZ68_HUMAN Target of Myb1 membrane-trafficking protein (Fragment) OS=Homo sapiens OX=9606 GN=TOM1 PE=1 SV=1;tr|H7BYN7|H7BYN7_HUMAN Target
-0.567171	-0.570088	-1.45105	NaN	NaN	NaN	2.9259	2.35001	0.599439	0.999203	1.12466	2.18051	FALSE	4	2	2	7	178510000	3.9009	23.818	A0A8Q3SIC5;P14649;F8W1I5;A0A8Q3SI90;A0A8Q3SIF0	MYL6B	Myosin light chain 6B	tr|A0A8Q3SIC5|A0A8Q3SIC5_HUMAN Myosin light chain 6B OS=Homo sapiens OX=9606 GN=MYL6B PE=1 SV=1;sp|P14649|MYL6B_HUMAN Myosin light chain 6B OS=Homo sapiens OX=9606 GN=MYL6B PE=1 SV=1;tr|F8W1I5|F8W1I5_HUMAN Myosin light chain 6B OS=Homo sapiens OX=9606 GN=M
3.45647	4.7418	NaN	3.08535	3.36603	3.86995	1.63491	2.3094	0.624441	0.999203	1.12429	2.17995	FALSE	7	7	7	39	549470000	66.939	17.965	P62979;P0CG48;F5GYU3;Q96C32;J3QKN0;F5GXK7;F5H747;F5H388;B4DV12;F5H265;F5H2Z3;F5H6Q2;J3QTR3;J3QS39;P62987;P0CG47;M0R2S1;M0R1M6;M0R1V7	RPS27A;UBC;UBB;UBA52	Ubiquitin-40S ribosomal protein S27a;Ubiquitin;40S ribosomal protein S27a;Polyubiquitin-C;Ubiquitin;Ubiquitin-60S ribosomal protein L40;Ubiquitin;60S ribosomal protein L40;Polyubiquitin-B;Ubiquitin	sp|P62979|RS27A_HUMAN Ubiquitin-40S ribosomal protein S27a OS=Homo sapiens OX=9606 GN=RPS27A PE=1 SV=2;sp|P0CG48|UBC_HUMAN Polyubiquitin-C OS=Homo sapiens OX=9606 GN=UBC PE=1 SV=3;tr|F5GYU3|F5GYU3_HUMAN Polyubiquitin-C (Fragment) OS=Homo sapiens OX=9606 GN
NaN	NaN	NaN	NaN	-1.60195	-0.513363	NaN	NaN	0.467349	0.999203	1.11584	2.1672	FALSE	2	2	2	4	31633000	2.6805	88.754	Q9UBV2;G3V3B3	SEL1L	Protein sel-1 homolog 1	sp|Q9UBV2|SE1L1_HUMAN Protein sel-1 homolog 1 OS=Homo sapiens OX=9606 GN=SEL1L PE=1 SV=3;tr|G3V3B3|G3V3B3_HUMAN Protein sel-1 homolog 1 (Fragment) OS=Homo sapiens OX=9606 GN=SEL1L PE=1 SV=1
5.06046	4.42683	NaN	NaN	5.26332	5.80497	NaN	NaN	0.797846	0.999203	1.11082	2.15968	FALSE	11	2	2	11	3529300000	26.753	71.027	P17066;P48741	HSPA6;HSPA7	Heat shock 70 kDa protein 6;Putative heat shock 70 kDa protein 7	sp|P17066|HSP76_HUMAN Heat shock 70 kDa protein 6 OS=Homo sapiens OX=9606 GN=HSPA6 PE=1 SV=2;sp|P48741|HSP77_HUMAN Putative heat shock 70 kDa protein 7 OS=Homo sapiens OX=9606 GN=HSPA7 PE=5 SV=2
NaN	-2.16088	NaN	NaN	-1.05802	-0.172466	NaN	NaN	0.537577	0.999203	1.11073	2.15955	FALSE	3	3	3	4	19651000	2.8226	39.171	O75477	ERLIN1	Erlin-1	sp|O75477|ERLN1_HUMAN Erlin-1 OS=Homo sapiens OX=9606 GN=ERLIN1 PE=1 SV=2
NaN	1.04794	0.636215	NaN	2.22666	1.23696	NaN	NaN	0.684854	0.999203	1.10142	2.14566	FALSE	2	2	2	9	116240000	15.741	16.214	P01036;P01037;P09228	CST4;CST1;CST2	Cystatin-S;Cystatin-SN;Cystatin-SA	sp|P01036|CYTS_HUMAN Cystatin-S OS=Homo sapiens OX=9606 GN=CST4 PE=1 SV=3;sp|P01037|CYTN_HUMAN Cystatin-SN OS=Homo sapiens OX=9606 GN=CST1 PE=1 SV=3;sp|P09228|CYTT_HUMAN Cystatin-SA OS=Homo sapiens OX=9606 GN=CST2 PE=1 SV=1
NaN	-4.51898	-3.38139	-3.40304	NaN	NaN	0.514817	-1.6506	0.489168	0.999203	1.09958	2.14292	FALSE	7	7	7	9	140310000	10.408	124.54	Q69YQ0;C9J8U1;F8WAN1;A0A494C1J1	SPECC1L;SPECC1L-ADORA2A	Cytospin-A	sp|Q69YQ0|CYTSA_HUMAN Cytospin-A OS=Homo sapiens OX=9606 GN=SPECC1L PE=1 SV=3;tr|C9J8U1|C9J8U1_HUMAN Cytospin-A (Fragment) OS=Homo sapiens OX=9606 GN=SPECC1L PE=3 SV=8;tr|F8WAN1|F8WAN1_HUMAN Cytospin-A OS=Homo sapiens OX=9606 GN=SPECC1L-ADORA2A PE=3 SV=2;t
NaN	-1.26336	NaN	NaN	-1.03583	-1.02706	NaN	NaN	0.477088	0.999203	1.08321	2.11875	FALSE	2	2	2	4	25824000	1.4785	55.102	Q13547;Q5TEE2	HDAC1	Histone deacetylase 1	sp|Q13547|HDAC1_HUMAN Histone deacetylase 1 OS=Homo sapiens OX=9606 GN=HDAC1 PE=1 SV=1;tr|Q5TEE2|Q5TEE2_HUMAN histone deacetylase (Fragment) OS=Homo sapiens OX=9606 GN=HDAC1 PE=1 SV=1
NaN	-5.0969	NaN	NaN	NaN	NaN	-2.55699	-3.79174	0.168932	0.999203	1.07104	2.10095	FALSE	5	5	5	6	29537000	13.79	249.48	F1T0I1;O15027;A0A3F2YNX0;A0A3F2YNZ0;A0A8I5KPG1	SEC16A	Protein transport protein Sec16A	tr|F1T0I1|F1T0I1_HUMAN Protein transport protein sec16 OS=Homo sapiens OX=9606 GN=SEC16A PE=1 SV=1;sp|O15027|SC16A_HUMAN Protein transport protein Sec16A OS=Homo sapiens OX=9606 GN=SEC16A PE=1 SV=4;tr|A0A3F2YNX0|A0A3F2YNX0_HUMAN Protein transport protein s
-1.35958	-1.31176	NaN	-0.777739	NaN	-2.93844	2.38807	1.32531	0.58206	0.999203	1.06823	2.09686	FALSE	10	10	7	17	470160000	206.75	127.06	Q12965	MYO1E	Unconventional myosin-Ie	sp|Q12965|MYO1E_HUMAN Unconventional myosin-Ie OS=Homo sapiens OX=9606 GN=MYO1E PE=1 SV=2
3.77944	4.07709	6.13183	NaN	NaN	2.75075	7.7546	6.40899	0.766429	0.999203	1.06648	2.09431	FALSE	2	2	2	21	7060100000	50.974	21.145	P05976;P08590	MYL1;MYL3	Myosin light chain 1/3, skeletal muscle isoform;Myosin light chain 3	sp|P05976|MYL1_HUMAN Myosin light chain 1/3, skeletal muscle isoform OS=Homo sapiens OX=9606 GN=MYL1 PE=1 SV=3;sp|P08590|MYL3_HUMAN Myosin light chain 3 OS=Homo sapiens OX=9606 GN=MYL3 PE=1 SV=3
1.04629	-0.158612	NaN	NaN	-0.732182	1.28599	NaN	NaN	0.661419	0.999203	1.06335	2.08978	FALSE	3	3	3	13	162710000	9.1643	17.609	H0YL43;Q14257	RCN2	Reticulocalbin-2	tr|H0YL43|H0YL43_HUMAN Reticulocalbin-2 (Fragment) OS=Homo sapiens OX=9606 GN=RCN2 PE=1 SV=1;sp|Q14257|RCN2_HUMAN Reticulocalbin-2 OS=Homo sapiens OX=9606 GN=RCN2 PE=1 SV=1
-2.69068	-2.62831	NaN	NaN	-2.38525	0.0943521	NaN	NaN	0.424388	0.999203	1.0595	2.08421	FALSE	5	5	5	7	35324000	19.785	35.503	P40926;G3XAL0	MDH2	Malate dehydrogenase, mitochondrial;Malate dehydrogenase	sp|P40926|MDHM_HUMAN Malate dehydrogenase, mitochondrial OS=Homo sapiens OX=9606 GN=MDH2 PE=1 SV=3;tr|G3XAL0|G3XAL0_HUMAN Malate dehydrogenase OS=Homo sapiens OX=9606 GN=MDH2 PE=1 SV=1
4.9739	4.80666	NaN	NaN	2.90489	5.09573	NaN	1.5812	0.777584	0.999203	1.04818	2.06792	FALSE	4	4	4	12	423510000	14.646	15.807	P62266;D6RD47;D6RDJ2;D6RIX0;D6R9I7	RPS23	40S ribosomal protein S23	sp|P62266|RS23_HUMAN 40S ribosomal protein S23 OS=Homo sapiens OX=9606 GN=RPS23 PE=1 SV=3;tr|D6RD47|D6RD47_HUMAN 40S ribosomal protein S23 OS=Homo sapiens OX=9606 GN=RPS23 PE=1 SV=1;tr|D6RDJ2|D6RDJ2_HUMAN 40S ribosomal protein S23 OS=Homo sapiens OX=9606 G
NaN	-2.49021	NaN	NaN	-1.36035	-2.48771	NaN	NaN	0.426078	0.999203	1.04782	2.06741	FALSE	4	4	4	6	34129000	3.2159	57.924	P50991	CCT4	T-complex protein 1 subunit delta	sp|P50991|TCPD_HUMAN T-complex protein 1 subunit delta OS=Homo sapiens OX=9606 GN=CCT4 PE=1 SV=4
-3.5765	-0.174318	NaN	NaN	-1.76248	0.180821	-2.93806	NaN	0.560542	0.999203	1.04616	2.06503	FALSE	15	15	15	26	319100000	61.188	57.136	P14868	DARS	Aspartate--tRNA ligase, cytoplasmic	sp|P14868|SYDC_HUMAN Aspartate--tRNA ligase, cytoplasmic OS=Homo sapiens OX=9606 GN=DARS1 PE=1 SV=2
NaN	-0.45461	NaN	NaN	-2.55679	-2.19255	NaN	NaN	0.573419	0.999203	1.04553	2.06412	FALSE	6	6	6	11	42194000	96.945	114.08	C9J6P4;Q7Z2W4;A0A7P0T8C6	ZC3HAV1	Zinc finger CCCH-type antiviral protein 1	tr|C9J6P4|C9J6P4_HUMAN Zinc finger CCCH-type antiviral protein 1 OS=Homo sapiens OX=9606 GN=ZC3HAV1 PE=1 SV=1;sp|Q7Z2W4|ZCCHV_HUMAN Zinc finger CCCH-type antiviral protein 1 OS=Homo sapiens OX=9606 GN=ZC3HAV1 PE=1 SV=3;tr|A0A7P0T8C6|A0A7P0T8C6_HUMAN Zinc f
-0.152326	1.21429	NaN	NaN	1.0851	3.32268	NaN	NaN	0.726643	0.999203	1.03203	2.0449	FALSE	2	2	2	5	51288000	4.12	12.476	P14174	MIF	Macrophage migration inhibitory factor	sp|P14174|MIF_HUMAN Macrophage migration inhibitory factor OS=Homo sapiens OX=9606 GN=MIF PE=1 SV=4
NaN	1.70975	-1.74119	NaN	-3.33239	1.16927	-2.38706	-1.13058	0.598548	0.999203	1.02854	2.03996	FALSE	14	14	14	25	186160000	12.901	47.064	Q14254;J3QLD9;E7EMK3;K7EKW9	FLOT2	Flotillin-2	sp|Q14254|FLOT2_HUMAN Flotillin-2 OS=Homo sapiens OX=9606 GN=FLOT2 PE=1 SV=2;tr|J3QLD9|J3QLD9_HUMAN Flotillin OS=Homo sapiens OX=9606 GN=FLOT2 PE=1 SV=1;tr|E7EMK3|E7EMK3_HUMAN Flotillin OS=Homo sapiens OX=9606 GN=FLOT2 PE=1 SV=1;tr|K7EKW9|K7EKW9_HUMAN Flot
NaN	1.35934	NaN	NaN	-2.24517	1.79946	NaN	NaN	0.70112	0.999203	1.02207	2.03083	FALSE	6	6	6	11	77724000	119.81	40.936	A0A5F9UP49;Q9BRK5;A0A5F9UJX7;G3V1E2;H0Y3T6	SDF4	45 kDa calcium-binding protein	tr|A0A5F9UP49|A0A5F9UP49_HUMAN 45 kDa calcium-binding protein OS=Homo sapiens OX=9606 GN=SDF4 PE=1 SV=1;sp|Q9BRK5|CAB45_HUMAN 45 kDa calcium-binding protein OS=Homo sapiens OX=9606 GN=SDF4 PE=1 SV=1;tr|A0A5F9UJX7|A0A5F9UJX7_HUMAN 45 kDa calcium-binding pro
1.80218	1.09008	NaN	NaN	0.594585	1.50969	-1.50132	NaN	0.701826	0.999203	1.01607	2.0224	FALSE	11	11	11	27	201460000	62.055	46.836	P05455;E7ERC4	SSB	Lupus La protein	sp|P05455|LA_HUMAN Lupus La protein OS=Homo sapiens OX=9606 GN=SSB PE=1 SV=2;tr|E7ERC4|E7ERC4_HUMAN Lupus La protein (Fragment) OS=Homo sapiens OX=9606 GN=SSB PE=1 SV=1
-4.86045	-1.12249	-3.50402	NaN	-1.62007	-1.23903	NaN	-2.42816	0.432773	0.999203	1.01508	2.02102	FALSE	14	14	14	38	168190000	15.155	73.253	C9J406;B9A067;Q16891;H7C463	IMMT	MICOS complex subunit MIC60	tr|C9J406|C9J406_HUMAN MICOS complex subunit MIC60 OS=Homo sapiens OX=9606 GN=IMMT PE=1 SV=1;tr|B9A067|B9A067_HUMAN MICOS complex subunit MIC60 OS=Homo sapiens OX=9606 GN=IMMT PE=1 SV=2;sp|Q16891|MIC60_HUMAN MICOS complex subunit MIC60 OS=Homo sapiens OX=9
-3.15207	0.480622	-5.87681	NaN	0.855243	-0.686524	NaN	NaN	0.62399	0.999203	1.00896	2.01246	FALSE	52	52	52	82	716200000	238.68	331.77	P15924	DSP	Desmoplakin	sp|P15924|DESP_HUMAN Desmoplakin OS=Homo sapiens OX=9606 GN=DSP PE=1 SV=3
NaN	-0.167282	NaN	NaN	-1.21044	0.650113	NaN	NaN	0.658579	0.999203	0.997766	1.99691	FALSE	6	6	6	13	90447000	6.8447	53.165	P23381;H0YJP3	WARS	Tryptophan--tRNA ligase, cytoplasmic;T1-TrpRS;T2-TrpRS	sp|P23381|SYWC_HUMAN Tryptophan--tRNA ligase, cytoplasmic OS=Homo sapiens OX=9606 GN=WARS1 PE=1 SV=2;tr|H0YJP3|H0YJP3_HUMAN tryptophan--tRNA ligase (Fragment) OS=Homo sapiens OX=9606 GN=WARS1 PE=1 SV=1
-1.14562	-1.59496	NaN	NaN	-0.823239	-0.712217	-0.194938	NaN	0.553907	0.999203	0.98904	1.98486	FALSE	6	4	4	6	35792000	5.0957	28.302	P61981	YWHAG	14-3-3 protein gamma;14-3-3 protein gamma, N-terminally processed	sp|P61981|1433G_HUMAN 14-3-3 protein gamma OS=Homo sapiens OX=9606 GN=YWHAG PE=1 SV=2
-4.25635	-4.96291	NaN	-4.66801	NaN	NaN	-3.42895	-2.28493	0.215392	0.999203	0.958084	1.94273	FALSE	9	9	9	11	63538000	19.523	113.86	Q6P4F7;H3BR51	ARHGAP11A	Rho GTPase-activating protein 11A	sp|Q6P4F7|RHGBA_HUMAN Rho GTPase-activating protein 11A OS=Homo sapiens OX=9606 GN=ARHGAP11A PE=1 SV=2;tr|H3BR51|H3BR51_HUMAN Rho GTPase-activating protein 11A OS=Homo sapiens OX=9606 GN=ARHGAP11A PE=1 SV=1
-0.690386	3.05929	NaN	NaN	1.03279	2.29563	NaN	-0.733633	0.716587	0.999203	0.938767	1.91689	FALSE	15	15	15	37	593270000	120.86	47.168	P06733;A0A2R8Y6G6;sp|Cont_Q9XSJ4|ENOA_BOVIN	ENO1	Alpha-enolase	sp|P06733|ENOA_HUMAN Alpha-enolase OS=Homo sapiens OX=9606 GN=ENO1 PE=1 SV=2;tr|A0A2R8Y6G6|A0A2R8Y6G6_HUMAN phosphopyruvate hydratase OS=Homo sapiens OX=9606 GN=ENO1 PE=1 SV=1;sp|Cont_Q9XSJ4|ENOA_BOVIN Alpha-enolase OS=Bos taurus OX=9913 GN=ENO1 PE=1 SV=4
NaN	-1.18486	0.548225	NaN	NaN	-2.65082	0.317327	1.65615	0.632275	0.999203	0.93531	1.9123	FALSE	6	6	6	8	107670000	19.992	34.333	O15144	ARPC2	Actin-related protein 2/3 complex subunit 2	sp|O15144|ARPC2_HUMAN Actin-related protein 2/3 complex subunit 2 OS=Homo sapiens OX=9606 GN=ARPC2 PE=1 SV=1
0.99931	1.40339	-1.44965	-0.723508	3.30734	4.53446	NaN	0.656098	0.679562	0.999203	0.924823	1.89845	FALSE	9	9	9	31	648910000	84.472	29.604	A0A7I2V5X1;Q9NXS2;K7EQG1	QPCTL	Glutaminyl-peptide cyclotransferase-like protein	tr|A0A7I2V5X1|A0A7I2V5X1_HUMAN glutaminyl-peptide cyclotransferase OS=Homo sapiens OX=9606 GN=QPCTL PE=1 SV=1;sp|Q9NXS2|QPCTL_HUMAN Glutaminyl-peptide cyclotransferase-like protein OS=Homo sapiens OX=9606 GN=QPCTL PE=1 SV=2;tr|K7EQG1|K7EQG1_HUMAN glutaminy
-5.10497	-3.75922	NaN	NaN	NaN	NaN	NaN	NaN	0.243259	0.999203	0.924651	1.89823	FALSE	2	2	2	2	3997700	1.5447	114.87	A0A3B3ISC6;A0A3B3IT15;A0A3B3IS84;P53621;A0A3B3IU78;A0A3B3ISK1;A0A3B3ITV3;A0A3B3IU89	COPA	Coatomer subunit alpha;Xenin;Proxenin	tr|A0A3B3ISC6|A0A3B3ISC6_HUMAN Coatomer subunit alpha (Fragment) OS=Homo sapiens OX=9606 GN=COPA PE=1 SV=1;tr|A0A3B3IT15|A0A3B3IT15_HUMAN Coatomer subunit alpha OS=Homo sapiens OX=9606 GN=COPA PE=1 SV=1;tr|A0A3B3IS84|A0A3B3IS84_HUMAN Coatomer subunit alpha
1.98831	2.43686	-2.31733	NaN	3.62773	4.17475	-0.742108	NaN	0.73612	0.999203	0.904019	1.87127	FALSE	15	15	15	41	595160000	45.987	26.688	P23396;E9PPU1;E9PL09;F2Z2S8;H0YCJ7;H0YEU2;H0YF32	RPS3	40S ribosomal protein S3	sp|P23396|RS3_HUMAN 40S ribosomal protein S3 OS=Homo sapiens OX=9606 GN=RPS3 PE=1 SV=2;tr|E9PPU1|E9PPU1_HUMAN 40S ribosomal protein S3 OS=Homo sapiens OX=9606 GN=RPS3 PE=1 SV=1;tr|E9PL09|E9PL09_HUMAN 40S ribosomal protein S3 OS=Homo sapiens OX=9606 GN=RPS3
NaN	-3.75402	NaN	NaN	-3.84923	-4.54648	NaN	NaN	0.154352	0.999203	0.902005	1.86866	FALSE	4	4	4	5	9627000	3.4766	161.1	A8K2U0;H0YGG5	A2ML1	Alpha-2-macroglobulin-like protein 1	sp|A8K2U0|A2ML1_HUMAN Alpha-2-macroglobulin-like protein 1 OS=Homo sapiens OX=9606 GN=A2ML1 PE=1 SV=3;tr|H0YGG5|H0YGG5_HUMAN Alpha-2-macroglobulin-like protein 1 (Fragment) OS=Homo sapiens OX=9606 GN=A2ML1 PE=1 SV=1
-4.50887	-3.55534	-3.80074	NaN	NaN	NaN	-1.31269	-2.49773	0.350723	0.999203	0.877885	1.83768	FALSE	13	13	13	15	170110000	16.758	213.63	A0A6I8PIX7;O95425;A0A0J9YWY6	SVIL	Supervillin	tr|A0A6I8PIX7|A0A6I8PIX7_HUMAN Supervillin OS=Homo sapiens OX=9606 GN=SVIL PE=1 SV=1;sp|O95425|SVIL_HUMAN Supervillin OS=Homo sapiens OX=9606 GN=SVIL PE=1 SV=2;tr|A0A0J9YWY6|A0A0J9YWY6_HUMAN Supervillin (Fragment) OS=Homo sapiens OX=9606 GN=SVIL PE=1 SV=1
-6.34279	-3.46787	-3.73371	-4.49518	-1.9933	-5.14573	-2.78317	-4.60947	0.408668	0.999203	0.876969	1.83651	FALSE	35	35	35	44	260030000	323.31	505.29	A0A8I5KSD5;A0A8I5KUE3;A0A8I5KYZ1;E9PMV1;Q15149;H0YDN1	PLEC	Plectin	tr|A0A8I5KSD5|A0A8I5KSD5_HUMAN Plectin OS=Homo sapiens OX=9606 GN=PLEC PE=1 SV=1;tr|A0A8I5KUE3|A0A8I5KUE3_HUMAN Plectin OS=Homo sapiens OX=9606 GN=PLEC PE=1 SV=1;tr|A0A8I5KYZ1|A0A8I5KYZ1_HUMAN Plectin OS=Homo sapiens OX=9606 GN=PLEC PE=1 SV=1;tr|E9PMV1|E9P
2.89311	NaN	NaN	NaN	0.597459	0.444915	NaN	NaN	0.767202	0.999203	0.853921	1.80741	FALSE	2	2	2	3	48772000	24.554	27.076	P09496;F8WF69;C9J8P9	CLTA	Clathrin light chain A	sp|P09496|CLCA_HUMAN Clathrin light chain A OS=Homo sapiens OX=9606 GN=CLTA PE=1 SV=1;tr|F8WF69|F8WF69_HUMAN Clathrin light chain OS=Homo sapiens OX=9606 GN=CLTA PE=1 SV=1;tr|C9J8P9|C9J8P9_HUMAN Clathrin light chain OS=Homo sapiens OX=9606 GN=CLTA PE=1 SV=
-2.00597	-0.103346	NaN	NaN	-1.27753	0.560532	NaN	NaN	0.664982	0.999203	0.836785	1.78607	FALSE	7	7	7	12	89557000	5.8642	50.663	P50395	GDI2	Rab GDP dissociation inhibitor beta	sp|P50395|GDIB_HUMAN Rab GDP dissociation inhibitor beta OS=Homo sapiens OX=9606 GN=GDI2 PE=1 SV=2
3.2889	5.38178	NaN	NaN	1.51516	4.68289	NaN	-0.520633	0.82615	0.999203	0.804512	1.74655	FALSE	4	4	4	25	899500000	39.474	15.616	D3YTB1;F8W727;P62910	RPL32	60S ribosomal protein L32	tr|D3YTB1|D3YTB1_HUMAN 60S ribosomal protein L32 (Fragment) OS=Homo sapiens OX=9606 GN=RPL32 PE=1 SV=1;tr|F8W727|F8W727_HUMAN 60S ribosomal protein L32 OS=Homo sapiens OX=9606 GN=RPL32 PE=1 SV=1;sp|P62910|RL32_HUMAN 60S ribosomal protein L32 OS=Homo sapien
NaN	1.23247	NaN	NaN	0.273674	1.73801	NaN	NaN	0.782958	0.999203	0.78251	1.72012	FALSE	2	2	2	5	70484000	12.385	19.155	A0A087WYT3;Q15185	PTGES3	Prostaglandin E synthase 3	tr|A0A087WYT3|A0A087WYT3_HUMAN Prostaglandin E synthase 3 OS=Homo sapiens OX=9606 GN=PTGES3 PE=1 SV=1;sp|Q15185|TEBP_HUMAN Prostaglandin E synthase 3 OS=Homo sapiens OX=9606 GN=PTGES3 PE=1 SV=1
4.92868	4.50636	NaN	0.473421	4.90409	5.02074	0.714774	NaN	0.835396	0.999203	0.779498	1.71653	FALSE	5	5	5	12	565610000	34.85	17.258	P61254;J3QRI7;J3QQQ9;J3QQV1;E5RIT6;J3QRC4;Q9UNX3	RPL26;RPL26L1	60S ribosomal protein L26;60S ribosomal protein L26-like 1	sp|P61254|RL26_HUMAN 60S ribosomal protein L26 OS=Homo sapiens OX=9606 GN=RPL26 PE=1 SV=1;tr|J3QRI7|J3QRI7_HUMAN 60S ribosomal protein L26 (Fragment) OS=Homo sapiens OX=9606 GN=RPL26 PE=3 SV=1;tr|J3QQQ9|J3QQQ9_HUMAN KOW domain-containing protein OS=Homo sa
NaN	0.588528	NaN	NaN	-1.80887	0.182911	NaN	NaN	0.68237	0.999203	0.758518	1.69175	FALSE	3	3	3	5	43522000	2.9741	24.544	M0R0P1;M0R299;M0QXL5;M0R2Q4;P22087;M0R2U2;M0R1H0;M0R2B0	FBL	rRNA 2-O-methyltransferase fibrillarin	tr|M0R0P1|M0R0P1_HUMAN rRNA 2-O-methyltransferase fibrillarin (Fragment) OS=Homo sapiens OX=9606 GN=FBL PE=1 SV=1;tr|M0R299|M0R299_HUMAN rRNA 2-O-methyltransferase fibrillarin (Fragment) OS=Homo sapiens OX=9606 GN=FBL PE=1 SV=1;tr|M0QXL5|M0QXL5_HUMAN rRN
-1.14509	1.75847	NaN	NaN	1.1663	1.75327	NaN	NaN	0.785871	0.999203	0.757752	1.69085	FALSE	5	5	5	12	233420000	31.153	34.258	P25311	AZGP1	Zinc-alpha-2-glycoprotein	sp|P25311|ZA2G_HUMAN Zinc-alpha-2-glycoprotein OS=Homo sapiens OX=9606 GN=AZGP1 PE=1 SV=2
-1.27322	-0.917174	NaN	NaN	0.240185	-3.34909	-0.724576	NaN	0.686876	0.999203	0.752254	1.68442	FALSE	10	10	10	24	165240000	15.06	57.488	P78371;F5GWF6;F8VQ14	CCT2	T-complex protein 1 subunit beta	sp|P78371|TCPB_HUMAN T-complex protein 1 subunit beta OS=Homo sapiens OX=9606 GN=CCT2 PE=1 SV=4;tr|F5GWF6|F5GWF6_HUMAN T-complex protein 1 subunit beta OS=Homo sapiens OX=9606 GN=CCT2 PE=1 SV=2;tr|F8VQ14|F8VQ14_HUMAN T-complex protein 1 subunit beta OS=Hom
-3.90223	-2.03176	-1.73893	-1.26456	-4.35061	NaN	2.32222	-0.447901	0.666337	0.999203	0.738645	1.66861	FALSE	14	14	14	19	344360000	145.67	86.082	Q96II8;E9PD99	LRCH3	Leucine-rich repeat and calponin homology domain-containing protein 3	sp|Q96II8|LRCH3_HUMAN DISP complex protein LRCH3 OS=Homo sapiens OX=9606 GN=LRCH3 PE=1 SV=2;tr|E9PD99|E9PD99_HUMAN DISP complex protein LRCH3 OS=Homo sapiens OX=9606 GN=LRCH3 PE=1 SV=1
NaN	-1.29867	NaN	NaN	NaN	-2.46604	-2.49795	NaN	0.486266	0.999203	0.738511	1.66845	FALSE	5	5	5	4	15779000	3.216	29.411	Q9BU76	MMTAG2	Multiple myeloma tumor-associated protein 2	sp|Q9BU76|MMTA2_HUMAN Multiple myeloma tumor-associated protein 2 OS=Homo sapiens OX=9606 GN=MMTAG2 PE=1 SV=1
5.80578	7.71641	2.26219	NaN	7.68333	7.74423	NaN	1.12711	0.872419	0.999203	0.737438	1.66721	FALSE	8	8	8	62	5282200000	323.31	11.665	P05387	RPLP2	60S acidic ribosomal protein P2	sp|P05387|RLA2_HUMAN 60S acidic ribosomal protein P2 OS=Homo sapiens OX=9606 GN=RPLP2 PE=1 SV=1
-5.46084	-4.19764	NaN	NaN	NaN	-4.01594	NaN	NaN	0.125512	0.999203	0.736345	1.66595	FALSE	4	4	4	6	29310000	21.445	445.21	A0A087WXI2;Q9Y6R7	FCGBP	IgGFc-binding protein	tr|A0A087WXI2|A0A087WXI2_HUMAN IgGFc-binding protein OS=Homo sapiens OX=9606 GN=FCGBP PE=1 SV=3;sp|Q9Y6R7|FCGBP_HUMAN IgGFc-binding protein OS=Homo sapiens OX=9606 GN=FCGBP PE=1 SV=3
6.63372	7.09942	2.61113	0.518914	6.31023	7.1847	2.90147	3.39048	0.715448	0.999203	0.730924	1.6597	FALSE	37	37	14	390	21795000000	323.31	70.897	P11142;E9PKE3;E9PNE6;E9PN89	HSPA8	Heat shock cognate 71 kDa protein	sp|P11142|HSP7C_HUMAN Heat shock cognate 71 kDa protein OS=Homo sapiens OX=9606 GN=HSPA8 PE=1 SV=1;tr|E9PKE3|E9PKE3_HUMAN Heat shock cognate 71 kDa protein OS=Homo sapiens OX=9606 GN=HSPA8 PE=1 SV=1;tr|E9PNE6|E9PNE6_HUMAN Heat shock cognate 71 kDa protein
NaN	-0.195609	-2.51824	NaN	-2.85507	-1.03372	-3.28484	-2.38506	0.59132	0.999203	0.728932	1.65741	FALSE	8	8	8	20	292000000	97.572	103.39	A9Z1X7;Q8IYB3;M0R088	SRRM1	Serine/arginine repetitive matrix protein 1	tr|A9Z1X7|A9Z1X7_HUMAN Serine/arginine repetitive matrix protein 1 OS=Homo sapiens OX=9606 GN=SRRM1 PE=1 SV=1;sp|Q8IYB3|SRRM1_HUMAN Serine/arginine repetitive matrix protein 1 OS=Homo sapiens OX=9606 GN=SRRM1 PE=1 SV=2;tr|M0R088|M0R088_HUMAN Serine/arginin
NaN	4.54743	NaN	NaN	0.842102	0.853918	NaN	NaN	0.806106	0.999203	0.724372	1.65218	FALSE	5	5	5	19	272930000	51.161	18.878	A0A0C4DGN4;A0A0U1RQZ6;Q96DA0	ZG16B	Zymogen granule protein 16 homolog B	tr|A0A0C4DGN4|A0A0C4DGN4_HUMAN Zymogen granule protein 16 homolog B OS=Homo sapiens OX=9606 GN=ZG16B PE=4 SV=2;tr|A0A0U1RQZ6|A0A0U1RQZ6_HUMAN Zymogen granule protein 16 homolog B OS=Homo sapiens OX=9606 GN=ZG16B PE=1 SV=1;sp|Q96DA0|ZG16B_HUMAN Zymogen gran
-3.22772	-4.48777	NaN	NaN	NaN	-2.99944	NaN	NaN	0.357861	0.999203	0.724372	1.65218	FALSE	4	4	4	4	10253000	2.0102	85.237	P49321;E9PRH9;H0YF33;E9PPR5;Q5T624	NASP	Nuclear autoantigenic sperm protein	sp|P49321|NASP_HUMAN Nuclear autoantigenic sperm protein OS=Homo sapiens OX=9606 GN=NASP PE=1 SV=2;tr|E9PRH9|E9PRH9_HUMAN Nuclear autoantigenic sperm protein (Fragment) OS=Homo sapiens OX=9606 GN=NASP PE=1 SV=1;tr|H0YF33|H0YF33_HUMAN Nuclear autoantigenic
-2.25104	-0.211239	NaN	NaN	NaN	-1.32233	1.21533	NaN	0.727436	0.999203	0.720573	1.64784	FALSE	6	6	6	5	87593000	88.348	36.978	Q03405;M0R1I2;M0R0H5;M0QYR6;M0R2E9	PLAUR	Urokinase plasminogen activator surface receptor	sp|Q03405|UPAR_HUMAN Urokinase plasminogen activator surface receptor OS=Homo sapiens OX=9606 GN=PLAUR PE=1 SV=1;tr|M0R1I2|M0R1I2_HUMAN Urokinase plasminogen activator surface receptor OS=Homo sapiens OX=9606 GN=PLAUR PE=1 SV=1;tr|M0R0H5|M0R0H5_HUMAN Uroki
NaN	-0.194274	NaN	NaN	-2.75569	0.528981	NaN	NaN	0.701772	0.999203	0.716957	1.64371	FALSE	8	8	8	21	136440000	7.6175	56.559	P06576;H0YH81;F8W079	ATP5B	ATP synthase subunit beta, mitochondrial;ATP synthase subunit beta	sp|P06576|ATPB_HUMAN ATP synthase subunit beta, mitochondrial OS=Homo sapiens OX=9606 GN=ATP5F1B PE=1 SV=3;tr|H0YH81|H0YH81_HUMAN ATP synthase subunit beta (Fragment) OS=Homo sapiens OX=9606 GN=ATP5F1B PE=1 SV=1;tr|F8W079|F8W079_HUMAN ATP synthase subunit
NaN	-2.17093	NaN	NaN	-3.89805	-3.3132	NaN	NaN	0.517384	0.999203	0.713775	1.64009	FALSE	3	3	3	4	10006000	3.3971	88.012	A0A8I5KX72;O15226	NKRF	NF-kappa-B-repressing factor	tr|A0A8I5KX72|A0A8I5KX72_HUMAN NF-kappa-B-repressing factor OS=Homo sapiens OX=9606 GN=NKRF PE=1 SV=1;sp|O15226|NKRF_HUMAN NF-kappa-B-repressing factor OS=Homo sapiens OX=9606 GN=NKRF PE=1 SV=2
4.97218	5.43531	NaN	-1.2943	4.74722	5.60856	NaN	0.237065	0.837751	0.999203	0.711645	1.63767	FALSE	11	11	7	36	1656800000	47.756	22.11	Q06830;A0A0A0MSI0;A0A0A0MRQ5	PRDX1	Peroxiredoxin-1	sp|Q06830|PRDX1_HUMAN Peroxiredoxin-1 OS=Homo sapiens OX=9606 GN=PRDX1 PE=1 SV=1;tr|A0A0A0MSI0|A0A0A0MSI0_HUMAN Peroxiredoxin-1 (Fragment) OS=Homo sapiens OX=9606 GN=PRDX1 PE=1 SV=1;tr|A0A0A0MRQ5|A0A0A0MRQ5_HUMAN Peroxiredoxin-1 OS=Homo sapiens OX=9606 GN=
NaN	-1.75768	NaN	NaN	-1.43651	-1.25629	NaN	NaN	0.652595	0.999203	0.710828	1.63674	FALSE	3	3	3	4	11025000	1.9924	21.057	P30086	PEBP1	Phosphatidylethanolamine-binding protein 1;Hippocampal cholinergic neurostimulating peptide	sp|P30086|PEBP1_HUMAN Phosphatidylethanolamine-binding protein 1 OS=Homo sapiens OX=9606 GN=PEBP1 PE=1 SV=3
-4.94583	-3.29354	NaN	NaN	-2.51646	-5.21551	NaN	NaN	0.440044	0.999203	0.709539	1.63528	FALSE	7	7	7	13	43214000	7.7372	156.27	Q86UP2	KTN1	Kinectin	sp|Q86UP2|KTN1_HUMAN Kinectin OS=Homo sapiens OX=9606 GN=KTN1 PE=1 SV=1
-3.52022	-1.54231	NaN	NaN	NaN	-1.00093	NaN	NaN	0.653081	0.999203	0.701453	1.62614	FALSE	5	5	5	9	43187000	9.7596	49.973	P13489;H0YCR7	RNH1	Ribonuclease inhibitor	sp|P13489|RINI_HUMAN Ribonuclease inhibitor OS=Homo sapiens OX=9606 GN=RNH1 PE=1 SV=2;tr|H0YCR7|H0YCR7_HUMAN Ribonuclease inhibitor (Fragment) OS=Homo sapiens OX=9606 GN=RNH1 PE=1 SV=1
NaN	-2.48236	NaN	NaN	-3.25367	-2.32565	NaN	NaN	0.494054	0.999203	0.698723	1.62307	FALSE	4	4	4	4	24023000	11.14	55.827	Q13610;B4DJV5	PWP1	Periodic tryptophan protein 1 homolog	sp|Q13610|PWP1_HUMAN Periodic tryptophan protein 1 homolog OS=Homo sapiens OX=9606 GN=PWP1 PE=1 SV=1;tr|B4DJV5|B4DJV5_HUMAN Periodic tryptophan protein 1 homolog OS=Homo sapiens OX=9606 GN=PWP1 PE=1 SV=1
-4.26771	-4.10178	NaN	NaN	NaN	-4.39164	-3.72844	-3.78975	0.340433	0.999203	0.688981	1.61214	FALSE	12	12	12	19	88934000	12.602	236.02	F8VPD4;P27708	CAD	CAD protein;Glutamine-dependent carbamoyl-phosphate synthase;Aspartate carbamoyltransferase;Dihydroorotase	tr|F8VPD4|F8VPD4_HUMAN CAD protein OS=Homo sapiens OX=9606 GN=CAD PE=1 SV=1;sp|P27708|PYR1_HUMAN CAD protein OS=Homo sapiens OX=9606 GN=CAD PE=1 SV=3
4.81711	6.50202	NaN	NaN	5.50103	6.19442	NaN	NaN	0.880987	0.999203	0.688375	1.61147	FALSE	5	5	5	15	1194700000	44.822	11.737	P10599	TXN	Thioredoxin	sp|P10599|THIO_HUMAN Thioredoxin OS=Homo sapiens OX=9606 GN=TXN PE=1 SV=3
-0.772409	-1.46031	NaN	-2.65714	-1.11992	0.413936	NaN	-2.93207	0.690979	0.999203	0.668058	1.58893	FALSE	13	13	13	35	277920000	119.38	99.887	Q96AV8;F8VSE7	E2F7	Transcription factor E2F7	sp|Q96AV8|E2F7_HUMAN Transcription factor E2F7 OS=Homo sapiens OX=9606 GN=E2F7 PE=1 SV=3;tr|F8VSE7|F8VSE7_HUMAN Transcription factor E2F7 (Fragment) OS=Homo sapiens OX=9606 GN=E2F7 PE=1 SV=1
3.42937	3.86059	1.22465	NaN	3.23085	4.39533	1.98635	NaN	0.832109	0.999203	0.667279	1.58808	FALSE	6	6	6	17	397810000	23.292	14.865	P62829;J3KT29;C9JD32;B9ZVP7	RPL23	60S ribosomal protein L23	sp|P62829|RL23_HUMAN 60S ribosomal protein L23 OS=Homo sapiens OX=9606 GN=RPL23 PE=1 SV=1;tr|J3KT29|J3KT29_HUMAN 60S ribosomal protein L23 OS=Homo sapiens OX=9606 GN=RPL23 PE=1 SV=1;tr|C9JD32|C9JD32_HUMAN 60S ribosomal protein L23 (Fragment) OS=Homo sapien
4.97924	3.02222	2.55113	2.39489	3.32055	4.69232	3.83931	3.76273	0.352152	0.999203	0.666858	1.58761	FALSE	8	8	8	25	867030000	323.31	17.718	P62269	RPS18	40S ribosomal protein S18	sp|P62269|RS18_HUMAN 40S ribosomal protein S18 OS=Homo sapiens OX=9606 GN=RPS18 PE=1 SV=3
4.59977	5.78698	NaN	NaN	5.45031	6.11433	NaN	NaN	0.879901	0.999203	0.646721	1.56561	FALSE	5	5	5	21	987720000	28.39	15.798	P61353;K7ELC7	RPL27	60S ribosomal protein L27	sp|P61353|RL27_HUMAN 60S ribosomal protein L27 OS=Homo sapiens OX=9606 GN=RPL27 PE=1 SV=2;tr|K7ELC7|K7ELC7_HUMAN 60S ribosomal protein L27 (Fragment) OS=Homo sapiens OX=9606 GN=RPL27 PE=1 SV=1
NaN	-0.630477	NaN	-3.43685	NaN	-0.935429	NaN	-3.01384	0.712462	0.999203	0.644859	1.56359	FALSE	10	10	10	17	106010000	4.7586	75.378	P54136	RARS	Arginine--tRNA ligase, cytoplasmic	sp|P54136|SYRC_HUMAN Arginine--tRNA ligase, cytoplasmic OS=Homo sapiens OX=9606 GN=RARS1 PE=1 SV=2
NaN	0.477191	NaN	NaN	-1.87238	-2.39585	NaN	NaN	0.711147	0.999203	0.642883	1.56145	FALSE	6	4	4	7	50546000	16.626	70.942	O43390;A0A6Q8PEX7;A0A6Q8PH31;A0A6Q8PHG0;B4DT28	HNRNPR	Heterogeneous nuclear ribonucleoprotein R	sp|O43390|HNRPR_HUMAN Heterogeneous nuclear ribonucleoprotein R OS=Homo sapiens OX=9606 GN=HNRNPR PE=1 SV=1;tr|A0A6Q8PEX7|A0A6Q8PEX7_HUMAN Heterogeneous nuclear ribonucleoprotein R (Fragment) OS=Homo sapiens OX=9606 GN=HNRNPR PE=4 SV=1;tr|A0A6Q8PH31|A0A6Q8
NaN	0.244314	NaN	0.379567	-0.243557	1.76831	NaN	NaN	0.774832	0.999203	0.638108	1.55629	FALSE	4	4	4	8	53466000	15.241	26.224	B5MDF5;J3KQE5;P62826;H0YFC6;F5H018	RAN	GTP-binding nuclear protein Ran	tr|B5MDF5|B5MDF5_HUMAN GTP-binding nuclear protein Ran OS=Homo sapiens OX=9606 GN=RAN PE=1 SV=1;tr|J3KQE5|J3KQE5_HUMAN GTP-binding nuclear protein Ran (Fragment) OS=Homo sapiens OX=9606 GN=RAN PE=1 SV=1;sp|P62826|RAN_HUMAN GTP-binding nuclear protein Ran O
-3.62642	-0.284401	NaN	NaN	-3.71498	-0.959159	NaN	NaN	0.724616	0.999203	0.627228	1.54459	FALSE	6	6	6	12	45315000	6.9725	87.798	P47897;A0A1B0GVU9;B4DDN1;C9J165;H7C0R3	QARS	Glutamine--tRNA ligase	sp|P47897|SYQ_HUMAN Glutamine--tRNA ligase OS=Homo sapiens OX=9606 GN=QARS1 PE=1 SV=1;tr|A0A1B0GVU9|A0A1B0GVU9_HUMAN glutamine--tRNA ligase (Fragment) OS=Homo sapiens OX=9606 GN=QARS1 PE=1 SV=1;tr|B4DDN1|B4DDN1_HUMAN glutamine--tRNA ligase OS=Homo sapiens
-0.275954	0.92115	NaN	NaN	-3.23706	1.44208	-3.33116	-2.5482	0.770008	0.999203	0.617247	1.53394	FALSE	17	17	17	31	241810000	49.262	95.337	P13639	EEF2	Elongation factor 2	sp|P13639|EF2_HUMAN Elongation factor 2 OS=Homo sapiens OX=9606 GN=EEF2 PE=1 SV=4
1.10282	0.496316	NaN	NaN	4.02795	3.24232	NaN	NaN	0.849794	0.999203	0.604594	1.52055	FALSE	3	3	3	8	223930000	14.676	45.374	P55209;F8W020;H0YIV4;F5H4R6;F8W0J6;B7Z9C2;F8W543;F8VV59;F8VY35;F8VUX1;F8VXI6;F8W118;H0YHC3;H0YH88;F8VRJ2;C9J6D1;E9PKT8;C9JZI7;F8VVB5;A8MXH2;E9PNJ7;E9PS34;E9PJJ2;Q99733;E9PNW0	NAP1L1;NAP1L4	Nucleosome assembly protein 1-like 1;Nucleosome assembly protein 1-like 4	sp|P55209|NP1L1_HUMAN Nucleosome assembly protein 1-like 1 OS=Homo sapiens OX=9606 GN=NAP1L1 PE=1 SV=1;tr|F8W020|F8W020_HUMAN Nucleosome assembly protein 1-like 1 (Fragment) OS=Homo sapiens OX=9606 GN=NAP1L1 PE=1 SV=1;tr|H0YIV4|H0YIV4_HUMAN Nucleosome asse
5.29196	6.15741	-0.654779	2.16345	5.43325	6.44331	0.905674	2.581	0.775093	0.999203	0.6013	1.51708	FALSE	19	19	5	132	4980100000	323.31	47.766	Q5JP53;sp|Cont_Q2KJD0|TBB5_BOVIN;P07437;Q5ST81;Q9BVA1;Q13885;A0A0B4J269;Q13509	TUBB;TUBB2B;TUBB2A;TUBB3	Tubulin beta chain;Tubulin beta-2B chain;Tubulin beta-2A chain;Tubulin beta-3 chain	tr|Q5JP53|Q5JP53_HUMAN Tubulin beta chain OS=Homo sapiens OX=9606 GN=TUBB PE=1 SV=1;sp|Cont_Q2KJD0|TBB5_BOVIN Tubulin beta-5 chain OS=Bos taurus OX=9913 GN=TUBB5 PE=2 SV=1;sp|P07437|TBB5_HUMAN Tubulin beta chain OS=Homo sapiens OX=9606 GN=TUBB PE=1 SV=2;tr
NaN	-1.41402	NaN	NaN	NaN	-2.81099	-3.9902	NaN	0.6535	0.999203	0.596215	1.51174	FALSE	4	4	4	5	24136000	3.0091	151.66	Q6P2E9	EDC4	Enhancer of mRNA-decapping protein 4	sp|Q6P2E9|EDC4_HUMAN Enhancer of mRNA-decapping protein 4 OS=Homo sapiens OX=9606 GN=EDC4 PE=1 SV=1
-1.1021	-0.996016	NaN	NaN	NaN	NaN	0.203717	-0.364665	0.731422	0.999203	0.584188	1.4992	FALSE	4	2	2	3	38494000	8.236	31.6	H3BRU6;F8VZX2;Q15366;F8W0G4;F8VXH9;J3QT27;E9PFP8;P57721;F8W1G6	PCBP2;PCBP3	Poly(rC)-binding protein 2;Poly(rC)-binding protein 3	tr|H3BRU6|H3BRU6_HUMAN Poly(rC)-binding protein 2 (Fragment) OS=Homo sapiens OX=9606 GN=PCBP2 PE=1 SV=1;tr|F8VZX2|F8VZX2_HUMAN Poly(rC)-binding protein 2 OS=Homo sapiens OX=9606 GN=PCBP2 PE=1 SV=1;sp|Q15366|PCBP2_HUMAN Poly(rC)-binding protein 2 OS=Homo sa
NaN	NaN	NaN	NaN	-4.84228	-2.58131	NaN	NaN	0.541362	0.999203	0.583854	1.49885	FALSE	11	11	11	15	44373000	17.846	274.37	P11717;A0A7I2V381	IGF2R	Cation-independent mannose-6-phosphate receptor	sp|P11717|MPRI_HUMAN Cation-independent mannose-6-phosphate receptor OS=Homo sapiens OX=9606 GN=IGF2R PE=1 SV=3;tr|A0A7I2V381|A0A7I2V381_HUMAN Cation-independent mannose-6-phosphate receptor OS=Homo sapiens OX=9606 GN=IGF2R PE=1 SV=1
-0.0401891	0.185395	NaN	NaN	-0.916228	-0.337629	-2.42074	NaN	0.773354	0.999203	0.570554	1.48509	FALSE	8	8	8	20	100270000	41.158	50.227	Q9Y265	RUVBL1	RuvB-like 1	sp|Q9Y265|RUVB1_HUMAN RuvB-like 1 OS=Homo sapiens OX=9606 GN=RUVBL1 PE=1 SV=1
-1.81297	-1.42763	NaN	NaN	NaN	0.683214	NaN	NaN	0.736735	0.999203	0.566015	1.48043	FALSE	5	3	3	4	30238000	9.3673	36.723	sp|Cont_Q5E9B1|LDHB_BOVIN;A0A5F9ZHM4;P07195;A8MW50;A0A3B3IS95	LDHB	L-lactate dehydrogenase B chain;L-lactate dehydrogenase	sp|Cont_Q5E9B1|LDHB_BOVIN L-lactate dehydrogenase B chain OS=Bos taurus OX=9913 GN=LDHB PE=2 SV=4;tr|A0A5F9ZHM4|A0A5F9ZHM4_HUMAN L-lactate dehydrogenase OS=Homo sapiens OX=9606 GN=LDHB PE=1 SV=1;sp|P07195|LDHB_HUMAN L-lactate dehydrogenase B chain OS=Homo
0.427482	-1.55452	NaN	NaN	0.00666015	-0.0991364	NaN	NaN	0.789034	0.999203	0.559611	1.47387	FALSE	4	4	4	7	141810000	11.544	27.437	F5H3X6;F5GY37;Q99623;F5H2D2;A0A3G2KQ93;F5H0C5;A0A7I2V5F0;J3KPX7;F5GWA7	PHB2	Prohibitin-2	tr|F5H3X6|F5H3X6_HUMAN Prohibitin (Fragment) OS=Homo sapiens OX=9606 GN=PHB2 PE=1 SV=3;tr|F5GY37|F5GY37_HUMAN Prohibitin OS=Homo sapiens OX=9606 GN=PHB2 PE=1 SV=1;sp|Q99623|PHB2_HUMAN Prohibitin-2 OS=Homo sapiens OX=9606 GN=PHB2 PE=1 SV=2;tr|F5H2D2|F5H2D2_
NaN	-4.37749	NaN	NaN	NaN	-3.74653	-4.77181	NaN	0.579187	0.999203	0.550911	1.46501	FALSE	3	3	3	3	10690000	2.2871	215.72	A0A2R8Y5J0;A0A2R8Y7I0;A0A2R8YFK9;A0A2U3TZM0;A0A2R8YDJ9;A0A2R8YD40;A0A2R8Y4X2;A0A2R8YDW2;A0A2R8Y7M9;A0A2R8Y425;A0A2R8YFD8;F5GWX5;A0A2R8Y212;A0A2R8Y521;Q14839;A0A0C4DGG9	CHD4	Chromodomain-helicase-DNA-binding protein 4	tr|A0A2R8Y5J0|A0A2R8Y5J0_HUMAN DNA helicase OS=Homo sapiens OX=9606 GN=CHD4 PE=1 SV=1;tr|A0A2R8Y7I0|A0A2R8Y7I0_HUMAN Chromodomain-helicase-DNA-binding protein 4 (Fragment) OS=Homo sapiens OX=9606 GN=CHD4 PE=1 SV=1;tr|A0A2R8YFK9|A0A2R8YFK9_HUMAN DNA helicas
1.84965	1.55531	NaN	NaN	0.562848	1.53622	-0.980943	NaN	0.828298	0.999203	0.550823	1.46492	FALSE	13	13	13	35	1017800000	97.661	72.683	O14744;G3V580	PRMT5	Protein arginine N-methyltransferase 5;Protein arginine N-methyltransferase 5, N-terminally processed	sp|O14744|ANM5_HUMAN Protein arginine N-methyltransferase 5 OS=Homo sapiens OX=9606 GN=PRMT5 PE=1 SV=4;tr|G3V580|G3V580_HUMAN Protein arginine N-methyltransferase 5 (Fragment) OS=Homo sapiens OX=9606 GN=PRMT5 PE=1 SV=1
-0.902609	-1.18666	-0.552804	NaN	NaN	-2.54535	1.58969	-0.325294	0.807135	0.999203	0.54839	1.46245	FALSE	11	11	11	18	186630000	57.809	89.333	Q96SB3	PPP1R9B	Neurabin-2	sp|Q96SB3|NEB2_HUMAN Neurabin-2 OS=Homo sapiens OX=9606 GN=PPP1R9B PE=1 SV=3
-4.49726	-2.67072	0.677059	-0.830575	NaN	-4.36363	0.992456	2.15079	0.795108	0.999203	0.545849	1.45988	FALSE	31	16	16	38	1077600000	323.31	105.44	A0A804HII9;P12814;A0A804HKE2;A0A804HK61;A0A7I2V4Y4;A0A804HJU8;A0A804HLD0;A0A804HIN7;A0A804HLF4;A0A804HL31;H9KV75	ACTN1	Alpha-actinin-1	tr|A0A804HII9|A0A804HII9_HUMAN Alpha-actinin-1 OS=Homo sapiens OX=9606 GN=ACTN1 PE=1 SV=1;sp|P12814|ACTN1_HUMAN Alpha-actinin-1 OS=Homo sapiens OX=9606 GN=ACTN1 PE=1 SV=2;tr|A0A804HKE2|A0A804HKE2_HUMAN Alpha-actinin-1 OS=Homo sapiens OX=9606 GN=ACTN1 PE=1
0.0253032	-1.47062	NaN	NaN	-2.23147	-1.74277	NaN	-1.12413	0.736208	0.999203	0.539372	1.45334	FALSE	4	4	4	8	57560000	12.01	37.025	P51665;H3BNT7;H3BTM8;H3BQV2	PSMD7	26S proteasome non-ATPase regulatory subunit 7	sp|P51665|PSMD7_HUMAN 26S proteasome non-ATPase regulatory subunit 7 OS=Homo sapiens OX=9606 GN=PSMD7 PE=1 SV=2;tr|H3BNT7|H3BNT7_HUMAN 26S proteasome non-ATPase regulatory subunit 7 OS=Homo sapiens OX=9606 GN=PSMD7 PE=1 SV=1;tr|H3BTM8|H3BTM8_HUMAN 26S prot
-3.39017	-2.38998	NaN	NaN	-3.00914	-3.04258	NaN	-3.42755	0.55349	0.999203	0.528583	1.44251	FALSE	7	7	7	11	54065000	10.566	129.21	A0A6I8PL42;B4DER1;A0A6I8PIT3;A0A6I8PIV1;Q9P2J5;A0A6I8PS05;A0A6I8PLB8;A0A6I8PRS0;A0A6I8PLB3	LARS	Leucine--tRNA ligase, cytoplasmic	tr|A0A6I8PL42|A0A6I8PL42_HUMAN leucine--tRNA ligase OS=Homo sapiens OX=9606 GN=LARS1 PE=1 SV=1;tr|B4DER1|B4DER1_HUMAN leucine--tRNA ligase OS=Homo sapiens OX=9606 GN=LARS1 PE=1 SV=1;tr|A0A6I8PIT3|A0A6I8PIT3_HUMAN leucine--tRNA ligase OS=Homo sapiens OX=960
0.495182	7.2117	NaN	NaN	4.01828	3.41935	NaN	NaN	0.894325	0.999203	0.517492	1.43146	FALSE	6	6	6	28	2507800000	323.31	16.537	P61626;F8VV32;A0A0B4J259	LYZ	Lysozyme C;Lysozyme	sp|P61626|LYSC_HUMAN Lysozyme C OS=Homo sapiens OX=9606 GN=LYZ PE=1 SV=1;tr|F8VV32|F8VV32_HUMAN Lysozyme C OS=Homo sapiens OX=9606 GN=LYZ PE=1 SV=1;tr|A0A0B4J259|A0A0B4J259_HUMAN Lysozyme C OS=Homo sapiens OX=9606 GN=LYZ PE=1 SV=1
0.348988	1.57893	NaN	NaN	-0.390037	1.04477	NaN	NaN	0.83946	0.999203	0.513842	1.42785	FALSE	6	6	6	11	81584000	28.604	29.404	C9J9K3;A0A8V8TMX1;A0A0C4DG17;A0A8V8TLA4;P08865;A0A8I5KQE6;F8WD59	RPSA	40S ribosomal protein SA	tr|C9J9K3|C9J9K3_HUMAN 40S ribosomal protein SA (Fragment) OS=Homo sapiens OX=9606 GN=RPSA PE=1 SV=8;tr|A0A8V8TMX1|A0A8V8TMX1_HUMAN 40S ribosomal protein SA OS=Homo sapiens OX=9606 GN=RPSA PE=4 SV=1;tr|A0A0C4DG17|A0A0C4DG17_HUMAN 40S ribosomal protein SA O
-0.203995	2.0252	NaN	NaN	2.30994	2.51657	NaN	NaN	0.855429	0.999203	0.506922	1.42102	FALSE	7	7	2	20	539460000	10.977	32.852	P05141;P12235;V9GYG0	SLC25A5;SLC25A4	ADP/ATP translocase 2;ADP/ATP translocase 2, N-terminally processed;ADP/ATP translocase 1	sp|P05141|ADT2_HUMAN ADP/ATP translocase 2 OS=Homo sapiens OX=9606 GN=SLC25A5 PE=1 SV=7;sp|P12235|ADT1_HUMAN ADP/ATP translocase 1 OS=Homo sapiens OX=9606 GN=SLC25A4 PE=1 SV=4;tr|V9GYG0|V9GYG0_HUMAN ADP/ATP translocase OS=Homo sapiens OX=9606 GN=SLC25A4 PE
-1.23663	1.07709	NaN	NaN	-3.00738	-0.430602	-1.39663	NaN	0.787032	0.999203	0.49256	1.40694	FALSE	6	6	6	10	57981000	69.885	31.121	P29692;E9PRY8;E9PK01;E9PL12;A0A087X1X7;E9PQZ1;E9PI39;E9PQ49;E9PPR1;E9PMW7;E9PL71	EEF1D	Elongation factor 1-delta	sp|P29692|EF1D_HUMAN Elongation factor 1-delta OS=Homo sapiens OX=9606 GN=EEF1D PE=1 SV=5;tr|E9PRY8|E9PRY8_HUMAN Elongation factor 1-delta OS=Homo sapiens OX=9606 GN=EEF1D PE=1 SV=1;tr|E9PK01|E9PK01_HUMAN Elongation factor 1-delta (Fragment) OS=Homo sapien
-0.952548	-2.47794	NaN	NaN	-1.90085	-1.20216	NaN	NaN	0.728768	0.999203	0.479574	1.39433	FALSE	8	8	8	13	76913000	6.6153	95.337	Q12906	ILF3	Interleukin enhancer-binding factor 3	sp|Q12906|ILF3_HUMAN Interleukin enhancer-binding factor 3 OS=Homo sapiens OX=9606 GN=ILF3 PE=1 SV=3
-5.41052	-5.56445	-7.35053	NaN	-6.27545	-3.71435	-4.17812	NaN	0.645985	0.999203	0.477863	1.39268	FALSE	17	17	17	25	114830000	39.034	469.08	P78527	PRKDC	DNA-dependent protein kinase catalytic subunit	sp|P78527|PRKDC_HUMAN DNA-dependent protein kinase catalytic subunit OS=Homo sapiens OX=9606 GN=PRKDC PE=1 SV=3
5.24054	5.04756	NaN	NaN	3.20201	4.44895	NaN	NaN	0.890799	0.999203	0.474291	1.38923	FALSE	4	4	4	7	932910000	7.0181	19.968	A0A2R8YEM3;E7EQV9;P61313;E7ENU7;E7EX53;A0A2R8Y738	RPL15	Ribosomal protein L15;60S ribosomal protein L15	tr|A0A2R8YEM3|A0A2R8YEM3_HUMAN Ribosomal protein L15 (Fragment) OS=Homo sapiens OX=9606 GN=RPL15 PE=1 SV=1;tr|E7EQV9|E7EQV9_HUMAN Ribosomal protein L15 (Fragment) OS=Homo sapiens OX=9606 GN=RPL15 PE=1 SV=1;sp|P61313|RL15_HUMAN 60S ribosomal protein L15 OS=
-2.68063	-1.04244	NaN	NaN	NaN	-2.4358	NaN	NaN	0.778433	0.999203	0.465502	1.3808	FALSE	4	4	4	7	27886000	1.8831	43.547	Q9NUD5	ZCCHC3	Zinc finger CCHC domain-containing protein 3	sp|Q9NUD5|ZCHC3_HUMAN Zinc finger CCHC domain-containing protein 3 OS=Homo sapiens OX=9606 GN=ZCCHC3 PE=1 SV=2
NaN	-2.37297	NaN	-3.28929	-4.43091	-1.10973	NaN	NaN	0.705189	0.999203	0.457725	1.37337	FALSE	4	4	4	9	55024000	4.8767	112.42	Q9Y4E8	USP15	Ubiquitin carboxyl-terminal hydrolase 15	sp|Q9Y4E8|UBP15_HUMAN Ubiquitin carboxyl-terminal hydrolase 15 OS=Homo sapiens OX=9606 GN=USP15 PE=1 SV=3
-2.78187	0.904674	NaN	NaN	-0.250683	-1.35926	NaN	NaN	0.793104	0.999203	0.457574	1.37323	FALSE	5	5	5	8	45201000	13.875	27.887	O14818;H0Y586;Q8TAA3	PSMA7;PSMA8	Proteasome subunit alpha type-7;Proteasome subunit alpha type-7-like	sp|O14818|PSA7_HUMAN Proteasome subunit alpha type-7 OS=Homo sapiens OX=9606 GN=PSMA7 PE=1 SV=1;tr|H0Y586|H0Y586_HUMAN Proteasome subunit alpha type-7 (Fragment) OS=Homo sapiens OX=9606 GN=PSMA7 PE=1 SV=1;sp|Q8TAA3|PSMA8_HUMAN Proteasome subunit alpha-type
0.377013	0.646267	NaN	NaN	-1.0973	2.67089	-2.66841	NaN	0.832957	0.999203	0.454122	1.36995	FALSE	19	11	0	26	429170000	16.015	65.68	A0A7I2V5W9;A0A7I2V4L7;B1ANR0;Q13310;H0YEU6	PABPC4	Polyadenylate-binding protein;Polyadenylate-binding protein 4	tr|A0A7I2V5W9|A0A7I2V5W9_HUMAN Polyadenylate-binding protein (Fragment) OS=Homo sapiens OX=9606 GN=PABPC4 PE=1 SV=1;tr|A0A7I2V4L7|A0A7I2V4L7_HUMAN Polyadenylate-binding protein OS=Homo sapiens OX=9606 GN=PABPC4 PE=1 SV=1;tr|B1ANR0|B1ANR0_HUMAN Polyadenylat
-0.942167	-2.4025	NaN	-3.05172	-3.07336	-0.917893	-1.95802	-1.67689	0.523729	0.999203	0.451594	1.36755	FALSE	9	9	9	18	85388000	84.758	88.549	Q13263	TRIM28	Transcription intermediary factor 1-beta	sp|Q13263|TIF1B_HUMAN Transcription intermediary factor 1-beta OS=Homo sapiens OX=9606 GN=TRIM28 PE=1 SV=5
5.703	6.15702	NaN	NaN	3.43411	4.6852	NaN	0.00424836	0.9132	0.999203	0.442632	1.35908	FALSE	12	12	12	44	1322700000	140.13	29.995	P62424;Q5T8U3;Q5T8U2	RPL7A	60S ribosomal protein L7a	sp|P62424|RL7A_HUMAN 60S ribosomal protein L7a OS=Homo sapiens OX=9606 GN=RPL7A PE=1 SV=2;tr|Q5T8U3|Q5T8U3_HUMAN 60S ribosomal protein L7a (Fragment) OS=Homo sapiens OX=9606 GN=RPL7A PE=1 SV=1;tr|Q5T8U2|Q5T8U2_HUMAN 60S ribosomal protein L7a OS=Homo sapien
-2.92939	-2.62745	NaN	NaN	NaN	-1.61069	NaN	NaN	0.728868	0.999203	0.438587	1.35528	FALSE	9	9	9	12	44096000	4.1412	126.6	A0A8I5KVB5;A0A494C1K3;P78347	GTF2I	General transcription factor II-I	tr|A0A8I5KVB5|A0A8I5KVB5_HUMAN General transcription factor II-I OS=Homo sapiens OX=9606 GN=GTF2I PE=1 SV=1;tr|A0A494C1K3|A0A494C1K3_HUMAN General transcription factor II-I OS=Homo sapiens OX=9606 GN=GTF2I PE=1 SV=1;sp|P78347|GTF2I_HUMAN General transcript
NaN	NaN	NaN	NaN	-4.95169	-3.76448	NaN	NaN	0.634214	0.999203	0.437485	1.35424	FALSE	4	4	4	5	16528000	2.4499	177.19	Q9NYU2	UGGT1	UDP-glucose:glycoprotein glucosyltransferase 1	sp|Q9NYU2|UGGG1_HUMAN UDP-glucose:glycoprotein glucosyltransferase 1 OS=Homo sapiens OX=9606 GN=UGGT1 PE=1 SV=3
2.54719	2.41559	NaN	NaN	3.18622	0.0886789	NaN	-0.923746	0.876633	0.999203	0.436481	1.3533	FALSE	3	3	3	8	318570000	16.576	13.714	P61769;H0YLF3;F5H6I0	B2M	Beta-2-microglobulin;Beta-2-microglobulin form pI 5.3	sp|P61769|B2MG_HUMAN Beta-2-microglobulin OS=Homo sapiens OX=9606 GN=B2M PE=1 SV=1;tr|H0YLF3|H0YLF3_HUMAN Beta-2-microglobulin (Fragment) OS=Homo sapiens OX=9606 GN=B2M PE=1 SV=1;tr|F5H6I0|F5H6I0_HUMAN Beta-2-microglobulin OS=Homo sapiens OX=9606 GN=B2M PE
3.86857	5.12272	NaN	NaN	3.40487	4.55158	NaN	0.407965	0.906855	0.999203	0.422562	1.34031	FALSE	7	7	7	46	643490000	111	21.716	A0A7I2V5L3;M0QYS1;P40429;Q8J015;A0A7I2V2L9;Q6NVV1	RPL13A;RPL13a;RPL13AP3	60S ribosomal protein L13a;Putative 60S ribosomal protein L13a protein RPL13AP3	tr|A0A7I2V5L3|A0A7I2V5L3_HUMAN 60S ribosomal protein L13a OS=Homo sapiens OX=9606 GN=RPL13A PE=1 SV=1;tr|M0QYS1|M0QYS1_HUMAN 60S ribosomal protein L13a (Fragment) OS=Homo sapiens OX=9606 GN=RPL13A PE=1 SV=2;sp|P40429|RL13A_HUMAN 60S ribosomal protein L13a
-1.76158	0.181636	NaN	NaN	-0.704521	-0.664189	NaN	-2.9209	0.802599	0.999203	0.421287	1.33912	FALSE	5	5	5	8	70619000	5.0158	50.118	P26641	EEF1G	Elongation factor 1-gamma	sp|P26641|EF1G_HUMAN Elongation factor 1-gamma OS=Homo sapiens OX=9606 GN=EEF1G PE=1 SV=3
0.602807	0.412897	NaN	NaN	1.47073	1.817	NaN	NaN	0.862358	0.999203	0.420033	1.33796	FALSE	9	9	9	15	139440000	20.474	29.804	P35232;C9JZ20;C9JW96;E7ESE2;E9PCW0	PHB	Prohibitin	sp|P35232|PHB1_HUMAN Prohibitin 1 OS=Homo sapiens OX=9606 GN=PHB1 PE=1 SV=1;tr|C9JZ20|C9JZ20_HUMAN Prohibitin OS=Homo sapiens OX=9606 GN=PHB1 PE=1 SV=2;tr|C9JW96|C9JW96_HUMAN Prohibitin (Fragment) OS=Homo sapiens OX=9606 GN=PHB PE=1 SV=2;tr|E7ESE2|E7ESE2_H
2.44049	3.38247	NaN	0.943646	4.05183	2.3301	NaN	2.64861	0.899884	0.999203	0.419272	1.33725	FALSE	4	4	3	9	258980000	21.359	9.461	P42677	RPS27	40S ribosomal protein S27	sp|P42677|RS27_HUMAN 40S ribosomal protein S27 OS=Homo sapiens OX=9606 GN=RPS27 PE=1 SV=3
-6.00539	-3.18039	NaN	NaN	NaN	-2.96206	NaN	NaN	0.614256	0.999203	0.414118	1.33248	FALSE	6	5	5	6	22667000	4.1289	228.23	Q9P219	CCDC88C	Protein Daple	sp|Q9P219|DAPLE_HUMAN Protein Daple OS=Homo sapiens OX=9606 GN=CCDC88C PE=1 SV=3
-0.645961	-0.645394	1.31816	0.768867	-1.77234	-0.554461	2.74505	1.95244	0.747688	0.999203	0.393754	1.31381	FALSE	97	97	4	220	9895000000	323.31	287.6	A0A0D9SGF6;Q13813	SPTAN1	Spectrin alpha chain, non-erythrocytic 1	tr|A0A0D9SGF6|A0A0D9SGF6_HUMAN Spectrin alpha chain, non-erythrocytic 1 OS=Homo sapiens OX=9606 GN=SPTAN1 PE=1 SV=1;sp|Q13813|SPTN1_HUMAN Spectrin alpha chain, non-erythrocytic 1 OS=Homo sapiens OX=9606 GN=SPTAN1 PE=1 SV=3
-2.97258	-0.601983	NaN	NaN	-1.78409	0.866432	NaN	NaN	0.860947	0.999203	0.379053	1.30049	FALSE	16	16	16	25	214610000	77.978	119.08	A0A7P0Z3Z5;A0A7P0TAK7;Q16531;A0A7P0T965;F5GY55;A0A7P0Z4B9;A0A7P0T870;A0A7P0TB30	DDB1	DNA damage-binding protein 1	tr|A0A7P0Z3Z5|A0A7P0Z3Z5_HUMAN DNA damage-binding protein 1 OS=Homo sapiens OX=9606 GN=DDB1 PE=1 SV=1;tr|A0A7P0TAK7|A0A7P0TAK7_HUMAN DNA damage-binding protein 1 OS=Homo sapiens OX=9606 GN=DDB1 PE=1 SV=1;sp|Q16531|DDB1_HUMAN DNA damage-binding protein 1 OS
-1.04198	NaN	NaN	NaN	NaN	-1.14875	0.280861	NaN	0.846222	0.999203	0.366065	1.28883	FALSE	4	2	2	4	32101000	20.759	28.082	P31946;Q4VY20;Q4VY19;A0A0J9YWE8;A0A0J9YWZ2	YWHAB	14-3-3 protein beta/alpha;14-3-3 protein beta/alpha, N-terminally processed	sp|P31946|1433B_HUMAN 14-3-3 protein beta/alpha OS=Homo sapiens OX=9606 GN=YWHAB PE=1 SV=3;tr|Q4VY20|Q4VY20_HUMAN 14-3-3 protein beta/alpha (Fragment) OS=Homo sapiens OX=9606 GN=YWHAB PE=1 SV=1;tr|Q4VY19|Q4VY19_HUMAN 14-3-3 protein beta/alpha (Fragment) OS
0.477899	1.09008	NaN	NaN	-0.814703	1.00645	NaN	-3.43087	0.869852	0.999203	0.35933	1.28283	FALSE	37	37	37	99	1114800000	291.32	174.76	P35573	AGL	Glycogen debranching enzyme;4-alpha-glucanotransferase;Amylo-alpha-1,6-glucosidase	sp|P35573|GDE_HUMAN Glycogen debranching enzyme OS=Homo sapiens OX=9606 GN=AGL PE=1 SV=3
-1.03262	-0.131098	NaN	NaN	NaN	-2.25974	-0.00935491	NaN	0.869675	0.999203	0.343226	1.26859	FALSE	5	5	5	8	113530000	9.4724	62.339	A0A8V8TQK0;A0A8V8TNU2;A0A8V8TNT7;A0A8V8TQ74;A0A8V8TP22;O75083;D6RD66;A0A8V8TP31	WDR1	WD repeat-containing protein 1	tr|A0A8V8TQK0|A0A8V8TQK0_HUMAN WD repeat-containing protein 1 OS=Homo sapiens OX=9606 GN=WDR1 PE=4 SV=1;tr|A0A8V8TNU2|A0A8V8TNU2_HUMAN WD repeat-containing protein 1 OS=Homo sapiens OX=9606 GN=WDR1 PE=4 SV=1;tr|A0A8V8TNT7|A0A8V8TNT7_HUMAN WD repeat-contain
1.82749	5.96842	NaN	NaN	3.9063	3.90966	NaN	NaN	0.926332	0.999203	0.34104	1.26667	FALSE	6	6	6	34	2123800000	75.224	10.834	P05109	S100A8	Protein S100-A8;Protein S100-A8, N-terminally processed	sp|P05109|S10A8_HUMAN Protein S100-A8 OS=Homo sapiens OX=9606 GN=S100A8 PE=1 SV=1
6.82633	7.02136	0.557171	-1.12838	6.11584	7.68834	1.98272	-1.14927	0.910725	0.999203	0.340288	1.26601	FALSE	30	30	27	309	28429000000	323.31	54.19	Q15208	STK38	Serine/threonine-protein kinase 38	sp|Q15208|STK38_HUMAN Serine/threonine-protein kinase 38 OS=Homo sapiens OX=9606 GN=STK38 PE=1 SV=1
NaN	-3.09674	NaN	-4.08433	NaN	-3.1369	NaN	NaN	0.777349	0.999203	0.324328	1.25208	FALSE	3	3	3	4	7118900	1.6186	122.2	A0A7I2V3H7;A0A7I2V361;A0A7I2V3H0;A0A7I2V516;I1E4Y6;Q6Y7W6	GIGYF2	PERQ amino acid-rich with GYF domain-containing protein 2	tr|A0A7I2V3H7|A0A7I2V3H7_HUMAN GRB10-interacting GYF protein 2 OS=Homo sapiens OX=9606 GN=GIGYF2 PE=1 SV=1;tr|A0A7I2V361|A0A7I2V361_HUMAN GRB10-interacting GYF protein 2 OS=Homo sapiens OX=9606 GN=GIGYF2 PE=1 SV=1;tr|A0A7I2V3H0|A0A7I2V3H0_HUMAN GRB10-inter
-2.38983	2.09625	-3.92359	NaN	0.38096	1.14017	NaN	NaN	0.895989	0.999203	0.309431	1.23922	FALSE	15	15	15	37	508490000	323.31	113.75	Q02413	DSG1	Desmoglein-1	sp|Q02413|DSG1_HUMAN Desmoglein-1 OS=Homo sapiens OX=9606 GN=DSG1 PE=1 SV=2
NaN	-0.182474	NaN	-1.12808	NaN	-1.30066	NaN	-1.78745	0.847578	0.999203	0.306512	1.23671	FALSE	3	3	3	5	19153000	3.582	29.508	C9JYS8;A0A7I2V4N2;A0A7I2V464;A0A7I2V4K9;A0A7I2V4J2;A0A7I2V5Y7;A0A7I2V535;A0A7P0MRW0;Q15233;C9IZL7	NONO	Non-POU domain-containing octamer-binding protein	tr|C9JYS8|C9JYS8_HUMAN Non-POU domain-containing octamer-binding protein (Fragment) OS=Homo sapiens OX=9606 GN=NONO PE=1 SV=8;tr|A0A7I2V4N2|A0A7I2V4N2_HUMAN Non-POU domain-containing octamer-binding protein OS=Homo sapiens OX=9606 GN=NONO PE=1 SV=1;tr|A0A7
NaN	-0.312193	NaN	NaN	-2.05478	-2.43933	NaN	NaN	0.851333	0.999203	0.296497	1.22816	FALSE	4	4	4	8	33892000	4.4795	50.925	A0A7I2V4K5;X6R5C5;X6R8A1;P10619;A0A7I2V4D1;A0A7I2YQT8;A0A7I2V3B2;Q5JZH0	CTSA	Carboxypeptidase;Lysosomal protective protein;Lysosomal protective protein 32 kDa chain;Lysosomal protective protein 20 kDa chain	tr|A0A7I2V4K5|A0A7I2V4K5_HUMAN Carboxypeptidase OS=Homo sapiens OX=9606 GN=CTSA PE=1 SV=1;tr|X6R5C5|X6R5C5_HUMAN Carboxypeptidase OS=Homo sapiens OX=9606 GN=CTSA PE=1 SV=1;tr|X6R8A1|X6R8A1_HUMAN Carboxypeptidase OS=Homo sapiens OX=9606 GN=CTSA PE=1 SV=1;sp
1.60629	-1.84908	NaN	NaN	-0.749773	1.26073	NaN	NaN	0.900041	0.999203	0.293819	1.22588	FALSE	12	12	12	39	581140000	93.837	46.886	J3KNN3;P15735;H3BP07;H3BTW6	PHKG2	Phosphorylase b kinase gamma catalytic chain, liver/testis isoform	tr|J3KNN3|J3KNN3_HUMAN phosphorylase kinase OS=Homo sapiens OX=9606 GN=PHKG2 PE=1 SV=1;sp|P15735|PHKG2_HUMAN Phosphorylase b kinase gamma catalytic chain, liver/testis isoform OS=Homo sapiens OX=9606 GN=PHKG2 PE=1 SV=1;tr|H3BP07|H3BP07_HUMAN Phosphorylase
-2.91234	-1.36375	NaN	NaN	NaN	-2.46648	NaN	-3.95876	0.835291	0.999203	0.29202	1.22435	FALSE	7	7	7	11	41846000	5.4185	91.48	G3V529;Q9GZR7;A0A087WXU8;F5GYL3;A0A1W2PRR2	DDX24	ATP-dependent RNA helicase DDX24	tr|G3V529|G3V529_HUMAN RNA helicase OS=Homo sapiens OX=9606 GN=DDX24 PE=1 SV=1;sp|Q9GZR7|DDX24_HUMAN ATP-dependent RNA helicase DDX24 OS=Homo sapiens OX=9606 GN=DDX24 PE=1 SV=1;tr|A0A087WXU8|A0A087WXU8_HUMAN ATP-dependent RNA helicase DDX24 OS=Homo sapiens
1.02363	1.44553	NaN	NaN	-1.48304	0.461723	-2.84126	NaN	0.905609	0.999203	0.288307	1.22121	FALSE	19	19	19	37	539430000	150.41	123.51	Q6PKG0;A0A8I5KSP1;A0A8I5KWU3;A0A0B4J210;E5RH50	LARP1	La-related protein 1	sp|Q6PKG0|LARP1_HUMAN La-related protein 1 OS=Homo sapiens OX=9606 GN=LARP1 PE=1 SV=2;tr|A0A8I5KSP1|A0A8I5KSP1_HUMAN La-related protein 1 OS=Homo sapiens OX=9606 GN=LARP1 PE=1 SV=1;tr|A0A8I5KWU3|A0A8I5KWU3_HUMAN La ribonucleoprotein domain family, member 1
-3.35834	-2.24252	-1.81532	NaN	NaN	-4.24727	0.491668	-1.69802	0.835368	0.999203	0.280309	1.21446	FALSE	16	16	16	22	260470000	19.887	219.61	A2A369;Q8NF50;E9PDJ4	DOCK8	Dedicator of cytokinesis protein 8	tr|A2A369|A2A369_HUMAN Dedicator of cytokinesis protein 8 OS=Homo sapiens OX=9606 GN=DOCK8 PE=1 SV=2;sp|Q8NF50|DOCK8_HUMAN Dedicator of cytokinesis protein 8 OS=Homo sapiens OX=9606 GN=DOCK8 PE=1 SV=3;tr|E9PDJ4|E9PDJ4_HUMAN Dedicator of cytokinesis protein
NaN	-3.58219	-2.48721	-2.68946	NaN	NaN	-0.542133	-1.42126	0.861268	0.999203	0.270271	1.20603	FALSE	7	7	7	7	76038000	13.121	118.58	Q5M775;J3QS22;A0A7I2V486;A0A7I2V416;A0A7P0TBP2;A0A7I2YQJ3;A0A7I2V451;A0A7P0Z4I1;A0A7I2V562;A0A7P0TAS3;A0A7P0T9K0;A0A7P0TB87	SPECC1	Cytospin-B	sp|Q5M775|CYTSB_HUMAN Cytospin-B OS=Homo sapiens OX=9606 GN=SPECC1 PE=1 SV=1;tr|J3QS22|J3QS22_HUMAN Cytospin-B (Fragment) OS=Homo sapiens OX=9606 GN=SPECC1 PE=1 SV=9;tr|A0A7I2V486|A0A7I2V486_HUMAN Cytospin-B OS=Homo sapiens OX=9606 GN=SPECC1 PE=1 SV=1;tr|A
0.089814	1.9071	1.11607	NaN	1.42701	0.623433	NaN	2.64683	0.914546	0.999203	0.267037	1.20333	FALSE	5	3	3	12	220100000	37.428	15.998	P68871;A0A2R8Y7R2;P02042	HBB;HBD	Hemoglobin subunit beta;LVV-hemorphin-7;Spinorphin;Hemoglobin subunit delta	sp|P68871|HBB_HUMAN Hemoglobin subunit beta OS=Homo sapiens OX=9606 GN=HBB PE=1 SV=2;tr|A0A2R8Y7R2|A0A2R8Y7R2_HUMAN Hemoglobin subunit beta OS=Homo sapiens OX=9606 GN=HBB PE=1 SV=1;sp|P02042|HBD_HUMAN Hemoglobin subunit delta OS=Homo sapiens OX=9606 GN=HBD
3.13012	3.71066	-1.02953	0.807263	3.50937	3.47518	0.953033	-0.33775	0.871388	0.999203	0.24533	1.18536	FALSE	10	10	10	63	1751300000	216.4	49.824	A0A7I2V659;A0A087WVQ9;sp|Cont_P68103|EF1A1_BOVIN;P68104;A0A7I2V5N4;Q5VTE0;A0A7I2V3H3;A0A087WV01;A0A2U3TZH3;Q05639	EEF1A1;EEF1A1P5;EEF1A2	Elongation factor 1-alpha 1;Putative elongation factor 1-alpha-like 3;Elongation factor 1-alpha;Elongation factor 1-alpha 2	tr|A0A7I2V659|A0A7I2V659_HUMAN Elongation factor 1-alpha OS=Homo sapiens OX=9606 GN=EEF1A1 PE=1 SV=1;tr|A0A087WVQ9|A0A087WVQ9_HUMAN Elongation factor 1-alpha OS=Homo sapiens OX=9606 GN=EEF1A1 PE=1 SV=2;sp|Cont_P68103|EF1A1_BOVIN Elongation factor 1-alpha 1
0.144248	1.67591	-1.49043	-1.65826	-2.31956	0.592587	1.0365	0.319236	0.833352	0.999203	0.239321	1.18044	FALSE	39	39	39	118	1976600000	323.31	191.61	Q00610;A0A8V8TQ14;K7EJJ5;A0A087WVQ6;A0A8V8TR47;A0A8V8TRF0;A0A8V8TQK1;A0A8V8TRE8;A0A8V8TQK3;A0A8V8TQ18	CLTC	Clathrin heavy chain 1;Clathrin heavy chain	sp|Q00610|CLH1_HUMAN Clathrin heavy chain 1 OS=Homo sapiens OX=9606 GN=CLTC PE=1 SV=5;tr|A0A8V8TQ14|A0A8V8TQ14_HUMAN Clathrin heavy chain 1 OS=Homo sapiens OX=9606 GN=CLTC PE=4 SV=1;tr|K7EJJ5|K7EJJ5_HUMAN Clathrin heavy chain 1 OS=Homo sapiens OX=9606 GN=C
-3.00296	-3.18934	NaN	NaN	NaN	-2.28647	NaN	NaN	0.823984	0.999203	0.235337	1.17718	FALSE	4	4	4	6	22007000	4.0185	104.93	J3QK89;Q8IWX8	CHERP	Calcium homeostasis endoplasmic reticulum protein	tr|J3QK89|J3QK89_HUMAN Calcium homeostasis endoplasmic reticulum protein OS=Homo sapiens OX=9606 GN=CHERP PE=1 SV=1;sp|Q8IWX8|CHERP_HUMAN Calcium homeostasis endoplasmic reticulum protein OS=Homo sapiens OX=9606 GN=CHERP PE=1 SV=3
NaN	3.52761	NaN	0.0297005	2.78354	3.44895	NaN	NaN	0.943906	0.999203	0.233785	1.17592	FALSE	2	2	2	7	148510000	5.3964	19.25	P31025;Q5VSP4	LCN1;LCN1P1	Lipocalin-1;Putative lipocalin 1-like protein 1	sp|P31025|LCN1_HUMAN Lipocalin-1 OS=Homo sapiens OX=9606 GN=LCN1 PE=1 SV=1;sp|Q5VSP4|LC1L1_HUMAN Putative lipocalin 1-like protein 1 OS=Homo sapiens OX=9606 GN=LCN1P1 PE=5 SV=1
5.55412	6.41466	2.72238	NaN	5.68006	6.41067	NaN	2.58852	0.951101	0.999203	0.233607	1.17577	FALSE	5	5	5	25	1266500000	173.75	18.756	G3V203;J3QQ67;Q07020;H0YHA7;F8VUA6;F8VYV2;A0A075B7A0	RPL18	60S ribosomal protein L18	tr|G3V203|G3V203_HUMAN 60S ribosomal protein L18 OS=Homo sapiens OX=9606 GN=RPL18 PE=1 SV=1;tr|J3QQ67|J3QQ67_HUMAN 60S ribosomal protein L18 (Fragment) OS=Homo sapiens OX=9606 GN=RPL18 PE=1 SV=1;sp|Q07020|RL18_HUMAN 60S ribosomal protein L18 OS=Homo sapien
3.90162	5.7866	0.358125	0.531841	3.57346	4.65305	0.575065	2.68286	0.890967	0.999203	0.226563	1.17004	FALSE	17	17	17	94	3909200000	315.36	46.108	P39023;G5E9G0;H7C422;B5MCW2;H7C3M2	RPL3	60S ribosomal protein L3	sp|P39023|RL3_HUMAN 60S ribosomal protein L3 OS=Homo sapiens OX=9606 GN=RPL3 PE=1 SV=2;tr|G5E9G0|G5E9G0_HUMAN 60S ribosomal protein L3 OS=Homo sapiens OX=9606 GN=RPL3 PE=1 SV=1;tr|H7C422|H7C422_HUMAN 60S ribosomal protein L3 (Fragment) OS=Homo sapiens OX=9
3.15514	3.55601	NaN	0.434634	1.58192	2.41804	-0.371105	-1.36484	0.929153	0.999203	0.214628	1.1604	FALSE	28	28	11	64	1222000000	56.16	77.569	A0A087X0X3;P52272	HNRNPM	Heterogeneous nuclear ribonucleoprotein M	tr|A0A087X0X3|A0A087X0X3_HUMAN Heterogeneous nuclear ribonucleoprotein M OS=Homo sapiens OX=9606 GN=HNRNPM PE=1 SV=1;sp|P52272|HNRPM_HUMAN Heterogeneous nuclear ribonucleoprotein M OS=Homo sapiens OX=9606 GN=HNRNPM PE=1 SV=3
1.29001	1.83493	NaN	NaN	0.0469456	2.1259	NaN	NaN	0.948716	0.999203	0.210084	1.15676	FALSE	14	14	14	42	581130000	67.763	49.874	P49411	TUFM	Elongation factor Tu, mitochondrial	sp|P49411|EFTU_HUMAN Elongation factor Tu, mitochondrial OS=Homo sapiens OX=9606 GN=TUFM PE=1 SV=3
-3.36878	-2.9146	-3.94633	NaN	-4.12451	-2.46845	-3.39365	-3.45606	0.649988	0.999203	0.20515	1.15281	FALSE	8	8	8	16	65452000	6.6052	140.96	Q08211	DHX9	ATP-dependent RNA helicase A	sp|Q08211|DHX9_HUMAN ATP-dependent RNA helicase A OS=Homo sapiens OX=9606 GN=DHX9 PE=1 SV=4
-2.92523	-2.22748	NaN	NaN	NaN	-1.18059	NaN	NaN	0.897581	0.999203	0.199245	1.1481	FALSE	4	4	1	6	37492000	4.3109	51.272	sp|Cont_Q3SYV4|CAP1_BOVIN			sp|Cont_Q3SYV4|CAP1_BOVIN Adenylyl cyclase-associated protein 1 OS=Bos taurus OX=9913 GN=CAP1 PE=2 SV=3
-0.73103	-0.712642	NaN	NaN	NaN	-1.38487	NaN	0.264145	0.908336	0.999203	0.195262	1.14493	FALSE	9	3	3	5	47957000	2.7196	35.9	A0A8V8TQ71;A0A8V8TRH9;P62140;B4DJ75;C9JP48;H0Y3Y6	PPP1CB	Serine/threonine-protein phosphatase PP1-beta catalytic subunit;Serine/threonine-protein phosphatase	tr|A0A8V8TQ71|A0A8V8TQ71_HUMAN Serine/threonine-protein phosphatase PP1-beta catalytic subunit OS=Homo sapiens OX=9606 GN=PPP1CB PE=4 SV=1;tr|A0A8V8TRH9|A0A8V8TRH9_HUMAN Serine/threonine-protein phosphatase PP1-beta catalytic subunit OS=Homo sapiens OX=960
-1.0994	0.70253	NaN	NaN	NaN	-0.278018	1.04592	NaN	0.934351	0.999203	0.184823	1.13668	FALSE	10	10	9	15	132180000	7.9222	28.222	A0A7I2V4S4;A0A7I2V4N1;A0A7I2V3P1;A0A7I2V4I6;A0A7I2V3P7;A0A7I2V323;P22626;A0A087WUI2;A0A024RA28;A0A7I2V4N0;A0A7I2YQN4	HNRNPA2B1;HNRPA2B1	Heterogeneous nuclear ribonucleoproteins A2/B1	tr|A0A7I2V4S4|A0A7I2V4S4_HUMAN Heterogeneous nuclear ribonucleoproteins A2/B1 OS=Homo sapiens OX=9606 GN=HNRNPA2B1 PE=1 SV=1;tr|A0A7I2V4N1|A0A7I2V4N1_HUMAN Heterogeneous nuclear ribonucleoproteins A2/B1 OS=Homo sapiens OX=9606 GN=HNRNPA2B1 PE=1 SV=1;tr|A0A
NaN	-1.58919	NaN	NaN	NaN	-3.36022	-1.37839	NaN	0.870184	0.999203	0.182106	1.13454	FALSE	5	5	5	7	51751000	5.5593	47.463	O00231	PSMD11	26S proteasome non-ATPase regulatory subunit 11	sp|O00231|PSD11_HUMAN 26S proteasome non-ATPase regulatory subunit 11 OS=Homo sapiens OX=9606 GN=PSMD11 PE=1 SV=3
0.591296	-0.197293	3.17543	-1.70215	NaN	1.21091	4.17687	1.74593	0.938928	0.999203	0.169303	1.12451	FALSE	10	8	8	26	868600000	108.46	32.949	P47755;F8W9N7;C9JUG7	CAPZA2	F-actin-capping protein subunit alpha-2	sp|P47755|CAZA2_HUMAN F-actin-capping protein subunit alpha-2 OS=Homo sapiens OX=9606 GN=CAPZA2 PE=1 SV=3;tr|F8W9N7|F8W9N7_HUMAN F-actin-capping protein subunit alpha OS=Homo sapiens OX=9606 GN=CAPZA2 PE=1 SV=1;tr|C9JUG7|C9JUG7_HUMAN F-actin-capping protei
0.0154373	-1.26516	NaN	NaN	-1.4488	-0.600653	NaN	NaN	0.92767	0.999203	0.162303	1.11907	FALSE	7	7	7	12	117060000	12.061	34.352	Q12904;A0A8C8MUD1;A0A804HJ47;A0A5F9ZHC5;A0A8C8KIA0	AIMP1	Aminoacyl tRNA synthase complex-interacting multifunctional protein 1;Endothelial monocyte-activating polypeptide 2	sp|Q12904|AIMP1_HUMAN Aminoacyl tRNA synthase complex-interacting multifunctional protein 1 OS=Homo sapiens OX=9606 GN=AIMP1 PE=1 SV=2;tr|A0A8C8MUD1|A0A8C8MUD1_HUMAN Aminoacyl tRNA synthase complex-interacting multifunctional protein 1 OS=Homo sapiens OX=9
0.374545	1.08931	NaN	NaN	NaN	0.767206	NaN	NaN	0.945513	0.999203	0.159112	1.1166	FALSE	3	3	3	10	48912000	3.3076	53.944	P53985;Q5T8R3;Q5T8R5	SLC16A1	Monocarboxylate transporter 1	sp|P53985|MOT1_HUMAN Monocarboxylate transporter 1 OS=Homo sapiens OX=9606 GN=SLC16A1 PE=1 SV=3;tr|Q5T8R3|Q5T8R3_HUMAN Monocarboxylate transporter 1 (Fragment) OS=Homo sapiens OX=9606 GN=SLC16A1 PE=1 SV=1;tr|Q5T8R5|Q5T8R5_HUMAN Monocarboxylate transporter
2.50237	4.28196	NaN	NaN	3.11046	3.37554	NaN	NaN	0.963592	0.999203	0.149849	1.10945	FALSE	7	7	2	29	1119100000	85.874	40.089	P16989	YBX3	Y-box-binding protein 3	sp|P16989|YBOX3_HUMAN Y-box-binding protein 3 OS=Homo sapiens OX=9606 GN=YBX3 PE=1 SV=4
-0.959225	2.14695	NaN	NaN	NaN	1.05992	NaN	-1.19692	0.946152	0.999203	0.149758	1.10938	FALSE	3	3	3	6	50099000	4.9128	26.55	Q9GZY6;C9JXP0;C9JA24	LAT2	Linker for activation of T-cells family member 2	sp|Q9GZY6|NTAL_HUMAN Linker for activation of T-cells family member 2 OS=Homo sapiens OX=9606 GN=LAT2 PE=1 SV=1;tr|C9JXP0|C9JXP0_HUMAN Linker for activation of T-cells family member 2 (Fragment) OS=Homo sapiens OX=9606 GN=LAT2 PE=1 SV=1;tr|C9JA24|C9JA24_HU
4.81647	4.92647	0.91706	2.33062	4.07114	4.75738	2.1451	2.60817	0.902479	0.999203	0.147792	1.10787	FALSE	14	14	14	53	1565400000	115.99	29.225	P18124;A8MUD9	RPL7	60S ribosomal protein L7	sp|P18124|RL7_HUMAN 60S ribosomal protein L7 OS=Homo sapiens OX=9606 GN=RPL7 PE=1 SV=1;tr|A8MUD9|A8MUD9_HUMAN 60S ribosomal protein L7 OS=Homo sapiens OX=9606 GN=RPL7 PE=1 SV=1
NaN	-4.0535	-1.91851	-3.63548	NaN	NaN	-4.42915	-0.485456	0.906898	0.999203	0.140832	1.10254	FALSE	14	14	14	18	292470000	215.09	189.25	P46940;A0A0J9YXZ5;H0YLE8	IQGAP1	Ras GTPase-activating-like protein IQGAP1	sp|P46940|IQGA1_HUMAN Ras GTPase-activating-like protein IQGAP1 OS=Homo sapiens OX=9606 GN=IQGAP1 PE=1 SV=1;tr|A0A0J9YXZ5|A0A0J9YXZ5_HUMAN Ras GTPase-activating-like protein IQGAP1 OS=Homo sapiens OX=9606 GN=IQGAP1 PE=1 SV=1;tr|H0YLE8|H0YLE8_HUMAN Ras GTPa
2.93456	NaN	NaN	NaN	NaN	-1.16496	NaN	0.18114	0.959723	0.999203	0.13874	1.10094	FALSE	2	2	2	2	61353000	1.9484	24.043	P04085;H7BYW6;A0A0A0MSC4	PDGFA	Platelet-derived growth factor subunit A	sp|P04085|PDGFA_HUMAN Platelet-derived growth factor subunit A OS=Homo sapiens OX=9606 GN=PDGFA PE=1 SV=1;tr|H7BYW6|H7BYW6_HUMAN Platelet-derived growth factor subunit A (Fragment) OS=Homo sapiens OX=9606 GN=PDGFA PE=1 SV=2;tr|A0A0A0MSC4|A0A0A0MSC4_HUMAN P
-2.3052	-3.18889	NaN	NaN	-1.66753	-2.98261	NaN	NaN	0.912779	0.999203	0.137315	1.09986	FALSE	5	5	5	5	11301000	3.083	42.945	Q9UNM6;E9PL38;J3KNQ3;H0YD73	PSMD13	26S proteasome non-ATPase regulatory subunit 13	sp|Q9UNM6|PSD13_HUMAN 26S proteasome non-ATPase regulatory subunit 13 OS=Homo sapiens OX=9606 GN=PSMD13 PE=1 SV=2;tr|E9PL38|E9PL38_HUMAN 26S proteasome non-ATPase regulatory subunit 13 (Fragment) OS=Homo sapiens OX=9606 GN=PSMD13 PE=1 SV=1;tr|J3KNQ3|J3KNQ3
-2.0129	0.290241	-1.01554	-1.48335	-1.29493	0.869679	NaN	0.943311	0.926418	0.999203	0.126502	1.09164	FALSE	10	10	10	21	433790000	139.15	39.42	P04075;H3BQN4;J3KPS3;sp|Cont_P00883|ALDOA_RABIT;H3BPS8;H3BU78	ALDOA	Fructose-bisphosphate aldolase A;Fructose-bisphosphate aldolase	sp|P04075|ALDOA_HUMAN Fructose-bisphosphate aldolase A OS=Homo sapiens OX=9606 GN=ALDOA PE=1 SV=2;tr|H3BQN4|H3BQN4_HUMAN Fructose-bisphosphate aldolase OS=Homo sapiens OX=9606 GN=ALDOA PE=1 SV=1;tr|J3KPS3|J3KPS3_HUMAN Fructose-bisphosphate aldolase OS=Homo
NaN	1.425	NaN	NaN	-1.13427	1.413	NaN	NaN	0.959724	0.999203	0.114358	1.08249	FALSE	4	4	4	7	75836000	32.259	53.061	A0A5F9ZHD5;P17707;B4DZ60;Q5VXN5	AMD1	S-adenosylmethionine decarboxylase proenzyme;S-adenosylmethionine decarboxylase alpha chain;S-adenosylmethionine decarboxylase beta chain	tr|A0A5F9ZHD5|A0A5F9ZHD5_HUMAN adenosylmethionine decarboxylase OS=Homo sapiens OX=9606 GN=AMD1 PE=1 SV=1;sp|P17707|DCAM_HUMAN S-adenosylmethionine decarboxylase proenzyme OS=Homo sapiens OX=9606 GN=AMD1 PE=1 SV=2;tr|B4DZ60|B4DZ60_HUMAN S-adenosylmethionin
NaN	0.798985	-2.11334	NaN	NaN	0.232749	-1.14638	NaN	0.955966	0.999203	0.111052	1.08002	FALSE	11	11	11	18	134260000	24.202	47.355	O75955;A0A140T9R1;A2AB10;A2AB12;A0A0G2JJQ6;A2AB09;A0A140T9X0;A2AB13	FLOT1	Flotillin-1	sp|O75955|FLOT1_HUMAN Flotillin-1 OS=Homo sapiens OX=9606 GN=FLOT1 PE=1 SV=3;tr|A0A140T9R1|A0A140T9R1_HUMAN Flotillin (Fragment) OS=Homo sapiens OX=9606 GN=FLOT1 PE=1 SV=1;tr|A2AB10|A2AB10_HUMAN Flotillin (Fragment) OS=Homo sapiens OX=9606 GN=FLOT1 PE=1 SV
2.47578	4.80181	NaN	NaN	1.75797	4.66088	NaN	NaN	0.97617	0.999203	0.106264	1.07644	FALSE	4	4	4	22	1055600000	36.393	18.565	P46778;G3V1B3;M0R181	RPL21	60S ribosomal protein L21	sp|P46778|RL21_HUMAN 60S ribosomal protein L21 OS=Homo sapiens OX=9606 GN=RPL21 PE=1 SV=2;tr|G3V1B3|G3V1B3_HUMAN 60S ribosomal protein L21 OS=Homo sapiens OX=9606 GN=RPL21 PE=1 SV=1;tr|M0R181|M0R181_HUMAN 60S ribosomal protein L21 (Fragment) OS=Homo sapien
0.244346	0.818161	NaN	NaN	-0.760503	-0.0739455	NaN	NaN	0.965295	0.999203	0.100099	1.07185	FALSE	4	4	4	11	102770000	5.4201	26.776	E7EQY1;Q96C01	FAM136A	Protein FAM136A	tr|E7EQY1|E7EQY1_HUMAN Protein FAM136A OS=Homo sapiens OX=9606 GN=FAM136A PE=1 SV=1;sp|Q96C01|F136A_HUMAN Protein FAM136A OS=Homo sapiens OX=9606 GN=FAM136A PE=1 SV=1
0.22302	-1.12213	NaN	NaN	-2.30547	0.200552	NaN	NaN	0.96565	0.999203	0.0891947	1.06378	FALSE	3	3	3	5	34720000	2.2568	26.626	F6S8N6;A0A3F2YNX8;P22061	PCMT1	Protein-L-isoaspartate O-methyltransferase;Protein-L-isoaspartate(D-aspartate) O-methyltransferase	tr|F6S8N6|F6S8N6_HUMAN Protein-L-isoaspartate(D-aspartate) O-methyltransferase OS=Homo sapiens OX=9606 GN=PCMT1 PE=1 SV=1;tr|A0A3F2YNX8|A0A3F2YNX8_HUMAN Protein-L-isoaspartate O-methyltransferase OS=Homo sapiens OX=9606 GN=PCMT1 PE=1 SV=1;sp|P22061|PIMT_HU
-2.83815	-1.35645	NaN	NaN	-2.2794	-1.49716	NaN	-3.80267	0.955799	0.999203	0.0695709	1.0494	FALSE	16	16	16	28	147060000	18.22	133.28	P23458;A0A8V8TPQ9;A0A0A0N0M2;A0A5F9ZI39;A0A5F9ZHW0;A0A5F9ZH07;A0A5F9ZHN8;A0A8V8TMY8	JAK1	Tyrosine-protein kinase JAK1;Tyrosine-protein kinase	sp|P23458|JAK1_HUMAN Tyrosine-protein kinase JAK1 OS=Homo sapiens OX=9606 GN=JAK1 PE=1 SV=2;tr|A0A8V8TPQ9|A0A8V8TPQ9_HUMAN Tyrosine-protein kinase JAK1 OS=Homo sapiens OX=9606 GN=JAK1 PE=4 SV=1;tr|A0A0A0N0M2|A0A0A0N0M2_HUMAN Tyrosine-protein kinase OS=Homo
-4.47359	-4.15842	NaN	NaN	NaN	NaN	NaN	-3.86793	0.839785	0.999203	0.0622011	1.04406	FALSE	3	3	3	4	7863300	1.4785	81.307	P33993;C9J8M6	MCM7	DNA replication licensing factor MCM7	sp|P33993|MCM7_HUMAN DNA replication licensing factor MCM7 OS=Homo sapiens OX=9606 GN=MCM7 PE=1 SV=4;tr|C9J8M6|C9J8M6_HUMAN DNA replication licensing factor MCM7 (Fragment) OS=Homo sapiens OX=9606 GN=MCM7 PE=1 SV=1
-2.32042	-2.76371	NaN	NaN	NaN	NaN	-1.33674	NaN	0.970726	0.999203	0.0573261	1.04054	FALSE	3	3	3	4	36009000	6.9482	101.33	A0A087X253;P63010	AP2B1	AP-2 complex subunit beta	tr|A0A087X253|A0A087X253_HUMAN AP complex subunit beta OS=Homo sapiens OX=9606 GN=AP2B1 PE=1 SV=1;sp|P63010|AP2B1_HUMAN AP-2 complex subunit beta OS=Homo sapiens OX=9606 GN=AP2B1 PE=1 SV=1
NaN	-1.08936	NaN	NaN	-3.07137	-3.60621	NaN	NaN	0.970725	0.999203	0.0543599	1.0384	FALSE	5	5	5	10	32863000	21.878	107.77	P22102;F8WD69	GART	Trifunctional purine biosynthetic protein adenosine-3;Phosphoribosylamine--glycine ligase;Phosphoribosylformylglycinamidine cyclo-ligase;Phosphoribosylglycinamide formyltransferase	sp|P22102|PUR2_HUMAN Trifunctional purine biosynthetic protein adenosine-3 OS=Homo sapiens OX=9606 GN=GART PE=1 SV=1;tr|F8WD69|F8WD69_HUMAN Trifunctional purine biosynthetic protein adenosine-3 OS=Homo sapiens OX=9606 GN=GART PE=1 SV=1
-2.61541	-5.35207	NaN	NaN	NaN	NaN	NaN	NaN	0.949904	0.999203	0.0514081	1.03628	FALSE	5	5	5	6	14997000	5.9524	109.93	Q15020;A0A499FI31	SART3	Squamous cell carcinoma antigen recognized by T-cells 3	sp|Q15020|SART3_HUMAN Squamous cell carcinoma antigen recognized by T-cells 3 OS=Homo sapiens OX=9606 GN=SART3 PE=1 SV=1;tr|A0A499FI31|A0A499FI31_HUMAN Squamous cell carcinoma antigen recognized by T-cells 3 OS=Homo sapiens OX=9606 GN=SART3 PE=1 SV=1
NaN	-0.0462607	NaN	NaN	-3.74133	-0.214984	NaN	NaN	0.977841	0.999203	0.045216	1.03184	FALSE	13	13	13	25	185000000	30.606	142.29	A0A0A0MSX9;P41252;J3KR24;A0A804HHW9;A0A804HL54;A0A804HJN6;A0A804HJ36;A0A804HIV9	IARS	Isoleucine--tRNA ligase, cytoplasmic	tr|A0A0A0MSX9|A0A0A0MSX9_HUMAN isoleucine--tRNA ligase OS=Homo sapiens OX=9606 GN=IARS1 PE=1 SV=1;sp|P41252|SYIC_HUMAN Isoleucine--tRNA ligase, cytoplasmic OS=Homo sapiens OX=9606 GN=IARS1 PE=1 SV=2;tr|J3KR24|J3KR24_HUMAN isoleucine--tRNA ligase OS=Homo sa
NaN	-0.13701	-4.82178	NaN	-4.64142	-3.24682	-3.6486	-4.16539	0.976372	0.999203	0.0439646	1.03094	FALSE	9	9	9	17	87700000	28.216	98.955	A0A7P0MW50;A0A087WW66;A0A7I2V523;Q99460;A0A7I2V641;A0A7I2V2K8;A0A7I2YQY1;A0A7I2V262;A0A7I2V5C8;A0A7I2YQI9;A0A7I2V4X0;A0A7I2V479	PSMD1	26S proteasome non-ATPase regulatory subunit 1	tr|A0A7P0MW50|A0A7P0MW50_HUMAN 26S proteasome non-ATPase regulatory subunit 1 OS=Homo sapiens OX=9606 GN=PSMD1 PE=1 SV=1;tr|A0A087WW66|A0A087WW66_HUMAN 26S proteasome non-ATPase regulatory subunit 1 OS=Homo sapiens OX=9606 GN=PSMD1 PE=1 SV=2;tr|A0A7I2V523|
4.9482	6.44346	NaN	2.36781	4.68584	6.04611	NaN	2.23064	0.994591	0.999203	0.0233541	1.01632	FALSE	6	6	6	24	995140000	22.545	14.369	C9JXB8;C9JNW5;P83731	RPL24	60S ribosomal protein L24	tr|C9JXB8|C9JXB8_HUMAN 60S ribosomal protein L24 OS=Homo sapiens OX=9606 GN=RPL24 PE=1 SV=1;tr|C9JNW5|C9JNW5_HUMAN 60S ribosomal protein L24 OS=Homo sapiens OX=9606 GN=RPL24 PE=1 SV=1;sp|P83731|RL24_HUMAN 60S ribosomal protein L24 OS=Homo sapiens OX=9606 G
-0.926297	1.12268	NaN	-3.74251	0.537716	1.87259	NaN	NaN	0.993502	0.999203	0.021203	1.01481	FALSE	14	14	14	30	362300000	79.465	65.805	A0A8V8TNX9;P14618;A0A804F6T5;A0A804F729;B4DNK4;H3BTN5;A0A8V8TMM5;H3BQ34	PKM	Pyruvate kinase PKM;Pyruvate kinase	tr|A0A8V8TNX9|A0A8V8TNX9_HUMAN Pyruvate kinase PKM OS=Homo sapiens OX=9606 GN=PKM PE=4 SV=1;sp|P14618|KPYM_HUMAN Pyruvate kinase PKM OS=Homo sapiens OX=9606 GN=PKM PE=1 SV=4;tr|A0A804F6T5|A0A804F6T5_HUMAN Pyruvate kinase OS=Homo sapiens OX=9606 GN=PKM PE=1
-1.766	-1.28219	-1.46757	-3.06251	-3.35299	-5.16261	0.442878	0.545046	0.993444	0.999203	0.0126449	1.0088	FALSE	32	32	30	46	708450000	61.62	278.22	Q60FE5;P21333;A0A7P0NMY4	FLNA	Filamin-A	tr|Q60FE5|Q60FE5_HUMAN Filamin-A OS=Homo sapiens OX=9606 GN=FLNA PE=1 SV=1;sp|P21333|FLNA_HUMAN Filamin-A OS=Homo sapiens OX=9606 GN=FLNA PE=1 SV=4;tr|A0A7P0NMY4|A0A7P0NMY4_HUMAN Filamin-A OS=Homo sapiens OX=9606 GN=FLNA PE=1 SV=1
NaN	-1.89112	NaN	-2.67755	NaN	-0.915581	NaN	NaN	0.996913	0.999203	0.00593372	1.00412	FALSE	5	5	5	7	66259000	13.351	41.079	Q5VWC4;P55036;A6PVX3	PSMD4	26S proteasome non-ATPase regulatory subunit 4	tr|Q5VWC4|Q5VWC4_HUMAN 26S proteasome non-ATPase regulatory subunit 4 OS=Homo sapiens OX=9606 GN=PSMD4 PE=1 SV=1;sp|P55036|PSMD4_HUMAN 26S proteasome non-ATPase regulatory subunit 4 OS=Homo sapiens OX=9606 GN=PSMD4 PE=1 SV=1;tr|A6PVX3|A6PVX3_HUMAN 26S prot
-3.33501	NaN	NaN	NaN	-2.69989	-2.74369	NaN	NaN	0.995892	0.999203	0.00491071	1.00341	FALSE	2	2	2	3	5840300	0.88111	61.277	Q15942;H0Y2Y8;C9JJK5	ZYX	Zyxin	sp|Q15942|ZYX_HUMAN Zyxin OS=Homo sapiens OX=9606 GN=ZYX PE=1 SV=1;tr|H0Y2Y8|H0Y2Y8_HUMAN Zyxin (Fragment) OS=Homo sapiens OX=9606 GN=ZYX PE=1 SV=1;tr|C9JJK5|C9JJK5_HUMAN Zyxin (Fragment) OS=Homo sapiens OX=9606 GN=ZYX PE=1 SV=1
2.75677	2.61657	NaN	NaN	1.49525	2.62932	NaN	NaN	0.999203	0.999203	0.0031646	1.0022	FALSE	9	2	2	7	331200000	88.851	49.775	Q3ZCM7;A0A075B736;Q5SQY0	TUBB8	Tubulin beta-8 chain	sp|Q3ZCM7|TBB8_HUMAN Tubulin beta-8 chain OS=Homo sapiens OX=9606 GN=TUBB8 PE=1 SV=2;tr|A0A075B736|A0A075B736_HUMAN Tubulin beta chain OS=Homo sapiens OX=9606 GN=TUBB8 PE=1 SV=1;tr|Q5SQY0|Q5SQY0_HUMAN Tubulin beta chain OS=Homo sapiens OX=9606 GN=TUBB8 PE=
0.297143	3.24728	NaN	NaN	0.957672	2.57754	NaN	NaN	0.999124	0.999203	-0.00343101	0.997625	FALSE	4	4	4	10	154860000	38.417	21.007	O75223;B8ZZK2;M0QZK8;H7BZK5	GGCT	Gamma-glutamylcyclotransferase	sp|O75223|GGCT_HUMAN Gamma-glutamylcyclotransferase OS=Homo sapiens OX=9606 GN=GGCT PE=1 SV=1;tr|B8ZZK2|B8ZZK2_HUMAN gamma-glutamylcyclotransferase OS=Homo sapiens OX=9606 GN=GGCT PE=1 SV=1;tr|M0QZK8|M0QZK8_HUMAN gamma-glutamylcyclotransferase OS=Homo sapi
-2.06386	-0.692411	-3.33074	-2.60264	-1.52441	0.238369	-2.52572	NaN	0.997808	0.999203	-0.00345651	0.997607	FALSE	4	4	4	15	51201000	7.1194	56.084	Q9P258	RCC2	Protein RCC2	sp|Q9P258|RCC2_HUMAN Protein RCC2 OS=Homo sapiens OX=9606 GN=RCC2 PE=1 SV=2
-0.484964	0.939751	NaN	NaN	NaN	0.593111	NaN	-1.05942	0.990129	0.999203	-0.0293304	0.979875	FALSE	2	2	2	6	35398000	4.1969	29.204	P28070	PSMB4	Proteasome subunit beta type-4	sp|P28070|PSB4_HUMAN Proteasome subunit beta type-4 OS=Homo sapiens OX=9606 GN=PSMB4 PE=1 SV=4
NaN	-1.09418	NaN	NaN	-3.63764	-4.75885	NaN	NaN	0.977375	0.999203	-0.0335426	0.977018	FALSE	7	7	7	11	59045000	5.7495	211.95	Q92608;E5RFJ0;H0YB76	DOCK2	Dedicator of cytokinesis protein 2	sp|Q92608|DOCK2_HUMAN Dedicator of cytokinesis protein 2 OS=Homo sapiens OX=9606 GN=DOCK2 PE=1 SV=2;tr|E5RFJ0|E5RFJ0_HUMAN Dedicator of cytokinesis protein 2 OS=Homo sapiens OX=9606 GN=DOCK2 PE=1 SV=1;tr|H0YB76|H0YB76_HUMAN Dedicator of cytokinesis protein
-0.454287	-0.857426	NaN	NaN	-1.44129	-1.01587	NaN	NaN	0.981355	0.999203	-0.0377822	0.974151	FALSE	5	5	5	8	73889000	4.5442	28.147	G3V5Z7;P60900;G3V295;G3V3U4;G3V3I1	PSMA6	Proteasome subunit alpha type;Proteasome subunit alpha type-6	tr|G3V5Z7|G3V5Z7_HUMAN Proteasome subunit alpha type OS=Homo sapiens OX=9606 GN=PSMA6 PE=1 SV=1;sp|P60900|PSA6_HUMAN Proteasome subunit alpha type-6 OS=Homo sapiens OX=9606 GN=PSMA6 PE=1 SV=1;tr|G3V295|G3V295_HUMAN Proteasome subunit alpha type OS=Homo sap
2.58517	3.20362	NaN	0.0210669	2.11287	3.23041	NaN	1.53701	0.98954	0.999203	-0.04277	0.970789	FALSE	18	18	18	68	1059100000	256.5	57.785	A0A7I2V599;A0A7I2V2X6;P10809;A0A7I2YQK6;A0A7I2V5M1;A0A7I2V5K3;A0A7I2YQ71	HSPD1	60 kDa heat shock protein, mitochondrial	tr|A0A7I2V599|A0A7I2V599_HUMAN 60 kDa heat shock protein, mitochondrial OS=Homo sapiens OX=9606 GN=HSPD1 PE=1 SV=1;tr|A0A7I2V2X6|A0A7I2V2X6_HUMAN 60 kDa heat shock protein, mitochondrial OS=Homo sapiens OX=9606 GN=HSPD1 PE=1 SV=1;sp|P10809|CH60_HUMAN 60 kD
-3.58788	-2.33187	NaN	NaN	NaN	-2.71565	NaN	NaN	0.95578	0.999203	-0.0585986	0.960196	FALSE	5	5	5	7	29023000	3.9714	210.51	Q9UKA4	AKAP11	A-kinase anchor protein 11	sp|Q9UKA4|AKA11_HUMAN A-kinase anchor protein 11 OS=Homo sapiens OX=9606 GN=AKAP11 PE=1 SV=1
2.08331	0.835779	NaN	NaN	0.0478343	0.216893	NaN	-2.23787	0.982168	0.999203	-0.0603203	0.959051	FALSE	11	11	11	27	284530000	53.578	58.775	Q5W015;Q5VX20;A0A1W2PR17;Q16875;F2Z2I2	PFKFB3	6-phosphofructo-2-kinase/fructose-2,6-bisphosphatase 3;6-phosphofructo-2-kinase;Fructose-2,6-bisphosphatase	tr|Q5W015|Q5W015_HUMAN 6-phosphofructo-2-kinase/fructose-2,6-bisphosphatase 3 OS=Homo sapiens OX=9606 GN=PFKFB3 PE=1 SV=1;tr|Q5VX20|Q5VX20_HUMAN 6-phosphofructo-2-kinase/fructose-2,6-bisphosphatase 3 OS=Homo sapiens OX=9606 GN=PFKFB3 PE=1 SV=1;tr|A0A1W2PR1
4.455	3.68143	NaN	NaN	2.39741	2.95688	NaN	NaN	0.984141	0.999203	-0.070263	0.952464	FALSE	2	2	2	7	157850000	17.242	18.512	A0A3B3ITT5;P47914	RPL29	60S ribosomal protein L29	tr|A0A3B3ITT5|A0A3B3ITT5_HUMAN 60S ribosomal protein L29 OS=Homo sapiens OX=9606 GN=RPL29 PE=1 SV=1;sp|P47914|RL29_HUMAN 60S ribosomal protein L29 OS=Homo sapiens OX=9606 GN=RPL29 PE=1 SV=2
-0.387946	-0.345026	NaN	NaN	-1.14095	0.522532	NaN	NaN	0.963635	0.999203	-0.0761588	0.94858	FALSE	25	25	24	62	680640000	106.82	138.41	P46019	PHKA2	Phosphorylase b kinase regulatory subunit alpha, liver isoform	sp|P46019|KPB2_HUMAN Phosphorylase b kinase regulatory subunit alpha, liver isoform OS=Homo sapiens OX=9606 GN=PHKA2 PE=1 SV=1
-0.544402	-0.253627	NaN	NaN	-2.42296	-0.364996	-2.56193	NaN	0.952266	0.999203	-0.0984496	0.934036	FALSE	7	7	7	12	71486000	4.9084	51.156	Q9Y230;M0R0Y3;X6R2L4	RUVBL2	RuvB-like 2	sp|Q9Y230|RUVB2_HUMAN RuvB-like 2 OS=Homo sapiens OX=9606 GN=RUVBL2 PE=1 SV=3;tr|M0R0Y3|M0R0Y3_HUMAN RuvB-like helicase OS=Homo sapiens OX=9606 GN=RUVBL2 PE=1 SV=1;tr|X6R2L4|X6R2L4_HUMAN RuvB-like helicase OS=Homo sapiens OX=9606 GN=RUVBL2 PE=1 SV=1
NaN	-3.787	-0.188227	-1.2961	NaN	NaN	-1.76407	-0.896549	0.949616	0.999203	-0.106511	0.928831	FALSE	10	7	7	9	94675000	5.6721	124.84	O00160	MYO1F	Unconventional myosin-If	sp|O00160|MYO1F_HUMAN Unconventional myosin-If OS=Homo sapiens OX=9606 GN=MYO1F PE=1 SV=3
-0.946519	0.547641	NaN	NaN	-1.82243	-0.0447788	NaN	NaN	0.952511	0.999203	-0.109139	0.927141	FALSE	5	5	5	7	56542000	4.4148	42.981	P10644;K7EM13	PRKAR1A	cAMP-dependent protein kinase type I-alpha regulatory subunit;cAMP-dependent protein kinase type I-alpha regulatory subunit, N-terminally processed	sp|P10644|KAP0_HUMAN cAMP-dependent protein kinase type I-alpha regulatory subunit OS=Homo sapiens OX=9606 GN=PRKAR1A PE=1 SV=1;tr|K7EM13|K7EM13_HUMAN cAMP-dependent protein kinase type I-alpha regulatory subunit OS=Homo sapiens OX=9606 GN=PRKAR1A PE=1 SV=
-2.56729	-1.60926	NaN	NaN	NaN	NaN	NaN	NaN	0.926344	0.999203	-0.115061	0.923343	FALSE	2	2	2	3	4865400	1.0821	29.465	F8W895;A0A0A0MRK1;E9PAV9;Q5T3I0	GPATCH4	G patch domain-containing protein 4	tr|F8W895|F8W895_HUMAN G patch domain-containing protein 4 (Fragment) OS=Homo sapiens OX=9606 GN=GPATCH4 PE=1 SV=1;tr|A0A0A0MRK1|A0A0A0MRK1_HUMAN G patch domain-containing protein 4 OS=Homo sapiens OX=9606 GN=GPATCH4 PE=1 SV=1;tr|E9PAV9|E9PAV9_HUMAN G patc
-0.825824	-2.29604	NaN	NaN	-1.10056	-0.61471	NaN	NaN	0.950389	0.999203	-0.118629	0.921063	FALSE	4	4	4	8	44570000	50.786	55.18	Q9UMS4;F5GY56	PRPF19	Pre-mRNA-processing factor 19	sp|Q9UMS4|PRP19_HUMAN Pre-mRNA-processing factor 19 OS=Homo sapiens OX=9606 GN=PRPF19 PE=1 SV=1;tr|F5GY56|F5GY56_HUMAN Pre-mRNA-processing factor 19 (Fragment) OS=Homo sapiens OX=9606 GN=PRPF19 PE=1 SV=1
-0.0922534	3.0158	5.67076	2.49904	NaN	0.86046	7.34208	7.72917	0.971796	0.999203	-0.121946	0.918947	FALSE	15	2	0	138	53687000000	323.31	42.051	sp|Cont_P68138|ACTS_BOVIN;P68133;P68032;A6NL76	ACTA1;ACTC1	Actin, alpha skeletal muscle;Actin, alpha cardiac muscle 1	sp|Cont_P68138|ACTS_BOVIN Actin, alpha skeletal muscle OS=Bos taurus OX=9913 GN=ACTA1 PE=1 SV=1;sp|P68133|ACTS_HUMAN Actin, alpha skeletal muscle OS=Homo sapiens OX=9606 GN=ACTA1 PE=1 SV=1;sp|P68032|ACTC_HUMAN Actin, alpha cardiac muscle 1 OS=Homo sapiens
-3.68539	-0.184672	NaN	NaN	NaN	-2.01591	NaN	-2.25714	0.942157	0.999203	-0.122886	0.918349	FALSE	6	6	6	14	66630000	33.747	29.555	P25786;F5GX11;B4DEV8	PSMA1	Proteasome subunit alpha type-1;Proteasome subunit alpha type	sp|P25786|PSA1_HUMAN Proteasome subunit alpha type-1 OS=Homo sapiens OX=9606 GN=PSMA1 PE=1 SV=1;tr|F5GX11|F5GX11_HUMAN Proteasome subunit alpha type-1 OS=Homo sapiens OX=9606 GN=PSMA1 PE=1 SV=1;tr|B4DEV8|B4DEV8_HUMAN Proteasome subunit alpha type OS=Homo s
-2.55054	-0.154479	NaN	NaN	NaN	-0.914092	NaN	NaN	0.945175	0.999203	-0.123015	0.918267	FALSE	3	3	3	4	15995000	1.058	31.282	Q9UBX3;B4DLN1;F6RGN5	SLC25A10	Mitochondrial dicarboxylate carrier	sp|Q9UBX3|DIC_HUMAN Mitochondrial dicarboxylate carrier OS=Homo sapiens OX=9606 GN=SLC25A10 PE=1 SV=2;tr|B4DLN1|B4DLN1_HUMAN cDNA FLJ60124, highly similar to Mitochondrial dicarboxylate carrier OS=Homo sapiens OX=9606 PE=2 SV=1;tr|F6RGN5|F6RGN5_HUMAN Mitoc
-0.18435	0.987116	NaN	NaN	0.463401	0.104328	NaN	NaN	0.951663	0.999203	-0.130864	0.913284	FALSE	18	18	18	33	439480000	44.7	85.796	A0A8I5KNP3;Q9NR30;A0A8I5KNN2;A0A8I5KYZ4;A0A8I5KND9	DDX21	Nucleolar RNA helicase 2	tr|A0A8I5KNP3|A0A8I5KNP3_HUMAN RNA helicase OS=Homo sapiens OX=9606 GN=DDX21 PE=1 SV=1;sp|Q9NR30|DDX21_HUMAN Nucleolar RNA helicase 2 OS=Homo sapiens OX=9606 GN=DDX21 PE=1 SV=5;tr|A0A8I5KNN2|A0A8I5KNN2_HUMAN RNA helicase OS=Homo sapiens OX=9606 GN=DDX21 PE
NaN	NaN	NaN	NaN	NaN	NaN	-3.98202	-4.06634	0.884813	0.999203	-0.132552	0.912216	FALSE	2	2	2	2	9804300	1.7306	197.86	A0A3B3IU13;A0A3B3IU05;A0A3B3ITQ1;A0A3B3ITU8;A0A3B3IU04;A0A3F2YNW8;Q14643;A0A3B3ITM1;A0A3B3ITQ4;B7ZMI3;A0A3B3IRP0;A0A8C8KBY2	ITPR1	Inositol 1,4,5-trisphosphate receptor type 1	tr|A0A3B3IU13|A0A3B3IU13_HUMAN Inositol 1,4,5-trisphosphate receptor type 1 (Fragment) OS=Homo sapiens OX=9606 GN=ITPR1 PE=1 SV=1;tr|A0A3B3IU05|A0A3B3IU05_HUMAN Inositol 1,4,5-trisphosphate receptor type 1 (Fragment) OS=Homo sapiens OX=9606 GN=ITPR1 PE=1 S
4.2833	4.58883	NaN	NaN	2.99678	4.44315	NaN	NaN	0.968715	0.999203	-0.139322	0.907946	FALSE	6	5	5	24	542940000	28.371	22.58	P16401	HIST1H1B	Histone H1.5	sp|P16401|H15_HUMAN Histone H1.5 OS=Homo sapiens OX=9606 GN=H1-5 PE=1 SV=3
0.592889	5.18637	NaN	NaN	4.32743	4.40944	NaN	NaN	0.970479	0.999203	-0.142139	0.906175	FALSE	18	18	18	62	1632200000	126.78	27.679	P31944	CASP14	Caspase-14;Caspase-14 subunit p17, mature form;Caspase-14 subunit p10, mature form;Caspase-14 subunit p20, intermediate form;Caspase-14 subunit p8, intermediate form	sp|P31944|CASPE_HUMAN Caspase-14 OS=Homo sapiens OX=9606 GN=CASP14 PE=1 SV=2
NaN	-3.32116	NaN	-2.12063	NaN	-3.80474	NaN	NaN	0.893152	0.999203	-0.165727	0.891479	FALSE	5	5	5	5	38941000	3.7271	113.08	P09874;A0A7I2V3E1;A0A7I2V5E9;A0A7I2V625	PARP1	Poly [ADP-ribose] polymerase 1	sp|P09874|PARP1_HUMAN Poly [ADP-ribose] polymerase 1 OS=Homo sapiens OX=9606 GN=PARP1 PE=1 SV=4;tr|A0A7I2V3E1|A0A7I2V3E1_HUMAN Poly [ADP-ribose] polymerase OS=Homo sapiens OX=9606 GN=PARP1 PE=1 SV=1;tr|A0A7I2V5E9|A0A7I2V5E9_HUMAN Poly [ADP-ribose] polymera
NaN	-0.0815872	NaN	NaN	-1.90958	-2.6698	NaN	NaN	0.912124	0.999203	-0.175592	0.885404	FALSE	5	5	5	8	29557000	4.8468	47.799	A0A7P0TA47;H0YDD4;E9PEJ4;A0A7P0TBK2;A0A7P0Z4G4;A0A7P0TAG1;A0A7P0T997;A0A7P0TAX2;A0A7P0TBE2;P10515	DLAT	Acetyltransferase component of pyruvate dehydrogenase complex;Dihydrolipoyllysine-residue acetyltransferase component of pyruvate dehydrogenase complex, mitochondrial	tr|A0A7P0TA47|A0A7P0TA47_HUMAN Acetyltransferase component of pyruvate dehydrogenase complex OS=Homo sapiens OX=9606 GN=DLAT PE=1 SV=1;tr|H0YDD4|H0YDD4_HUMAN Acetyltransferase component of pyruvate dehydrogenase complex OS=Homo sapiens OX=9606 GN=DLAT PE=1
0.572713	2.4029	4.47037	2.32165	-2.38368	1.42659	5.07949	4.93987	0.930417	0.999203	-0.176344	0.884942	FALSE	45	45	1	161	17446000000	323.31	104.85	O43707;A0A8V8TL71	ACTN4	Alpha-actinin-4	sp|O43707|ACTN4_HUMAN Alpha-actinin-4 OS=Homo sapiens OX=9606 GN=ACTN4 PE=1 SV=2;tr|A0A8V8TL71|A0A8V8TL71_HUMAN Alpha-actinin-4 OS=Homo sapiens OX=9606 GN=ACTN4 PE=4 SV=1
NaN	-2.97757	NaN	NaN	-3.95383	-5.44124	NaN	NaN	0.824788	0.999203	-0.180335	0.882498	FALSE	5	5	5	8	12740000	4.8248	157.65	A0A494C1A5;O75643	SNRNP200	U5 small nuclear ribonucleoprotein 200 kDa helicase	tr|A0A494C1A5|A0A494C1A5_HUMAN U5 small nuclear ribonucleoprotein 200 kDa helicase (Fragment) OS=Homo sapiens OX=9606 GN=SNRNP200 PE=1 SV=1;sp|O75643|U520_HUMAN U5 small nuclear ribonucleoprotein 200 kDa helicase OS=Homo sapiens OX=9606 GN=SNRNP200 PE=1 SV
-1.66126	-2.75248	NaN	NaN	-2.54883	-2.27601	NaN	NaN	0.89034	0.999203	-0.189488	0.876917	FALSE	6	6	6	15	75174000	12.152	76.039	H3BLV9;Q96SB4	SRPK1	SRSF protein kinase 1	tr|H3BLV9|H3BLV9_HUMAN SRSF protein kinase 1 (Fragment) OS=Homo sapiens OX=9606 GN=SRPK1 PE=1 SV=1;sp|Q96SB4|SRPK1_HUMAN SRSF protein kinase 1 OS=Homo sapiens OX=9606 GN=SRPK1 PE=1 SV=2
1.20957	2.55368	NaN	-1.30662	-1.1294	1.76279	NaN	-0.0850048	0.933995	0.999203	-0.19061	0.876235	FALSE	7	7	5	22	187180000	8.6767	29.174	P62258;B4DJF2;I3L3T1	YWHAE	14-3-3 protein epsilon	sp|P62258|1433E_HUMAN 14-3-3 protein epsilon OS=Homo sapiens OX=9606 GN=YWHAE PE=1 SV=1;tr|B4DJF2|B4DJF2_HUMAN 14-3-3 protein epsilon OS=Homo sapiens OX=9606 GN=YWHAE PE=1 SV=1;tr|I3L3T1|I3L3T1_HUMAN 14-3-3 protein epsilon OS=Homo sapiens OX=9606 GN=YWHAE
-4.883	-3.59321	NaN	NaN	NaN	-2.57647	NaN	NaN	0.84187	0.999203	-0.194438	0.873914	FALSE	5	5	5	6	24198000	4.4483	114.76	P16615;H7C5W9	ATP2A2	Sarcoplasmic/endoplasmic reticulum calcium ATPase 2	sp|P16615|AT2A2_HUMAN Sarcoplasmic/endoplasmic reticulum calcium ATPase 2 OS=Homo sapiens OX=9606 GN=ATP2A2 PE=1 SV=1;tr|H7C5W9|H7C5W9_HUMAN P-type Ca(2+) transporter (Fragment) OS=Homo sapiens OX=9606 GN=ATP2A2 PE=1 SV=1
-2.01629	0.229967	NaN	NaN	-1.05332	-1.00041	NaN	NaN	0.910076	0.999203	-0.209739	0.864694	FALSE	5	5	5	12	77413000	8.0258	27.524	P49862;M0QYU8	KLK7	Kallikrein-7	sp|P49862|KLK7_HUMAN Kallikrein-7 OS=Homo sapiens OX=9606 GN=KLK7 PE=1 SV=1;tr|M0QYU8|M0QYU8_HUMAN Kallikrein-7 (Fragment) OS=Homo sapiens OX=9606 GN=KLK7 PE=1 SV=1
NaN	-1.10452	NaN	NaN	-2.13407	-2.98906	NaN	NaN	0.872046	0.999203	-0.222121	0.857304	FALSE	2	2	2	4	12763000	0.99476	68.064	Q8WVV4	POF1B	Protein POF1B	sp|Q8WVV4|POF1B_HUMAN Protein POF1B OS=Homo sapiens OX=9606 GN=POF1B PE=1 SV=3
2.28365	-0.166365	NaN	NaN	-0.706709	-0.706113	NaN	NaN	0.929034	0.999203	-0.223411	0.856538	FALSE	3	3	3	6	79109000	9.8058	22.836	P49721;A0A087WVV1	PSMB2	Proteasome subunit beta type-2	sp|P49721|PSB2_HUMAN Proteasome subunit beta type-2 OS=Homo sapiens OX=9606 GN=PSMB2 PE=1 SV=1;tr|A0A087WVV1|A0A087WVV1_HUMAN Proteasome subunit beta type-2 OS=Homo sapiens OX=9606 GN=PSMB2 PE=1 SV=1
-4.76485	-3.33849	NaN	NaN	NaN	NaN	NaN	NaN	0.806989	0.999203	-0.224488	0.855899	FALSE	2	2	1	2	1841000	1.3034	39.853	K4DIE0;H0YFY6	NUMA1		tr|K4DIE0|K4DIE0_HUMAN Nuclear mitotic apparatus protein 1 (Fragment) OS=Homo sapiens OX=9606 GN=NUMA1 PE=1 SV=1;tr|H0YFY6|H0YFY6_HUMAN Nuclear mitotic apparatus protein 1 (Fragment) OS=Homo sapiens OX=9606 GN=NUMA1 PE=1 SV=1
0.0425634	1.30298	NaN	NaN	-0.0849242	0.856211	NaN	NaN	0.924917	0.999203	-0.22465	0.855803	FALSE	14	14	14	30	472600000	60.53	68.047	Q15046	KARS	Lysine--tRNA ligase	sp|Q15046|SYK_HUMAN Lysine--tRNA ligase OS=Homo sapiens OX=9606 GN=KARS1 PE=1 SV=3
1.44402	3.83462	NaN	-0.384468	2.02083	1.9582	NaN	-0.324583	0.922544	0.999203	-0.229148	0.853139	FALSE	6	6	6	15	214030000	29.119	11.967	Q99417;A0A087WV05	MYCBP	C-Myc-binding protein	sp|Q99417|MYCBP_HUMAN c-Myc-binding protein OS=Homo sapiens OX=9606 GN=MYCBP PE=1 SV=3;tr|A0A087WV05|A0A087WV05_HUMAN c-Myc-binding protein OS=Homo sapiens OX=9606 PE=3 SV=1
-0.721396	-1.47301	1.57827	-0.38064	-3.64619	-2.98704	1.82419	2.89215	0.901461	0.999203	-0.230027	0.852619	FALSE	78	78	78	185	7036900000	323.31	274.61	Q01082;A0A087WUZ3	SPTBN1	Spectrin beta chain, non-erythrocytic 1	sp|Q01082|SPTB2_HUMAN Spectrin beta chain, non-erythrocytic 1 OS=Homo sapiens OX=9606 GN=SPTBN1 PE=1 SV=2;tr|A0A087WUZ3|A0A087WUZ3_HUMAN Spectrin beta chain OS=Homo sapiens OX=9606 GN=SPTBN1 PE=1 SV=1
-0.380215	-0.123227	NaN	NaN	-2.95805	-0.789153	-3.79145	-3.42548	0.880283	0.999203	-0.23283	0.850964	FALSE	24	24	24	45	298530000	77.231	170.59	P07814;V9GYZ6	EPRS	Bifunctional glutamate/proline--tRNA ligase;Glutamate--tRNA ligase;Proline--tRNA ligase	sp|P07814|SYEP_HUMAN Bifunctional glutamate/proline--tRNA ligase OS=Homo sapiens OX=9606 GN=EPRS1 PE=1 SV=5;tr|V9GYZ6|V9GYZ6_HUMAN glutamate--tRNA ligase (Fragment) OS=Homo sapiens OX=9606 GN=EPRS1 PE=1 SV=1
-0.830585	-0.3182	NaN	NaN	-1.0915	-0.29031	NaN	NaN	0.900265	0.999203	-0.238472	0.847643	FALSE	2	2	2	4	10142000	0.98128	14.234	E9PRG8;E9PLD3;A0A494BXY3	C11orf98	Uncharacterized protein C11orf98	sp|E9PRG8|CK098_HUMAN Uncharacterized protein C11orf98 OS=Homo sapiens OX=9606 GN=C11orf98 PE=4 SV=2;tr|E9PLD3|E9PLD3_HUMAN Ribonuclease P protein component OS=Homo sapiens OX=9606 PE=4 SV=1;tr|A0A494BXY3|A0A494BXY3_HUMAN Uncharacterized protein C11orf98 O
-4.76632	NaN	-1.01438	-1.12953	NaN	NaN	-2.32007	-1.20222	0.857217	0.999203	-0.241606	0.845803	FALSE	10	10	10	13	151940000	35.259	145.42	E9PMS6;F8WD26;J3KP06;Q8WWI1;E9PMP7;A0A0A0MTE2;A0A8V8TKQ1;E9PMT2;H0Y424	LMO7	LIM domain only protein 7	tr|E9PMS6|E9PMS6_HUMAN LIM domain only protein 7 OS=Homo sapiens OX=9606 GN=LMO7 PE=1 SV=1;tr|F8WD26|F8WD26_HUMAN LIM domain only protein 7 OS=Homo sapiens OX=9606 GN=LMO7 PE=1 SV=2;tr|J3KP06|J3KP06_HUMAN LIM domain only protein 7 OS=Homo sapiens OX=9606 G
-1.71307	3.61604	NaN	NaN	-2.14487	-0.749823	NaN	NaN	0.914591	0.999203	-0.244453	0.844136	FALSE	15	15	15	32	762580000	181.98	83.283	P01833	PIGR	Polymeric immunoglobulin receptor;Secretory component	sp|P01833|PIGR_HUMAN Polymeric immunoglobulin receptor OS=Homo sapiens OX=9606 GN=PIGR PE=1 SV=4
-2.20676	-0.438527	NaN	NaN	NaN	0.0233373	NaN	NaN	0.885156	0.999203	-0.25979	0.835209	FALSE	5	5	5	5	42236000	92.532	56.51	A6NLN1;A0A7I2V621;A0A0U1RRM4;P26599;K7EKJ7;A0A7I2V4H6;A0A6Q8PEX4;K7ES59	PTBP1	Polypyrimidine tract-binding protein 1	tr|A6NLN1|A6NLN1_HUMAN Polypyrimidine tract-binding protein 1 OS=Homo sapiens OX=9606 GN=PTBP1 PE=1 SV=4;tr|A0A7I2V621|A0A7I2V621_HUMAN Polypyrimidine tract-binding protein 1 OS=Homo sapiens OX=9606 GN=PTBP1 PE=1 SV=1;tr|A0A0U1RRM4|A0A0U1RRM4_HUMAN Polypyr
-3.35154	0.0231156	NaN	NaN	-4.6259	-2.13676	-3.96093	NaN	0.862304	0.999203	-0.259876	0.83516	FALSE	10	10	10	18	86244000	21.123	121.83	A0A8V8TNY3;Q9NZB2;A0A0C4DG79	FAM120A	Constitutive coactivator of PPAR-gamma-like protein 1	tr|A0A8V8TNY3|A0A8V8TNY3_HUMAN Constitutive coactivator of PPAR-gamma-like protein 1 OS=Homo sapiens OX=9606 GN=FAM120A PE=4 SV=1;sp|Q9NZB2|F120A_HUMAN Constitutive coactivator of PPAR-gamma-like protein 1 OS=Homo sapiens OX=9606 GN=FAM120A PE=1 SV=2;tr|A0
-0.916707	-0.4089	NaN	NaN	-4.00287	-1.10136	NaN	-2.65391	0.879357	0.999203	-0.274541	0.826714	FALSE	12	12	12	25	176630000	69.176	103.53	P98175	RBM10	RNA-binding protein 10	sp|P98175|RBM10_HUMAN RNA-binding protein 10 OS=Homo sapiens OX=9606 GN=RBM10 PE=1 SV=3
-1.76968	-1.54401	NaN	NaN	NaN	-1.58096	-0.912355	NaN	0.86054	0.999203	-0.278364	0.824525	FALSE	4	4	4	7	48507000	1.6159	80.253	A0A1X7SBZ2;A0A5H1ZRQ2;Q92841;A0A0G2JLI4;J3KTA4;P17844;A0A7I2V5F5;A0A7I2V507;A0A7I2V2S0	DDX17;DDX5	Probable ATP-dependent RNA helicase DDX17;Probable ATP-dependent RNA helicase DDX5	tr|A0A1X7SBZ2|A0A1X7SBZ2_HUMAN RNA helicase OS=Homo sapiens OX=9606 GN=DDX17 PE=1 SV=1;tr|A0A5H1ZRQ2|A0A5H1ZRQ2_HUMAN RNA helicase OS=Homo sapiens OX=9606 GN=DDX17 PE=1 SV=2;sp|Q92841|DDX17_HUMAN Probable ATP-dependent RNA helicase DDX17 OS=Homo sapiens OX
7.36465	7.78833	3.26162	4.40962	7.34378	7.91666	3.37793	3.07219	0.874713	0.999203	-0.278413	0.824497	FALSE	34	34	34	259	25623000000	323.31	54.169	P19474	TRIM21	E3 ubiquitin-protein ligase TRIM21	sp|P19474|RO52_HUMAN E3 ubiquitin-protein ligase TRIM21 OS=Homo sapiens OX=9606 GN=TRIM21 PE=1 SV=1
-1.31982	-0.465422	NaN	NaN	-2.41763	-0.717047	NaN	NaN	0.866166	0.999203	-0.278657	0.824358	FALSE	11	11	11	22	156760000	25.002	135.58	Q15393	SF3B3	Splicing factor 3B subunit 3	sp|Q15393|SF3B3_HUMAN Splicing factor 3B subunit 3 OS=Homo sapiens OX=9606 GN=SF3B3 PE=1 SV=4
-5.54364	-2.28952	NaN	NaN	-5.07807	-4.60383	NaN	NaN	0.734017	0.999203	-0.285889	0.820236	FALSE	6	6	5	7	17305000	21.933	216.04	Q3V6T2;A0A2U3TZV9;A0A2R8YG73;A0A2R8Y4W8;A0A2R8Y4X4;A0A2R8YG52;A0A2R8Y7B1;A0A2R8YGU1;A0A2R8Y6B2;A0A2R8Y7D9	CCDC88A	Girdin	sp|Q3V6T2|GRDN_HUMAN Girdin OS=Homo sapiens OX=9606 GN=CCDC88A PE=1 SV=2;tr|A0A2U3TZV9|A0A2U3TZV9_HUMAN Girdin OS=Homo sapiens OX=9606 GN=CCDC88A PE=1 SV=1;tr|A0A2R8YG73|A0A2R8YG73_HUMAN Girdin OS=Homo sapiens OX=9606 GN=CCDC88A PE=1 SV=1;tr|A0A2R8Y4W8|A0A
NaN	0.321859	NaN	NaN	-2.78159	-3.00837	NaN	NaN	0.857783	0.999203	-0.288799	0.818583	FALSE	8	8	8	11	66085000	6.0327	59.755	P04040	CAT	Catalase	sp|P04040|CATA_HUMAN Catalase OS=Homo sapiens OX=9606 GN=CAT PE=1 SV=3
-4.84835	-4.79274	NaN	NaN	NaN	-5.21104	NaN	NaN	0.613171	0.999203	-0.292022	0.816757	FALSE	4	4	4	5	7368200	2.1247	167.35	Q08378;A0A8I5KWY9;A0A8I5KYV8;A0A8I5KSF0;A0A8I5KQH9;A0A8I5KXF8;A0A8I5QKX6;A0A8I5KTE5;A0A8I5KQ98;A0A8I5QJ69;A0A8I5KVX9;A0A8I5KSV3	GOLGA3	Golgin subfamily A member 3	sp|Q08378|GOGA3_HUMAN Golgin subfamily A member 3 OS=Homo sapiens OX=9606 GN=GOLGA3 PE=1 SV=2;tr|A0A8I5KWY9|A0A8I5KWY9_HUMAN Golgin subfamily A member 3 OS=Homo sapiens OX=9606 GN=GOLGA3 PE=1 SV=1;tr|A0A8I5KYV8|A0A8I5KYV8_HUMAN Golgin subfamily A member 3
5.49517	7.04341	NaN	NaN	5.42266	6.39223	NaN	NaN	0.950337	0.999203	-0.294421	0.8154	FALSE	4	4	2	10	989310000	18.452	14.091	P0C0S8;Q96KK5;Q99878;Q9BTM1;Q16777;Q93077;Q7L7L0;P04908;Q6FI13;P20671;A0A0U1RRH7;A0A0U1RR32;A0A3B3IS11;P16104;Q96QV6;H0YFX9;Q8IUE6;A0A494C189;C9J0D1	HIST1H2AG;HIST1H2AH;HIST1H2AJ;H2AFJ;HIST2H2AC;HIST1H2AC;HIST3H2A;HIST1H2AB;HIST2H2AA3;HIST1H2AD;H2AFX;HIST1H2AA;HIST2H2AB;H2AFV	Histone H2A type 1;Histone H2A type 1-H;Histone H2A type 1-J;Histone H2A.J;Histone H2A type 2-C;Histone H2A type 1-C;Histone H2A type 3;Histone H2A type 1-B/E;Histone H2A type 2-A;Histone H2A type 1-D;Histone H2AX;Histone H2A type 1-A;Histone H2A;Histone H2A type 2-B	sp|P0C0S8|H2A1_HUMAN Histone H2A type 1 OS=Homo sapiens OX=9606 GN=H2AC17 PE=1 SV=2;sp|Q96KK5|H2A1H_HUMAN Histone H2A type 1-H OS=Homo sapiens OX=9606 GN=H2AC12 PE=1 SV=3;sp|Q99878|H2A1J_HUMAN Histone H2A type 1-J OS=Homo sapiens OX=9606 GN=H2AC14 PE=1 SV=
6.07077	5.92332	NaN	1.7808	4.05244	5.38393	NaN	2.86805	0.937406	0.999203	-0.294938	0.815107	FALSE	8	8	8	37	2013600000	221.74	22.389	E9PKZ0;P62917;E9PKU4;G3V1A1	RPL8	60S ribosomal protein L8	tr|E9PKZ0|E9PKZ0_HUMAN 60S ribosomal protein L8 (Fragment) OS=Homo sapiens OX=9606 GN=RPL8 PE=1 SV=1;sp|P62917|RL8_HUMAN 60S ribosomal protein L8 OS=Homo sapiens OX=9606 GN=RPL8 PE=1 SV=2;tr|E9PKU4|E9PKU4_HUMAN 60S ribosomal protein L8 (Fragment) OS=Homo s
4.64078	5.36592	2.73087	2.84441	2.2765	5.39632	2.89564	3.83106	0.764904	0.999203	-0.295613	0.814726	FALSE	9	9	9	52	3610500000	146.78	19.586	A0A087WXM6;J3QQT2;J3KRX5;A0A0A6YYL6;P18621;J3QLC8;A0A0A0MRF8;J3KRB3;A0A087WWH0;J3QS96	RPL17;RPL17-C18orf32	60S ribosomal protein L17	tr|A0A087WXM6|A0A087WXM6_HUMAN 60S ribosomal protein L17 (Fragment) OS=Homo sapiens OX=9606 GN=RPL17 PE=1 SV=1;tr|J3QQT2|J3QQT2_HUMAN 60S ribosomal protein L17 (Fragment) OS=Homo sapiens OX=9606 GN=RPL17 PE=1 SV=1;tr|J3KRX5|J3KRX5_HUMAN 60S ribosomal prote
4.13662	3.97831	NaN	1.33253	3.5155	4.31166	1.49525	NaN	0.9268	0.999203	-0.298165	0.813286	FALSE	24	21	21	106	2746900000	241.21	54.002	Q9Y2H1	STK38L	Serine/threonine-protein kinase 38-like	sp|Q9Y2H1|ST38L_HUMAN Serine/threonine-protein kinase 38-like OS=Homo sapiens OX=9606 GN=STK38L PE=1 SV=3
5.40231	5.69655	NaN	NaN	4.65631	5.36593	NaN	NaN	0.944826	0.999203	-0.305719	0.809039	FALSE	6	6	6	18	1137300000	54.018	20.252	P62913;Q5VVC8	RPL11	60S ribosomal protein L11	sp|P62913|RL11_HUMAN 60S ribosomal protein L11 OS=Homo sapiens OX=9606 GN=RPL11 PE=1 SV=2;tr|Q5VVC8|Q5VVC8_HUMAN 60S ribosomal protein L11 OS=Homo sapiens OX=9606 GN=RPL11 PE=1 SV=2
-2.76165	-1.33953	NaN	NaN	NaN	-1.26923	NaN	NaN	0.782168	0.999203	-0.313069	0.804927	FALSE	3	3	3	5	33339000	2.6031	109.43	Q15029	EFTUD2	116 kDa U5 small nuclear ribonucleoprotein component	sp|Q15029|U5S1_HUMAN 116 kDa U5 small nuclear ribonucleoprotein component OS=Homo sapiens OX=9606 GN=EFTUD2 PE=1 SV=1
2.67809	3.54272	3.07115	4.95434	1.40263	2.57758	4.15681	4.84844	0.744127	0.999203	-0.315213	0.803732	FALSE	12	12	10	66	6563200000	299.38	32.922	P52907	CAPZA1	F-actin-capping protein subunit alpha-1	sp|P52907|CAZA1_HUMAN F-actin-capping protein subunit alpha-1 OS=Homo sapiens OX=9606 GN=CAPZA1 PE=1 SV=3
2.35177	2.68628	0.760767	NaN	-1.95459	1.61733	4.15244	NaN	0.904757	0.999203	-0.320834	0.800607	FALSE	18	13	4	30	620120000	111.47	32.814	Q5TCU3;sp|Cont_Q5KR48|TPM2_BOVIN;P07951	TPM2	Tropomyosin beta chain	tr|Q5TCU3|Q5TCU3_HUMAN Tropomyosin beta chain OS=Homo sapiens OX=9606 GN=TPM2 PE=1 SV=1;sp|Cont_Q5KR48|TPM2_BOVIN Tropomyosin beta chain OS=Bos taurus OX=9913 GN=TPM2 PE=2 SV=1;sp|P07951|TPM2_HUMAN Tropomyosin beta chain OS=Homo sapiens OX=9606 GN=TPM2 PE=
1.12621	-0.97537	NaN	NaN	0.282499	1.62855	NaN	NaN	0.890888	0.999203	-0.321371	0.800309	FALSE	6	6	6	13	181000000	7.0447	25.035	P30041	PRDX6	Peroxiredoxin-6	sp|P30041|PRDX6_HUMAN Peroxiredoxin-6 OS=Homo sapiens OX=9606 GN=PRDX6 PE=1 SV=3
-0.228968	-0.215295	-2.65931	NaN	-1.67857	-0.559838	-3.36622	NaN	0.839111	0.999203	-0.323051	0.799378	FALSE	18	18	18	27	117970000	42.115	59.62	P50990	CCT8	T-complex protein 1 subunit theta	sp|P50990|TCPQ_HUMAN T-complex protein 1 subunit theta OS=Homo sapiens OX=9606 GN=CCT8 PE=1 SV=4
6.11288	5.48052	NaN	NaN	4.08779	5.76441	NaN	NaN	0.938424	0.999203	-0.3253	0.798132	FALSE	5	5	5	20	765800000	28.026	9.657	H0YLP6;H0YMF4;H0YKD8;P46779	RPL28	60S ribosomal protein L28	tr|H0YLP6|H0YLP6_HUMAN 60S ribosomal protein L28 OS=Homo sapiens OX=9606 GN=RPL28 PE=1 SV=1;tr|H0YMF4|H0YMF4_HUMAN 60S ribosomal protein L28 OS=Homo sapiens OX=9606 GN=RPL28 PE=1 SV=1;tr|H0YKD8|H0YKD8_HUMAN 60S ribosomal protein L28 OS=Homo sapiens OX=9606
-0.311896	0.22095	1.00664	2.21876	-2.3583	0.273424	4.45204	-0.542567	0.838888	0.999203	-0.327463	0.796937	FALSE	9	9	2	23	998230000	129.72	37.512	P62136;E9PMD7;A0A7I2V4F7	PPP1CA	Serine/threonine-protein phosphatase PP1-alpha catalytic subunit;Serine/threonine-protein phosphatase	sp|P62136|PP1A_HUMAN Serine/threonine-protein phosphatase PP1-alpha catalytic subunit OS=Homo sapiens OX=9606 GN=PPP1CA PE=1 SV=1;tr|E9PMD7|E9PMD7_HUMAN Serine/threonine-protein phosphatase OS=Homo sapiens OX=9606 GN=PPP1CA PE=1 SV=2;tr|A0A7I2V4F7|A0A7I2V4
-2.00356	-1.81397	NaN	NaN	-3.65444	NaN	NaN	NaN	0.761896	0.999203	-0.328148	0.796559	FALSE	4	4	4	4	8539100	3.6488	43.786	Q9UQ80;F8VR77	PA2G4	Proliferation-associated protein 2G4	sp|Q9UQ80|PA2G4_HUMAN Proliferation-associated protein 2G4 OS=Homo sapiens OX=9606 GN=PA2G4 PE=1 SV=3;tr|F8VR77|F8VR77_HUMAN Proliferation-associated protein 2G4 OS=Homo sapiens OX=9606 GN=PA2G4 PE=1 SV=1
0.614487	1.3416	-0.897005	-1.08417	-0.220575	2.05041	0.920102	NaN	0.82795	0.999203	-0.331745	0.794575	FALSE	12	12	12	23	386520000	17.284	81.794	A0A1X7SBS1;A0A1W2PPS1;Q00839;A0A1W2PP35;A0A1W2PQL0;A0A1W2PP34;A0A1W2PPL4;A0A1W2PPH7;Q5RI18;A0A1W2PRZ7;A0A1W2PQ74;A0A1W2PQD4	HNRNPU	Heterogeneous nuclear ribonucleoprotein U	tr|A0A1X7SBS1|A0A1X7SBS1_HUMAN Heterogeneous nuclear ribonucleoprotein U OS=Homo sapiens OX=9606 GN=HNRNPU PE=1 SV=1;tr|A0A1W2PPS1|A0A1W2PPS1_HUMAN Heterogeneous nuclear ribonucleoprotein U OS=Homo sapiens OX=9606 GN=HNRNPU PE=1 SV=1;sp|Q00839|HNRPU_HUMAN
4.44419	4.70757	NaN	NaN	2.93129	3.85883	NaN	NaN	0.931215	0.999203	-0.339081	0.790545	FALSE	6	6	6	23	1079800000	222.28	22.975	X1WI28;P27635;F8W7C6	RPL10	60S ribosomal protein L10	tr|X1WI28|X1WI28_HUMAN 60S ribosomal protein L10 (Fragment) OS=Homo sapiens OX=9606 GN=RPL10 PE=1 SV=7;sp|P27635|RL10_HUMAN 60S ribosomal protein L10 OS=Homo sapiens OX=9606 GN=RPL10 PE=1 SV=5;tr|F8W7C6|F8W7C6_HUMAN 60S ribosomal protein L10 OS=Homo sapien
-3.94127	-1.86191	NaN	NaN	-3.62377	-2.04293	NaN	NaN	0.659611	0.999203	-0.357569	0.780479	FALSE	35	35	35	50	253380000	177	532.4	Q14204;A0A7P0T9C4;A0A7P0TA13;A0A2R8Y5T0;A0A2R8Y706;A0A7P0T9R4;A0A7P0TAW9;A0A7P0T7V5;A0A7P0T916;A0A7P0T8N2;A0A7P0TBJ7;A0A7P0T9K2;A0A7P0TAF3;A0A7P0TB75;A0A2R8Y6H2;A0A7P0T9F1;A0A7P0T8W5;A0A2R8YFZ7;A0A7P0TAM4;A0A7P0T825;A0A7P0TB64;A0A7P0TAV5;A0A7P0T990;A0A804HHY6;A0A7P0T942;A0A2R8YGC7;A0A7P0T9S3;A0A7P0T934	DYNC1H1	Cytoplasmic dynein 1 heavy chain 1	sp|Q14204|DYHC1_HUMAN Cytoplasmic dynein 1 heavy chain 1 OS=Homo sapiens OX=9606 GN=DYNC1H1 PE=1 SV=5;tr|A0A7P0T9C4|A0A7P0T9C4_HUMAN Cytoplasmic dynein 1 heavy chain 1 OS=Homo sapiens OX=9606 GN=DYNC1H1 PE=1 SV=1;tr|A0A7P0TA13|A0A7P0TA13_HUMAN Cytoplasmic
6.1381	7.1729	1.68913	2.12961	5.23818	6.37148	1.96957	2.11629	0.8469	0.999203	-0.358554	0.779946	FALSE	9	9	9	70	2236100000	238.3	21.879	Q5JR95;P62241	RPS8	40S ribosomal protein S8	tr|Q5JR95|Q5JR95_HUMAN 40S ribosomal protein S8 OS=Homo sapiens OX=9606 GN=RPS8 PE=1 SV=1;sp|P62241|RS8_HUMAN 40S ribosomal protein S8 OS=Homo sapiens OX=9606 GN=RPS8 PE=1 SV=2
1.59163	2.78437	2.83452	NaN	NaN	1.12974	2.03735	3.20417	0.898588	0.999203	-0.363923	0.777049	FALSE	13	13	7	24	567830000	33.637	40.45	P04899	GNAI2	Guanine nucleotide-binding protein G(i) subunit alpha-2	sp|P04899|GNAI2_HUMAN Guanine nucleotide-binding protein G(i) subunit alpha-2 OS=Homo sapiens OX=9606 GN=GNAI2 PE=1 SV=3
1.59262	0.853314	NaN	NaN	0.825735	1.7868	NaN	NaN	0.90254	0.999203	-0.365324	0.776295	FALSE	6	5	5	13	176290000	5.4474	21.892	P32119;A6NIW5	PRDX2	Peroxiredoxin-2	sp|P32119|PRDX2_HUMAN Peroxiredoxin-2 OS=Homo sapiens OX=9606 GN=PRDX2 PE=1 SV=5;tr|A6NIW5|A6NIW5_HUMAN Peroxiredoxin 2, isoform CRA_a OS=Homo sapiens OX=9606 GN=PRDX2 PE=1 SV=2
-3.9478	-0.382025	-1.77167	NaN	-5.38476	-3.99715	-1.55385	-1.52317	0.798823	0.999203	-0.371996	0.772713	FALSE	9	9	9	16	70481000	39.722	66.408	P20700;E9PBF6;A0A0D9SFE5;A0A0D9SFY5	LMNB1	Lamin-B1	sp|P20700|LMNB1_HUMAN Lamin-B1 OS=Homo sapiens OX=9606 GN=LMNB1 PE=1 SV=2;tr|E9PBF6|E9PBF6_HUMAN Lamin-B1 OS=Homo sapiens OX=9606 GN=LMNB1 PE=1 SV=1;tr|A0A0D9SFE5|A0A0D9SFE5_HUMAN Lamin B1, isoform CRA_a OS=Homo sapiens OX=9606 GN=LMNB1 PE=1 SV=1;tr|A0A0D9
NaN	0.00191255	-1.77223	NaN	NaN	0.0159908	NaN	NaN	0.83873	0.999203	-0.375249	0.770972	FALSE	3	3	3	6	26585000	4.3175	49.704	E7EVW7;P14317	HCLS1	Hematopoietic lineage cell-specific protein	tr|E7EVW7|E7EVW7_HUMAN Hematopoietic lineage cell-specific protein OS=Homo sapiens OX=9606 GN=HCLS1 PE=1 SV=1;sp|P14317|HCLS1_HUMAN Hematopoietic lineage cell-specific protein OS=Homo sapiens OX=9606 GN=HCLS1 PE=1 SV=3
NaN	-2.09752	-1.72904	NaN	NaN	-3.08408	-1.05816	NaN	0.771099	0.999203	-0.379645	0.768627	FALSE	2	2	2	4	21525000	2.2241	41.604	A0A8I5KWD3;C9JJD3;H7C4C3;A0A087WY71;C9JGT8;C9JPV8;E9PFW3;Q96CW1;A0A8I5KTP2;A0A8I5KT55;A0A8I5QJU5;C9JJ47;C9JTK4	AP2M1	AP-2 complex subunit mu	tr|A0A8I5KWD3|A0A8I5KWD3_HUMAN AP-2 complex subunit mu OS=Homo sapiens OX=9606 GN=AP2M1 PE=1 SV=1;tr|C9JJD3|C9JJD3_HUMAN AP-2 complex subunit mu OS=Homo sapiens OX=9606 GN=AP2M1 PE=1 SV=2;tr|H7C4C3|H7C4C3_HUMAN AP-2 complex subunit mu OS=Homo sapiens OX=96
-6.00243	-2.52496	NaN	NaN	NaN	NaN	NaN	NaN	0.698926	0.999203	-0.401853	0.756886	FALSE	2	2	2	2	12465000	0.83586	185.87	A0A8J8ZEH8;H7BZ55		Putative ciliary rootlet coiled-coil protein-like 3 protein	tr|A0A8J8ZEH8|A0A8J8ZEH8_HUMAN Ciliary rootlet coiled-coil protein 2 OS=Homo sapiens OX=9606 GN=CROCC2 PE=1 SV=1;sp|H7BZ55|CRCC2_HUMAN Ciliary rootlet coiled-coil protein 2 OS=Homo sapiens OX=9606 GN=CROCC2 PE=1 SV=4
-2.23127	1.23009	-2.15492	NaN	-0.353205	-0.827516	NaN	NaN	0.827126	0.999203	-0.404471	0.755513	FALSE	7	7	7	18	226370000	25.901	64.135	Q5T749	KPRP	Keratinocyte proline-rich protein	sp|Q5T749|KPRP_HUMAN Keratinocyte proline-rich protein OS=Homo sapiens OX=9606 GN=KPRP PE=1 SV=1
0.389365	0.263133	-3.9597	NaN	0.0176925	0.872487	NaN	NaN	0.865918	0.999203	-0.406642	0.754377	FALSE	17	17	17	27	482590000	60.613	124.88	Q93100;A0A8V8TNH3	PHKB	Phosphorylase b kinase regulatory subunit beta	sp|Q93100|KPBB_HUMAN Phosphorylase b kinase regulatory subunit beta OS=Homo sapiens OX=9606 GN=PHKB PE=1 SV=3;tr|A0A8V8TNH3|A0A8V8TNH3_HUMAN Phosphorylase b kinase regulatory subunit beta OS=Homo sapiens OX=9606 GN=PHKB PE=4 SV=1
-1.52463	0.0178267	NaN	NaN	NaN	-1.24001	NaN	NaN	0.780216	0.999203	-0.416357	0.749314	FALSE	5	5	5	7	37102000	2.4546	57.215	K7EMM8;Q49A26	GLYR1	Putative oxidoreductase GLYR1	tr|K7EMM8|K7EMM8_HUMAN Cytokine-like nuclear factor N-PAC (Fragment) OS=Homo sapiens OX=9606 GN=GLYR1 PE=1 SV=2;sp|Q49A26|GLYR1_HUMAN Cytokine-like nuclear factor N-PAC OS=Homo sapiens OX=9606 GN=GLYR1 PE=1 SV=4
-0.809984	-0.0926868	NaN	NaN	-0.94246	-0.517231	NaN	NaN	0.849597	0.999203	-0.420979	0.746917	FALSE	8	8	6	22	130770000	26.106	61.008	A0A7I2V4Z0;A0A7I2YQN2;O60506;A0A7I2V5Q6;A0A7I2V346;A0A7I2YQV8;B7Z645;A0A7I2V2F2;A0A7I2V309;A0A7I2V4J0;F6UXX1	SYNCRIP	Heterogeneous nuclear ribonucleoprotein Q	tr|A0A7I2V4Z0|A0A7I2V4Z0_HUMAN Heterogeneous nuclear ribonucleoprotein Q OS=Homo sapiens OX=9606 GN=SYNCRIP PE=1 SV=1;tr|A0A7I2YQN2|A0A7I2YQN2_HUMAN Heterogeneous nuclear ribonucleoprotein Q OS=Homo sapiens OX=9606 GN=SYNCRIP PE=1 SV=1;sp|O60506|HNRPQ_HUMA
0.539365	3.49817	NaN	NaN	1.81047	2.16042	NaN	NaN	0.895599	0.999203	-0.426769	0.743926	FALSE	7	7	7	15	314260000	11.665	42.848	A0A286YEY1;P01876;A0A0G2JMB2	IGHA1	Ig alpha-1 chain C region	tr|A0A286YEY1|A0A286YEY1_HUMAN Immunoglobulin heavy constant alpha 1 (Fragment) OS=Homo sapiens OX=9606 GN=IGHA1 PE=1 SV=1;sp|P01876|IGHA1_HUMAN Immunoglobulin heavy constant alpha 1 OS=Homo sapiens OX=9606 GN=IGHA1 PE=1 SV=2;tr|A0A0G2JMB2|A0A0G2JMB2_HUMAN
-1.01257	-2.63445	NaN	NaN	NaN	-2.83956	NaN	NaN	0.742825	0.999203	-0.435813	0.739277	FALSE	5	5	5	6	21605000	6.9993	69.751	Q8NHQ1;C9J710;C9J966;B7Z2D2	CEP70	Centrosomal protein of 70 kDa	sp|Q8NHQ1|CEP70_HUMAN Centrosomal protein of 70 kDa OS=Homo sapiens OX=9606 GN=CEP70 PE=1 SV=2;tr|C9J710|C9J710_HUMAN Centrosomal protein of 70 kDa (Fragment) OS=Homo sapiens OX=9606 GN=CEP70 PE=1 SV=1;tr|C9J966|C9J966_HUMAN Centrosomal protein of 70 kDa (
-2.8629	-0.822771	NaN	NaN	NaN	0.275645	NaN	NaN	0.826425	0.999203	-0.437853	0.738232	FALSE	6	6	6	11	32358000	3.955	28.697	J3QSA9;P62195;J3QLH6;J3KRP2;J3QQM1;J3QRW1	PSMC5	26S protease regulatory subunit 8	tr|J3QSA9|J3QSA9_HUMAN 26S proteasome regulatory subunit 8 (Fragment) OS=Homo sapiens OX=9606 GN=PSMC5 PE=1 SV=1;sp|P62195|PRS8_HUMAN 26S proteasome regulatory subunit 8 OS=Homo sapiens OX=9606 GN=PSMC5 PE=1 SV=1;tr|J3QLH6|J3QLH6_HUMAN 26S proteasome regul
-0.884429	0.87954	NaN	NaN	NaN	2.66396	NaN	NaN	0.865817	0.999203	-0.444384	0.734898	FALSE	3	3	3	8	143100000	3.6985	33.178	Q8N386	LRRC25	Leucine-rich repeat-containing protein 25	sp|Q8N386|LRC25_HUMAN Leucine-rich repeat-containing protein 25 OS=Homo sapiens OX=9606 GN=LRRC25 PE=1 SV=2
5.19908	5.82656	1.20085	1.59326	4.61856	5.32296	2.98411	-0.883587	0.816483	0.999203	-0.444428	0.734876	FALSE	18	18	18	56	2195900000	71.665	47.697	P36578;H3BM89	RPL4	60S ribosomal protein L4	sp|P36578|RL4_HUMAN 60S ribosomal protein L4 OS=Homo sapiens OX=9606 GN=RPL4 PE=1 SV=5;tr|H3BM89|H3BM89_HUMAN 60S ribosomal protein L4 OS=Homo sapiens OX=9606 GN=RPL4 PE=1 SV=1
NaN	0.0297339	NaN	-0.641555	-0.746866	-0.80091	NaN	NaN	0.836695	0.999203	-0.448861	0.732621	FALSE	5	5	4	13	150100000	74.587	43.911	A0A0A0MS08;P01857;A0A0A0MS07;A0A4W9A917;A0A286YFJ8;A0A286YES1;P01861;P01860	IGHG1;IGHG4;IGHG3	Ig gamma-1 chain C region;Ig gamma-4 chain C region;Ig gamma-3 chain C region	tr|A0A0A0MS08|A0A0A0MS08_HUMAN Immunoglobulin heavy constant gamma 1 (Fragment) OS=Homo sapiens OX=9606 GN=IGHG1 PE=1 SV=1;sp|P01857|IGHG1_HUMAN Immunoglobulin heavy constant gamma 1 OS=Homo sapiens OX=9606 GN=IGHG1 PE=1 SV=1;tr|A0A0A0MS07|A0A0A0MS07_HUMAN
NaN	1.31634	NaN	NaN	-1.91277	-1.35779	NaN	NaN	0.812418	0.999203	-0.452979	0.730533	FALSE	9	9	9	26	243590000	37.121	44.614	P00558	PGK1	Phosphoglycerate kinase 1	sp|P00558|PGK1_HUMAN Phosphoglycerate kinase 1 OS=Homo sapiens OX=9606 GN=PGK1 PE=1 SV=3
-3.71286	2.21037	NaN	NaN	-1.63195	-1.08363	NaN	NaN	0.828826	0.999203	-0.457009	0.728495	FALSE	18	18	18	25	196180000	36.888	76.625	E7EQB2;E7ER44;P02788	LTF	Lactotransferrin;Lactoferricin-H;Kaliocin-1;Lactoferroxin-A;Lactoferroxin-B;Lactoferroxin-C	tr|E7EQB2|E7EQB2_HUMAN Lactotransferrin (Fragment) OS=Homo sapiens OX=9606 GN=LTF PE=1 SV=1;tr|E7ER44|E7ER44_HUMAN Lactotransferrin OS=Homo sapiens OX=9606 GN=LTF PE=1 SV=1;sp|P02788|TRFL_HUMAN Lactotransferrin OS=Homo sapiens OX=9606 GN=LTF PE=1 SV=6
-3.50678	-2.30858	NaN	NaN	NaN	NaN	NaN	NaN	0.636741	0.999203	-0.459476	0.72725	FALSE	2	2	2	4	6449700	1.9354	44.965	Q8NC51	SERBP1	Plasminogen activator inhibitor 1 RNA-binding protein	sp|Q8NC51|PAIRB_HUMAN Plasminogen activator inhibitor 1 RNA-binding protein OS=Homo sapiens OX=9606 GN=SERBP1 PE=1 SV=2
3.69763	3.21625	2.91823	-1.55481	-0.817065	1.79883	0.496977	4.91955	0.795151	0.999203	-0.469751	0.722089	FALSE	12	12	12	45	2200900000	323.31	33.781	B1AK88;P47756;B1AK87;B1AK85	CAPZB	F-actin-capping protein subunit beta	tr|B1AK88|B1AK88_HUMAN F-actin-capping protein subunit beta OS=Homo sapiens OX=9606 GN=CAPZB PE=1 SV=1;sp|P47756|CAPZB_HUMAN F-actin-capping protein subunit beta OS=Homo sapiens OX=9606 GN=CAPZB PE=1 SV=5;tr|B1AK87|B1AK87_HUMAN F-actin-capping protein subu
-0.484656	-0.481061	NaN	NaN	-1.96697	-0.561528	NaN	NaN	0.794801	0.999203	-0.471587	0.721171	FALSE	12	12	12	27	139280000	22.954	90.932	O43143	DHX15	Pre-mRNA-splicing factor ATP-dependent RNA helicase DHX15	sp|O43143|DHX15_HUMAN ATP-dependent RNA helicase DHX15 OS=Homo sapiens OX=9606 GN=DHX15 PE=1 SV=2
3.84286	2.66911	NaN	NaN	2.89566	1.52377	NaN	NaN	0.88195	0.999203	-0.474503	0.719715	FALSE	5	5	5	17	195490000	10.769	12.538	P18077;C9K025;F8WBS5;F8WB72	RPL35A	60S ribosomal protein L35a	sp|P18077|RL35A_HUMAN 60S ribosomal protein L35a OS=Homo sapiens OX=9606 GN=RPL35A PE=1 SV=2;tr|C9K025|C9K025_HUMAN 60S ribosomal protein L35a (Fragment) OS=Homo sapiens OX=9606 GN=RPL35A PE=1 SV=1;tr|F8WBS5|F8WBS5_HUMAN 60S ribosomal protein L35a OS=Homo
0.628407	1.56898	NaN	NaN	-0.46733	1.55355	NaN	NaN	0.832886	0.999203	-0.479381	0.717285	FALSE	7	7	5	11	104600000	77.286	37.497	Q15365	PCBP1	Poly(rC)-binding protein 1	sp|Q15365|PCBP1_HUMAN Poly(rC)-binding protein 1 OS=Homo sapiens OX=9606 GN=PCBP1 PE=1 SV=2
-0.423605	-0.00191255	NaN	NaN	-0.538444	0.107852	NaN	NaN	0.828072	0.999203	-0.48547	0.714264	FALSE	2	2	2	5	40022000	11.703	55.01	Q01650	SLC7A5	Large neutral amino acids transporter small subunit 1	sp|Q01650|LAT1_HUMAN Large neutral amino acids transporter small subunit 1 OS=Homo sapiens OX=9606 GN=SLC7A5 PE=1 SV=2
1.34642	3.40478	-0.596164	NaN	2.56328	1.40415	NaN	0.758717	0.833012	0.999203	-0.489169	0.712435	FALSE	5	5	5	27	531910000	215.1	36.724	Q9BQA1;H0Y711	WDR77	Methylosome protein 50	sp|Q9BQA1|MEP50_HUMAN Methylosome protein 50 OS=Homo sapiens OX=9606 GN=WDR77 PE=1 SV=1;tr|H0Y711|H0Y711_HUMAN Methylosome protein 50 (Fragment) OS=Homo sapiens OX=9606 GN=WDR77 PE=1 SV=1
0.425695	1.00988	NaN	NaN	0.46094	1.72385	NaN	NaN	0.850998	0.999203	-0.48948	0.712282	FALSE	4	4	4	13	79296000	7.7897	21.537	Q5TD07;P16083;Q5TD05;A2A2U4	NQO2	Ribosyldihydronicotinamide dehydrogenase [quinone]	tr|Q5TD07|Q5TD07_HUMAN Ribosyldihydronicotinamide dehydrogenase [quinone] OS=Homo sapiens OX=9606 GN=NQO2 PE=1 SV=1;sp|P16083|NQO2_HUMAN Ribosyldihydronicotinamide dehydrogenase [quinone] OS=Homo sapiens OX=9606 GN=NQO2 PE=1 SV=5;tr|Q5TD05|Q5TD05_HUMAN Rib
6.84697	7.1292	3.06778	0.03495	6.37039	6.80363	-0.45349	2.37456	0.844034	0.999203	-0.495955	0.709092	FALSE	22	22	22	209	13904000000	323.31	52.642	O75688;C9JIR6;A0A3B3IS24;B8ZZF0	PPM1B	Protein phosphatase 1B	sp|O75688|PPM1B_HUMAN Protein phosphatase 1B OS=Homo sapiens OX=9606 GN=PPM1B PE=1 SV=1;tr|C9JIR6|C9JIR6_HUMAN protein-serine/threonine phosphatase (Fragment) OS=Homo sapiens OX=9606 GN=PPM1B PE=1 SV=1;tr|A0A3B3IS24|A0A3B3IS24_HUMAN protein-serine/threonin
-2.31046	-1.37647	NaN	NaN	NaN	-2.9773	NaN	NaN	0.680082	0.999203	-0.508429	0.702987	FALSE	2	2	2	3	11431000	1.1558	60.663	Q5XUX0;A0A1B0GV77;A0A0C4DGU8	FBXO31	F-box only protein 31	sp|Q5XUX0|FBX31_HUMAN F-box only protein 31 OS=Homo sapiens OX=9606 GN=FBXO31 PE=1 SV=2;tr|A0A1B0GV77|A0A1B0GV77_HUMAN F-box only protein 31 (Fragment) OS=Homo sapiens OX=9606 GN=FBXO31 PE=1 SV=1;tr|A0A0C4DGU8|A0A0C4DGU8_HUMAN F-box only protein 31 OS=Homo
-2.4653	-1.99114	NaN	NaN	NaN	-1.01276	NaN	NaN	0.723082	0.999203	-0.530469	0.69233	FALSE	4	4	4	6	27083000	3.7505	49.184	P62191	PSMC1	26S protease regulatory subunit 4	sp|P62191|PRS4_HUMAN 26S proteasome regulatory subunit 4 OS=Homo sapiens OX=9606 GN=PSMC1 PE=1 SV=1
0.317906	0.510581	NaN	NaN	-1.09059	-0.546072	NaN	NaN	0.819397	0.999203	-0.531225	0.691967	FALSE	2	2	2	7	31436000	2.1963	25.091	Q7L9L4;Q9H8S9;D6RCK3	MOB1B;MOB1A	MOB kinase activator 1B;MOB kinase activator 1A	sp|Q7L9L4|MOB1B_HUMAN MOB kinase activator 1B OS=Homo sapiens OX=9606 GN=MOB1B PE=1 SV=3;sp|Q9H8S9|MOB1A_HUMAN MOB kinase activator 1A OS=Homo sapiens OX=9606 GN=MOB1A PE=1 SV=4;tr|D6RCK3|D6RCK3_HUMAN MOB kinase activator 1B (Fragment) OS=Homo sapiens OX=9
2.54122	4.03929	NaN	NaN	2.00534	4.23956	NaN	NaN	0.882294	0.999203	-0.540324	0.687617	FALSE	27	24	13	114	2361900000	311.73	70.108	A0A0G2JIW1;P0DMV9;P0DMV8;V9GZ37	HSPA1B;HSPA1A	Heat shock 70 kDa protein 1B;Heat shock 70 kDa protein 1A	tr|A0A0G2JIW1|A0A0G2JIW1_HUMAN Heat shock 70 kDa protein 1B OS=Homo sapiens OX=9606 GN=HSPA1B PE=1 SV=1;sp|P0DMV9|HS71B_HUMAN Heat shock 70 kDa protein 1B OS=Homo sapiens OX=9606 GN=HSPA1B PE=1 SV=1;sp|P0DMV8|HS71A_HUMAN Heat shock 70 kDa protein 1A OS=Hom
3.69859	3.57723	0.143193	-1.01768	2.39399	2.94797	-1.11748	-0.00424836	0.735601	0.999203	-0.545273	0.685262	FALSE	22	22	20	118	3363300000	323.31	40.925	O60256;E7EPA1;C9K0K7;I3L0S1;C9JJS3	PRPSAP2	Phosphoribosyl pyrophosphate synthase-associated protein 2	sp|O60256|KPRB_HUMAN Phosphoribosyl pyrophosphate synthase-associated protein 2 OS=Homo sapiens OX=9606 GN=PRPSAP2 PE=1 SV=1;tr|E7EPA1|E7EPA1_HUMAN Phosphoribosyl pyrophosphate synthase-associated protein 2 (Fragment) OS=Homo sapiens OX=9606 GN=PRPSAP2 PE=
4.61659	5.10005	4.49903	3.30638	0.946261	3.6606	8.36762	2.32604	0.748865	0.999203	-0.555384	0.680476	FALSE	26	26	8	89	8755300000	323.31	26.42	A0A087WWU8;D6R904	TPM3		tr|A0A087WWU8|A0A087WWU8_HUMAN Tropomyosin alpha-3 chain OS=Homo sapiens OX=9606 GN=TPM3 PE=1 SV=1;tr|D6R904|D6R904_HUMAN Tropomyosin alpha-3 chain OS=Homo sapiens OX=9606 GN=TPM3 PE=1 SV=1
3.82546	4.76042	-0.884383	NaN	3.41019	4.48	-1.28261	NaN	0.858325	0.999203	-0.577695	0.670033	FALSE	25	25	16	94	2816200000	255.59	70.67	P11940;H0YAR2;A0A7I2V4N4;A0A7I2YQ88;E7EQV3;A0A087WTT1;E7ERJ7;A0A7I2YQE4;A0A7I2V649;A0A7I2YQ90;Q9H361	PABPC1;PABPC3	Polyadenylate-binding protein 1;Polyadenylate-binding protein;Polyadenylate-binding protein 3	sp|P11940|PABP1_HUMAN Polyadenylate-binding protein 1 OS=Homo sapiens OX=9606 GN=PABPC1 PE=1 SV=2;tr|H0YAR2|H0YAR2_HUMAN Polyadenylate-binding protein OS=Homo sapiens OX=9606 GN=PABPC1 PE=1 SV=2;tr|A0A7I2V4N4|A0A7I2V4N4_HUMAN Polyadenylate-binding protein
5.40188	6.21403	-0.964467	NaN	4.89983	5.79863	-0.874314	NaN	0.885291	0.999203	-0.585896	0.666235	FALSE	15	15	15	80	3300900000	89.945	32.728	Q02878	RPL6	60S ribosomal protein L6	sp|Q02878|RL6_HUMAN 60S ribosomal protein L6 OS=Homo sapiens OX=9606 GN=RPL6 PE=1 SV=3
3.14987	3.26833	NaN	NaN	1.69467	2.87623	NaN	NaN	0.862305	0.999203	-0.589918	0.664381	FALSE	5	5	3	13	259350000	7.0597	26.306	A0A590UJK4;A0A590UK01;A0A590UJP7;A0A590UK80;Q13247	SRSF6	Serine/arginine-rich splicing factor 6	tr|A0A590UJK4|A0A590UJK4_HUMAN Serine/arginine-rich-splicing factor 6 OS=Homo sapiens OX=9606 GN=SRSF6 PE=1 SV=1;tr|A0A590UK01|A0A590UK01_HUMAN Serine/arginine-rich-splicing factor 6 OS=Homo sapiens OX=9606 GN=SRSF6 PE=1 SV=1;tr|A0A590UJP7|A0A590UJP7_HUMAN
5.743	6.08656	6.7405	7.46962	2.34735	4.92274	8.5499	7.8367	0.700195	0.999203	-0.595748	0.661701	FALSE	10	10	10	79	10272000000	323.31	20.457	J3QRS3;P19105;O14950;P24844	MYL12A;MYL12B;MYL9	Myosin regulatory light chain 12A;Myosin regulatory light chain 12B;Myosin regulatory light polypeptide 9	tr|J3QRS3|J3QRS3_HUMAN Myosin regulatory light chain 12A OS=Homo sapiens OX=9606 GN=MYL12A PE=1 SV=1;sp|P19105|ML12A_HUMAN Myosin regulatory light chain 12A OS=Homo sapiens OX=9606 GN=MYL12A PE=1 SV=2;sp|O14950|ML12B_HUMAN Myosin regulatory light chain 12B
-1.69864	-0.842334	NaN	NaN	-1.45973	NaN	NaN	NaN	0.702317	0.999203	-0.602079	0.658804	FALSE	2	2	2	4	17751000	2.2011	43.66	P31153	MAT2A	S-adenosylmethionine synthase isoform type-2	sp|P31153|METK2_HUMAN S-adenosylmethionine synthase isoform type-2 OS=Homo sapiens OX=9606 GN=MAT2A PE=1 SV=1
2.73337	NaN	1.005	NaN	NaN	3.36555	NaN	NaN	0.832478	0.999203	-0.603107	0.658335	FALSE	2	2	2	3	41201000	2.7532	5.0827	K7EJT5;K7EP65;K7EKS7;K7ELC4;K7EMH1;K7ERI7;P35268	RPL22	60S ribosomal protein L22	tr|K7EJT5|K7EJT5_HUMAN 60S ribosomal protein L22 (Fragment) OS=Homo sapiens OX=9606 GN=RPL22 PE=1 SV=1;tr|K7EP65|K7EP65_HUMAN 60S ribosomal protein L22 (Fragment) OS=Homo sapiens OX=9606 GN=RPL22 PE=1 SV=1;tr|K7EKS7|K7EKS7_HUMAN RPL22 OS=Homo sapiens OX=96
1.91824	1.28577	NaN	NaN	NaN	1.03776	NaN	3.48029	0.794286	0.999203	-0.603629	0.658096	FALSE	2	2	2	5	61510000	10.636	8.788	M0QX47;O60234;M0QXC2;M0QYG8;M0R1D2;M0R0C1;M0QYJ8	GMFG	Glia maturation factor gamma	tr|M0QX47|M0QX47_HUMAN Glia maturation factor gamma OS=Homo sapiens OX=9606 GN=GMFG PE=1 SV=1;sp|O60234|GMFG_HUMAN Glia maturation factor gamma OS=Homo sapiens OX=9606 GN=GMFG PE=1 SV=1;tr|M0QXC2|M0QXC2_HUMAN Glia maturation factor gamma OS=Homo sapiens OX
-0.517253	-0.0859623	NaN	NaN	-2.94091	-0.890939	NaN	NaN	0.725512	0.999203	-0.606317	0.656871	FALSE	10	10	10	20	193770000	12.124	53.848	E7ENZ3;P48643;B7ZAR1;E9PCA1	CCT5	T-complex protein 1 subunit epsilon	tr|E7ENZ3|E7ENZ3_HUMAN T-complex protein 1 subunit epsilon OS=Homo sapiens OX=9606 GN=CCT5 PE=1 SV=1;sp|P48643|TCPE_HUMAN T-complex protein 1 subunit epsilon OS=Homo sapiens OX=9606 GN=CCT5 PE=1 SV=1;tr|B7ZAR1|B7ZAR1_HUMAN T-complex protein 1 subunit epsil
2.20714	2.72122	0.056172	4.10992	NaN	1.57599	6.82366	2.99257	0.818907	0.999203	-0.609193	0.655563	FALSE	15	15	15	49	3977100000	96.018	39.594	Q9NYL9;H0YNJ8;H0YKU1	TMOD3	Tropomodulin-3	sp|Q9NYL9|TMOD3_HUMAN Tropomodulin-3 OS=Homo sapiens OX=9606 GN=TMOD3 PE=1 SV=1;tr|H0YNJ8|H0YNJ8_HUMAN Tropomodulin-3 OS=Homo sapiens OX=9606 GN=TMOD3 PE=1 SV=1;tr|H0YKU1|H0YKU1_HUMAN Tropomodulin-3 (Fragment) OS=Homo sapiens OX=9606 GN=TMOD3 PE=1 SV=1
-1.23692	-0.377897	NaN	-4.21645	-3.55146	0.007035	NaN	NaN	0.732252	0.999203	-0.620848	0.650288	FALSE	24	24	24	32	219640000	43.503	270.63	P46821	MAP1B	Microtubule-associated protein 1B;MAP1B heavy chain;MAP1 light chain LC1	sp|P46821|MAP1B_HUMAN Microtubule-associated protein 1B OS=Homo sapiens OX=9606 GN=MAP1B PE=1 SV=2
5.52464	6.6134	NaN	2.7826	5.36992	6.34151	NaN	1.46918	0.877776	0.999203	-0.623137	0.649258	FALSE	6	6	6	54	1478300000	76.101	12.784	P62888;E5RI99;A0A0B4J213;A0A0C4DH44	RPL30	60S ribosomal protein L30	sp|P62888|RL30_HUMAN 60S ribosomal protein L30 OS=Homo sapiens OX=9606 GN=RPL30 PE=1 SV=2;tr|E5RI99|E5RI99_HUMAN 60S ribosomal protein L30 (Fragment) OS=Homo sapiens OX=9606 GN=RPL30 PE=1 SV=1;tr|A0A0B4J213|A0A0B4J213_HUMAN 60S ribosomal protein L30 OS=Hom
4.67636	3.36476	NaN	NaN	4.53883	4.17683	NaN	NaN	0.869586	0.999203	-0.629744	0.646291	FALSE	2	2	2	6	237540000	2.5768	10.334	K7EMV3;A0A590UJJ6;B4DEB1;K7EK07;K7ES00;Q71DI3;Q16695;P84243;P68431;K7EP01;Q5TEC6;Q6NXT2	H3F3B;H3F3A;HIST2H3A;HIST3H3;HIST1H3A;HIST2H3PS2;H3F3C	Histone H3;Histone H3.2;Histone H3.1t;Histone H3.3;Histone H3.1;Histone H3.3C	tr|K7EMV3|K7EMV3_HUMAN Histone H3 OS=Homo sapiens OX=9606 GN=H3-3B PE=1 SV=1;tr|A0A590UJJ6|A0A590UJJ6_HUMAN Histone H3 OS=Homo sapiens OX=9606 GN=H3-3A PE=1 SV=1;tr|B4DEB1|B4DEB1_HUMAN Histone H3 OS=Homo sapiens OX=9606 GN=H3-3A PE=1 SV=1;tr|K7EK07|K7EK07_
-2.70561	-2.71641	NaN	NaN	NaN	-1.27099	NaN	NaN	0.546092	0.999203	-0.635931	0.643526	FALSE	3	2	2	3	17247000	1.0436	71.368	Q9NVI7	ATAD3A	ATPase family AAA domain-containing protein 3A	sp|Q9NVI7|ATD3A_HUMAN ATPase family AAA domain-containing protein 3A OS=Homo sapiens OX=9606 GN=ATAD3A PE=1 SV=2
-3.05367	-1.45218	NaN	NaN	NaN	-3.49259	NaN	NaN	0.66479	0.999203	-0.648992	0.637726	FALSE	4	4	4	5	11503000	2.2727	45.917	A2A2V2;P42696	RBM34	RNA-binding protein 34	tr|A2A2V2|A2A2V2_HUMAN RNA-binding protein 34 (Fragment) OS=Homo sapiens OX=9606 GN=RBM34 PE=1 SV=1;sp|P42696|RBM34_HUMAN RNA-binding protein 34 OS=Homo sapiens OX=9606 GN=RBM34 PE=1 SV=2
NaN	-0.961723	2.88124	0.57531	NaN	1.2829	3.82333	NaN	0.82748	0.999203	-0.651723	0.63652	FALSE	4	4	4	10	284110000	83.989	21.086	X6RJP6;P37802	TAGLN2	Transgelin-2	tr|X6RJP6|X6RJP6_HUMAN Transgelin-2 (Fragment) OS=Homo sapiens OX=9606 GN=TAGLN2 PE=1 SV=1;sp|P37802|TAGL2_HUMAN Transgelin-2 OS=Homo sapiens OX=9606 GN=TAGLN2 PE=1 SV=3
NaN	NaN	-2.95662	-2.47701	NaN	NaN	-0.980491	NaN	0.697549	0.999203	-0.659563	0.63307	FALSE	2	2	2	3	22528000	36.488	64.566	E5RGC1;Q9UKB1;B7Z3H4;Q9Y297	FBXW11;BTRC	F-box/WD repeat-containing protein 11;F-box/WD repeat-containing protein 1A	tr|E5RGC1|E5RGC1_HUMAN F-box/WD repeat-containing protein 11 OS=Homo sapiens OX=9606 GN=FBXW11 PE=1 SV=9;sp|Q9UKB1|FBW1B_HUMAN F-box/WD repeat-containing protein 11 OS=Homo sapiens OX=9606 GN=FBXW11 PE=1 SV=1;tr|B7Z3H4|B7Z3H4_HUMAN Beta-transducin repeat c
-0.913537	-0.692034	NaN	NaN	NaN	-1.91242	NaN	NaN	0.694977	0.999203	-0.6688	0.62903	FALSE	6	6	6	11	59156000	20.869	101.11	P56192;H0YIP0	MARS	Methionine--tRNA ligase, cytoplasmic	sp|P56192|SYMC_HUMAN Methionine--tRNA ligase, cytoplasmic OS=Homo sapiens OX=9606 GN=MARS1 PE=1 SV=2;tr|H0YIP0|H0YIP0_HUMAN Methionine--tRNA ligase, cytoplasmic (Fragment) OS=Homo sapiens OX=9606 GN=MARS1 PE=1 SV=1
-1.3718	-3.42385	NaN	NaN	-4.46133	-1.77391	NaN	NaN	0.610658	0.999203	-0.67834	0.624884	FALSE	6	6	6	6	20028000	4.3614	60.343	P17987;E7ERF2;F5H136;F5H282;E7EQR6	TCP1	T-complex protein 1 subunit alpha	sp|P17987|TCPA_HUMAN T-complex protein 1 subunit alpha OS=Homo sapiens OX=9606 GN=TCP1 PE=1 SV=1;tr|E7ERF2|E7ERF2_HUMAN T-complex protein 1 subunit alpha OS=Homo sapiens OX=9606 GN=TCP1 PE=1 SV=1;tr|F5H136|F5H136_HUMAN T-complex protein 1 subunit alpha (Fr
0.0278574	1.02417	NaN	NaN	0.240394	0.0841578	NaN	NaN	0.782965	0.999203	-0.679935	0.624193	FALSE	2	2	2	7	27555000	5.9337	18.259	E9PMI6;E9PJF4;J3KN38;P54105	CLNS1A	Methylosome subunit pICln	tr|E9PMI6|E9PMI6_HUMAN Methylosome subunit pICln OS=Homo sapiens OX=9606 GN=CLNS1A PE=1 SV=1;tr|E9PJF4|E9PJF4_HUMAN Methylosome subunit pICln OS=Homo sapiens OX=9606 GN=CLNS1A PE=1 SV=1;tr|J3KN38|J3KN38_HUMAN Methylosome subunit pICln OS=Homo sapiens OX=96
-1.45095	-0.0647059	NaN	NaN	0.061505	-0.386526	NaN	NaN	0.703616	0.999203	-0.681553	0.623494	FALSE	3	3	3	16	80634000	2.4763	44.868	P31689	DNAJA1	DnaJ homolog subfamily A member 1	sp|P31689|DNJA1_HUMAN DnaJ homolog subfamily A member 1 OS=Homo sapiens OX=9606 GN=DNAJA1 PE=1 SV=2
-0.122827	2.53469	NaN	-1.4488	1.49086	2.54697	NaN	NaN	0.792882	0.999203	-0.69758	0.616606	FALSE	10	10	10	27	397460000	20.133	46.407	Q9HC16	APOBEC3G	DNA dC->dU-editing enzyme APOBEC-3G	sp|Q9HC16|ABC3G_HUMAN DNA dC->dU-editing enzyme APOBEC-3G OS=Homo sapiens OX=9606 GN=APOBEC3G PE=1 SV=1
-2.55889	0.245318	-3.43356	NaN	-0.771555	-0.528328	NaN	NaN	0.702159	0.999203	-0.701093	0.615106	FALSE	6	6	6	14	102670000	7.5124	78.856	A0A494C0J7;Q08188	TGM3	Protein-glutamine gamma-glutamyltransferase E;Protein-glutamine gamma-glutamyltransferase E 50 kDa catalytic chain;Protein-glutamine gamma-glutamyltransferase E 27 kDa non-catalytic chain	tr|A0A494C0J7|A0A494C0J7_HUMAN TGc domain-containing protein OS=Homo sapiens OX=9606 PE=3 SV=1;sp|Q08188|TGM3_HUMAN Protein-glutamine gamma-glutamyltransferase E OS=Homo sapiens OX=9606 GN=TGM3 PE=1 SV=4
4.5023	5.90327	NaN	1.45299	2.13901	5.09752	1.24905	NaN	0.828643	0.999203	-0.703067	0.614265	FALSE	5	5	5	16	533420000	5.8605	13.293	P49207	RPL34	60S ribosomal protein L34	sp|P49207|RL34_HUMAN 60S ribosomal protein L34 OS=Homo sapiens OX=9606 GN=RPL34 PE=1 SV=3
-2.96346	-2.90361	NaN	NaN	NaN	-2.68205	NaN	NaN	0.501251	0.999203	-0.703539	0.614064	FALSE	3	3	2	3	11315000	3.475	124.52	A0A804HIA8;Q15032;H7C207	R3HDM1	R3H domain-containing protein 1	tr|A0A804HIA8|A0A804HIA8_HUMAN R3H domain-containing protein 1 OS=Homo sapiens OX=9606 GN=R3HDM1 PE=1 SV=1;sp|Q15032|R3HD1_HUMAN R3H domain-containing protein 1 OS=Homo sapiens OX=9606 GN=R3HDM1 PE=1 SV=3;tr|H7C207|H7C207_HUMAN R3H domain-containing protei
5.93674	6.01143	2.03343	NaN	3.79167	5.20318	NaN	3.84007	0.846284	0.999203	-0.709643	0.611471	FALSE	10	10	10	40	1193200000	29.839	28.68	P62753;A2A3R5;A2A3R7	RPS6	40S ribosomal protein S6	sp|P62753|RS6_HUMAN 40S ribosomal protein S6 OS=Homo sapiens OX=9606 GN=RPS6 PE=1 SV=1;tr|A2A3R5|A2A3R5_HUMAN 40S ribosomal protein S6 OS=Homo sapiens OX=9606 GN=RPS6 PE=1 SV=1;tr|A2A3R7|A2A3R7_HUMAN 40S ribosomal protein S6 OS=Homo sapiens OX=9606 GN=RPS6
6.65719	6.28562	NaN	NaN	2.31641	5.58896	NaN	NaN	0.88287	0.999203	-0.720927	0.606707	FALSE	6	6	6	20	961720000	21.033	12.701	H7C2W9;C9JU56;B7Z4E3;B7Z4C8;P62899;B8ZZK4	RPL31	60S ribosomal protein L31	tr|H7C2W9|H7C2W9_HUMAN 60S ribosomal protein L31 (Fragment) OS=Homo sapiens OX=9606 GN=RPL31 PE=1 SV=1;tr|C9JU56|C9JU56_HUMAN 60S ribosomal protein L31 (Fragment) OS=Homo sapiens OX=9606 GN=RPL31 PE=1 SV=1;tr|B7Z4E3|B7Z4E3_HUMAN 60S ribosomal protein L31 O
-3.59461	-1.06837	-1.49592	NaN	NaN	-1.90567	-2.03887	NaN	0.624526	0.999203	-0.724795	0.605083	FALSE	4	4	4	8	31643000	5.9678	35.411	A0A7I2V2R3;A0A7I2V5D8;A0A7I2V4J6;A0A7I2V4G0;P51991;A0A7I2V402	HNRNPA3	Heterogeneous nuclear ribonucleoprotein A3	tr|A0A7I2V2R3|A0A7I2V2R3_HUMAN Heterogeneous nuclear ribonucleoprotein A3 OS=Homo sapiens OX=9606 GN=HNRNPA3 PE=1 SV=1;tr|A0A7I2V5D8|A0A7I2V5D8_HUMAN Heterogeneous nuclear ribonucleoprotein A3 OS=Homo sapiens OX=9606 GN=HNRNPA3 PE=1 SV=1;tr|A0A7I2V4J6|A0A7
-1.87908	-2.99761	NaN	NaN	NaN	-1.33748	NaN	NaN	0.569423	0.999203	-0.739368	0.599002	FALSE	7	7	7	8	36186000	4.6077	59.366	Q99832	CCT7	T-complex protein 1 subunit eta	sp|Q99832|TCPH_HUMAN T-complex protein 1 subunit eta OS=Homo sapiens OX=9606 GN=CCT7 PE=1 SV=2
NaN	1.98028	NaN	1.6853	-0.278046	1.89942	NaN	NaN	0.772016	0.999203	-0.760007	0.590493	FALSE	5	5	5	10	81258000	5.5196	18.898	P46783;A0A2R8Y6L3;F6U211;A0A2R8Y7H1;A0A2R8YFH6;A0A1W2PQS6;Q9NQ39	RPS10;RPS10P5	40S ribosomal protein S10;Putative 40S ribosomal protein S10-like	sp|P46783|RS10_HUMAN 40S ribosomal protein S10 OS=Homo sapiens OX=9606 GN=RPS10 PE=1 SV=1;tr|A0A2R8Y6L3|A0A2R8Y6L3_HUMAN RPS10-NUDT3 readthrough (Fragment) OS=Homo sapiens OX=9606 GN=RPS10-NUDT3 PE=3 SV=1;tr|F6U211|F6U211_HUMAN 40S ribosomal protein S10 OS
-4.81371	1.02715	-1.33497	-1.83253	-0.970493	-1.24384	NaN	-2.77186	0.633087	0.999203	-0.762505	0.589472	FALSE	11	11	11	30	750510000	19.923	99.986	Q08554	DSC1	Desmocollin-1	sp|Q08554|DSC1_HUMAN Desmocollin-1 OS=Homo sapiens OX=9606 GN=DSC1 PE=1 SV=2
-1.80058	-1.50767	NaN	NaN	NaN	-0.430895	NaN	NaN	0.654497	0.999203	-0.766969	0.587651	FALSE	6	6	6	9	35412000	10.021	48.633	P35998;C9JX88	PSMC2	26S protease regulatory subunit 7	sp|P35998|PRS7_HUMAN 26S proteasome regulatory subunit 7 OS=Homo sapiens OX=9606 GN=PSMC2 PE=1 SV=3;tr|C9JX88|C9JX88_HUMAN 26S proteasome regulatory subunit 7 OS=Homo sapiens OX=9606 GN=PSMC2 PE=1 SV=1
0.619186	-0.156895	NaN	NaN	-2.0137	0.0545436	NaN	NaN	0.719415	0.999203	-0.774153	0.584732	FALSE	6	6	6	11	89949000	4.7619	32.996	P36542	ATP5C1	ATP synthase subunit gamma, mitochondrial	sp|P36542|ATPG_HUMAN ATP synthase subunit gamma, mitochondrial OS=Homo sapiens OX=9606 GN=ATP5F1C PE=1 SV=1
NaN	-2.50469	NaN	-2.18479	NaN	-2.21613	-2.93642	NaN	0.60828	0.999203	-0.775088	0.584353	FALSE	4	4	4	7	19021000	17.547	66.605	A0A8V8TKR9;P26038	MSN	Moesin	tr|A0A8V8TKR9|A0A8V8TKR9_HUMAN Moesin OS=Homo sapiens OX=9606 GN=MSN PE=4 SV=1;sp|P26038|MOES_HUMAN Moesin OS=Homo sapiens OX=9606 GN=MSN PE=1 SV=3
-0.980154	-0.654764	NaN	NaN	-2.09259	-2.0016	NaN	NaN	0.661991	0.999203	-0.781638	0.581706	FALSE	9	9	9	17	109780000	13.628	124.04	Q01804	OTUD4	OTU domain-containing protein 4	sp|Q01804|OTUD4_HUMAN OTU domain-containing protein 4 OS=Homo sapiens OX=9606 GN=OTUD4 PE=1 SV=4
-2.78491	-1.74183	-2.0421	-0.758089	-1.21175	-1.61256	NaN	-1.47584	0.555405	0.999203	-0.7864	0.579789	FALSE	8	8	8	26	208780000	30.511	85.939	A0A0A0MRA5;B7Z4B8;Q9BUJ2;M0QYZ0;M0R3F1	HNRNPUL1	Heterogeneous nuclear ribonucleoprotein U-like protein 1	tr|A0A0A0MRA5|A0A0A0MRA5_HUMAN Heterogeneous nuclear ribonucleoprotein U-like protein 1 OS=Homo sapiens OX=9606 GN=HNRNPUL1 PE=1 SV=1;tr|B7Z4B8|B7Z4B8_HUMAN Heterogeneous nuclear ribonucleoprotein U-like protein 1 OS=Homo sapiens OX=9606 GN=HNRNPUL1 PE=1 S
-1.53063	-3.51444	NaN	NaN	-2.68312	-3.98599	NaN	-4.14033	0.431057	0.999203	-0.786887	0.579593	FALSE	8	8	8	17	83735000	15.075	145.83	O75533	SF3B1	Splicing factor 3B subunit 1	sp|O75533|SF3B1_HUMAN Splicing factor 3B subunit 1 OS=Homo sapiens OX=9606 GN=SF3B1 PE=1 SV=3
0.814353	1.3757	-1.5129	1.22476	-3.03673	-0.895084	0.0116128	2.66776	0.583063	0.999203	-0.788589	0.57891	FALSE	16	16	16	36	789270000	36.936	66.99	F8VQE1;Q9UHB6;F8VS07	LIMA1	LIM domain and actin-binding protein 1	tr|F8VQE1|F8VQE1_HUMAN LIM domain and actin-binding protein 1 OS=Homo sapiens OX=9606 GN=LIMA1 PE=1 SV=1;sp|Q9UHB6|LIMA1_HUMAN LIM domain and actin-binding protein 1 OS=Homo sapiens OX=9606 GN=LIMA1 PE=1 SV=1;tr|F8VS07|F8VS07_HUMAN LIM domain and actin-bin
0.0631485	-1.34954	NaN	NaN	NaN	-1.58238	-0.598116	NaN	0.636118	0.999203	-0.8044	0.5726	FALSE	6	6	4	9	52697000	4.4256	68.326	B4DXZ6;A0A8V8TMQ1;P51114;E7EU85;E9PFF5;A0A8V8TNP6	FXR1	Fragile X mental retardation syndrome-related protein 1	tr|B4DXZ6|B4DXZ6_HUMAN RNA-binding protein FXR1 OS=Homo sapiens OX=9606 GN=FXR1 PE=1 SV=1;tr|A0A8V8TMQ1|A0A8V8TMQ1_HUMAN Fragile X mental retardation, autosomal homolog 1, isoform CRA_d OS=Homo sapiens OX=9606 GN=FXR1 PE=4 SV=1;sp|P51114|FXR1_HUMAN RNA-bin
-0.301377	0.804738	NaN	-2.01207	0.12714	-0.131056	NaN	NaN	0.729668	0.999203	-0.805519	0.572156	FALSE	7	7	7	13	153690000	30.239	72.269	O94952;H0YIE9	FBXO21	F-box only protein 21	sp|O94952|FBX21_HUMAN F-box only protein 21 OS=Homo sapiens OX=9606 GN=FBXO21 PE=2 SV=2;tr|H0YIE9|H0YIE9_HUMAN F-box only protein 21 (Fragment) OS=Homo sapiens OX=9606 GN=FBXO21 PE=1 SV=1
-1.87923	0.974233	NaN	-0.819803	-0.503575	NaN	-1.21813	NaN	0.554035	0.999203	-0.805842	0.572028	FALSE	4	4	4	6	44314000	3.5029	36.161	F8VVM2;Q00325;F8VWR4;F8VWQ0	SLC25A3	Phosphate carrier protein, mitochondrial	tr|F8VVM2|F8VVM2_HUMAN Phosphate carrier protein, mitochondrial OS=Homo sapiens OX=9606 GN=SLC25A3 PE=1 SV=1;sp|Q00325|MPCP_HUMAN Phosphate carrier protein, mitochondrial OS=Homo sapiens OX=9606 GN=SLC25A3 PE=1 SV=2;tr|F8VWR4|F8VWR4_HUMAN Phosphate carrier
2.34	3.2353	NaN	0.018102	1.92233	-0.676007	NaN	-0.196905	0.770587	0.999203	-0.828043	0.563293	FALSE	5	5	5	21	446680000	10.923	29.6	Q9Y657	SPIN1	Spindlin-1	sp|Q9Y657|SPIN1_HUMAN Spindlin-1 OS=Homo sapiens OX=9606 GN=SPIN1 PE=1 SV=3
0.50565	1.45305	NaN	NaN	1.18167	0.395057	NaN	NaN	0.73261	0.999203	-0.829284	0.562808	FALSE	8	8	6	13	107860000	13.901	36.688	P00338;F5GYU2;F5GXY2;F5GXH2	LDHA	L-lactate dehydrogenase A chain	sp|P00338|LDHA_HUMAN L-lactate dehydrogenase A chain OS=Homo sapiens OX=9606 GN=LDHA PE=1 SV=2;tr|F5GYU2|F5GYU2_HUMAN L-lactate dehydrogenase A chain (Fragment) OS=Homo sapiens OX=9606 GN=LDHA PE=1 SV=1;tr|F5GXY2|F5GXY2_HUMAN L-lactate dehydrogenase A chai
4.8237	4.49099	NaN	NaN	3.39751	4.16212	NaN	NaN	0.820116	0.999203	-0.82975	0.562627	FALSE	5	5	5	20	906170000	21.071	13.373	P60866;A0A7P0S5H5;E5RJX2	RPS20	40S ribosomal protein S20	sp|P60866|RS20_HUMAN 40S ribosomal protein S20 OS=Homo sapiens OX=9606 GN=RPS20 PE=1 SV=1;tr|A0A7P0S5H5|A0A7P0S5H5_HUMAN 40S ribosomal protein S20 (Fragment) OS=Homo sapiens OX=9606 GN=RPS20 PE=1 SV=1;tr|E5RJX2|E5RJX2_HUMAN 40S ribosomal protein S20 OS=Hom
5.26114	5.69353	NaN	3.22186	0.737947	4.97826	-2.25226	2.21422	0.786944	0.999203	-0.832638	0.561501	FALSE	16	16	8	84	4867100000	323.31	29.945	P61247;D6RG13;D6RAT0;D6RB09;E9PFI5;H0Y8L7;H0Y9Y4;D6RAS7	RPS3A	40S ribosomal protein S3a	sp|P61247|RS3A_HUMAN 40S ribosomal protein S3a OS=Homo sapiens OX=9606 GN=RPS3A PE=1 SV=2;tr|D6RG13|D6RG13_HUMAN 40S ribosomal protein S3a (Fragment) OS=Homo sapiens OX=9606 GN=RPS3A PE=1 SV=1;tr|D6RAT0|D6RAT0_HUMAN 40S ribosomal protein S3a OS=Homo sapien
0.685269	1.09161	NaN	NaN	NaN	1.32159	NaN	NaN	0.738972	0.999203	-0.840311	0.558523	FALSE	5	5	5	15	80852000	115.73	26.599	P56537;B7ZBH1	EIF6	Eukaryotic translation initiation factor 6	sp|P56537|IF6_HUMAN Eukaryotic translation initiation factor 6 OS=Homo sapiens OX=9606 GN=EIF6 PE=1 SV=1;tr|B7ZBH1|B7ZBH1_HUMAN Eukaryotic translation initiation factor 6 (Fragment) OS=Homo sapiens OX=9606 GN=EIF6 PE=1 SV=1
-1.66158	-0.248215	NaN	NaN	NaN	-1.53404	NaN	NaN	0.637354	0.999203	-0.848363	0.555415	FALSE	3	3	3	4	71509000	2.3533	47.174	Q8IW75	SERPINA12	Serpin A12	sp|Q8IW75|SPA12_HUMAN Serpin A12 OS=Homo sapiens OX=9606 GN=SERPINA12 PE=1 SV=1
0.613834	1.93341	NaN	NaN	NaN	2.10584	NaN	NaN	0.758497	0.999203	-0.851848	0.554075	FALSE	5	5	5	10	75039000	49.403	15.054	P07737;K7EJ44	PFN1	Profilin-1	sp|P07737|PROF1_HUMAN Profilin-1 OS=Homo sapiens OX=9606 GN=PFN1 PE=1 SV=2;tr|K7EJ44|K7EJ44_HUMAN Profilin OS=Homo sapiens OX=9606 GN=PFN1 PE=1 SV=1
-1.76954	-0.649705	NaN	NaN	NaN	NaN	-3.7383	NaN	0.579286	0.999203	-0.85352	0.553433	FALSE	3	3	3	5	44652000	1.7511	126.64	A0A5F9ZI21;V9GYF5;V9GYG5;V9GZ14;A0A8Q3SIN5;V9GYM8;Q92974	ARHGEF2	Rho guanine nucleotide exchange factor 2	tr|A0A5F9ZI21|A0A5F9ZI21_HUMAN Rho guanine nucleotide exchange factor 2 OS=Homo sapiens OX=9606 GN=ARHGEF2 PE=1 SV=1;tr|V9GYF5|V9GYF5_HUMAN Rho guanine nucleotide exchange factor 2 (Fragment) OS=Homo sapiens OX=9606 GN=ARHGEF2 PE=1 SV=1;tr|V9GYG5|V9GYG5_HU
-1.05918	-1.65385	NaN	NaN	NaN	-1.66391	NaN	NaN	0.565643	0.999203	-0.85834	0.551587	FALSE	2	2	2	4	14040000	1.9455	22.674	I3L2H8;I3L1L3;Q9BQG0	MYBBP1A	Myb-binding protein 1A	tr|I3L2H8|I3L2H8_HUMAN Myb-binding protein 1A (Fragment) OS=Homo sapiens OX=9606 GN=MYBBP1A PE=1 SV=1;tr|I3L1L3|I3L1L3_HUMAN Myb-binding protein 1A (Fragment) OS=Homo sapiens OX=9606 GN=MYBBP1A PE=1 SV=1;sp|Q9BQG0|MBB1A_HUMAN Myb-binding protein 1A OS=Homo
0.776183	0.632657	NaN	NaN	-0.135823	0.0677031	NaN	NaN	0.724071	0.999203	-0.868879	0.547572	FALSE	5	5	5	10	97969000	14.847	69.697	E7EX17;P23588	EIF4B	Eukaryotic translation initiation factor 4B	tr|E7EX17|E7EX17_HUMAN Eukaryotic translation initiation factor 4B OS=Homo sapiens OX=9606 GN=EIF4B PE=1 SV=1;sp|P23588|IF4B_HUMAN Eukaryotic translation initiation factor 4B OS=Homo sapiens OX=9606 GN=EIF4B PE=1 SV=2
-3.92893	-2.37381	NaN	NaN	NaN	-3.84582	NaN	NaN	0.363179	0.999203	-0.878435	0.543957	FALSE	3	3	3	4	11091000	5.0259	106.25	A0A8I5KZ07;Q5JR04;A0A8I5KXC3;Q9HCE1	MOV10	Putative helicase MOV-10	tr|A0A8I5KZ07|A0A8I5KZ07_HUMAN RNA helicase OS=Homo sapiens OX=9606 GN=MOV10 PE=1 SV=1;tr|Q5JR04|Q5JR04_HUMAN RNA helicase OS=Homo sapiens OX=9606 GN=MOV10 PE=1 SV=1;tr|A0A8I5KXC3|A0A8I5KXC3_HUMAN RNA helicase OS=Homo sapiens OX=9606 GN=MOV10 PE=1 SV=1;sp|
7.01783	7.24485	7.70929	6.77768	3.67293	5.79455	8.68106	7.08368	0.445319	0.999203	-0.879356	0.54361	FALSE	167	167	159	1446	235460000000	323.31	226.53	P35579;A0A8I5KWT8	MYH9	Myosin-9	sp|P35579|MYH9_HUMAN Myosin-9 OS=Homo sapiens OX=9606 GN=MYH9 PE=1 SV=4;tr|A0A8I5KWT8|A0A8I5KWT8_HUMAN Myosin-9 OS=Homo sapiens OX=9606 GN=MYH9 PE=1 SV=1
NaN	-2.71955	NaN	-3.04707	NaN	NaN	NaN	NaN	0.353991	0.999203	-0.885883	0.541156	FALSE	3	3	3	3	4589700	1.4095	44.323	E9PM69;R4GNH3;P17980	PSMC3	26S protease regulatory subunit 6A	tr|E9PM69|E9PM69_HUMAN 26S proteasome regulatory subunit 6A OS=Homo sapiens OX=9606 GN=PSMC3 PE=1 SV=1;tr|R4GNH3|R4GNH3_HUMAN 26S proteasome regulatory subunit 6A OS=Homo sapiens OX=9606 GN=PSMC3 PE=1 SV=1;sp|P17980|PRS6A_HUMAN 26S proteasome regulatory su
2.47459	4.08068	1.44619	0.37019	3.31375	3.64232	NaN	NaN	0.581627	0.999203	-0.894501	0.537933	FALSE	13	13	13	44	1282800000	281.39	36.053	P04406;E7EUT5	GAPDH	Glyceraldehyde-3-phosphate dehydrogenase	sp|P04406|G3P_HUMAN Glyceraldehyde-3-phosphate dehydrogenase OS=Homo sapiens OX=9606 GN=GAPDH PE=1 SV=3;tr|E7EUT5|E7EUT5_HUMAN Glyceraldehyde-3-phosphate dehydrogenase OS=Homo sapiens OX=9606 GN=GAPDH PE=1 SV=1
-3.22536	-1.78659	NaN	-2.17357	NaN	0.426851	NaN	NaN	0.58087	0.999203	-0.926405	0.526168	FALSE	4	4	4	7	31893000	3.2883	19.81	O43324;H0YAL7;D6RBD7;C9J1V9	EEF1E1;EEF1E1-BLOC1S5	Eukaryotic translation elongation factor 1 epsilon-1	sp|O43324|MCA3_HUMAN Eukaryotic translation elongation factor 1 epsilon-1 OS=Homo sapiens OX=9606 GN=EEF1E1 PE=1 SV=1;tr|H0YAL7|H0YAL7_HUMAN Eukaryotic translation elongation factor 1 epsilon-1 (Fragment) OS=Homo sapiens OX=9606 GN=EEF1E1 PE=1 SV=1;tr|D6RB
-2.41363	0.294298	NaN	-1.92473	-4.57039	-0.243208	NaN	NaN	0.59583	0.999203	-0.928461	0.525418	FALSE	18	18	18	39	284930000	37.937	124.34	Q92900	UPF1	Regulator of nonsense transcripts 1	sp|Q92900|RENT1_HUMAN Regulator of nonsense transcripts 1 OS=Homo sapiens OX=9606 GN=UPF1 PE=1 SV=2
-0.523366	0.957756	NaN	NaN	-4.31748	0.434531	NaN	NaN	0.65944	0.999203	-0.929347	0.525096	FALSE	11	11	11	15	99809000	10.509	89.301	P46087	NOP2	Probable 28S rRNA (cytosine(4447)-C(5))-methyltransferase	sp|P46087|NOP2_HUMAN Probable 28S rRNA (cytosine(4447)-C(5))-methyltransferase OS=Homo sapiens OX=9606 GN=NOP2 PE=1 SV=2
7.89916	8.28557	8.6074	7.83786	4.81241	6.70642	8.05581	9.334	0.380853	0.999203	-0.930335	0.524736	FALSE	9	9	1	78	19094000000	323.31	17.089	G8JLA2;F8VZU9;F8W180	MYL6		tr|G8JLA2|G8JLA2_HUMAN Myosin light polypeptide 6 OS=Homo sapiens OX=9606 GN=MYL6 PE=1 SV=1;tr|F8VZU9|F8VZU9_HUMAN Myosin light polypeptide 6 OS=Homo sapiens OX=9606 GN=MYL6 PE=1 SV=1;tr|F8W180|F8W180_HUMAN Myosin light polypeptide 6 OS=Homo sapiens OX=960
6.04884	4.93595	4.99918	4.53446	-0.474771	3.75976	6.62146	6.77147	0.598263	0.999203	-0.960128	0.514011	FALSE	18	18	18	157	43540000000	323.31	37.191	P33241;E7EMG9;E9PBD8	LSP1	Lymphocyte-specific protein 1	sp|P33241|LSP1_HUMAN Lymphocyte-specific protein 1 OS=Homo sapiens OX=9606 GN=LSP1 PE=1 SV=1;tr|E7EMG9|E7EMG9_HUMAN Lymphocyte-specific protein 1 (Fragment) OS=Homo sapiens OX=9606 GN=LSP1 PE=1 SV=1;tr|E9PBD8|E9PBD8_HUMAN Lymphocyte-specific protein 1 (Fra
0.400733	-0.230621	NaN	NaN	NaN	0.146824	NaN	NaN	0.592682	0.999203	-0.961455	0.513539	FALSE	5	5	5	9	70687000	16.674	34.095	P06493;A0A024QZP7;E5RIU6	CDK1;CDC2	Cyclin-dependent kinase 1	sp|P06493|CDK1_HUMAN Cyclin-dependent kinase 1 OS=Homo sapiens OX=9606 GN=CDK1 PE=1 SV=3;tr|A0A024QZP7|A0A024QZP7_HUMAN Cell division cycle 2, G1 to S and G2 to M, isoform CRA_a OS=Homo sapiens OX=9606 GN=CDK1 PE=1 SV=1;tr|E5RIU6|E5RIU6_HUMAN Cyclin-depend
0.973451	3.34102	NaN	NaN	1.22746	1.18812	NaN	NaN	0.744762	0.999203	-0.967528	0.511382	FALSE	2	2	2	7	140930000	12.803	11.265	P0DOY3;P0DOY2;A0A5H1ZRQ4;A0A0B4J231;P0CG04;P0CF74;B9A064	IGLL5;IGLC1;IGLC6	Ig lambda-1 chain C regions;Ig lambda-6 chain C region;Immunoglobulin lambda-like polypeptide 5	sp|P0DOY3|IGLC3_HUMAN Immunoglobulin lambda constant 3 OS=Homo sapiens OX=9606 GN=IGLC3 PE=1 SV=1;sp|P0DOY2|IGLC2_HUMAN Immunoglobulin lambda constant 2 OS=Homo sapiens OX=9606 GN=IGLC2 PE=1 SV=1;tr|A0A5H1ZRQ4|A0A5H1ZRQ4_HUMAN Immunoglobulin lambda constan
1.93424	2.11322	NaN	2.21762	2.2521	2.63416	NaN	NaN	0.760405	0.999203	-0.999639	0.500125	FALSE	4	4	4	23	447220000	54.144	33.875	A0A7I2V5S2;A0A7I2YQC0;P06748;A0A7I2V3G5;A0A7I2V579;A0A7I2V4G8;A0A7I2V433;A0A7I2V2X9;A0A7I2V3U2;E5RGW4	NPM1	Nucleophosmin	tr|A0A7I2V5S2|A0A7I2V5S2_HUMAN Nucleophosmin OS=Homo sapiens OX=9606 GN=NPM1 PE=1 SV=1;tr|A0A7I2YQC0|A0A7I2YQC0_HUMAN Nucleophosmin OS=Homo sapiens OX=9606 GN=NPM1 PE=1 SV=1;sp|P06748|NPM_HUMAN Nucleophosmin OS=Homo sapiens OX=9606 GN=NPM1 PE=1 SV=2;tr|A0A
-1.42944	-2.65553	NaN	NaN	NaN	-2.74926	NaN	NaN	0.399782	0.999203	-1.0014	0.499517	FALSE	3	3	3	3	17554000	8.4529	85.737	Q9NW13	RBM28	RNA-binding protein 28	sp|Q9NW13|RBM28_HUMAN RNA-binding protein 28 OS=Homo sapiens OX=9606 GN=RBM28 PE=1 SV=3
-2.79876	1.29616	NaN	NaN	NaN	1.4133	NaN	NaN	0.605815	0.999203	-1.02079	0.492845	FALSE	3	3	3	4	57085000	1.758	35.144	O00743	PPP6C	Serine/threonine-protein phosphatase 6 catalytic subunit;Serine/threonine-protein phosphatase 6 catalytic subunit, N-terminally processed	sp|O00743|PPP6_HUMAN Serine/threonine-protein phosphatase 6 catalytic subunit OS=Homo sapiens OX=9606 GN=PPP6C PE=1 SV=1
0.548972	-0.457586	1.36492	0.202519	NaN	-1.36856	1.78793	2.12573	0.566976	0.999203	-1.03462	0.488144	FALSE	8	8	8	19	297670000	116.93	47.371	P61158;B4DXW1	ACTR3	Actin-related protein 3	sp|P61158|ARP3_HUMAN Actin-related protein 3 OS=Homo sapiens OX=9606 GN=ACTR3 PE=1 SV=3;tr|B4DXW1|B4DXW1_HUMAN Actin-related protein 3 OS=Homo sapiens OX=9606 GN=ACTR3 PE=1 SV=1
-1.47784	-0.995597	NaN	NaN	NaN	NaN	NaN	-2.22775	0.494255	0.999203	-1.05255	0.482115	FALSE	3	3	3	3	10550000	1.538	32.616	B4DDF4;B4DUT8;Q99439;A0A087X271;A0A087X1X5;H3BVI6	CNN2	Calponin;Calponin-2	tr|B4DDF4|B4DDF4_HUMAN Calponin OS=Homo sapiens OX=9606 GN=CNN2 PE=1 SV=1;tr|B4DUT8|B4DUT8_HUMAN Calponin OS=Homo sapiens OX=9606 GN=CNN2 PE=1 SV=1;sp|Q99439|CNN2_HUMAN Calponin-2 OS=Homo sapiens OX=9606 GN=CNN2 PE=1 SV=4;tr|A0A087X271|A0A087X271_HUMAN Cal
-1.97165	-0.610433	NaN	NaN	NaN	-3.33712	NaN	NaN	0.391925	0.999203	-1.05458	0.481436	FALSE	4	4	4	4	24882000	6.3239	58.024	P40227	CCT6A	T-complex protein 1 subunit zeta	sp|P40227|TCPZ_HUMAN T-complex protein 1 subunit zeta OS=Homo sapiens OX=9606 GN=CCT6A PE=1 SV=3
-0.329341	2.16246	NaN	NaN	-0.165266	-1.28489	NaN	NaN	0.627337	0.999203	-1.06174	0.479055	FALSE	4	4	4	10	134200000	56.575	64.532	H3BNC9;P08708;H0YN88;A0A075B716	RPS17	40S ribosomal protein S17	tr|H3BNC9|H3BNC9_HUMAN 40S ribosomal protein S17 OS=Homo sapiens OX=9606 PE=3 SV=2;sp|P08708|RS17_HUMAN 40S ribosomal protein S17 OS=Homo sapiens OX=9606 GN=RPS17 PE=1 SV=2;tr|H0YN88|H0YN88_HUMAN 40S ribosomal protein S17 OS=Homo sapiens OX=9606 GN=RPS17 P
NaN	1.03525	NaN	1.11961	NaN	1.39298	NaN	NaN	0.679973	0.999203	-1.06462	0.478097	FALSE	3	3	3	4	22760000	5.8528	14.395	P53999	SUB1	Activated RNA polymerase II transcriptional coactivator p15	sp|P53999|TCP4_HUMAN Activated RNA polymerase II transcriptional coactivator p15 OS=Homo sapiens OX=9606 GN=SUB1 PE=1 SV=3
-2.22986	-0.719346	NaN	NaN	NaN	NaN	NaN	NaN	0.375041	0.999203	-1.08092	0.472728	FALSE	2	2	2	2	7411100	0.96448	25.206	P62993;J3KT38;J3QRL5	GRB2	Growth factor receptor-bound protein 2	sp|P62993|GRB2_HUMAN Growth factor receptor-bound protein 2 OS=Homo sapiens OX=9606 GN=GRB2 PE=1 SV=1;tr|J3KT38|J3KT38_HUMAN Growth factor receptor-bound protein 2 (Fragment) OS=Homo sapiens OX=9606 GN=GRB2 PE=1 SV=8;tr|J3QRL5|J3QRL5_HUMAN Growth factor re
-1.21566	-1.59249	NaN	NaN	NaN	-1.57318	NaN	NaN	0.43129	0.999203	-1.08942	0.469949	FALSE	5	5	5	9	50122000	10.626	47.366	P43686	PSMC4	26S protease regulatory subunit 6B	sp|P43686|PRS6B_HUMAN 26S proteasome regulatory subunit 6B OS=Homo sapiens OX=9606 GN=PSMC4 PE=1 SV=2
NaN	-0.757755	0.467373	NaN	NaN	NaN	NaN	-0.576393	0.543266	0.999203	-1.09104	0.469423	FALSE	5	5	5	6	34478000	4.4424	44.76	P61160	ACTR2	Actin-related protein 2	sp|P61160|ARP2_HUMAN Actin-related protein 2 OS=Homo sapiens OX=9606 GN=ACTR2 PE=1 SV=1
0.888222	2.30341	NaN	NaN	NaN	2.94066	NaN	NaN	0.695232	0.999203	-1.16232	0.446795	FALSE	2	2	2	7	872020000	1.0104	183.09	Q8TDY2	RB1CC1	RB1-inducible coiled-coil protein 1	sp|Q8TDY2|RBCC1_HUMAN RB1-inducible coiled-coil protein 1 OS=Homo sapiens OX=9606 GN=RB1CC1 PE=1 SV=3
-1.72354	-1.25577	NaN	NaN	NaN	NaN	NaN	NaN	0.323058	0.999203	-1.16636	0.445543	FALSE	2	2	2	2	6244400	1.6062	27.043	E7EN89;Q9H0E2;E9PP67;E9PQ25	TOLLIP	Toll-interacting protein	tr|E7EN89|E7EN89_HUMAN Toll interacting protein, isoform CRA_b OS=Homo sapiens OX=9606 GN=TOLLIP PE=1 SV=2;sp|Q9H0E2|TOLIP_HUMAN Toll-interacting protein OS=Homo sapiens OX=9606 GN=TOLLIP PE=1 SV=1;tr|E9PP67|E9PP67_HUMAN Toll-interacting protein OS=Homo sa
3.25729	4.52055	2.55884	1.1054	NaN	2.35838	4.70117	5.09092	0.661306	0.999203	-1.16788	0.445075	FALSE	20	20	20	49	2080000000	207.11	53.248	Q9ULV4;B4E3S0	CORO1C	Coronin-1C;Coronin	sp|Q9ULV4|COR1C_HUMAN Coronin-1C OS=Homo sapiens OX=9606 GN=CORO1C PE=1 SV=1;tr|B4E3S0|B4E3S0_HUMAN Coronin OS=Homo sapiens OX=9606 GN=CORO1C PE=1 SV=1
10.4903	10.2839	11.2261	11.4392	6.98086	9.45957	10.8906	11.39	0.294531	0.999203	-1.17959	0.441475	FALSE	29	29	1	1059	549370000000	323.31	41.736	sp|Cont_P60712|ACTB_BOVIN;P60709;E7EVS6;A0A2R8Y793	ACTB	Actin, cytoplasmic 1;Actin, cytoplasmic 1, N-terminally processed	sp|Cont_P60712|ACTB_BOVIN Actin, cytoplasmic 1 OS=Bos taurus OX=9913 GN=ACTB PE=1 SV=1;sp|P60709|ACTB_HUMAN Actin, cytoplasmic 1 OS=Homo sapiens OX=9606 GN=ACTB PE=1 SV=1;tr|E7EVS6|E7EVS6_HUMAN Actin, cytoplasmic 1 OS=Homo sapiens OX=9606 GN=ACTB PE=1 SV=9
0.751551	1.42752	NaN	NaN	NaN	1.02034	NaN	NaN	0.593852	0.999203	-1.22453	0.427936	FALSE	2	2	2	4	43449000	3.2297	33.893	Q9HAI6	CXorf21	Uncharacterized protein CXorf21	sp|Q9HAI6|TASL_HUMAN TLR adapter interacting with SLC15A4 on the lysosome OS=Homo sapiens OX=9606 GN=TASL PE=1 SV=1
-1.7722	-1.60471	NaN	NaN	NaN	-2.26961	NaN	NaN	0.31291	0.999203	-1.22693	0.427226	FALSE	5	5	5	5	32683000	2.8493	55.992	P34897;H0YIZ0;G3V2Y4	SHMT2	Serine hydroxymethyltransferase, mitochondrial;Serine hydroxymethyltransferase	sp|P34897|GLYM_HUMAN Serine hydroxymethyltransferase, mitochondrial OS=Homo sapiens OX=9606 GN=SHMT2 PE=1 SV=3;tr|H0YIZ0|H0YIZ0_HUMAN glycine hydroxymethyltransferase (Fragment) OS=Homo sapiens OX=9606 GN=SHMT2 PE=1 SV=1;tr|G3V2Y4|G3V2Y4_HUMAN glycine hydr
4.9746	5.47487	NaN	1.27103	4.89105	5.99635	NaN	NaN	0.761679	0.999203	-1.24343	0.422368	FALSE	3	3	3	20	521670000	44.202	12.254	Q9Y3U8;J3QSB5	RPL36	60S ribosomal protein L36	sp|Q9Y3U8|RL36_HUMAN 60S ribosomal protein L36 OS=Homo sapiens OX=9606 GN=RPL36 PE=1 SV=3;tr|J3QSB5|J3QSB5_HUMAN 60S ribosomal protein L36 OS=Homo sapiens OX=9606 GN=RPL36 PE=1 SV=1
2.24601	3.34458	NaN	-0.000895022	1.45085	3.37022	NaN	NaN	0.656378	0.999203	-1.24466	0.422007	FALSE	7	7	7	22	335780000	24.96	16.445	P62249;M0R3H0;M0R210;M0R1M5;Q6IPX4	RPS16	40S ribosomal protein S16	sp|P62249|RS16_HUMAN 40S ribosomal protein S16 OS=Homo sapiens OX=9606 GN=RPS16 PE=1 SV=2;tr|M0R3H0|M0R3H0_HUMAN 40S ribosomal protein S16 OS=Homo sapiens OX=9606 GN=RPS16 PE=1 SV=1;tr|M0R210|M0R210_HUMAN 40S ribosomal protein S16 OS=Homo sapiens OX=9606 G
0.868628	2.5774	NaN	NaN	NaN	0.628808	NaN	NaN	0.610682	0.999203	-1.2591	0.417805	FALSE	4	4	4	9	67583000	3.9891	13.527	P62316;K7ERG4	SNRPD2	Small nuclear ribonucleoprotein Sm D2	sp|P62316|SMD2_HUMAN Small nuclear ribonucleoprotein Sm D2 OS=Homo sapiens OX=9606 GN=SNRPD2 PE=1 SV=1;tr|K7ERG4|K7ERG4_HUMAN Small nuclear ribonucleoprotein Sm D2 OS=Homo sapiens OX=9606 GN=SNRPD2 PE=1 SV=1
-1.40094	-1.55926	-0.708217	NaN	NaN	0.701914	NaN	NaN	0.545736	0.999203	-1.2666	0.415639	FALSE	17	2	2	10	105120000	119.56	57.73	F5H5D3;Q9BQE3;F8VVB9	TUBA1C;TUBA1B	Tubulin alpha-1C chain	tr|F5H5D3|F5H5D3_HUMAN Tubulin alpha chain OS=Homo sapiens OX=9606 GN=TUBA1C PE=1 SV=1;sp|Q9BQE3|TBA1C_HUMAN Tubulin alpha-1C chain OS=Homo sapiens OX=9606 GN=TUBA1C PE=1 SV=1;tr|F8VVB9|F8VVB9_HUMAN Tubulin alpha-1B chain (Fragment) OS=Homo sapiens OX=9606
-1.00862	-0.417409	NaN	NaN	-2.89183	-0.992022	NaN	NaN	0.462289	0.999203	-1.27559	0.413055	FALSE	6	6	5	12	48964000	6.2369	54.708	Q5JW30;O95793;Q5JW28	STAU1	Double-stranded RNA-binding protein Staufen homolog 1	tr|Q5JW30|Q5JW30_HUMAN Double-stranded RNA-binding protein Staufen homolog 1 OS=Homo sapiens OX=9606 GN=STAU1 PE=1 SV=1;sp|O95793|STAU1_HUMAN Double-stranded RNA-binding protein Staufen homolog 1 OS=Homo sapiens OX=9606 GN=STAU1 PE=1 SV=2;tr|Q5JW28|Q5JW28_
3.57757	5.85589	NaN	NaN	0.8776	4.37072	NaN	NaN	0.735299	0.999203	-1.2812	0.411453	FALSE	3	3	3	10	238310000	12.115	7.5649	J3KT73;J3QL01;P63173;J3KSP2	RPL38	60S ribosomal protein L38	tr|J3KT73|J3KT73_HUMAN 60S ribosomal protein L38 OS=Homo sapiens OX=9606 GN=RPL38 PE=1 SV=1;tr|J3QL01|J3QL01_HUMAN 60S ribosomal protein L38 OS=Homo sapiens OX=9606 GN=RPL38 PE=1 SV=1;sp|P63173|RL38_HUMAN 60S ribosomal protein L38 OS=Homo sapiens OX=9606 G
3.52358	4.66775	1.26616	0.657094	2.53437	4.32768	NaN	2.87061	0.586402	0.999203	-1.2961	0.407226	FALSE	8	8	8	42	1256700000	67.854	18.431	P62280;M0QZC5	RPS11	40S ribosomal protein S11	sp|P62280|RS11_HUMAN 40S ribosomal protein S11 OS=Homo sapiens OX=9606 GN=RPS11 PE=1 SV=3;tr|M0QZC5|M0QZC5_HUMAN 40S ribosomal protein S11 OS=Homo sapiens OX=9606 GN=RPS11 PE=1 SV=1
-1.62847	-0.670603	NaN	NaN	NaN	NaN	NaN	-2.7738	0.196254	0.999203	-1.30752	0.404014	FALSE	2	2	2	2	14963000	1.9519	71.456	Q13409;E7EQL5	DYNC1I2	Cytoplasmic dynein 1 intermediate chain 2	sp|Q13409|DC1I2_HUMAN Cytoplasmic dynein 1 intermediate chain 2 OS=Homo sapiens OX=9606 GN=DYNC1I2 PE=1 SV=3;tr|E7EQL5|E7EQL5_HUMAN Cytoplasmic dynein 1 intermediate chain 2 (Fragment) OS=Homo sapiens OX=9606 GN=DYNC1I2 PE=1 SV=1
-1.33918	0.604125	1.74354	NaN	NaN	NaN	-0.087645	-1.69488	0.460464	0.999203	-1.31966	0.400629	FALSE	5	5	5	9	97277000	76.522	40.949	O15143;C9JEY1;C9K057;A0A1W2PNV4	ARPC1B	Actin-related protein 2/3 complex subunit 1B	sp|O15143|ARC1B_HUMAN Actin-related protein 2/3 complex subunit 1B OS=Homo sapiens OX=9606 GN=ARPC1B PE=1 SV=3;tr|C9JEY1|C9JEY1_HUMAN Actin-related protein 2/3 complex subunit 1B (Fragment) OS=Homo sapiens OX=9606 GN=ARPC1B PE=1 SV=2;tr|C9K057|C9K057_HUMAN
0.194238	1.62623	NaN	NaN	NaN	1.75526	NaN	NaN	0.553372	0.999203	-1.33427	0.396592	FALSE	4	4	4	8	84691000	8.9394	23.356	P09211;A8MX94;A0A087X2E9	GSTP1	Glutathione S-transferase P	sp|P09211|GSTP1_HUMAN Glutathione S-transferase P OS=Homo sapiens OX=9606 GN=GSTP1 PE=1 SV=2;tr|A8MX94|A8MX94_HUMAN Glutathione S-transferase OS=Homo sapiens OX=9606 GN=GSTP1 PE=1 SV=1;tr|A0A087X2E9|A0A087X2E9_HUMAN Glutathione S-transferase P (Fragment) O
-0.652427	-0.560425	0.0160557	NaN	-1.23501	0.935402	NaN	NaN	0.469857	0.999203	-1.36259	0.388884	FALSE	6	4	4	9	54680000	5.4851	27.745	sp|Cont_P63103|1433Z_BOVIN;E7EX29;P63104;E5RIR4;E9PD24;E7EVZ2;E7ESK7;E5RGE1	YWHAZ	14-3-3 protein zeta/delta	sp|Cont_P63103|1433Z_BOVIN 14-3-3 protein zeta/delta OS=Bos taurus OX=9913 GN=YWHAZ PE=1 SV=1;tr|E7EX29|E7EX29_HUMAN 14-3-3 protein zeta/delta (Fragment) OS=Homo sapiens OX=9606 GN=YWHAZ PE=1 SV=1;sp|P63104|1433Z_HUMAN 14-3-3 protein zeta/delta OS=Homo sap
0.82772	1.25678	0.169194	2.15162	NaN	-3.12906	3.96786	3.48717	0.587777	0.999203	-1.36876	0.387224	FALSE	41	41	41	105	3956600000	323.31	145.01	A0A0A0MRM8;A0A1Y0BRN3;A0A590UJ40;Q9UM54;A0A590UJ75;A0A0D9SGC1;A0A590UKB0;A0A590UK22;A0A590UK71;A0A5F9ZI03;A0A590UJY4;A0A590UK86	MYO6	Unconventional myosin-VI	tr|A0A0A0MRM8|A0A0A0MRM8_HUMAN Unconventional myosin-VI OS=Homo sapiens OX=9606 GN=MYO6 PE=1 SV=1;tr|A0A1Y0BRN3|A0A1Y0BRN3_HUMAN Unconventional myosin-VI OS=Homo sapiens OX=9606 GN=MYO6 PE=1 SV=1;tr|A0A590UJ40|A0A590UJ40_HUMAN Unconventional myosin-VI OS=H
1.15282	1.58477	-4.55519	-3.30911	-3.48371	1.13496	NaN	-3.45931	0.520118	0.999203	-1.3882	0.38204	FALSE	15	15	15	45	460140000	50.693	121.87	Q13127;A0A1W2PQA1;A0A6Q8PH19	REST	RE1-silencing transcription factor	sp|Q13127|REST_HUMAN RE1-silencing transcription factor OS=Homo sapiens OX=9606 GN=REST PE=1 SV=3;tr|A0A1W2PQA1|A0A1W2PQA1_HUMAN RE1-silencing transcription factor OS=Homo sapiens OX=9606 GN=REST PE=1 SV=2;tr|A0A6Q8PH19|A0A6Q8PH19_HUMAN RE1-silencing trans
NaN	-0.177427	-0.70437	NaN	NaN	NaN	0.586086	NaN	0.505841	0.999203	-1.41122	0.375995	FALSE	3	3	3	3	16785000	3.6081	11.14	H3BNE1;H3BR18;H3BM38;H3BPJ0;O00161;H3BNG6;H3BU94	SNAP23	Synaptosomal-associated protein;Synaptosomal-associated protein 23	tr|H3BNE1|H3BNE1_HUMAN Synaptosomal-associated protein 23 OS=Homo sapiens OX=9606 GN=SNAP23 PE=1 SV=1;tr|H3BR18|H3BR18_HUMAN Synaptosomal-associated protein (Fragment) OS=Homo sapiens OX=9606 GN=SNAP23 PE=1 SV=1;tr|H3BM38|H3BM38_HUMAN Synaptosomal-associat
0.095332	0.618872	NaN	NaN	NaN	-0.224485	NaN	NaN	0.54534	0.999203	-1.46014	0.363458	FALSE	5	5	5	8	35997000	2.3127	26.753	C9JRZ6;F8WAR4;Q9NX63;A0A286YEX5	CHCHD3	MICOS complex subunit MIC19	tr|C9JRZ6|C9JRZ6_HUMAN MICOS complex subunit MIC19 OS=Homo sapiens OX=9606 GN=CHCHD3 PE=1 SV=2;tr|F8WAR4|F8WAR4_HUMAN MICOS complex subunit MIC19 OS=Homo sapiens OX=9606 GN=CHCHD3 PE=1 SV=1;sp|Q9NX63|MIC19_HUMAN MICOS complex subunit MIC19 OS=Homo sapiens
NaN	-2.38339	NaN	-2.00552	NaN	NaN	NaN	NaN	0.253535	0.999203	-1.48049	0.358367	FALSE	2	2	2	4	16112000	3.5745	54.3	A0A8Q3WLD1;A0A8Q3WLC8;A0A8Q3SJE8;A0A8Q3SIS9;A0A8Q3SIY6;O60832;A0A8Q3WLW8;A0A8Q3WLE4;A0A8V8TKY9;C9IYT0;A0A8Q3SIX2;A0A8Q3WLG7	DKC1	H/ACA ribonucleoprotein complex subunit 4	tr|A0A8Q3WLD1|A0A8Q3WLD1_HUMAN H/ACA ribonucleoprotein complex subunit DKC1 OS=Homo sapiens OX=9606 GN=DKC1 PE=1 SV=1;tr|A0A8Q3WLC8|A0A8Q3WLC8_HUMAN H/ACA ribonucleoprotein complex subunit DKC1 OS=Homo sapiens OX=9606 GN=DKC1 PE=1 SV=1;tr|A0A8Q3SJE8|A0A8Q3
NaN	3.07172	-0.517445	NaN	-2.4863	1.04946	NaN	NaN	0.479712	0.999203	-1.48151	0.358114	FALSE	3	3	3	5	65489000	2.4177	21.275	P05090;C9JF17	APOD	Apolipoprotein D	sp|P05090|APOD_HUMAN Apolipoprotein D OS=Homo sapiens OX=9606 GN=APOD PE=1 SV=1;tr|C9JF17|C9JF17_HUMAN Apolipoprotein D (Fragment) OS=Homo sapiens OX=9606 GN=APOD PE=1 SV=1
-2.6132	-1.47243	NaN	NaN	NaN	NaN	NaN	NaN	0.277687	0.999203	-1.49534	0.354698	FALSE	2	2	2	2	5451600	1.2689	38.771	Q96J01;D6REC9;H7C0C5	THOC3	THO complex subunit 3	sp|Q96J01|THOC3_HUMAN THO complex subunit 3 OS=Homo sapiens OX=9606 GN=THOC3 PE=1 SV=1;tr|D6REC9|D6REC9_HUMAN THO complex subunit 3 OS=Homo sapiens OX=9606 GN=THOC3 PE=1 SV=1;tr|H7C0C5|H7C0C5_HUMAN THO complex subunit 3 (Fragment) OS=Homo sapiens OX=9606 G
-1.27511	-1.77433	NaN	NaN	NaN	-1.78782	NaN	NaN	0.32377	0.999203	-1.49876	0.353856	FALSE	4	4	4	7	16565000	2.6658	59.578	Q9Y2X3	NOP58	Nucleolar protein 58	sp|Q9Y2X3|NOP58_HUMAN Nucleolar protein 58 OS=Homo sapiens OX=9606 GN=NOP58 PE=1 SV=1
-2.12776	-1.12513	NaN	-3.01583	NaN	-1.65256	NaN	NaN	0.184277	0.999203	-1.55521	0.340278	FALSE	2	2	2	5	15930000	5.8315	38.438	Q9Y3F4	STRAP	Serine-threonine kinase receptor-associated protein	sp|Q9Y3F4|STRAP_HUMAN Serine-threonine kinase receptor-associated protein OS=Homo sapiens OX=9606 GN=STRAP PE=1 SV=1
4.97797	5.24849	-0.222676	1.01815	2.8414	4.33544	-1.65485	-0.818551	0.458765	0.999203	-1.57962	0.33457	FALSE	28	28	28	106	3383200000	323.31	71.729	Q9Y6Y0	IVNS1ABP	Influenza virus NS1A-binding protein	sp|Q9Y6Y0|NS1BP_HUMAN Influenza virus NS1A-binding protein OS=Homo sapiens OX=9606 GN=IVNS1ABP PE=1 SV=3
1.40488	2.1662	NaN	NaN	NaN	2.57781	NaN	NaN	0.608052	0.999203	-1.57989	0.334508	FALSE	2	2	2	8	84447000	1.9134	6.793	M0R0A1;C9J4Z3;Q6P4E4;E9PEL3;M0R2L6;P61513;G5E9R3;A6NKH3	RPL37A;RPL37AP8	60S ribosomal protein L37a;Putative 60S ribosomal protein L37a-like protein	tr|M0R0A1|M0R0A1_HUMAN 60S ribosomal protein L37a OS=Homo sapiens OX=9606 GN=RPL37A PE=1 SV=1;tr|C9J4Z3|C9J4Z3_HUMAN 60S ribosomal protein L37a OS=Homo sapiens OX=9606 GN=RPL37A PE=1 SV=1;tr|Q6P4E4|Q6P4E4_HUMAN 60S ribosomal protein L37a OS=Homo sapiens OX
2.53823	2.07022	NaN	1.75037	0.71487	2.10492	NaN	NaN	0.518968	0.999203	-1.59541	0.330928	FALSE	11	11	11	41	663990000	74.155	50.976	P61978;Q5T6W2	HNRNPK	Heterogeneous nuclear ribonucleoprotein K	sp|P61978|HNRPK_HUMAN Heterogeneous nuclear ribonucleoprotein K OS=Homo sapiens OX=9606 GN=HNRNPK PE=1 SV=1;tr|Q5T6W2|Q5T6W2_HUMAN Heterogeneous nuclear ribonucleoprotein K (Fragment) OS=Homo sapiens OX=9606 GN=HNRNPK PE=1 SV=1
-0.749349	-0.307625	0.225665	NaN	NaN	NaN	-0.0441323	-1.5478	0.39364	0.999203	-1.59647	0.330685	FALSE	7	7	7	11	80021000	43.805	58.573	P07948	LYN	Tyrosine-protein kinase Lyn	sp|P07948|LYN_HUMAN Tyrosine-protein kinase Lyn OS=Homo sapiens OX=9606 GN=LYN PE=1 SV=3
4.86116	4.8982	-0.291154	NaN	2.25971	3.51341	NaN	NaN	0.638402	0.999203	-1.59849	0.330221	FALSE	18	18	9	105	4243700000	323.31	34.769	P11908	PRPS2	Ribose-phosphate pyrophosphokinase 2	sp|P11908|PRPS2_HUMAN Ribose-phosphate pyrophosphokinase 2 OS=Homo sapiens OX=9606 GN=PRPS2 PE=1 SV=2
0.603597	0.935489	NaN	NaN	NaN	-0.739826	NaN	NaN	0.439606	0.999203	-1.6065	0.328393	FALSE	2	2	2	3	35304000	1.3826	19.463	P62633	CNBP	Cellular nucleic acid-binding protein	sp|P62633|CNBP_HUMAN CCHC-type zinc finger nucleic acid binding protein OS=Homo sapiens OX=9606 GN=CNBP PE=1 SV=1
-0.614582	0.136879	NaN	NaN	-3.61851	-2.08975	NaN	NaN	0.333863	0.999203	-1.65769	0.316946	FALSE	12	12	12	26	234870000	229.68	60.54	Q6UWP8	SBSN	Suprabasin	sp|Q6UWP8|SBSN_HUMAN Suprabasin OS=Homo sapiens OX=9606 GN=SBSN PE=1 SV=2
-1.37253	-0.677264	NaN	NaN	NaN	NaN	NaN	NaN	0.247137	0.999203	-1.68048	0.311979	FALSE	2	2	2	2	13970000	1.443	58.199	A0A0A6YYI3;A0A0B4J1V8;Q9NQ55;H7C446;A8MV53	PPAN-P2RY11;PPAN	Suppressor of SWI4 1 homolog	tr|A0A0A6YYI3|A0A0A6YYI3_HUMAN Protein PPAN-P2RY11 OS=Homo sapiens OX=9606 GN=PPAN-P2RY11 PE=4 SV=1;tr|A0A0B4J1V8|A0A0B4J1V8_HUMAN HCG2039996 OS=Homo sapiens OX=9606 GN=PPAN-P2RY11 PE=3 SV=1;sp|Q9NQ55|SSF1_HUMAN Suppressor of SWI4 1 homolog OS=Homo sapiens
-0.243323	2.07985	NaN	NaN	NaN	1.07096	NaN	NaN	0.51884	0.999203	-1.68968	0.309997	FALSE	8	8	8	14	169350000	24.197	54.766	E7EVX8;Q8WWY3;E7EU94;E7ESX0;E7EN72	PRPF31	U4/U6 small nuclear ribonucleoprotein Prp31	tr|E7EVX8|E7EVX8_HUMAN U4/U6 small nuclear ribonucleoprotein Prp31 OS=Homo sapiens OX=9606 GN=PRPF31 PE=1 SV=1;sp|Q8WWY3|PRP31_HUMAN U4/U6 small nuclear ribonucleoprotein Prp31 OS=Homo sapiens OX=9606 GN=PRPF31 PE=1 SV=2;tr|E7EU94|E7EU94_HUMAN U4/U6 small
5.27655	5.07155	NaN	NaN	2.26736	4.86738	NaN	NaN	0.703606	0.999203	-1.72059	0.303425	FALSE	5	5	5	18	576220000	38.767	16.714	M0R3D6;M0R1A7;M0R117;Q02543;M0R0P7	RPL18A	60S ribosomal protein L18a	tr|M0R3D6|M0R3D6_HUMAN 60S ribosomal protein L18a (Fragment) OS=Homo sapiens OX=9606 GN=RPL18A PE=1 SV=1;tr|M0R1A7|M0R1A7_HUMAN 60S ribosomal protein L18a OS=Homo sapiens OX=9606 GN=RPL18A PE=1 SV=1;tr|M0R117|M0R117_HUMAN 60S ribosomal protein L18a OS=Homo
-0.843922	0.439575	NaN	NaN	NaN	-0.66178	NaN	NaN	0.356472	0.999203	-1.73147	0.301144	FALSE	6	6	6	10	49464000	5.9858	54.972	O76021;J3QSV6	RSL1D1	Ribosomal L1 domain-containing protein 1	sp|O76021|RL1D1_HUMAN Ribosomal L1 domain-containing protein 1 OS=Homo sapiens OX=9606 GN=RSL1D1 PE=1 SV=3;tr|J3QSV6|J3QSV6_HUMAN Ribosomal L1 domain-containing protein 1 (Fragment) OS=Homo sapiens OX=9606 GN=RSL1D1 PE=1 SV=1
0.98876	1.34619	-0.908045	NaN	-0.883865	1.08686	NaN	NaN	0.344639	0.999203	-1.73247	0.300935	FALSE	13	11	11	33	313820000	76.242	39.393	Q14558;B4DP31	PRPSAP1	Phosphoribosyl pyrophosphate synthase-associated protein 1	sp|Q14558|KPRA_HUMAN Phosphoribosyl pyrophosphate synthase-associated protein 1 OS=Homo sapiens OX=9606 GN=PRPSAP1 PE=1 SV=2;tr|B4DP31|B4DP31_HUMAN Phosphoribosyl pyrophosphate synthase-associated protein 1 OS=Homo sapiens OX=9606 GN=PRPSAP1 PE=1 SV=1
4.0165	5.37803	1.27025	3.80836	3.51923	5.35632	1.81797	NaN	0.423401	0.999203	-1.73588	0.300225	FALSE	12	12	12	93	4129100000	323.31	24.831	P62906	RPL10A	60S ribosomal protein L10a	sp|P62906|RL10A_HUMAN 60S ribosomal protein L10a OS=Homo sapiens OX=9606 GN=RPL10A PE=1 SV=2
-1.02421	0.0953466	NaN	NaN	NaN	NaN	NaN	NaN	0.305151	0.999203	-1.74747	0.297824	FALSE	2	2	2	1	10153000	1.2963	20.546	O15145;C9JZD1;F8VR50	ARPC3	Actin-related protein 2/3 complex subunit 3	sp|O15145|ARPC3_HUMAN Actin-related protein 2/3 complex subunit 3 OS=Homo sapiens OX=9606 GN=ARPC3 PE=1 SV=3;tr|C9JZD1|C9JZD1_HUMAN Actin-related protein 2/3 complex subunit 3 (Fragment) OS=Homo sapiens OX=9606 GN=ARPC3 PE=1 SV=1;tr|F8VR50|F8VR50_HUMAN Act
6.2609	7.10844	3.61916	0.543867	5.53044	6.90438	NaN	3.52412	0.597412	0.999203	-1.75548	0.296174	FALSE	17	17	17	100	5804000000	323.31	34.273	P05388;F8VWS0;F8VW21;F8VU65;F8VPE8;G3V210;F8VQY6;F8VRK7;F8VZS0;Q8NHW5;F8VWV4	RPLP0;RPLP0P6	60S acidic ribosomal protein P0;60S acidic ribosomal protein P0-like	sp|P05388|RLA0_HUMAN 60S acidic ribosomal protein P0 OS=Homo sapiens OX=9606 GN=RPLP0 PE=1 SV=1;tr|F8VWS0|F8VWS0_HUMAN 60S acidic ribosomal protein P0 OS=Homo sapiens OX=9606 GN=RPLP0 PE=1 SV=1;tr|F8VW21|F8VW21_HUMAN 60S acidic ribosomal protein P0 (Fragme
1.36115	-0.311961	NaN	NaN	NaN	NaN	NaN	NaN	0.373718	0.999203	-1.77985	0.291213	FALSE	2	2	2	3	21152000	1.2211	33.24	Q96QR8	PURB	Transcriptional activator protein Pur-beta	sp|Q96QR8|PURB_HUMAN Transcriptional activator protein Pur-beta OS=Homo sapiens OX=9606 GN=PURB PE=1 SV=3
1.23996	1.19017	NaN	NaN	NaN	0.896031	NaN	-2.75384	0.481992	0.999203	-1.78263	0.290652	FALSE	8	8	8	20	208070000	11.156	61.206	Q5SSJ5;B0QZK4;Q5SWC8	HP1BP3	Heterochromatin protein 1-binding protein 3	sp|Q5SSJ5|HP1B3_HUMAN Heterochromatin protein 1-binding protein 3 OS=Homo sapiens OX=9606 GN=HP1BP3 PE=1 SV=1;tr|B0QZK4|B0QZK4_HUMAN Heterochromatin protein 1-binding protein 3 (Fragment) OS=Homo sapiens OX=9606 GN=HP1BP3 PE=1 SV=1;tr|Q5SWC8|Q5SWC8_HUMAN H
2.02353	0.35024	-2.29724	-0.442678	0.0530526	1.30945	NaN	NaN	0.344947	0.999203	-1.79556	0.28806	FALSE	5	5	5	15	102520000	6.2897	22.391	M0R0F0;M0R0R2;P46782;M0QZN2	RPS5	40S ribosomal protein S5;40S ribosomal protein S5, N-terminally processed	tr|M0R0F0|M0R0F0_HUMAN 40S ribosomal protein S5 (Fragment) OS=Homo sapiens OX=9606 GN=RPS5 PE=1 SV=1;tr|M0R0R2|M0R0R2_HUMAN 40S ribosomal protein S5 OS=Homo sapiens OX=9606 GN=RPS5 PE=1 SV=1;sp|P46782|RS5_HUMAN 40S ribosomal protein S5 OS=Homo sapiens OX=9
-1.29358	-0.62597	NaN	NaN	NaN	NaN	NaN	-2.92343	0.210688	0.999203	-1.81499	0.284206	FALSE	4	4	4	5	34602000	3.7807	72.203	Q8NCE2;B4DQK9	MTMR14	Myotubularin-related protein 14	sp|Q8NCE2|MTMRE_HUMAN Myotubularin-related protein 14 OS=Homo sapiens OX=9606 GN=MTMR14 PE=1 SV=2;tr|B4DQK9|B4DQK9_HUMAN Myotubularin-related protein 14 OS=Homo sapiens OX=9606 GN=MTMR14 PE=1 SV=1
-0.99743	0.792402	NaN	NaN	NaN	0.783594	NaN	NaN	0.466326	0.999203	-1.84313	0.278716	FALSE	4	4	4	6	22092000	3.8296	8.85	Q8WVC2;P63220;Q9BYK1	RPS21	40S ribosomal protein S21	tr|Q8WVC2|Q8WVC2_HUMAN 40S ribosomal protein S21 OS=Homo sapiens OX=9606 GN=RPS21 PE=1 SV=1;sp|P63220|RS21_HUMAN 40S ribosomal protein S21 OS=Homo sapiens OX=9606 GN=RPS21 PE=1 SV=1;tr|Q9BYK1|Q9BYK1_HUMAN 40S ribosomal protein S21 OS=Homo sapiens OX=9606 G
0.44542	2.51593	-2.1451	-2.81596	-0.363575	0.571606	NaN	NaN	0.36236	0.999203	-1.86189	0.275115	FALSE	12	12	12	36	294300000	40.186	38.604	P07355;H0YN42;H0YMW4;H0YMU9;H0YMD0;H0YNB8;H0YKS4;A6NMY6;H0YM50;A0A7I2V4P4;H0YNP5;H0YMM1;H0YL33;H0YN28;H0YKX9;H0YMT9;H0YLV6;H0YKZ7	ANXA2;ANXA2P2	Annexin A2;Annexin;Putative annexin A2-like protein	sp|P07355|ANXA2_HUMAN Annexin A2 OS=Homo sapiens OX=9606 GN=ANXA2 PE=1 SV=2;tr|H0YN42|H0YN42_HUMAN Annexin (Fragment) OS=Homo sapiens OX=9606 GN=ANXA2 PE=1 SV=1;tr|H0YMW4|H0YMW4_HUMAN Annexin OS=Homo sapiens OX=9606 GN=ANXA2 PE=1 SV=2;tr|H0YMU9|H0YMU9_HUMA
-0.384938	1.20441	0.224507	0.575926	-0.837685	1.5403	NaN	-1.2512	0.247779	0.999203	-1.87512	0.272604	FALSE	17	3	2	21	858260000	67.143	49.83	P68371;P04350	TUBB4B;TUBB4A	Tubulin beta-4B chain;Tubulin beta-4A chain	sp|P68371|TBB4B_HUMAN Tubulin beta-4B chain OS=Homo sapiens OX=9606 GN=TUBB4B PE=1 SV=1;sp|P04350|TBB4A_HUMAN Tubulin beta-4A chain OS=Homo sapiens OX=9606 GN=TUBB4A PE=1 SV=2
-0.332916	1.06977	0.419191	NaN	-0.31237	0.344254	NaN	NaN	0.321785	0.999203	-1.89896	0.268137	FALSE	3	2	2	4	56946000	21.352	43.805	A0A286YEY4;P01859	IGHG2	Ig gamma-2 chain C region	tr|A0A286YEY4|A0A286YEY4_HUMAN Immunoglobulin heavy constant gamma 2 (Fragment) OS=Homo sapiens OX=9606 GN=IGHG2 PE=1 SV=1;sp|P01859|IGHG2_HUMAN Immunoglobulin heavy constant gamma 2 OS=Homo sapiens OX=9606 GN=IGHG2 PE=1 SV=2
-1.91629	0.824497	NaN	NaN	NaN	NaN	NaN	NaN	0.267048	0.999203	-1.91715	0.264778	FALSE	3	3	3	4	16149000	3.1896	17.629	K7ERP4;K7EKX7;R4GNE4;K7ENB4;K7EJ20;P36969;A0A087X247	GPX4	Glutathione peroxidase;Phospholipid hydroperoxide glutathione peroxidase, mitochondrial	tr|K7ERP4|K7ERP4_HUMAN Glutathione peroxidase (Fragment) OS=Homo sapiens OX=9606 GN=GPX4 PE=1 SV=1;tr|K7EKX7|K7EKX7_HUMAN Glutathione peroxidase (Fragment) OS=Homo sapiens OX=9606 GN=GPX4 PE=1 SV=3;tr|R4GNE4|R4GNE4_HUMAN Glutathione peroxidase (Fragment) O
2.36558	3.2667	2.70289	1.2613	-0.545799	1.8071	-2.67571	3.15352	0.197498	0.999203	-1.96434	0.256256	FALSE	27	26	25	72	1327300000	323.31	53.651	P08670;B0YJC4;B0YJC5	VIM	Vimentin	sp|P08670|VIME_HUMAN Vimentin OS=Homo sapiens OX=9606 GN=VIM PE=1 SV=4;tr|B0YJC4|B0YJC4_HUMAN Vimentin OS=Homo sapiens OX=9606 GN=VIM PE=1 SV=1;tr|B0YJC5|B0YJC5_HUMAN Vimentin OS=Homo sapiens OX=9606 GN=VIM PE=1 SV=1
NaN	-0.573693	-1.42846	-1.09536	NaN	NaN	NaN	-0.812118	0.190809	0.999203	-1.96631	0.255907	FALSE	2	2	2	5	63162000	3.2137	45.219	Q8NEV1;P68400;E7EU96;A0A2R8YD58;A0A2R8YF43;A0A2R8YDY7;A0A2R8YEW1;V9GYA2;A0A2R8Y5A0;A0A2R8Y4D6;A0A2R8Y4H0;A0A2R8YDP2;A0A2R8YFU2;A0A2R8Y3W6;A0A2R8Y797;A0A2R8YCK2;A0A2R8YF47;V9GY80;A0A2R8YEL7;A0A2R8Y7T1	CSNK2A3;CSNK2A1	Casein kinase II subunit alpha 3;Casein kinase II subunit alpha	sp|Q8NEV1|CSK23_HUMAN Casein kinase II subunit alpha 3 OS=Homo sapiens OX=9606 GN=CSNK2A3 PE=1 SV=2;sp|P68400|CSK21_HUMAN Casein kinase II subunit alpha OS=Homo sapiens OX=9606 GN=CSNK2A1 PE=1 SV=1;tr|E7EU96|E7EU96_HUMAN Casein kinase II subunit alpha OS=H
NaN	1.30893	-2.6104	NaN	NaN	NaN	NaN	NaN	0.287312	0.999203	-1.96672	0.255834	FALSE	6	6	6	7	72909000	6.3756	38.714	P04083;Q5T3N1;Q5T3N0	ANXA1	Annexin A1;Annexin	sp|P04083|ANXA1_HUMAN Annexin A1 OS=Homo sapiens OX=9606 GN=ANXA1 PE=1 SV=2;tr|Q5T3N1|Q5T3N1_HUMAN Annexin (Fragment) OS=Homo sapiens OX=9606 GN=ANXA1 PE=1 SV=1;tr|Q5T3N0|Q5T3N0_HUMAN Annexin (Fragment) OS=Homo sapiens OX=9606 GN=ANXA1 PE=1 SV=1
-4.03405	-1.24794	NaN	-0.89358	NaN	-2.44847	NaN	NaN	0.181374	0.999203	-2.02915	0.244999	FALSE	2	2	2	7	71542000	1.8465	80.618	A0A1W2PQ43;E9PK09;E9PQN2;E9PKI6;E9PK91;Q9NYF8;E9PJA7	BCLAF1	Bcl-2-associated transcription factor 1	tr|A0A1W2PQ43|A0A1W2PQ43_HUMAN Bcl-2-associated transcription factor 1 OS=Homo sapiens OX=9606 GN=BCLAF1 PE=1 SV=1;tr|E9PK09|E9PK09_HUMAN Bcl-2-associated transcription factor 1 (Fragment) OS=Homo sapiens OX=9606 GN=BCLAF1 PE=1 SV=8;tr|E9PQN2|E9PQN2_HUMAN
5.60138	4.75671	NaN	1.11898	3.60146	4.5248	NaN	NaN	0.581713	0.999203	-2.07054	0.23807	FALSE	9	9	9	33	999090000	33.899	17.695	P62750;H7BY10;K7EJV9;K7ERT8;A8MUS3;K7EMA7	RPL23A	60S ribosomal protein L23a	sp|P62750|RL23A_HUMAN 60S ribosomal protein L23a OS=Homo sapiens OX=9606 GN=RPL23A PE=1 SV=1;tr|H7BY10|H7BY10_HUMAN 60S ribosomal protein L23a (Fragment) OS=Homo sapiens OX=9606 GN=RPL23A PE=1 SV=1;tr|K7EJV9|K7EJV9_HUMAN 60S ribosomal protein L23a (Fragmen
NaN	NaN	2.57521	2.41443	NaN	NaN	4.35074	NaN	0.536716	0.999203	-2.14285	0.226432	FALSE	2	2	2	7	226950000	22.067	11.985	E9PNW4;A0A2U3TZL5;P13987	CD59	CD59 glycoprotein	tr|E9PNW4|E9PNW4_HUMAN CD59 glycoprotein OS=Homo sapiens OX=9606 PE=1 SV=1;tr|A0A2U3TZL5|A0A2U3TZL5_HUMAN CD59 glycoprotein (Fragment) OS=Homo sapiens OX=9606 GN=CD59 PE=1 SV=1;sp|P13987|CD59_HUMAN CD59 glycoprotein OS=Homo sapiens OX=9606 GN=CD59 PE=1 SV=
0.570155	1.51589	NaN	-0.579524	-0.178596	-0.737321	NaN	NaN	0.273346	0.999203	-2.14597	0.225942	FALSE	4	4	4	13	194900000	34.917	22.683	H0YD13;H0Y2P0;P16070;H0YE40	CD44	CD44 antigen	tr|H0YD13|H0YD13_HUMAN CD44 antigen OS=Homo sapiens OX=9606 GN=CD44 PE=1 SV=2;tr|H0Y2P0|H0Y2P0_HUMAN CD44 antigen (Fragment) OS=Homo sapiens OX=9606 GN=CD44 PE=1 SV=1;sp|P16070|CD44_HUMAN CD44 antigen OS=Homo sapiens OX=9606 GN=CD44 PE=1 SV=3;tr|H0YE40|H0Y
3.87718	7.72481	NaN	2.1071	5.74821	6.4632	NaN	NaN	0.635968	0.999203	-2.17636	0.221234	FALSE	10	10	5	73	5111600000	323.31	11.471	P31151	S100A7	Protein S100-A7	sp|P31151|S10A7_HUMAN Protein S100-A7 OS=Homo sapiens OX=9606 GN=S100A7 PE=1 SV=4
5.22681	6.88001	1.93465	2.33372	4.07406	5.935	NaN	3.1616	0.46229	0.999203	-2.25153	0.210001	FALSE	11	11	11	46	1816600000	87.501	22.591	P46781;B5MCT8;C9JM19	RPS9	40S ribosomal protein S9	sp|P46781|RS9_HUMAN 40S ribosomal protein S9 OS=Homo sapiens OX=9606 GN=RPS9 PE=1 SV=3;tr|B5MCT8|B5MCT8_HUMAN 40S ribosomal protein S9 OS=Homo sapiens OX=9606 GN=RPS9 PE=1 SV=1;tr|C9JM19|C9JM19_HUMAN 40S ribosomal protein S9 OS=Homo sapiens OX=9606 GN=RPS9
-2.26242	-0.630982	NaN	NaN	NaN	NaN	NaN	NaN	0.0748911	0.999203	-2.25403	0.209638	FALSE	3	2	2	2	11543000	9.4081	34.861	E5RJN7;E7EPX0;E7EVJ4;Q9NUL3;E7EVI1	STAU2	Double-stranded RNA-binding protein Staufen homolog 2	tr|E5RJN7|E5RJN7_HUMAN Double-stranded RNA-binding protein Staufen homolog 2 (Fragment) OS=Homo sapiens OX=9606 GN=STAU2 PE=1 SV=1;tr|E7EPX0|E7EPX0_HUMAN Double-stranded RNA-binding protein Staufen homolog 2 OS=Homo sapiens OX=9606 GN=STAU2 PE=1 SV=1;tr|E7
1.77156	2.03286	NaN	NaN	NaN	2.04482	NaN	NaN	0.434044	0.999203	-2.30853	0.201866	FALSE	2	2	2	7	56043000	2.2833	12.553	D6RF44;H0YA96;D6RAF8;H0Y8G5;Q14103;D6RD83;D6RBQ9	HNRNPD	Heterogeneous nuclear ribonucleoprotein D0	tr|D6RF44|D6RF44_HUMAN Heterogeneous nuclear ribonucleoprotein D0 (Fragment) OS=Homo sapiens OX=9606 GN=HNRNPD PE=1 SV=8;tr|H0YA96|H0YA96_HUMAN Heterogeneous nuclear ribonucleoprotein D0 (Fragment) OS=Homo sapiens OX=9606 GN=HNRNPD PE=1 SV=1;tr|D6RAF8|D6RA
-0.681853	0.204851	NaN	NaN	NaN	NaN	NaN	NaN	0.219545	0.999203	-2.32514	0.199555	FALSE	2	2	2	5	23483000	2.6922	22.487	Q92522	H1FX	Histone H1x	sp|Q92522|H1X_HUMAN Histone H1.10 OS=Homo sapiens OX=9606 GN=H1-10 PE=1 SV=1
6.03548	5.91445	NaN	2.98512	5.06573	6.0205	NaN	NaN	0.574983	0.999203	-2.32861	0.199076	FALSE	3	3	3	11	497460000	55.857	11.514	P05386	RPLP1	60S acidic ribosomal protein P1	sp|P05386|RLA1_HUMAN 60S acidic ribosomal protein P1 OS=Homo sapiens OX=9606 GN=RPLP1 PE=1 SV=1
2.42492	3.71294	NaN	2.34505	3.84514	1.63525	NaN	NaN	0.528952	0.999203	-2.36184	0.194542	FALSE	5	5	5	21	279460000	72.773	11.609	A0A5H1ZRQ3;P01834	IGKC	Ig kappa chain C region	tr|A0A5H1ZRQ3|A0A5H1ZRQ3_HUMAN Immunoglobulin kappa constant (Fragment) OS=Homo sapiens OX=9606 GN=IGKC PE=1 SV=1;sp|P01834|IGKC_HUMAN Immunoglobulin kappa constant OS=Homo sapiens OX=9606 GN=IGKC PE=1 SV=2
4.6205	3.49949	NaN	2.32252	2.61959	3.11479	NaN	NaN	0.428367	0.999203	-2.39848	0.189665	FALSE	5	5	5	25	386770000	107.94	16.273	P62263;A0A2R8Y811	RPS14	40S ribosomal protein S14	sp|P62263|RS14_HUMAN 40S ribosomal protein S14 OS=Homo sapiens OX=9606 GN=RPS14 PE=1 SV=3;tr|A0A2R8Y811|A0A2R8Y811_HUMAN 40S ribosomal protein S14 (Fragment) OS=Homo sapiens OX=9606 GN=RPS14 PE=1 SV=1
-0.810475	-1.65899	NaN	NaN	NaN	NaN	NaN	NaN	0.0814975	0.999203	-2.41674	0.187278	FALSE	2	2	2	3	4855300	2.7123	29.109	K7EML4;U3KQC1;K7EIR0;A0A0A0MQU0;Q9BV38	WDR18	WD repeat-containing protein 18	tr|K7EML4|K7EML4_HUMAN WD repeat-containing protein 18 (Fragment) OS=Homo sapiens OX=9606 GN=WDR18 PE=1 SV=1;tr|U3KQC1|U3KQC1_HUMAN WD repeat-containing protein 18 (Fragment) OS=Homo sapiens OX=9606 GN=WDR18 PE=1 SV=1;tr|K7EIR0|K7EIR0_HUMAN WD repeat-conta
-1.29093	-0.274126	1.74806	1.70345	NaN	0.421714	-0.289547	-2.52543	0.160593	0.999203	-2.42113	0.186709	FALSE	23	23	23	57	1700200000	173.34	116.44	B0I1T2;A0A3B3IU30	MYO1G	Unconventional myosin-Ig;Minor histocompatibility antigen HA-2	sp|B0I1T2|MYO1G_HUMAN Unconventional myosin-Ig OS=Homo sapiens OX=9606 GN=MYO1G PE=1 SV=2;tr|A0A3B3IU30|A0A3B3IU30_HUMAN Unconventional myosin-Ig OS=Homo sapiens OX=9606 GN=MYO1G PE=1 SV=1
5.04151	5.87096	2.09025	4.8446	3.21286	3.65368	6.24358	NaN	0.380234	0.999203	-2.43422	0.185024	FALSE	4	4	4	15	1915700000	96.508	13.906	P62807;U3KQK0;Q16778;P06899;P23527;P33778;P57053;P58876;O60814;Q5QNW6;Q8N257;Q93079;Q99877;Q99879;Q99880;Q96A08;A0A2R8Y619	HIST1H2BC;HIST1H2BN;HIST2H2BE;HIST1H2BJ;HIST1H2BO;HIST1H2BB;H2BFS;HIST1H2BD;HIST1H2BK;HIST2H2BF;HIST3H2BB;HIST1H2BH;HIST1H2BM;HIST1H2BL;HIST1H2BA	Histone H2B type 1-C/E/F/G/I;Histone H2B;Histone H2B type 2-E;Histone H2B type 1-J;Histone H2B type 1-O;Histone H2B type 1-B;Histone H2B type F-S;Histone H2B type 1-D;Histone H2B type 1-K;Histone H2B type 2-F;Histone H2B type 3-B;Histone H2B type 1-H;Histone H2B type 1-N;Histone H2B type 1-M;Histone H2B type 1-L;Histone H2B type 1-A	sp|P62807|H2B1C_HUMAN Histone H2B type 1-C/E/F/G/I OS=Homo sapiens OX=9606 GN=H2BC10 PE=1 SV=4;tr|U3KQK0|U3KQK0_HUMAN Histone H2B OS=Homo sapiens OX=9606 GN=H2BC15 PE=1 SV=1;sp|Q16778|H2B2E_HUMAN Histone H2B type 2-E OS=Homo sapiens OX=9606 GN=H2BC21 PE=1
-1.71748	0.655818	NaN	-0.976787	NaN	-1.16231	NaN	NaN	0.213222	0.999203	-2.46433	0.181202	FALSE	4	4	4	7	39887000	12.03	35.348	Q13155;A8MU58	AIMP2	Aminoacyl tRNA synthase complex-interacting multifunctional protein 2	sp|Q13155|AIMP2_HUMAN Aminoacyl tRNA synthase complex-interacting multifunctional protein 2 OS=Homo sapiens OX=9606 GN=AIMP2 PE=1 SV=2;tr|A8MU58|A8MU58_HUMAN Aminoacyl tRNA synthase complex-interacting multifunctional protein 2 OS=Homo sapiens OX=9606 GN=A
0.258451	0.154107	1.39213	NaN	NaN	1.81672	NaN	NaN	0.340307	0.999203	-2.4752	0.179841	FALSE	5	5	5	13	167580000	5.7679	16.019	I3L397;I3L504;P63241;F8WCJ1;C9J7B5;C9J4W5;Q9GZV4;Q6IS14	EIF5A;EIF5A2;EIF5AL1	Eukaryotic translation initiation factor 5A;Eukaryotic translation initiation factor 5A-1;Eukaryotic translation initiation factor 5A-2;Eukaryotic translation initiation factor 5A-1-like	tr|I3L397|I3L397_HUMAN Eukaryotic translation initiation factor 5A (Fragment) OS=Homo sapiens OX=9606 GN=EIF5A PE=1 SV=8;tr|I3L504|I3L504_HUMAN Eukaryotic translation initiation factor 5A-1 OS=Homo sapiens OX=9606 GN=EIF5A PE=1 SV=1;sp|P63241|IF5A1_HUMAN E
5.05554	5.62486	2.34718	2.09292	NaN	4.67045	3.20665	2.75023	0.349825	0.999203	-2.59357	0.165676	FALSE	3	3	1	20	375600000	4.667	12.469	Q969Q0	RPL36AL	60S ribosomal protein L36a-like	sp|Q969Q0|RL36L_HUMAN 60S ribosomal protein L36a-like OS=Homo sapiens OX=9606 GN=RPL36AL PE=1 SV=3
3.91415	6.54629	1.86188	NaN	1.15524	4.92333	NaN	NaN	0.467775	0.999203	-2.60555	0.164305	FALSE	10	10	10	23	1104900000	79.011	15.892	Q9NZT1	CALML5	Calmodulin-like protein 5	sp|Q9NZT1|CALL5_HUMAN Calmodulin-like protein 5 OS=Homo sapiens OX=9606 GN=CALML5 PE=1 SV=2
1.92468	1.50673	NaN	NaN	-2.76483	-3.51744	NaN	NaN	0.241763	0.999203	-2.6205	0.162611	FALSE	13	13	13	20	463920000	25.927	152.45	Q9P2E9;F8W7S5	RRBP1	Ribosome-binding protein 1	sp|Q9P2E9|RRBP1_HUMAN Ribosome-binding protein 1 OS=Homo sapiens OX=9606 GN=RRBP1 PE=1 SV=5;tr|F8W7S5|F8W7S5_HUMAN Ribosome-binding protein 1 OS=Homo sapiens OX=9606 GN=RRBP1 PE=1 SV=1
0.0921251	1.08283	-0.855749	NaN	NaN	0.955507	NaN	NaN	0.272465	0.999203	-2.67211	0.156897	FALSE	6	6	6	12	118660000	6.8362	26.411	P28066	PSMA5	Proteasome subunit alpha type-5	sp|P28066|PSA5_HUMAN Proteasome subunit alpha type-5 OS=Homo sapiens OX=9606 GN=PSMA5 PE=1 SV=3
3.83923	5.0009	6.77525	6.14859	NaN	3.56765	6.05789	7.69944	0.433735	0.999203	-2.69042	0.154919	FALSE	14	14	14	55	5770400000	228.28	26.697	Q96C19;H0Y4Y4	EFHD2	EF-hand domain-containing protein D2	sp|Q96C19|EFHD2_HUMAN EF-hand domain-containing protein D2 OS=Homo sapiens OX=9606 GN=EFHD2 PE=1 SV=1;tr|H0Y4Y4|H0Y4Y4_HUMAN EF-hand domain-containing protein D2 (Fragment) OS=Homo sapiens OX=9606 GN=EFHD2 PE=1 SV=1
-0.437116	-0.060419	-0.294923	0.873	NaN	-3.49446	-2.5434	0.111586	0.0483646	0.999203	-2.74997	0.148654	FALSE	47	47	47	87	1442400000	323.31	233.11	Q92614	MYO18A	Unconventional myosin-XVIIIa	sp|Q92614|MY18A_HUMAN Unconventional myosin-XVIIIa OS=Homo sapiens OX=9606 GN=MYO18A PE=1 SV=3
-0.374315	0.384823	0.548785	0.743741	NaN	-0.0303631	-2.72158	-0.726462	0.0988699	0.999203	-2.75121	0.148526	FALSE	16	16	16	28	406440000	65.103	118.99	F5H6E2;O00159	MYO1C	Unconventional myosin-Ic	tr|F5H6E2|F5H6E2_HUMAN Unconventional myosin-Ic OS=Homo sapiens OX=9606 GN=MYO1C PE=1 SV=1;sp|O00159|MYO1C_HUMAN Unconventional myosin-Ic OS=Homo sapiens OX=9606 GN=MYO1C PE=1 SV=4
0.00107067	1.1358	-0.217755	-1.78701	-1.55034	0.0266572	NaN	NaN	0.107431	0.999203	-2.83727	0.139925	FALSE	6	4	4	11	76134000	323.31	45.671	P52597	HNRNPF	Heterogeneous nuclear ribonucleoprotein F;Heterogeneous nuclear ribonucleoprotein F, N-terminally processed	sp|P52597|HNRPF_HUMAN Heterogeneous nuclear ribonucleoprotein F OS=Homo sapiens OX=9606 GN=HNRNPF PE=1 SV=3
2.10929	6.22395	0.314419	-0.363095	1.04203	4.88099	NaN	NaN	0.334515	0.999203	-2.88996	0.134907	FALSE	6	6	6	28	3547500000	182.17	13.242	P06702	S100A9	Protein S100-A9	sp|P06702|S10A9_HUMAN Protein S100-A9 OS=Homo sapiens OX=9606 GN=S100A9 PE=1 SV=1
-0.0712858	-0.667599	0.633574	NaN	NaN	-0.453736	NaN	NaN	0.140743	0.999203	-2.90885	0.133152	FALSE	3	3	3	5	36691000	3.4604	19.769	Q10589	BST2	Bone marrow stromal antigen 2	sp|Q10589|BST2_HUMAN Bone marrow stromal antigen 2 OS=Homo sapiens OX=9606 GN=BST2 PE=1 SV=1
3.93824	3.46876	5.55976	5.05977	-0.677549	1.41759	2.57299	2.90994	0.0204182	0.999203	-2.95089	0.129328	FALSE	19	19	19	68	6587700000	323.31	71.428	Q16643;D6R9W4	DBN1	Drebrin	sp|Q16643|DREB_HUMAN Drebrin OS=Homo sapiens OX=9606 GN=DBN1 PE=1 SV=4;tr|D6R9W4|D6R9W4_HUMAN Drebrin (Fragment) OS=Homo sapiens OX=9606 GN=DBN1 PE=1 SV=1
-1.46585	0.324674	0.418056	NaN	NaN	-1.7675	NaN	NaN	0.0527579	0.999203	-2.97189	0.12746	FALSE	6	6	6	10	130820000	37.513	30.777	P02647;F8W696	APOA1	Apolipoprotein A-I;Proapolipoprotein A-I;Truncated apolipoprotein A-I	sp|P02647|APOA1_HUMAN Apolipoprotein A-I OS=Homo sapiens OX=9606 GN=APOA1 PE=1 SV=1;tr|F8W696|F8W696_HUMAN Apolipoprotein A-I OS=Homo sapiens OX=9606 GN=APOA1 PE=1 SV=1
0.872349	5.18669	1.57132	-0.115844	3.30745	2.54538	NaN	NaN	0.298282	0.999203	-2.98485	0.12632	FALSE	8	8	8	23	399100000	72.083	15.164	Q01469;I6L8B7	FABP5	Fatty acid-binding protein, epidermal	sp|Q01469|FABP5_HUMAN Fatty acid-binding protein 5 OS=Homo sapiens OX=9606 GN=FABP5 PE=1 SV=3;tr|I6L8B7|I6L8B7_HUMAN Fatty acid-binding protein 5 OS=Homo sapiens OX=9606 GN=FABP5 PE=1 SV=1
0.469887	NaN	NaN	0.915947	NaN	NaN	NaN	NaN	0.0979568	0.999203	-3.02228	0.123084	FALSE	2	2	2	3	13110000	10.225	9.3362	F8VQD4;Q8TAD7	C12orf75;OCC1	Overexpressed in colon carcinoma 1 protein	tr|F8VQD4|F8VQD4_HUMAN Chromosome 12 open reading frame 75 (Fragment) OS=Homo sapiens OX=9606 GN=C12orf75 PE=1 SV=2;sp|Q8TAD7|OCC1_HUMAN Overexpressed in colon carcinoma 1 protein OS=Homo sapiens OX=9606 GN=OCC1 PE=1 SV=2
6.2914	9.54107	NaN	5.21019	7.53698	8.44456	NaN	NaN	0.56284	0.999203	-3.12122	0.114926	FALSE	5	5	5	23	4689200000	33.846	11.284	P81605	DCD	Dermcidin;Survival-promoting peptide;DCD-1	sp|P81605|DCD_HUMAN Dermcidin OS=Homo sapiens OX=9606 GN=DCD PE=1 SV=2
1.16072	2.94636	NaN	0.166464	NaN	2.5793	NaN	NaN	0.231267	0.999203	-3.18041	0.110306	FALSE	11	11	11	26	433210000	78.615	41.036	Q9BUA3	C11orf84	Uncharacterized protein C11orf84	sp|Q9BUA3|SPNDC_HUMAN Spindlin interactor and repressor of chromatin-binding protein OS=Homo sapiens OX=9606 GN=SPINDOC PE=1 SV=3
0.827832	4.8567	NaN	NaN	0.422717	NaN	NaN	NaN	0.285123	0.999203	-3.21497	0.107695	FALSE	3	3	3	4	68900000	2.1601	8.0266	S4R456;K7EM56;A0A0B4J2B4;K7EJ78;S4R417;K7EQJ5;K7ELC2;P62841	RPS15	40S ribosomal protein S15	tr|S4R456|S4R456_HUMAN 40S ribosomal protein S15 (Fragment) OS=Homo sapiens OX=9606 GN=RPS15 PE=1 SV=1;tr|K7EM56|K7EM56_HUMAN 40S ribosomal protein S15 OS=Homo sapiens OX=9606 GN=RPS15 PE=1 SV=2;tr|A0A0B4J2B4|A0A0B4J2B4_HUMAN 40S ribosomal protein S15 OS=H
0.483062	1.38475	-0.390738	NaN	NaN	1.08574	NaN	NaN	0.173491	0.999203	-3.30793	0.100975	FALSE	3	3	3	6	50559000	4.6564	17.149	P15531;E7ERL0;J3KPD9;Q32Q12;O60361;P22392	NME1;NME2;NME1-NME2;NME2P1	Nucleoside diphosphate kinase A;Nucleoside diphosphate kinase;Putative nucleoside diphosphate kinase;Nucleoside diphosphate kinase B	sp|P15531|NDKA_HUMAN Nucleoside diphosphate kinase A OS=Homo sapiens OX=9606 GN=NME1 PE=1 SV=1;tr|E7ERL0|E7ERL0_HUMAN Nucleoside diphosphate kinase A OS=Homo sapiens OX=9606 GN=NME1 PE=1 SV=1;tr|J3KPD9|J3KPD9_HUMAN NME1-NME2 readthrough OS=Homo sapiens OX=
5.80517	4.28962	NaN	NaN	NaN	4.23274	NaN	NaN	0.395571	0.999203	-3.33014	0.0994324	FALSE	4	4	4	10	426760000	41.833	13.015	P62854;Q5JNZ5	RPS26;RPS26P11	40S ribosomal protein S26;Putative 40S ribosomal protein S26-like 1	sp|P62854|RS26_HUMAN 40S ribosomal protein S26 OS=Homo sapiens OX=9606 GN=RPS26 PE=1 SV=3;sp|Q5JNZ5|RS26L_HUMAN Putative 40S ribosomal protein S26-like 1 OS=Homo sapiens OX=9606 GN=RPS26P11 PE=5 SV=1
3.05262	1.25795	-0.0160557	-0.179114	NaN	1.0655	NaN	1.39622	0.175883	0.999203	-3.35113	0.097996	FALSE	8	8	8	15	240050000	25.29	51.026	P31146;H3BRY3	CORO1A	Coronin-1A;Coronin	sp|P31146|COR1A_HUMAN Coronin-1A OS=Homo sapiens OX=9606 GN=CORO1A PE=1 SV=4;tr|H3BRY3|H3BRY3_HUMAN Coronin OS=Homo sapiens OX=9606 GN=CORO1A PE=1 SV=1
NaN	2.15079	0.267696	NaN	NaN	NaN	NaN	NaN	0.133557	0.999203	-3.64351	0.0800192	FALSE	3	3	3	5	26215000	2.5255	12.633	A0A087WT59;P02766	TTR	Transthyretin	tr|A0A087WT59|A0A087WT59_HUMAN Transthyretin OS=Homo sapiens OX=9606 GN=TTR PE=1 SV=2;sp|P02766|TTHY_HUMAN Transthyretin OS=Homo sapiens OX=9606 GN=TTR PE=1 SV=1
4.37903	4.21886	-0.345536	0.124611	1.66391	4.57969	NaN	NaN	0.277124	0.999203	-3.65935	0.0791455	FALSE	11	11	11	49	1115900000	323.31	29.597	P62701	RPS4X	40S ribosomal protein S4, X isoform	sp|P62701|RS4X_HUMAN 40S ribosomal protein S4, X isoform OS=Homo sapiens OX=9606 GN=RPS4X PE=1 SV=2
-2.76749	0.344428	2.50687	NaN	NaN	NaN	NaN	NaN	0.0769198	0.999203	-3.90362	0.066818	FALSE	2	2	2	3	63571000	22.885	24.635	P49795	RGS19	Regulator of G-protein signaling 19	sp|P49795|RGS19_HUMAN Regulator of G-protein signaling 19 OS=Homo sapiens OX=9606 GN=RGS19 PE=1 SV=1
1.16341	2.00727	2.81783	2.69125	-0.311406	0.876904	NaN	NaN	0.0223879	0.999203	-3.9904	0.0629174	FALSE	10	2	2	10	1523800000	4.0377	227.87	Q7Z406;M0QY43	MYH14	Myosin-14	sp|Q7Z406|MYH14_HUMAN Myosin-14 OS=Homo sapiens OX=9606 GN=MYH14 PE=1 SV=2;tr|M0QY43|M0QY43_HUMAN Myosin-14 (Fragment) OS=Homo sapiens OX=9606 GN=MYH14 PE=1 SV=8
6.04509	0.13974	NaN	NaN	NaN	NaN	NaN	NaN	0.161456	0.999203	-4.39179	0.0476366	FALSE	2	2	2	2	3090200000	10.965	143.23	J3KNS1;Q9UPW5	AGTPBP1	Cytosolic carboxypeptidase 1	tr|J3KNS1|J3KNS1_HUMAN tubulin-glutamate carboxypeptidase OS=Homo sapiens OX=9606 GN=AGTPBP1 PE=1 SV=1;sp|Q9UPW5|CBPC1_HUMAN Cytosolic carboxypeptidase 1 OS=Homo sapiens OX=9606 GN=AGTPBP1 PE=1 SV=3
1.69303	2.39041	-1.76797	-0.695781	NaN	-0.934598	NaN	NaN	0.0198634	0.999203	-4.63966	0.0401165	FALSE	4	4	4	8	72060000	12.067	24.526	H0YMZ1;H0YL69;P25789;H0YMI6;H0YMA1;H0YN18;H0YLS6;H0YLC2;H0YKT8	PSMA4	Proteasome subunit alpha type;Proteasome subunit alpha type-4;Proteasome subunit beta type	tr|H0YMZ1|H0YMZ1_HUMAN Proteasome subunit alpha type (Fragment) OS=Homo sapiens OX=9606 GN=PSMA4 PE=1 SV=8;tr|H0YL69|H0YL69_HUMAN Proteasome subunit alpha type (Fragment) OS=Homo sapiens OX=9606 GN=PSMA4 PE=1 SV=1;sp|P25789|PSA4_HUMAN Proteasome subunit al
