# Supplementary material for: CCDC134 controls TLR biogenesis through the ER chaperone Gp96
Source: J Exp Med. 2024 Dec 10;222(3):e20240825. doi: 10.1084/jem.20240825 (PMC11629888; doi:10.1084/jem.20240825)
Supplement: Table S3 — lists the results of the total proteome analysis on control sgRen and sgCCDC134 Hoxb8-macrophages. [file jem_20240825_tables3.xlsx]

## Sheet: Samples legend
number samples
17206	Hoxb8 macrophages sgCCDC134 Replicate 1
17205	Hoxb8 macrophages sgRen Replicate 1
17208	Hoxb8 macrophages sgCCDC134 Replicate 2
17207	Hoxb8 macrophages sgRen Replicate 2
17210	Hoxb8 macrophages sgCCDC134 Replicate 3
17209	Hoxb8 macrophages sgRen Replicate 3
17212	Hoxb8 macrophages sgCCDC134 Replicate 4
17211	Hoxb8 macrophages sgRen Replicate 4

## Sheet: Whole proteome
sgCCDC134.17206.Quantity.log2	sgCCDC134.17208.Quantity.log2	sgCCDC134.17210.Quantity.log2	sgCCDC134.17212.Quantity.log2	sgRen.17205.Quantity.log2	sgRen.17207.Quantity.log2	sgRen.17209.Quantity.log2	sgRen.17211.Quantity.log2	PG.ProteinGroups	PG.Genes	PG.Organisms	PG.ProteinDescriptions	PG.UniProtIds	PG.FastaFiles	PG.NrOfPrecursorsIdentified (Experiment-wide)	PG.Database	PG.OrganismId	PG.MolecularWeight	sgCCDC134.17206.NrOfPrecursorsUsedForQuantification	sgCCDC134.17208.NrOfPrecursorsUsedForQuantification	sgCCDC134.17210.NrOfPrecursorsUsedForQuantification	sgCCDC134.17212.NrOfPrecursorsUsedForQuantification	sgRen.17205.NrOfPrecursorsUsedForQuantification	sgRen.17207.NrOfPrecursorsUsedForQuantification	sgRen.17209.NrOfPrecursorsUsedForQuantification	sgRen.17211.NrOfPrecursorsUsedForQuantification	p.value.sgCCDC134-sgRen (sorted on this)	q.value.sgCCDC134-sgRen	log2.fold.change.sgCCDC134-sgRen	is.significant.sgCCDC134-sgRen
12.9922	12.7267	12.9346	12.8218	15.0512	15.0956	15.0666	15.0593	Q9EQU3	Tlr9	Mus musculus	Toll-like receptor 9	Q9EQU3	RefProt_Mus_musculus_20240214	32	sp	10090	116412	27	25	26	19	32	32	32	31	2.72952e-08	0.000202448	-2.19936	TRUE
16.7276	16.5395	16.5193	16.789	19.0495	18.9242	18.9559	19.0007	A0A0R4J0I9;Q91ZX7	Lrp1	Mus musculus	Low density lipoprotein receptor-related protein 1;Prolow-density lipoprotein receptor-related protein 1	A0A0R4J0I9;Q91ZX7	RefProt_Mus_musculus_20240214	301	tr;sp	10090	504771.77;504741.74	278	269	265	252	296	296	300	296	6.00098e-08	0.000222546	-2.33872	TRUE
9.35999	9.12377	9.30378	8.94905	12.5128	12.8723	12.8162	12.6381	O88188	Ly86	Mus musculus	Lymphocyte antigen 86	O88188	RefProt_Mus_musculus_20240214	5	sp	10090	17811.1	4	4	4	3	5	5	5	5	1.28001e-07	0.000316462	-3.5257	TRUE
16.8373	16.8008	16.7103	17.0849	18.7052	18.9043	18.8257	18.7752	P08113	Hsp90b1	Mus musculus	Endoplasmin	P08113	RefProt_Mus_musculus_20240214	103	sp	10090	92475.8	97	95	95	92	103	99	100	102	6.60352e-07	0.000999067	-1.94424	TRUE
10.4054	10.2676	10.2561	10.2724	12.741	12.6937	12.4406	12.3252	Q3U687	Ifit1bl2	Mus musculus	Interferon induced protein with tetratricopeptide repeats 1B like 2	Q3U687	RefProt_Mus_musculus_20240214	8	tr	10090	54065.4	6	7	7	7	7	8	7	8	7.07886e-07	0.000999067	-2.24974	TRUE
12.721	12.4736	12.5342	12.7196	14.5919	14.6919	14.6945	14.3913	Q6R5N8	Tlr13	Mus musculus	Toll-like receptor 13	Q6R5N8	RefProt_Mus_musculus_20240214	38	sp	10090	114443	32	31	34	32	36	36	37	35	8.18337e-07	0.000999067	-1.98031	TRUE
14.0997	13.8982	13.8909	14.0834	15.5995	15.7027	15.6271	15.4291	Q3U5Q7	Cmpk2	Mus musculus	UMP-CMP kinase 2, mitochondrial	Q3U5Q7	RefProt_Mus_musculus_20240214	35	sp	10090	50036.3	33	33	34	32	35	35	35	35	1.11668e-06	0.000999067	-1.59653	TRUE
14.1415	14.078	14.1854	14.2867	15.9796	15.9442	16.1086	15.7094	P58681	Tlr7	Mus musculus	Toll-like receptor 7	P58681	RefProt_Mus_musculus_20240214	47	sp	10090	121837	43	42	42	40	45	46	45	46	1.49218e-06	0.000999067	-1.76255	TRUE
12.1729	11.9168	11.8514	12.0718	13.3666	13.4286	13.471	13.4263	Q6PFQ7	Rasa4	Mus musculus	Ras GTPase-activating protein 4	Q6PFQ7	RefProt_Mus_musculus_20240214	34	sp	10090	90060.1	27	26	23	19	32	32	34	29	1.53246e-06	0.000999067	-1.41991	TRUE
11.7318	11.5702	11.5804	11.6066	12.6886	12.7132	12.8228	12.9126	Q3UBG2	Pid1	Mus musculus	PTB-containing, cubilin and LRP1-interacting protein	Q3UBG2	RefProt_Mus_musculus_20240214	18	sp	10090	24784.4	18	18	18	18	18	18	18	18	1.76578e-06	0.000999067	-1.16204	TRUE
13.1562	12.8248	12.9476	13.2763	14.9802	15.2007	15.1663	15.0201	Q62192	Cd180	Mus musculus	CD180 antigen	Q62192	RefProt_Mus_musculus_20240214	36	sp	10090	74302.4	28	29	28	30	36	35	35	35	2.05835e-06	0.000999067	-2.04058	TRUE
20.4214	20.3208	20.2491	20.2443	19.5222	19.5232	19.5257	19.578	P20029	Hspa5	Mus musculus	Endoplasmic reticulum chaperone BiP	P20029	RefProt_Mus_musculus_20240214	81	sp	10090	72422.1	80	81	81	79	76	79	77	79	2.07611e-06	0.000999067	0.771612	TRUE
13.7195	13.5956	13.6448	13.5375	14.365	14.3539	14.402	14.4404	D3Z5U5;Q9Z257	P2rx4	Mus musculus	P2X purinoceptor	D3Z5U5;Q9Z257	RefProt_Mus_musculus_20240214	16	tr	10090	41323.38;43492	15	12	15	13	14	13	15	13	2.08328e-06	0.000999067	-0.765987	TRUE
13.3712	13.3156	13.2841	13.4256	14.2777	14.1715	14.2632	14.3763	Q8R2Q8	Bst2	Mus musculus	Bone marrow stromal antigen 2	Q8R2Q8	RefProt_Mus_musculus_20240214	7	sp	10090	19152.1	6	7	7	7	7	7	7	7	2.1175e-06	0.000999067	-0.923032	TRUE
8.11117	7.86907	7.82126	8.12916	9.90986	10.0384	9.87129	9.69017	E9PV48	Ifit3b	Mus musculus	Interferon-induced protein with tetratricopeptide repeats 3B	E9PV48	RefProt_Mus_musculus_20240214	4	tr	10090	47219.8	3	3	3	3	3	4	4	3	2.15519e-06	0.000999067	-1.89476	TRUE
11.959	11.6684	11.7708	12.0774	14.5479	14.2983	14.4352	14.0454	Q6GTM0	Ifit2	Mus musculus	Ifit2 protein	Q6GTM0	RefProt_Mus_musculus_20240214	37	tr	10090	54721.4	23	21	24	22	35	33	35	33	2.35419e-06	0.00102712	-2.46277	TRUE
14.0174	14.1176	14.028	14.008	13.1537	13.2604	13.3326	13.1749	Q9Z183	Padi4	Mus musculus	Protein-arginine deiminase type-4	Q9Z183	RefProt_Mus_musculus_20240214	37	sp	10090	74415.2	36	36	36	31	30	37	32	32	2.82221e-06	0.00106796	0.812354	TRUE
12.1922	12.1069	12.1523	12.1608	11.8513	11.8618	11.8525	11.8543	Q80SW1	Ahcyl1	Mus musculus	S-adenosylhomocysteine hydrolase-like protein 1	Q80SW1	RefProt_Mus_musculus_20240214	24	sp	10090	58951.4	24	24	22	22	22	22	21	23	2.87175e-06	0.00106796	0.298075	TRUE
17.8288	17.8688	17.8158	17.9442	17.2802	17.3555	17.2992	17.3019	Q9R111	Gda	Mus musculus	Guanine deaminase	Q9R111	RefProt_Mus_musculus_20240214	66	sp	10090	51013.1	66	65	66	64	65	64	63	65	2.87975e-06	0.00106796	0.555181	TRUE
12.2527	11.8795	11.834	12.3926	14.6695	14.4971	14.4953	14.3905	Q64345	Ifit3	Mus musculus	Interferon-induced protein with tetratricopeptide repeats 3	Q64345	RefProt_Mus_musculus_20240214	41	sp	10090	47222.7	36	29	29	30	40	39	40	38	3.49592e-06	0.00121038	-2.4234	TRUE
16.3062	16.3028	16.4502	16.5648	17.4486	17.4233	17.4612	17.4186	F6WR04;O70370	Ctss	Mus musculus	Cathepsin S	F6WR04;O70370	RefProt_Mus_musculus_20240214	23	tr;sp	10090	38630.72;38474.53	23	23	23	21	23	23	23	23	3.59018e-06	0.00121038	-1.03196	TRUE
12.5926	12.552	12.4784	12.5999	13.3361	13.5808	13.4768	13.5268	P27808	Mgat1	Mus musculus	Alpha-1,3-mannosyl-glycoprotein 2-beta-N-acetylglucosaminyltransferase	P27808	RefProt_Mus_musculus_20240214	19	sp	10090	51690.2	19	19	19	18	19	19	19	19	4.46528e-06	0.00143996	-0.924442	TRUE
12.157	12.2945	12.0381	12.1034	11.2704	11.3178	11.2129	11.208	P48999	Alox5	Mus musculus	Polyunsaturated fatty acid 5-lipoxygenase	P48999	RefProt_Mus_musculus_20240214	26	sp	10090	77967.2	25	26	26	23	20	22	21	22	5.89382e-06	0.00182144	0.895969	TRUE
12.6404	12.4615	12.4196	12.5377	11.777	11.7525	11.7189	11.8078	A0A171EBK8;A0A571BED8;Q5SVL6	Rap1gap2	Mus musculus	RAP1 GTPase activating protein 2;RAP1 GTPase activating protein 2;Rap1 GTPase-activating protein 2	A0A171EBK8;A0A571BED8;Q5SVL6	RefProt_Mus_musculus_20240214	22	tr;tr;sp	10090	84378.05;85538.08;78253.82	21	19	21	19	18	19	18	19	6.91446e-06	0.00202413	0.750751	TRUE
10.8622	10.8338	10.8378	10.8131	11.3012	11.2126	11.2416	11.3405	A0A9L6KDT1;A4GZ26;D3Z5I6;D3Z6V7;E9QAD8;Q5DU25	Iqsec2	Mus musculus	IQ motif and Sec7 domain 2;ARF6 guanine nucleotide exchange factor IQArfGEF;IQ motif and Sec7 domain 2;IQ motif and Sec7 domain 2;IQ motif and Sec7 domain 2;IQ motif and SEC7 domain-containing protein 2	A0A9L6KDT1;A4GZ26;D3Z5I6;D3Z6V7;E9QAD8;Q5DU25	RefProt_Mus_musculus_20240214	20	tr;tr;tr;tr;tr;sp	10090	167193.76;161772.48;128022.69;105201.36;162833.77;161786.68	20	19	17	13	20	19	20	20	7.28676e-06	0.00202413	-0.43726	TRUE
12.6031	12.4109	12.3062	12.308	13.4393	13.4372	13.4517	13.3767	O35657	Neu1	Mus musculus	Sialidase-1	O35657	RefProt_Mus_musculus_20240214	16	sp	10090	44591.3	15	14	14	13	15	16	16	13	7.62898e-06	0.00202413	-1.01913	TRUE
15.3915	15.2921	15.2898	15.3797	15.8031	15.8698	15.7774	15.8087	Q921T2	Tor1aip1	Mus musculus	Torsin-1A-interacting protein 1	Q921T2	RefProt_Mus_musculus_20240214	38	sp	10090	66781.2	36	33	37	36	36	35	35	36	7.82136e-06	0.00202413	-0.476476	TRUE
12.7605	12.5721	12.6357	12.6618	12.0829	12.0798	12.0456	12.1074	Q02248	Ctnnb1	Mus musculus	Catenin beta-1	Q02248	RefProt_Mus_musculus_20240214	32	sp	10090	85470.5	29	31	31	27	27	26	27	26	8.07523e-06	0.00202413	0.578588	TRUE
10.4868	10.2647	10.0349	10.4233	11.81	11.8364	11.8047	11.6824	Q0GUM3	Gm12250	Mus musculus	Interferon-gamma-inducible GTPase 10	Q0GUM3	RefProt_Mus_musculus_20240214	20	sp	10090	47263.9	18	14	15	17	20	20	20	20	8.55483e-06	0.00202413	-1.48093	TRUE
12.5682	12.3581	12.1615	12.7435	14.5348	14.6273	14.5681	14.284	Q64282	Ifit1	Mus musculus	Interferon-induced protein with tetratricopeptide repeats 1	Q64282	RefProt_Mus_musculus_20240214	29	sp	10090	53737.4	27	24	25	24	28	29	29	29	8.66307e-06	0.00202413	-2.04572	TRUE
14.6331	14.5142	14.4382	14.8941	16.2348	16.1923	16.246	16.0258	P0DOV2	Ifi204	Mus musculus	Interferon-activable protein 204	P0DOV2	RefProt_Mus_musculus_20240214	65	sp	10090	69438.1	63	60	54	54	64	64	65	62	8.73294e-06	0.00202413	-1.55483	TRUE
13.4868	13.4683	13.3438	13.5439	12.8974	12.8361	12.8453	12.8461	Q9Z1B3	Plcb1	Mus musculus	1-phosphatidylinositol 4,5-bisphosphate phosphodiesterase beta-1	Q9Z1B3	RefProt_Mus_musculus_20240214	48	sp	10090	138396	46	43	46	39	43	42	44	41	9.73358e-06	0.00218769	0.604478	TRUE
9.37677	9.43041	9.47622	9.48193	10.5765	10.5459	10.2938	10.6964	A0A087WQZ9;Q9JHF9	Ly96	Mus musculus	Lymphocyte antigen 96	A0A087WQZ9;Q9JHF9	RefProt_Mus_musculus_20240214	3	tr;sp	10090	16249.7;18394.16	3	3	3	3	3	3	3	3	1.72486e-05	0.00369423	-1.08682	TRUE
11.0241	11.0475	10.8983	11.5083	8.75502	9.00776	8.66708	9.19369	B1B507	Sell	Mus musculus	L-selectin	B1B507	RefProt_Mus_musculus_20240214	7	tr	10090	43584.6	7	7	7	6	4	4	5	5	1.74327e-05	0.00369423	2.21368	TRUE
14.0095	14.0287	14.1395	14.2826	14.9046	14.9701	15.0335	14.9184	P51569;Q8BGZ6	Gla	Mus musculus	Alpha-galactosidase A;Alpha-galactosidase	P51569;Q8BGZ6	RefProt_Mus_musculus_20240214	24	sp;tr	10090	47642.65;47844.92	23	24	23	20	24	24	24	24	1.88598e-05	0.00388564	-0.841574	TRUE
17.5355	17.6332	17.5913	17.6511	17.1911	17.2561	17.2223	17.1614	P19096	Fasn	Mus musculus	Fatty acid synthase	P19096	RefProt_Mus_musculus_20240214	170	sp	10090	272428	169	168	166	158	164	162	166	160	1.97787e-05	0.00396482	0.395082	TRUE
13.2363	13.2983	13.2537	13.5336	14.2288	14.1834	14.225	14.1352	Q91XB0	Trex1	Mus musculus	Three-prime repair exonuclease 1	Q91XB0	RefProt_Mus_musculus_20240214	16	sp	10090	33675.5	16	16	15	16	16	16	16	16	2.10422e-05	0.00403369	-0.862602	TRUE
14.571	14.3736	14.4313	14.6343	15.4081	15.3149	15.3733	15.2447	P97449	Anpep	Mus musculus	Aminopeptidase N	P97449	RefProt_Mus_musculus_20240214	64	sp	10090	109651	63	63	64	52	64	63	62	63	2.16991e-05	0.00403369	-0.832704	TRUE
14.9259	15.0654	14.8424	15.3453	16.4519	16.332	16.4426	16.3647	Q07797	Lgals3bp	Mus musculus	Galectin-3-binding protein	Q07797	RefProt_Mus_musculus_20240214	41	sp	10090	64491.1	39	39	41	39	41	41	41	41	2.17537e-05	0.00403369	-1.35304	TRUE
11.3165	11.201	11.1854	11.5939	12.4475	12.7091	12.63	12.5935	Q8BRK9	Man2a2	Mus musculus	Alpha-mannosidase 2x	Q8BRK9	RefProt_Mus_musculus_20240214	23	sp	10090	130649	18	14	14	15	23	23	22	22	2.43342e-05	0.00435731	-1.2708	TRUE
12.6364	12.5933	12.5758	12.5693	12.2994	12.2273	12.2584	12.3299	A0A0R4J050;Q99JW2	Acy1	Mus musculus	N-acyl-aliphatic-L-amino acid amidohydrolase;Aminoacylase-1	A0A0R4J050;Q99JW2	RefProt_Mus_musculus_20240214	19	tr;sp	10090	45794.99;45780.97	19	19	18	18	19	17	17	19	2.4674e-05	0.00435731	0.314972	TRUE
14.1916	13.9514	14.1009	14.0972	14.9439	14.779	14.7564	14.8644	A0A7N9VR94	Ahnak2	Mus musculus	AHNAK nucleoprotein 2	A0A7N9VR94	RefProt_Mus_musculus_20240214	47	tr	10090	368474	45	44	46	40	46	47	47	45	2.67592e-05	0.00461564	-0.750644	TRUE
12.7561	12.845	12.7592	13.0671	11.6264	11.7068	11.3816	11.7526	Q925U4	Edem1	Mus musculus	ER degradation-enhancing alpha-mannosidase-like protein 1	Q925U4	RefProt_Mus_musculus_20240214	22	sp	10090	73700.9	20	21	21	21	16	20	16	18	2.96062e-05	0.00499065	1.24002	TRUE
14.1655	14.0063	13.9862	14.2302	14.8209	14.9218	14.9278	14.7872	Q8C405	Sp100	Mus musculus	Nuclear antigen Sp100	Q8C405	RefProt_Mus_musculus_20240214	35	tr	10090	68123.4	33	35	32	31	34	34	35	34	3.30743e-05	0.00538809	-0.767364	TRUE
16.2906	16.1121	16.1054	16.1366	15.6227	15.5162	15.4777	15.5963	Q80X90	Flnb	Mus musculus	Filamin-B	Q80X90	RefProt_Mus_musculus_20240214	155	sp	10090	277825	154	152	152	130	146	146	148	142	3.34168e-05	0.00538809	0.607972	TRUE
14.9681	15.0706	15.1105	15.0542	14.7042	14.6188	14.6824	14.6615	Q8VC28	Akr1c13	Mus musculus	Aldo-keto reductase family 1 member C13	Q8VC28	RefProt_Mus_musculus_20240214	35	sp	10090	37057.8	34	35	35	34	34	35	34	33	3.4563e-05	0.00545434	0.384119	TRUE
11.9992	11.9808	12.0245	12.0698	11.7715	11.8089	11.8001	11.7848	Q9QZN4;Z4YN00	Fbxo6	Mus musculus	F-box only protein 6;F-box protein 6 (Fragment)	Q9QZN4;Z4YN00	RefProt_Mus_musculus_20240214	12	sp;tr	10090	34492.5;30824.35	12	12	12	12	12	12	12	11	3.68565e-05	0.00566725	0.227234	TRUE
13.6612	13.5562	13.512	13.8956	14.8642	14.9919	14.9471	14.6611	Q8CBA2	Slfn5	Mus musculus	Schlafen family member 5	Q8CBA2	RefProt_Mus_musculus_20240214	58	sp	10090	100819	47	50	49	45	54	58	57	55	3.86909e-05	0.00566725	-1.20983	TRUE
14.7126	14.4688	14.3314	14.8671	16.5943	17.2855	16.5651	16.7484	A0A0R4J027	Acod1	Mus musculus	Aconitate decarboxylase 1	A0A0R4J027	RefProt_Mus_musculus_20240214	31	tr	10090	53746.4	24	24	24	25	31	31	31	31	3.94073e-05	0.00566725	-2.20336	TRUE
16.6146	16.4181	16.2883	16.7403	17.8027	17.646	17.759	17.6021	G3X8X6;Q62230	Siglec1	Mus musculus	Sialic acid binding Ig-like lectin 1, sialoadhesin;Sialoadhesin	G3X8X6;Q62230	RefProt_Mus_musculus_20240214	110	tr;sp	10090	183575.58;182978.88	110	106	107	97	110	108	110	109	3.95093e-05	0.00566725	-1.18713	TRUE
11.6285	11.5383	11.6718	11.5246	10.9635	11.0457	11.0133	11.1406	A0A0R4IZW5;P09803	Cdh1	Mus musculus	Cadherin-1	A0A0R4IZW5;P09803	RefProt_Mus_musculus_20240214	15	tr;sp	10090	98283.97;98255.87	15	15	15	12	14	15	15	13	3.97326e-05	0.00566725	0.549985	TRUE
11.1991	11.0713	11.0982	11.2353	10.6792	10.735	10.7061	10.6412	A0A5F8MPH6;Q6P9R4	Arhgef18	Mus musculus	Rho/rac guanine nucleotide exchange factor (GEF) 18;Rho guanine nucleotide exchange factor 18	A0A5F8MPH6;Q6P9R4	RefProt_Mus_musculus_20240214	19	tr;sp	10090	155923.48;155981.52	18	18	19	17	17	15	18	14	4.51405e-05	0.00631712	0.460625	TRUE
14.4792	14.4189	14.376	14.6046	15.255	15.1728	15.2188	15.0446	E9PX59	Samd9l	Mus musculus	Sterile alpha motif domain containing 9-like	E9PX59	RefProt_Mus_musculus_20240214	77	tr	10090	182254	75	71	74	69	77	77	76	76	4.65443e-05	0.00639295	-0.70314	TRUE
12.4264	12.1355	11.952	11.926	13.7022	13.611	13.9098	13.4449	A2APF7;Q9QY24	Zbp1	Mus musculus	Z-DNA binding protein 1;Z-DNA-binding protein 1	A2APF7;Q9QY24	RefProt_Mus_musculus_20240214	17	tr;sp	10090	44271.33;44331.43	16	14	15	13	17	17	17	17	4.79134e-05	0.00642396	-1.55696	TRUE
12.7642	12.8067	12.754	12.7157	12.2846	12.0475	12.0989	12.2238	Q5SVT2;Q99PP9	Trim16	Mus musculus	Tripartite motif-containing 16;Tripartite motif-containing protein 16	Q5SVT2;Q99PP9	RefProt_Mus_musculus_20240214	27	tr;sp	10090	62900.98;62943.06	26	26	25	24	27	25	27	27	4.85023e-05	0.00642396	0.596463	TRUE
13.4045	13.3978	13.4064	13.5297	13.0174	12.8238	12.8955	12.9164	Q9QYC0	Add1	Mus musculus	Alpha-adducin	Q9QYC0	RefProt_Mus_musculus_20240214	37	sp	10090	80646.5	37	37	36	35	37	36	37	36	5.13707e-05	0.00659379	0.52132	TRUE
14.0957	13.7926	13.9291	14.0229	14.6341	14.6903	14.6554	14.6135	A2AKI5;P43406	Itgav	Mus musculus	Integrin alpha V;Integrin alpha-V	A2AKI5;P43406	RefProt_Mus_musculus_20240214	51	tr;sp	10090	111511.72;115359.99	47	46	49	41	50	51	51	50	5.15626e-05	0.00659379	-0.688251	TRUE
14.4606	14.4468	14.584	14.674	15.1191	15.1171	15.1548	15.2385	P14901	Hmox1	Mus musculus	Heme oxygenase 1	P14901	RefProt_Mus_musculus_20240214	31	sp	10090	32928.7	30	29	29	30	31	31	31	29	5.43884e-05	0.00683727	-0.616048	TRUE
11.4618	11.4134	11.3434	11.322	11.023	10.9469	10.9028	10.9994	A0A5F8MPB7	Agap2	Mus musculus	ArfGAP with GTPase domain, ankyrin repeat and PH domain 2	A0A5F8MPB7	RefProt_Mus_musculus_20240214	16	tr	10090	92892.1	15	14	14	15	14	14	14	14	5.98297e-05	0.00739595	0.417113	TRUE
6.66511	6.59922	7.71586	7.87251	10.6155	10.4567	10.519	10.6433	Q8C7V8	Ccdc134	Mus musculus	Coiled-coil domain-containing protein 134	Q8C7V8	RefProt_Mus_musculus_20240214	7	sp	10090	26494.5	0	0	0	0	7	7	7	7	6.34962e-05	0.00758687	-3.34547	TRUE
16.5841	16.4804	16.3777	16.6975	17.4306	17.3071	17.3339	17.2234	Q80SU7	Gvin1	Mus musculus	Interferon-induced very large GTPase 1	Q80SU7	RefProt_Mus_musculus_20240214	178	sp	10090	280815	172	169	164	162	175	170	175	169	6.6521e-05	0.00758687	-0.788834	TRUE
17.5525	17.5137	17.6047	17.7182	18.2618	18.2195	18.3075	18.0931	P12265	Gusb	Mus musculus	Beta-glucuronidase	P12265	RefProt_Mus_musculus_20240214	64	sp	10090	74195.3	60	60	62	59	62	61	63	61	6.7479e-05	0.00758687	-0.623203	TRUE
11.4618	11.4249	11.4029	11.6447	12.1413	12.1321	12.0319	12.0449	Q9CRY7	Gdpd1	Mus musculus	Lysophospholipase D GDPD1	Q9CRY7	RefProt_Mus_musculus_20240214	13	sp	10090	35866.9	13	12	13	12	13	13	13	13	6.75036e-05	0.00758687	-0.60397	TRUE
11.915	11.8342	11.7418	11.836	12.4227	12.4789	12.2675	12.3796	Q9DCM2	Gstk1	Mus musculus	Glutathione S-transferase kappa 1	Q9DCM2	RefProt_Mus_musculus_20240214	14	sp	10090	25704	14	14	14	12	14	14	14	14	6.76364e-05	0.00758687	-0.555405	TRUE
16.3703	16.2737	16.2037	16.3748	17.2583	17.1853	17.2504	16.9293	A0A087WSP5;Q8C3V4	Stat1	Mus musculus	Signal transducer and activator of transcription	A0A087WSP5;Q8C3V4	RefProt_Mus_musculus_20240214	77	tr	10090	88032.49;87314.62	73	71	74	69	75	75	75	77	6.85248e-05	0.00758687	-0.850205	TRUE
15.0103	14.9502	14.9732	15.0437	15.4188	15.4627	15.5731	15.6395	Q9ET22	Dpp7	Mus musculus	Dipeptidyl peptidase 2	Q9ET22	RefProt_Mus_musculus_20240214	21	sp	10090	56253.5	20	19	19	17	21	19	20	21	6.85345e-05	0.00758687	-0.529158	TRUE
13.5753	13.4734	13.514	13.4411	13.2064	13.2318	13.1852	13.2034	A0A1B0GRJ9;Q5PR72	Pde2a	Mus musculus	Phosphodiesterase	A0A1B0GRJ9;Q5PR72	RefProt_Mus_musculus_20240214	39	tr	10090	106355.55;105246.34	39	38	38	36	37	36	36	37	7.07716e-05	0.00761257	0.294251	TRUE
12.7114	12.7418	12.5859	12.4691	11.7598	11.6428	11.5321	11.869	F7DEU6;P50096	Impdh1	Mus musculus	Inosine-5'-monophosphate dehydrogenase;Inosine-5'-monophosphate dehydrogenase 1	F7DEU6;P50096	RefProt_Mus_musculus_20240214	21	tr;sp	10090	57688.22;55278.53	21	20	20	20	19	21	20	19	7.09512e-05	0.00761257	0.926121	TRUE
13.6144	13.7163	13.7983	13.8039	13.2453	13.1555	13.0389	13.1183	Q8K2H4	Acap1	Mus musculus	Arf-GAP with coiled-coil, ANK repeat and PH domain-containing protein 1	Q8K2H4	RefProt_Mus_musculus_20240214	43	sp	10090	81704.1	43	43	42	38	39	40	40	40	7.18457e-05	0.00761257	0.593736	TRUE
11.5682	11.433	11.3145	11.5373	12.2732	12.2324	12.1268	12.0666	E9PWL0	Trim30d	Mus musculus	Tripartite motif-containing 30D	E9PWL0	RefProt_Mus_musculus_20240214	17	tr	10090	57527.5	13	14	12	12	17	16	17	16	7.50904e-05	0.00774553	-0.711506	TRUE
12.2454	12.2894	12.232	12.631	11.3832	11.4389	11.4461	11.4696	P04202	Tgfb1	Mus musculus	Transforming growth factor beta-1 proprotein	P04202	RefProt_Mus_musculus_20240214	17	sp	10090	44310	17	17	17	14	15	16	16	13	7.79217e-05	0.00774553	0.915022	TRUE
11.2315	11.0747	11.2146	11.1735	11.6617	11.5789	11.7284	11.5929	F2Z461	Herc6	Mus musculus	E3 ISG15--protein ligase Herc6	F2Z461	RefProt_Mus_musculus_20240214	15	sp	10090	112928	13	13	14	11	13	13	14	14	7.79536e-05	0.00774553	-0.46691	TRUE
13.0854	12.9158	12.9685	12.8232	13.7502	13.8616	13.9253	13.6077	Q792F9	Itga4	Mus musculus	Alpha-4 integrin	Q792F9	RefProt_Mus_musculus_20240214	34	tr	10090	115086	33	33	32	30	34	34	34	33	7.93509e-05	0.00774553	-0.838002	TRUE
13.7982	13.7454	13.7408	14.0887	14.7215	14.7197	14.7097	14.5842	Q99J87	Dhx58	Mus musculus	ATP-dependent RNA helicase DHX58	Q99J87	RefProt_Mus_musculus_20240214	53	sp	10090	76708.5	53	51	50	48	53	51	53	53	8.15745e-05	0.00774553	-0.840494	TRUE
15.5844	15.7462	15.7219	16.0171	14.8971	14.9301	14.832	14.7794	Q91YW3	Dnajc3	Mus musculus	DnaJ homolog subfamily C member 3	Q91YW3	RefProt_Mus_musculus_20240214	40	sp	10090	57464	40	40	40	37	40	40	38	38	8.231e-05	0.00774553	0.907748	TRUE
14.5316	14.5127	14.4665	14.5079	14.265	14.2564	14.1803	14.2902	Q9QZK7	Dok3	Mus musculus	Docking protein 3	Q9QZK7	RefProt_Mus_musculus_20240214	30	sp	10090	48027.3	29	30	29	28	29	28	28	28	8.30335e-05	0.00774553	0.256696	TRUE
16.5407	16.3889	16.4428	16.3668	16.0888	16.0344	16.0212	16.0186	A0A1C7CYV0;Q99K51	Pls3	Mus musculus	Plastin-3 (Fragment);Plastin-3	A0A1C7CYV0;Q99K51	RefProt_Mus_musculus_20240214	53	tr;sp	10090	70642.82;70741.95	52	50	52	47	49	52	50	49	8.3762e-05	0.00774553	0.394063	TRUE
14.1682	14.1829	14.0802	14.1082	13.6724	13.7144	13.5987	13.7919	P97492	Rgs14	Mus musculus	Regulator of G-protein signaling 14	P97492	RefProt_Mus_musculus_20240214	39	sp	10090	59846.9	38	38	38	36	36	37	36	36	8.50895e-05	0.00774553	0.440539	TRUE
15.0276	14.9351	14.9835	14.9262	15.2184	15.1819	15.229	15.2001	Q2TBE6	Pi4k2a	Mus musculus	Phosphatidylinositol 4-kinase type 2-alpha	Q2TBE6	RefProt_Mus_musculus_20240214	47	sp	10090	54257.7	45	46	46	42	46	46	47	45	8.63296e-05	0.00774553	-0.239253	TRUE
12.0778	12.1078	12.0836	12.0408	11.7901	11.7133	11.6389	11.7773	Q8BNU0	Armc6	Mus musculus	Armadillo repeat-containing protein 6	Q8BNU0	RefProt_Mus_musculus_20240214	10	sp	10090	50683.2	10	10	10	10	10	10	10	10	8.68803e-05	0.00774553	0.347598	TRUE
11.55	11.4183	11.3653	11.6033	12.1113	12.2365	12.0626	12.263	P97287	Mcl1	Mus musculus	Induced myeloid leukemia cell differentiation protein Mcl-1 homolog	P97287	RefProt_Mus_musculus_20240214	11	sp	10090	35217	9	10	10	11	11	11	11	11	8.78982e-05	0.00774553	-0.684105	TRUE
10.8027	10.7137	10.6602	10.633	10.1418	10.2996	10.1482	10.2392	A0A0R4J0K4;Q9CRG1	Tm7sf3	Mus musculus	Transmembrane 7 superfamily member 3	A0A0R4J0K4;Q9CRG1	RefProt_Mus_musculus_20240214	10	tr;sp	10090	63229.3;63251.26	10	10	10	9	9	7	10	9	8.79485e-05	0.00774553	0.495199	TRUE
11.8324	11.693	11.8029	11.8756	12.3425	12.4373	12.3005	12.5329	O54918	Bcl2l11	Mus musculus	Bcl-2-like protein 11	O54918	RefProt_Mus_musculus_20240214	8	sp	10090	22066.6	8	8	8	8	8	8	8	8	8.80709e-05	0.00774553	-0.602309	TRUE
11.826	11.3033	11.5075	11.3412	12.7797	12.9765	13.0511	12.6675	P54818	Galc	Mus musculus	Galactocerebrosidase	P54818	RefProt_Mus_musculus_20240214	20	sp	10090	77256.5	19	16	17	12	19	19	19	18	8.8765e-05	0.00774553	-1.37419	TRUE
16.3238	16.1634	16.1917	15.9855	16.8437	16.8773	16.8178	16.7842	P11352	Gpx1	Mus musculus	Glutathione peroxidase 1	P11352	RefProt_Mus_musculus_20240214	21	sp	10090	22329.3	21	20	21	21	20	20	21	20	9.36971e-05	0.00807029	-0.664646	TRUE
10.1664	10.099	10.0366	10.3774	10.9346	11.2101	11.0003	11.0119	P23336;Q8C2H7;Q91W00;Q9DBU1	Ggta1	Mus musculus	N-acetyllactosaminide alpha-1,3-galactosyltransferase;N-acetyllactosaminide alpha-1,3-galactosyltransferase;N-acetyllactosaminide alpha-1,3-galactosyltransferase;N-acetyllactosaminide alpha-1,3-galactosyltransferase	P23336;Q8C2H7;Q91W00;Q9DBU1	RefProt_Mus_musculus_20240214	10	sp;tr;tr;tr	10090	46475.12;45076.57;43686.01;47865.68	8	8	9	9	9	10	9	9	9.5777e-05	0.00807029	-0.869365	TRUE
11.8741	11.8326	11.8365	12.1388	12.7978	12.8447	12.9929	12.6704	P58682	Tlr8	Mus musculus	Toll-like receptor 8	P58682	RefProt_Mus_musculus_20240214	27	sp	10090	119358	25	24	26	21	27	27	27	27	9.63029e-05	0.00807029	-0.905927	TRUE
13.9341	13.9422	13.9558	13.9182	13.745	13.7272	13.6603	13.6384	P97484	Lilrb3	Mus musculus	Leukocyte immunoglobulin-like receptor subfamily B member 3	P97484	RefProt_Mus_musculus_20240214	31	sp	10090	93053.7	31	31	31	27	28	28	31	25	9.79155e-05	0.00807029	0.244861	TRUE
15.1244	15.0458	15.1357	15.1414	14.8201	14.7369	14.6681	14.666	P68404	Prkcb	Mus musculus	Protein kinase C beta type	P68404	RefProt_Mus_musculus_20240214	54	sp	10090	76750.8	53	51	52	49	52	49	52	50	9.79272e-05	0.00807029	0.389065	TRUE
11.8771	11.6841	11.8627	11.4848	12.8092	12.8547	13.0663	12.6667	P49935	Ctsh	Mus musculus	Pro-cathepsin H	P49935	RefProt_Mus_musculus_20240214	11	sp	10090	37170.3	9	11	10	9	11	11	11	10	0.000100561	0.00819625	-1.12203	TRUE
14.4484	14.3991	14.4577	14.3706	14.7829	14.6674	14.7081	14.779	P61226	Rap2b	Mus musculus	Ras-related protein Rap-2b	P61226	RefProt_Mus_musculus_20240214	21	sp	10090	20504.3	20	21	21	20	21	21	20	20	0.000102893	0.00829518	-0.3154	TRUE
13.6757	13.489	13.3978	13.6185	12.987	12.9706	12.9681	12.8969	E9PVU0	Myo6	Mus musculus	Unconventional myosin-VI	E9PVU0	RefProt_Mus_musculus_20240214	47	tr	10090	146307	47	47	45	42	42	42	43	42	0.000108691	0.00857905	0.589604	TRUE
10.1624	10.0727	10.1173	10.403	10.9216	10.8744	10.8307	10.8552	Q8BLI4	Dse	Mus musculus	Dermatan-sulfate epimerase	Q8BLI4	RefProt_Mus_musculus_20240214	9	sp	10090	109755	8	8	9	8	9	9	9	9	0.000108727	0.00857905	-0.681622	TRUE
10.1483	10.108	9.91089	10.4003	11.088	11.0472	11.02	11.0373	Q9D6N1	Ca13	Mus musculus	Carbonic anhydrase 13	Q9D6N1	RefProt_Mus_musculus_20240214	12	sp	10090	29522.2	12	10	11	9	12	12	12	11	0.000110576	0.00863311	-0.906276	TRUE
10.3223	10.4951	10.2647	10.1979	9.73781	9.50522	9.56328	9.52342	Q6ZPF3	Tiam2	Mus musculus	Rho guanine nucleotide exchange factor TIAM2	Q6ZPF3	RefProt_Mus_musculus_20240214	11	sp	10090	192567	9	8	9	10	9	9	8	8	0.000112671	0.00870499	0.737581	TRUE
14.5735	14.4774	14.4971	14.5694	14.2205	14.0294	14.1245	14.1069	P26231	Ctnna1	Mus musculus	Catenin alpha-1	P26231	RefProt_Mus_musculus_20240214	60	sp	10090	100106	59	57	58	55	57	51	57	55	0.000117876	0.00896372	0.409011	TRUE
15.7864	15.7773	15.9029	16.0099	16.5838	16.5828	16.7924	16.49	O09159	Man2b1	Mus musculus	Lysosomal alpha-mannosidase	O09159	RefProt_Mus_musculus_20240214	73	sp	10090	114648	65	66	67	64	67	69	72	66	0.000118437	0.00896372	-0.743138	TRUE
16.2181	16.1749	16.1626	16.2299	16.046	16.008	15.9947	16.0325	Q8VDJ3	Hdlbp	Mus musculus	Vigilin	Q8VDJ3	RefProt_Mus_musculus_20240214	87	sp	10090	141743	86	85	85	80	81	79	84	81	0.000120545	0.00898329	0.17604	TRUE
13.3283	13.1162	12.9901	13.3207	12.3593	12.416	12.1564	12.3341	Q9WVB0	Rbpms	Mus musculus	RNA-binding protein with multiple splicing	Q9WVB0	RefProt_Mus_musculus_20240214	9	sp	10090	21816	9	9	9	7	8	9	9	9	0.000123352	0.00898329	0.872359	TRUE
11.6358	11.1589	10.7204	11.4663	13.3291	13.0327	13.3747	13.0165	P0DOV1	Mnda	Mus musculus	Interferon-activable protein 205-B	P0DOV1	RefProt_Mus_musculus_20240214	17	sp	10090	46977.1	16	13	14	13	15	16	16	16	0.000123879	0.00898329	-1.94289	TRUE
13.7974	13.542	13.4254	13.8917	14.9778	14.7855	14.7499	14.6429	Q08857	Cd36	Mus musculus	Platelet glycoprotein 4	Q08857	RefProt_Mus_musculus_20240214	16	sp	10090	52698	16	15	15	14	16	16	16	16	0.000126229	0.00898329	-1.12493	TRUE
13.2644	13.2534	13.1769	13.9426	15.0237	15.1208	15.1369	14.8882	Q64339	Isg15	Mus musculus	Ubiquitin-like protein ISG15	Q64339	RefProt_Mus_musculus_20240214	17	sp	10090	17897.6	16	16	13	14	17	17	17	16	0.000127477	0.00898329	-1.63308	TRUE
12.7754	12.6526	12.6584	12.7396	12.4104	12.267	12.346	12.3113	E9Q8L9	Rab11fip1	Mus musculus	RAB11 family interacting protein 1 (class I)	E9Q8L9	RefProt_Mus_musculus_20240214	34	tr	10090	125025	33	34	33	28	31	33	34	32	0.000127497	0.00898329	0.372848	TRUE
15.3638	15.1008	15.2418	15.1419	16.1173	16.267	16.2957	15.9026	P20060	Hexb	Mus musculus	Beta-hexosaminidase subunit beta	P20060	RefProt_Mus_musculus_20240214	31	sp	10090	61115.7	31	29	29	29	30	29	31	30	0.00012785	0.00898329	-0.933575	TRUE
13.0642	13.1592	13.0085	13.2064	12.4269	12.6604	12.5416	12.5359	O89103	Cd93	Mus musculus	Complement component C1q receptor	O89103	RefProt_Mus_musculus_20240214	12	sp	10090	69354.5	12	12	12	10	12	12	12	12	0.00012875	0.00898329	0.568352	TRUE
10.5366	10.7693	10.545	10.7237	10.1296	10.0563	9.99602	9.96989	P58069	Rasa2	Mus musculus	Ras GTPase-activating protein 2	P58069	RefProt_Mus_musculus_20240214	12	sp	10090	96401.1	11	11	12	12	12	11	11	11	0.000129596	0.00898329	0.605682	TRUE
14.231	14.3085	14.4477	14.3914	14.9811	15.0464	14.9529	14.8053	Q9WU81	Slc37a2	Mus musculus	Glucose-6-phosphate exchanger SLC37A2	Q9WU81	RefProt_Mus_musculus_20240214	6	sp	10090	55073.1	6	6	6	6	6	6	6	6	0.00013232	0.00908717	-0.601772	TRUE
15.0437	14.936	14.8781	14.9641	15.4663	15.5317	15.6043	15.3606	Q571E4	Galns	Mus musculus	N-acetylgalactosamine-6-sulfatase	Q571E4	RefProt_Mus_musculus_20240214	32	sp	10090	57673.5	32	32	31	31	32	32	32	32	0.000134582	0.00912379	-0.53526	TRUE
12.3859	12.3494	12.2619	12.3762	13.1881	13.431	13.4721	13.0263	Q9DCE9	Igtp	Mus musculus	Immunity-related GTPase family M protein 3	Q9DCE9	RefProt_Mus_musculus_20240214	16	sp	10090	48493.6	15	15	16	14	15	16	16	16	0.000135733	0.00912379	-0.936014	TRUE
16.8818	16.829	16.8018	16.9831	17.348	17.2269	17.3318	17.2691	Q60710	Samhd1	Mus musculus	Deoxynucleoside triphosphate triphosphohydrolase SAMHD1	Q60710	RefProt_Mus_musculus_20240214	72	sp	10090	75893.1	69	69	70	66	71	71	72	70	0.000136543	0.00912379	-0.420025	TRUE
15.6754	15.7014	15.6596	15.7214	16.1168	16.0123	15.9918	15.9475	P01901	H2-K1	Mus musculus	H-2 class I histocompatibility antigen, K-B alpha chain	P01901	RefProt_Mus_musculus_20240214	28	sp	10090	41301.8	27	28	28	28	28	27	28	28	0.000142245	0.00941991	-0.327648	TRUE
12.8202	12.8117	12.8436	12.9981	12.3015	12.4222	12.1746	12.2988	P31324	Prkar2b	Mus musculus	cAMP-dependent protein kinase type II-beta regulatory subunit	P31324	RefProt_Mus_musculus_20240214	21	sp	10090	46167.1	20	20	21	21	21	21	21	20	0.000143698	0.00943194	0.569129	TRUE
9.51556	9.45454	9.74631	9.65303	10.7605	10.532	10.8124	10.3743	Q3T9E4;Q62293	Tgtp2;Tgtp1	Mus musculus	T-cell-specific guanine nucleotide triphosphate-binding protein 2;T-cell-specific guanine nucleotide triphosphate-binding protein 1	Q3T9E4;Q62293	RefProt_Mus_musculus_20240214	5	sp	10090	47120.73;47120.73	5	5	5	5	5	5	5	5	0.000149317	0.00970741	-1.02745	TRUE
13.0958	12.8032	12.8837	13.1212	14.3705	13.9096	13.9728	14.025	Q9QXH4	Itgax	Mus musculus	Integrin alpha-X	Q9QXH4	RefProt_Mus_musculus_20240214	41	sp	10090	129151	38	37	38	34	40	41	40	39	0.000150682	0.00970741	-1.09353	TRUE
11.2428	11.0562	10.9052	10.542	12.2888	12.6296	12.7666	12.3548	G3X8Y8	Tlr2	Mus musculus	Toll-like receptor 2	G3X8Y8	RefProt_Mus_musculus_20240214	18	tr	10090	89467.4	14	13	12	9	18	18	18	18	0.000151821	0.00970741	-1.57342	TRUE
10.8736	10.5781	10.4649	10.4704	9.58851	9.43957	9.40291	9.75696	Q61503	Nt5e	Mus musculus	5'-nucleotidase	Q61503	RefProt_Mus_musculus_20240214	6	sp	10090	63864.4	6	6	6	5	5	4	5	5	0.000157393	0.00994455	1.04976	TRUE
15.2164	15.0029	15.118	15.1372	15.5489	15.7498	15.8	15.725	Q3TCN2	Plbd2	Mus musculus	Putative phospholipase B-like 2	Q3TCN2	RefProt_Mus_musculus_20240214	45	sp	10090	66289.5	44	41	43	39	41	43	43	43	0.000158223	0.00994455	-0.587311	TRUE
17.7808	17.8941	17.7737	18.1189	17.1761	17.259	17.1307	17.1583	A0A0R4J0Z1;P08003	Pdia4	Mus musculus	Protein disulfide-isomerase A4	A0A0R4J0Z1;P08003	RefProt_Mus_musculus_20240214	78	tr;sp	10090	72369.77;71982.42	78	76	76	71	72	74	75	70	0.000160478	0.00994455	0.710873	TRUE
13.408	13.3104	13.2828	NaN	13.5735	13.622	13.6164	13.5605	J3QMM7;K3W4M4;Q9CZ42	Naxd	Mus musculus	ATP-dependent (S)-NAD(P)H-hydrate dehydratase	J3QMM7;K3W4M4;Q9CZ42	RefProt_Mus_musculus_20240214	25	tr;tr;sp	10090	35169.35;38911.81;36717.15	25	25	23	22	25	23	24	24	0.000161202	0.00994455	-0.268174	TRUE
14.6452	14.4202	14.2557	14.8317	15.6193	15.7092	15.6141	15.5518	Q8VI93	Oas3	Mus musculus	2'-5'-oligoadenylate synthase 3	Q8VI93	RefProt_Mus_musculus_20240214	69	sp	10090	126333	66	66	66	61	69	69	69	67	0.00016285	0.00994455	-1.08539	TRUE
12.1825	12.1162	12.0973	12.0637	11.8266	11.6777	11.808	11.7351	Q8CIH9	Ppat	Mus musculus	Amidophosphoribosyltransferase	Q8CIH9	RefProt_Mus_musculus_20240214	18	sp	10090	57403.1	18	17	17	16	18	18	17	18	0.000163575	0.00994455	0.353125	TRUE
11.1558	10.9844	11.0333	11.0777	11.4672	11.6099	11.4432	11.5961	Q9R1W5	Calcrl	Mus musculus	Calcitonin gene-related peptide type 1 receptor	Q9R1W5	RefProt_Mus_musculus_20240214	6	sp	10090	53264.9	6	6	6	5	6	6	6	6	0.000168695	0.0101724	-0.466307	TRUE
12.184	11.9746	11.8853	11.7813	11.1994	11.2193	11.2154	11.2897	Q3TJD7	Pdlim7	Mus musculus	PDZ and LIM domain protein 7	Q3TJD7	RefProt_Mus_musculus_20240214	16	sp	10090	50119	14	16	16	14	15	14	14	12	0.000171009	0.0102288	0.725375	TRUE
10.7282	10.9647	10.3084	10.6036	9.29207	9.32021	9.3888	9.59825	P15946	Klk1b11	Mus musculus	Kallikrein 1-related peptidase b11	P15946	RefProt_Mus_musculus_20240214	5	sp	10090	28727.2	5	5	5	4	3	4	4	3	0.000180761	0.0107256	1.2514	TRUE
13.4314	13.4662	13.3078	13.3404	13.088	13.0642	13.044	13.0878	P50431	Shmt1	Mus musculus	Serine hydroxymethyltransferase, cytosolic	P50431	RefProt_Mus_musculus_20240214	24	sp	10090	52600.9	23	23	23	21	23	23	23	21	0.000184961	0.0108877	0.315432	TRUE
12.8956	12.6773	12.5479	12.3256	14.2285	14.0872	14.4569	13.7634	P26151	Fcgr1	Mus musculus	High affinity immunoglobulin gamma Fc receptor I	P26151	RefProt_Mus_musculus_20240214	14	sp	10090	44887.7	13	13	13	11	14	14	14	14	0.00018941	0.0110057	-1.52242	TRUE
11.724	11.6954	11.6329	11.6203	11.4531	11.446	11.4806	11.4438	Q9DBU3	Riok3	Mus musculus	Serine/threonine-protein kinase RIO3	Q9DBU3	RefProt_Mus_musculus_20240214	17	sp	10090	58704.5	17	17	17	16	17	16	15	15	0.000191231	0.0110057	0.212242	TRUE
12.1734	11.8495	11.8429	12.131	12.7841	12.7338	12.6809	12.8075	P70206	Plxna1	Mus musculus	Plexin-A1	P70206	RefProt_Mus_musculus_20240214	41	sp	10090	211099	36	37	34	26	38	39	39	38	0.000192649	0.0110057	-0.752358	TRUE
17.5147	17.3659	17.3311	17.7124	18.2345	18.2193	18.2466	18.1369	A0A8I4P9C4;E9Q555	Rnf213	Mus musculus	Ring finger protein 213;E3 ubiquitin-protein ligase RNF213	A0A8I4P9C4;E9Q555	RefProt_Mus_musculus_20240214	378	tr;sp	10090	584783.78;584258.17	363	361	359	337	370	370	373	369	0.000194019	0.0110057	-0.728323	TRUE
11.8749	11.724	11.6724	11.3524	12.5095	12.7108	12.6693	12.5737	O35114	Scarb2	Mus musculus	Lysosome membrane protein 2	O35114	RefProt_Mus_musculus_20240214	17	sp	10090	54044	15	13	14	11	15	16	17	15	0.000194385	0.0110057	-0.959915	TRUE
14.1179	14.1185	14.1071	14.0726	13.9749	13.9485	13.89	13.9401	Q60676	Ppp5c	Mus musculus	Serine/threonine-protein phosphatase 5	Q60676	RefProt_Mus_musculus_20240214	30	sp	10090	56876.6	29	29	30	25	30	28	28	27	0.00020762	0.0115986	0.165626	TRUE
13.6285	13.5317	13.4542	13.9633	12.6158	12.5905	12.5388	12.8056	Q6BCL1	Pram1	Mus musculus	PML-RARA-regulated adapter molecule 1	Q6BCL1	RefProt_Mus_musculus_20240214	36	sp	10090	75508.1	36	36	34	33	34	33	33	31	0.000207984	0.0115986	1.00676	TRUE
16.6268	16.6304	16.5651	16.6016	16.843	16.8699	16.8937	16.7729	Q921H8	Acaa1a	Mus musculus	3-ketoacyl-CoA thiolase A, peroxisomal	Q921H8	RefProt_Mus_musculus_20240214	42	sp	10090	43953.3	41	38	39	33	41	38	38	38	0.000214664	0.0116663	-0.238919	TRUE
12.4947	12.4532	12.4454	12.5178	12.163	11.9375	12.0947	11.9762	P61967	Ap1s1	Mus musculus	AP-1 complex subunit sigma-1A	P61967	RefProt_Mus_musculus_20240214	8	sp	10090	18733	8	8	8	8	8	8	8	8	0.000215455	0.0116663	0.434946	TRUE
14.7655	14.6479	14.4441	14.638	15.4578	15.3638	15.4928	15.1898	Q6Q899	Rigi	Mus musculus	Antiviral innate immune response receptor RIG-I	Q6Q899	RefProt_Mus_musculus_20240214	58	sp	10090	105975	56	57	56	49	58	58	58	55	0.000215489	0.0116663	-0.752233	TRUE
12.064	11.8607	11.8474	12.1067	11.4474	11.4258	11.3559	11.4309	P70218	Map4k1	Mus musculus	Mitogen-activated protein kinase kinase kinase kinase 1	P70218	RefProt_Mus_musculus_20240214	19	sp	10090	91534.8	18	18	18	16	18	18	19	18	0.000220646	0.0116855	0.554723	TRUE
12.9859	12.8439	12.7872	12.8113	13.2935	13.3333	13.2358	13.2125	Q9D020	Nt5c3a	Mus musculus	Cytosolic 5'-nucleotidase 3A	Q9D020	RefProt_Mus_musculus_20240214	22	sp	10090	37252.2	21	22	22	19	21	22	22	20	0.000221841	0.0116855	-0.411693	TRUE
14.917	14.7703	14.7683	15.119	15.595	15.5723	15.5762	15.5074	Q2EMV9	Parp14	Mus musculus	Protein mono-ADP-ribosyltransferase PARP14	Q2EMV9	RefProt_Mus_musculus_20240214	102	sp	10090	203802	98	99	95	86	100	101	100	98	0.000222145	0.0116855	-0.669041	TRUE
11.1153	11.2028	10.9791	11.022	10.6457	10.391	10.4518	10.5089	Q8R1H0	Hopx	Mus musculus	Homeodomain-only protein	Q8R1H0	RefProt_Mus_musculus_20240214	6	sp	10090	8282.19	5	6	6	6	6	6	6	6	0.000223794	0.0116893	0.580431	TRUE
13.2789	13.2032	13.2073	13.4846	12.8037	12.6381	12.6581	12.7016	Q5SYD0	Myo1d	Mus musculus	Unconventional myosin-Id	Q5SYD0	RefProt_Mus_musculus_20240214	42	sp	10090	116081	42	39	42	35	37	41	39	39	0.00022737	0.011793	0.593136	TRUE
15.1107	15.1005	15.1223	15.3766	15.7285	15.7015	15.6714	15.7427	O88668	Creg1	Mus musculus	Protein CREG1	O88668	RefProt_Mus_musculus_20240214	17	sp	10090	24451.9	17	17	16	17	17	15	16	17	0.00023295	0.0119986	-0.533464	TRUE
NaN	15.2591	15.3258	15.5893	16.0522	16.1077	NaN	15.9699	O88325	Naglu	Mus musculus	Alpha-N-acetylglucosaminidase	O88325	RefProt_Mus_musculus_20240214	35	tr	10090	82596.5	35	34	35	33	34	35	35	35	0.000237665	0.0121007	-0.694571	TRUE
12.9825	12.7641	12.829	12.8468	13.2079	13.2735	13.2128	13.2275	Q8R242	Ctbs	Mus musculus	Di-N-acetylchitobiase	Q8R242	RefProt_Mus_musculus_20240214	13	sp	10090	41295.1	13	13	13	13	13	13	13	13	0.000239307	0.0121007	-0.374882	TRUE
9.91278	9.72292	9.78506	10.1022	10.504	10.623	10.6308	10.5405	A0A1W2P7J9;Q61133	Gstt2	Mus musculus	glutathione transferase (Fragment);Glutathione S-transferase theta-2	A0A1W2P7J9;Q61133	RefProt_Mus_musculus_20240214	6	tr;sp	10090	20733.05;27634.16	5	6	6	5	6	6	6	5	0.000239827	0.0121007	-0.69382	TRUE
16.4562	16.4976	16.4241	16.4418	16.1696	15.9922	16.1342	15.9898	Q9ET01	Pygl	Mus musculus	Glycogen phosphorylase, liver form	Q9ET01	RefProt_Mus_musculus_20240214	78	sp	10090	97463.1	78	76	77	74	77	73	76	75	0.000245129	0.0122846	0.383458	TRUE
16.7646	NaN	16.8283	NaN	NaN	17.3456	17.3196	17.1188	Q6ZQM8	Ugt1a7	Mus musculus	UDP-glucuronosyltransferase 1A7	Q6ZQM8	RefProt_Mus_musculus_20240214	43	sp	10090	59757.8	42	41	40	39	41	40	40	43	0.00024878	0.0123238	-0.43525	TRUE
14.8683	14.856	14.8947	14.8193	14.6516	14.4896	14.537	14.4911	Q8BUM3	Ptpn7	Mus musculus	Tyrosine-protein phosphatase non-receptor type 7	Q8BUM3	RefProt_Mus_musculus_20240214	24	sp	10090	40351	24	24	24	22	24	23	24	23	0.000249235	0.0123238	0.317253	TRUE
15.0443	14.8479	14.8118	14.8686	15.3431	15.2872	15.2812	15.3521	P11688	Itga5	Mus musculus	Integrin alpha-5	P11688	RefProt_Mus_musculus_20240214	40	sp	10090	115043	40	39	40	37	39	39	39	40	0.000251352	0.0123462	-0.422728	TRUE
11.802	11.7528	11.7549	11.8065	11.9585	11.9334	11.919	11.8982	Q3TNH5	Arb2a	Mus musculus	Cotranscriptional regulator ARB2A	Q3TNH5	RefProt_Mus_musculus_20240214	16	sp	10090	48072.3	16	16	15	12	16	16	15	15	0.000256553	0.0125188	-0.148248	TRUE
14.9874	14.9801	15.0653	15.0581	14.8561	14.8311	14.8043	14.799	P62911	Rpl32	Mus musculus	Large ribosomal subunit protein eL32	P62911	RefProt_Mus_musculus_20240214	18	sp	10090	15859.8	17	18	18	18	18	17	18	17	0.000260212	0.0126143	0.20011	TRUE
13.7367	13.5972	13.4879	13.2961	14.4649	14.6707	14.6414	14.2787	Q60766	Irgm1	Mus musculus	Immunity-related GTPase family M protein 1	Q60766	RefProt_Mus_musculus_20240214	25	sp	10090	46551.8	24	24	23	24	25	25	25	24	0.000273735	0.0131837	-0.984436	TRUE
12.7768	12.7826	12.9454	12.8446	13.1298	13.2525	13.1817	13.235	Q9CXY9	Pigk	Mus musculus	GPI-anchor transamidase	Q9CXY9	RefProt_Mus_musculus_20240214	19	sp	10090	44895.3	18	18	19	19	19	19	19	19	0.000279772	0.0132759	-0.362406	TRUE
12.0294	11.8673	12.0067	12.1199	12.6857	13.0528	12.78	12.6562	Q8VCW8	Acsf2	Mus musculus	Medium-chain acyl-CoA ligase ACSF2, mitochondrial	Q8VCW8	RefProt_Mus_musculus_20240214	22	sp	10090	67950.6	20	21	19	19	21	22	21	21	0.00027985	0.0132759	-0.787869	TRUE
12.0864	11.7538	12.036	11.9146	12.6822	12.8254	12.54	12.8481	P70665	Siae	Mus musculus	Sialate O-acetylesterase	P70665	RefProt_Mus_musculus_20240214	15	sp	10090	60775.4	15	15	15	15	15	15	15	15	0.000281018	0.0132759	-0.776252	TRUE
11.2412	11.0904	11.229	11.1972	11.7828	11.6857	12.0698	11.888	Q9JHF7	Hpgds	Mus musculus	Hematopoietic prostaglandin D synthase	Q9JHF7	RefProt_Mus_musculus_20240214	8	sp	10090	23227	7	8	7	5	7	8	7	7	0.000292591	0.0137351	-0.667153	TRUE
13.5825	13.4589	13.5239	13.6461	13.2798	13.2122	13.2205	13.2225	O08917	Flot1	Mus musculus	Flotillin-1	O08917	RefProt_Mus_musculus_20240214	32	sp	10090	47513.4	30	32	31	31	31	30	30	30	0.000305678	0.0141191	0.319105	TRUE
13.3825	13.233	13.1324	13.407	12.8416	12.7322	12.6915	12.7489	Q5S006	Lrrk2	Mus musculus	Leucine-rich repeat serine/threonine-protein kinase 2	Q5S006	RefProt_Mus_musculus_20240214	36	sp	10090	284732	36	35	36	33	35	35	32	34	0.000307954	0.0141191	0.535178	TRUE
10.0266	9.77234	9.78629	9.85663	9.41244	9.15082	9.16256	9.2195	Q9CWV6	Prkrip1	Mus musculus	PRKR-interacting protein 1	Q9CWV6	RefProt_Mus_musculus_20240214	6	sp	10090	21491.6	6	6	5	4	5	5	5	5	0.000308386	0.0141191	0.624126	TRUE
10.7175	10.5275	10.6637	10.8241	10.1554	10.2344	10.2319	10.1274	Q6ZPR6	Ibtk	Mus musculus	Inhibitor of Bruton tyrosine kinase	Q6ZPR6	RefProt_Mus_musculus_20240214	15	sp	10090	149569	14	14	14	11	12	13	14	13	0.000322121	0.0146575	0.495925	TRUE
13.4369	13.2428	13.2781	13.5097	13.8019	13.892	13.8826	13.8371	Q8CCH2	Nhlrc3	Mus musculus	NHL repeat-containing protein 3	Q8CCH2	RefProt_Mus_musculus_20240214	16	sp	10090	38195.5	16	16	15	16	15	16	16	16	0.000346117	0.0156534	-0.486524	TRUE
13.2166	13.0682	13.0228	13.1907	12.6615	12.7475	12.7951	12.7084	Q99L88	Sntb1	Mus musculus	Beta-1-syntrophin	Q99L88	RefProt_Mus_musculus_20240214	28	sp	10090	58081.2	27	26	27	25	25	26	25	24	0.000354644	0.0159418	0.396459	TRUE
14.591	14.5126	14.5963	14.9781	15.4411	15.4551	15.3999	15.4242	Q99LR1	Abhd12	Mus musculus	Lysophosphatidylserine lipase ABHD12	Q99LR1	RefProt_Mus_musculus_20240214	38	sp	10090	45269.8	36	37	37	36	38	36	35	37	0.00035697	0.0159497	-0.760594	TRUE
11.1888	11.1531	11.059	11.2161	10.9048	10.8655	10.7865	10.8421	Q00558	F8a1	Mus musculus	40-kDa huntingtin-associated protein	Q00558	RefProt_Mus_musculus_20240214	10	sp	10090	40473.6	9	10	10	9	10	10	10	10	0.00036123	0.0160433	0.304544	TRUE
11.3908	11.2851	11.4671	11.9447	12.6374	12.6128	12.5307	12.5609	A0A0G2JDV3;A0A8Q0QEH4	Gbp6	Mus musculus	Guanylate-binding protein 6;Guanylate binding protein 6	A0A0G2JDV3;A0A8Q0QEH4	RefProt_Mus_musculus_20240214	32	sp;tr	10090	70442.7;70451.71	28	26	26	26	31	31	32	31	0.000364113	0.0160752	-1.06351	TRUE
11.2186	11.187	11.1055	11.1796	10.9489	10.9983	10.9291	10.8967	A0A0R4IZW7;E9PWD4;H3BKS8	Trmt1	Mus musculus	tRNA (guanine(26)-N(2))-dimethyltransferase	A0A0R4IZW7;E9PWD4;H3BKS8	RefProt_Mus_musculus_20240214	14	tr	10090	72372.75;71645.89;69432.36	14	13	13	12	13	13	14	13	0.000372847	0.0162778	0.229414	TRUE
14.1566	14.1013	14.0194	14.2262	13.8002	13.678	13.6547	13.7675	Q3ULB1	Tes	Mus musculus	Testin	Q3ULB1	RefProt_Mus_musculus_20240214	58	tr	10090	46586.6	56	57	57	53	58	58	55	56	0.000373659	0.0162778	0.400738	TRUE
13.4075	13.4117	13.389	13.5611	13.0396	13.1081	13.0136	13.1519	A0A0B4J1E6;E9Q415;P08101	Fcgr2b;Fcgr2b;Fcgr2	Mus musculus	Fc receptor, IgG, low affinity IIb;Fc receptor, IgG, low affinity IIb;Low affinity immunoglobulin gamma Fc region receptor II	A0A0B4J1E6;E9Q415;P08101	RefProt_Mus_musculus_20240214	10	tr;tr;sp	10090	37790.87;35049.91;36695.42	10	10	10	10	10	10	9	10	0.000376845	0.0162778	0.364027	TRUE
15.7198	15.8331	15.7732	15.86	15.5477	15.3939	15.4967	15.449	Q9D662	Sec23b	Mus musculus	Protein transport protein Sec23B	Q9D662	RefProt_Mus_musculus_20240214	73	sp	10090	86437.1	71	73	73	69	71	71	71	67	0.000377481	0.0162778	0.324687	TRUE
13.6883	13.5703	13.6272	13.6699	13.4517	13.349	13.336	13.3579	A7ISP9;F8WJ93;Q3UMY5	Eml4	Mus musculus	EMAP-like protein 4;Echinoderm microtubule associated protein like 4;Echinoderm microtubule-associated protein-like 4	A7ISP9;F8WJ93;Q3UMY5	RefProt_Mus_musculus_20240214	43	tr;tr;sp	10090	108710.31;109971.73;110026.81	43	42	43	38	42	43	43	42	0.000382645	0.0164051	0.265302	TRUE
12.4281	12.4463	12.3735	12.4498	12.7546	12.9994	12.7751	12.8291	Q8WUR0		Mus musculus	Protein C19orf12 homolog	Q8WUR0	RefProt_Mus_musculus_20240214	7	sp	10090	15086.9	7	7	6	7	6	6	7	6	0.000385046	0.0164131	-0.415123	TRUE
11.7767	11.6469	11.6586	11.6904	11.4281	11.3683	11.4027	11.4857	Q8BGR9	Ublcp1	Mus musculus	Ubiquitin-like domain-containing CTD phosphatase 1	Q8BGR9	RefProt_Mus_musculus_20240214	9	sp	10090	36836.7	9	9	9	9	8	9	9	9	0.000395087	0.0165712	0.271951	TRUE
12.8969	12.8955	12.8887	12.9331	12.5958	12.5788	12.3562	12.4471	Q9JK38	Gnpnat1	Mus musculus	Glucosamine 6-phosphate N-acetyltransferase	Q9JK38	RefProt_Mus_musculus_20240214	16	sp	10090	20791.2	14	15	16	15	14	13	14	14	0.000395457	0.0165712	0.40908	TRUE
12.9568	12.9237	12.8964	12.6674	12.32	12.1607	12.3532	12.1108	A0A0R4J085;A0A0R4J1F6;Q3UHZ7;Q91YN5	Uap1	Mus musculus	UDP-N-acetylglucosamine pyrophosphorylase 1;UDP-N-acetylglucosamine pyrophosphorylase 1;UDP-N-acetylglucosamine pyrophosphorylase 1;UDP-N-acetylhexosamine pyrophosphorylase	A0A0R4J085;A0A0R4J1F6;Q3UHZ7;Q91YN5	RefProt_Mus_musculus_20240214	19	tr;tr;tr;sp	10090	58495.61;56871.91;58582.69;58608.73	18	19	19	18	18	16	18	17	0.000404301	0.0167843	0.624897	TRUE
14.6072	14.4858	14.3375	14.415	13.9539	14.0543	14.0389	13.9087	Q9ESP1	Sdf2l1	Mus musculus	Stromal cell-derived factor 2-like protein 1	Q9ESP1	RefProt_Mus_musculus_20240214	19	sp	10090	23648.3	18	19	19	19	18	18	19	18	0.000405068	0.0167843	0.472464	TRUE
12.9124	12.9387	12.8879	13.1361	12.5603	12.5033	12.5422	12.5905	Q9DC50	Crot	Mus musculus	Peroxisomal carnitine O-octanoyltransferase	Q9DC50	RefProt_Mus_musculus_20240214	32	sp	10090	70264.4	30	32	32	29	30	28	29	29	0.000410233	0.0168511	0.41969	TRUE
15.432	15.606	15.5039	15.6595	15.2154	15.0905	15.1579	15.1186	P32921	Wars1	Mus musculus	Tryptophan--tRNA ligase, cytoplasmic	P32921	RefProt_Mus_musculus_20240214	47	sp	10090	54357.9	47	46	46	45	46	46	46	46	0.000419572	0.0170392	0.404731	TRUE
12.577	12.5706	12.4654	12.8394	13.322	13.2688	13.2487	13.1271	Q8CAS9	Parp9	Mus musculus	Protein mono-ADP-ribosyltransferase PARP9	Q8CAS9	RefProt_Mus_musculus_20240214	39	sp	10090	96658.7	38	37	38	36	38	39	39	38	0.000420409	0.0170392	-0.628561	TRUE
13.653	13.4642	13.5145	13.4513	13.1886	13.0881	13.0659	13.1799	B1AZ46	Baiap2	Mus musculus	Brain-specific angiogenesis inhibitor 1-associated protein 2	B1AZ46	RefProt_Mus_musculus_20240214	33	tr	10090	57682.1	33	33	32	26	31	29	32	30	0.000425079	0.0171348	0.390109	TRUE
7.55849	7.25827	7.32494	7.65883	8.68838	8.19362	8.3994	8.62178	Q9JL25	Rgs1	Mus musculus	Regulator of G-protein signaling 1	Q9JL25	RefProt_Mus_musculus_20240214	3	sp	10090	24106.7	2	2	3	2	3	3	3	3	0.000432973	0.01727	-1.02566	TRUE
8.75551	8.85395	8.59737	9.31594	7.65761	7.71296	7.65546	7.90007	P27005	S100a8	Mus musculus	Protein S100-A8	P27005	RefProt_Mus_musculus_20240214	4	sp	10090	10294.6	4	4	4	4	4	4	4	4	0.000433088	0.01727	1.14917	TRUE
13.0363	13.0457	13.0371	13.3179	12.6167	12.3821	12.5607	12.4673	Q3UZA1	Rcsd1	Mus musculus	CapZ-interacting protein	Q3UZA1	RefProt_Mus_musculus_20240214	29	sp	10090	44114.2	26	28	28	23	27	26	28	24	0.000440253	0.0174618	0.602581	TRUE
11.9535	11.8453	11.7725	11.9189	11.4149	11.4575	11.5036	11.5903	E9Q3Y4	Lrba	Mus musculus	LPS-responsive beige-like anchor	E9Q3Y4	RefProt_Mus_musculus_20240214	25	tr	10090	316815	24	24	23	22	18	23	23	24	0.000451971	0.0178312	0.380977	TRUE
14.9391	14.8897	14.8796	14.8761	14.7402	14.608	14.6997	14.6622	Q8R0Y6	Aldh1l1	Mus musculus	Cytosolic 10-formyltetrahydrofolate dehydrogenase	Q8R0Y6	RefProt_Mus_musculus_20240214	58	sp	10090	98709.2	58	57	56	52	55	55	57	57	0.000458351	0.0179873	0.21859	TRUE
9.99563	10.0687	9.9173	10.492	9.24566	8.80552	8.84809	9.0711	Q9JI58	Raet1d	Mus musculus	Retinoic acid early-inducible protein 1-delta	Q9JI58	RefProt_Mus_musculus_20240214	4	sp	10090	27884	4	4	4	4	4	4	4	4	0.000474287	0.0185147	1.12581	TRUE
11.2775	10.888	10.8277	11.287	12.0746	11.9098	11.8857	12.0977	Q5NBU8	Xaf1	Mus musculus	XIAP-associated factor 1	Q5NBU8	RefProt_Mus_musculus_20240214	14	sp	10090	31116.8	13	14	13	12	14	14	14	14	0.000480193	0.0185814	-0.921913	TRUE
12.9567	12.8836	12.8699	12.8808	12.6861	12.4854	12.5967	12.5614	Q76N33	Stambpl1	Mus musculus	AMSH-like protease	Q76N33	RefProt_Mus_musculus_20240214	25	sp	10090	49639.8	24	25	25	23	25	23	22	23	0.000482085	0.0185814	0.315347	TRUE
13.2474	13.1069	13.1515	13.2652	12.8452	12.9372	12.9213	12.8596	E9Q2E4	Hectd4	Mus musculus	HECT domain E3 ubiquitin protein ligase 4	E9Q2E4	RefProt_Mus_musculus_20240214	66	tr	10090	484128	61	63	62	53	59	60	56	62	0.000483513	0.0185814	0.301933	TRUE
13.344	13.2782	13.2457	13.2515	13.0332	13.0647	12.9045	12.9865	Q8C708		Mus musculus	Transmembrane protein C16orf54 homolog	Q8C708	RefProt_Mus_musculus_20240214	8	sp	10090	24531.8	8	8	8	8	8	7	8	8	0.000489102	0.0186464	0.282639	TRUE
11.143	11.0423	11.1904	11.4986	12.1006	12.037	12.1756	11.8488	Q9QUK6	Tlr4	Mus musculus	Toll-like receptor 4	Q9QUK6	RefProt_Mus_musculus_20240214	21	sp	10090	95518.9	18	17	20	19	19	21	21	19	0.000490231	0.0186464	-0.82192	TRUE
9.102	8.75589	8.69201	8.86132	8.22659	8.16755	8.23831	8.26782	Q9QY66	Znhit2	Mus musculus	Zinc finger HIT domain-containing protein 2	Q9QY66	RefProt_Mus_musculus_20240214	4	sp	10090	42896.6	4	4	3	4	3	4	4	4	0.00050158	0.0187768	0.627733	TRUE
17.8453	17.9479	17.8417	17.8764	18.0713	18.1977	18.1512	18.1003	P38647	Hspa9	Mus musculus	Stress-70 protein, mitochondrial	P38647	RefProt_Mus_musculus_20240214	72	sp	10090	73461.2	69	70	69	68	70	67	69	68	0.000503953	0.0187768	-0.252309	TRUE
8.87121	8.62879	8.70111	9.03588	9.71572	9.69266	9.48863	9.44367	A0A0U1RP59;Q9JL16	Isg20	Mus musculus	Interferon-stimulated protein;Interferon-stimulated gene 20 kDa protein	A0A0U1RP59;Q9JL16	RefProt_Mus_musculus_20240214	7	tr;sp	10090	16501.18;32502.87	6	4	4	4	6	6	7	6	0.000505362	0.0187768	-0.775919	TRUE
13.1522	13.0839	13.1359	13.3432	12.4155	12.5416	12.7009	12.6828	Q3TYD6	Lmtk2	Mus musculus	Serine/threonine-protein kinase LMTK2	Q3TYD6	RefProt_Mus_musculus_20240214	5	sp	10090	160508	5	5	5	4	5	5	4	5	0.000506249	0.0187768	0.59359	TRUE
10.5261	10.4495	10.4171	10.3739	10.8264	10.6732	10.7847	10.7326	Q3TCT4	Entpd7	Mus musculus	Ectonucleoside triphosphate diphosphohydrolase 7	Q3TCT4	RefProt_Mus_musculus_20240214	9	sp	10090	68974.1	9	9	9	9	9	9	9	9	0.000506317	0.0187768	-0.312587	TRUE
10.2016	9.9934	9.83878	10.0623	8.9997	9.04408	9.04145	9.45699	Q8C4N0;Q9JJK5	Herpud1	Mus musculus	Homocysteine-inducible, endoplasmic reticulum stress-inducible, ubiquitin-like domain member 1;Homocysteine-responsive endoplasmic reticulum-resident ubiquitin-like domain member 1 protein	Q8C4N0;Q9JJK5	RefProt_Mus_musculus_20240214	5	tr;sp	10090	43778.91;43907.04	5	4	5	5	4	3	5	5	0.000511166	0.0188337	0.888472	TRUE
13.6461	13.4143	13.4964	13.5393	13.1127	13.1083	13.2268	13.0824	Q3U3M9;Q9JKF4	Clec4n;Clec6a	Mus musculus	C-type lectin domain family 4, member n;C-type lectin domain family 6 member A	Q3U3M9;Q9JKF4	RefProt_Mus_musculus_20240214	12	tr;sp	10090	21111.68;24323.63	12	12	12	11	12	12	12	12	0.000514018	0.0188337	0.391468	TRUE
13.6202	13.4824	13.573	13.6546	13.9212	14.1545	14.1028	13.9617	Q99NB1	Acss1	Mus musculus	Acetyl-coenzyme A synthetase 2-like, mitochondrial	Q99NB1	RefProt_Mus_musculus_20240214	31	sp	10090	74623.3	30	30	29	26	30	30	30	29	0.000516101	0.0188337	-0.452455	TRUE
12.7865	12.4563	12.5593	12.5738	13.0876	13.0228	13.1161	13.0974	Q9QZC2	Plxnc1	Mus musculus	Plexin-C1	Q9QZC2	RefProt_Mus_musculus_20240214	46	sp	10090	176474	43	40	41	33	43	46	43	44	0.00051801	0.0188337	-0.486996	TRUE
14.6222	14.4266	14.4262	14.4862	14.0318	13.829	13.936	14.1097	Q9JHU9	Isyna1	Mus musculus	Inositol-3-phosphate synthase 1	Q9JHU9	RefProt_Mus_musculus_20240214	30	sp	10090	60931.6	30	29	29	27	28	27	28	28	0.000521136	0.018855	0.513666	TRUE
13.286	13.2198	13.2243	13.3509	13.5564	13.6873	13.6634	13.5255	F6TLV3;Q8BX90	Fndc3a	Mus musculus	Fibronectin type III domain containing 3A (Fragment);Fibronectin type-III domain-containing protein 3A	F6TLV3;Q8BX90	RefProt_Mus_musculus_20240214	39	tr;sp	10090	NaN;131958.33	39	38	37	36	39	39	38	37	0.00052387	0.0188619	-0.337901	TRUE
11.0561	11.2612	11.1024	11.0933	10.394	10.651	10.4762	10.703	Q9CQ20	Mid1ip1	Mus musculus	Mid1-interacting protein 1	Q9CQ20	RefProt_Mus_musculus_20240214	8	sp	10090	20355.8	8	8	8	8	7	8	8	8	0.000544324	0.0194737	0.572202	TRUE
9.18523	8.9091	8.94518	9.33017	10.1023	10.3315	10.3491	9.82293	P28843	Dpp4	Mus musculus	Dipeptidyl peptidase 4	P28843	RefProt_Mus_musculus_20240214	8	sp	10090	87436.8	7	5	7	4	8	8	8	8	0.000548295	0.0194737	-1.05904	TRUE
11.4555	11.5255	11.406	11.7393	10.8933	11.0302	10.8765	10.7142	B1AUL6;P97504	Bmx	Mus musculus	Tyrosine-protein kinase;Cytoplasmic tyrosine-protein kinase BMX	B1AUL6;P97504	RefProt_Mus_musculus_20240214	18	tr;sp	10090	75476.37;75000.9	17	18	17	17	16	16	18	17	0.000548739	0.0194737	0.65304	TRUE
16.3611	16.3262	16.2957	16.2481	16.1491	16.0527	16.0878	16.108	Q9Z1Z0	Uso1	Mus musculus	General vesicular transport factor p115	Q9Z1Z0	RefProt_Mus_musculus_20240214	67	sp	10090	106983	67	67	66	64	66	64	65	64	0.000553557	0.0195392	0.208401	TRUE
12.1839	12.2543	12.1676	12.1399	11.882	11.7564	11.8331	11.9608	Q9QUR7	Pin1	Mus musculus	Peptidyl-prolyl cis-trans isomerase NIMA-interacting 1	Q9QUR7	RefProt_Mus_musculus_20240214	19	sp	10090	18370.5	18	18	18	16	17	17	18	18	0.000556658	0.0195392	0.328347	TRUE
14.7448	14.6489	14.6769	15.1526	15.6151	15.6473	15.5971	15.5395	P11928	Oas1a	Mus musculus	2'-5'-oligoadenylate synthase 1A	P11928	RefProt_Mus_musculus_20240214	23	sp	10090	42428.6	22	22	22	23	22	23	23	23	0.000561224	0.0195392	-0.793946	TRUE
12.1181	11.8473	11.9454	12.0541	12.5725	12.4839	12.3903	12.4261	Q6A0D4	Rftn1	Mus musculus	Raftlin	Q6A0D4	RefProt_Mus_musculus_20240214	20	sp	10090	61537.1	20	19	19	19	20	20	20	20	0.000561541	0.0195392	-0.476963	TRUE
12.4805	12.4573	12.4361	12.7952	11.9239	11.7218	11.6975	11.9561	G3X9D9	Ivl	Mus musculus	Involucrin	G3X9D9	RefProt_Mus_musculus_20240214	34	tr	10090	55046	34	34	34	33	31	32	34	34	0.000563756	0.0195392	0.717479	TRUE
17.751	17.8179	17.7473	18.1279	17.2257	17.2179	17.2016	17.3119	F7DBQ0;Q3TML0	Pdia6	Mus musculus	Protein disulfide-isomerase A6	F7DBQ0;Q3TML0	RefProt_Mus_musculus_20240214	34	tr	10090	48132.44;48689.16	34	33	33	32	32	33	33	33	0.000566651	0.0195482	0.621741	TRUE
13.8826	13.8589	13.9814	14.2277	14.627	14.6308	14.8475	14.5808	Q920A5	Scpep1	Mus musculus	Retinoid-inducible serine carboxypeptidase	Q920A5	RefProt_Mus_musculus_20240214	31	sp	10090	50964.7	30	30	30	30	31	30	30	30	0.000572941	0.0196421	-0.683893	TRUE
11.5643	11.3355	11.4334	11.6665	12.0815	12.0788	12.1593	11.9424	Q9WVL3	Slc12a7	Mus musculus	Solute carrier family 12 member 7	Q9WVL3	RefProt_Mus_musculus_20240214	15	sp	10090	119481	12	10	10	10	14	13	14	12	0.000574671	0.0196421	-0.565597	TRUE
14.2966	14.1066	14.1493	14.2999	13.9009	13.886	13.8327	13.8297	E9Q3Z5	Svil	Mus musculus	Supervillin	E9Q3Z5	RefProt_Mus_musculus_20240214	75	tr	10090	230426	74	74	72	64	71	71	70	70	0.00058241	0.0198153	0.350796	TRUE
9.56015	9.49233	9.57192	9.56281	9.2385	9.38223	9.27051	9.2169	Q9D5D8	Cdyl2	Mus musculus	Chromodomain Y-like protein 2	Q9D5D8	RefProt_Mus_musculus_20240214	5	sp	10090	56142	5	4	5	4	4	5	4	5	0.000596878	0.0202148	0.269771	TRUE
17.9053	17.8644	17.9427	17.8218	18.2828	18.3016	18.4188	18.146	Q8BG07	Pld4	Mus musculus	5'-3' exonuclease PLD4	Q8BG07	RefProt_Mus_musculus_20240214	43	sp	10090	56153.9	43	43	43	41	42	43	43	43	0.000607006	0.0204369	-0.40379	TRUE
16.1433	16.0751	16.0555	16.0875	15.933	15.969	15.9205	15.8917	E9Q2M9	Wdfy4	Mus musculus	WD repeat- and FYVE domain-containing protein 4	E9Q2M9	RefProt_Mus_musculus_20240214	126	sp	10090	354331	124	122	122	113	120	119	121	118	0.000608948	0.0204369	0.161819	TRUE
15.7887	15.8167	15.7713	15.8314	15.6421	15.5633	15.6415	15.526	Q8QZY1	Eif3l	Mus musculus	Eukaryotic translation initiation factor 3 subunit L	Q8QZY1	RefProt_Mus_musculus_20240214	45	sp	10090	66612.9	44	45	45	41	44	43	44	43	0.000624564	0.0208666	0.208781	TRUE
13.8967	13.8921	13.8441	13.9785	14.2414	14.4421	14.3818	14.2003	Q6PD26	Pigs	Mus musculus	GPI transamidase component PIG-S	Q6PD26	RefProt_Mus_musculus_20240214	31	sp	10090	61710.5	30	30	31	30	31	29	30	30	0.000629185	0.0209267	-0.413571	TRUE
11.3769	10.9702	11.2778	11.4401	11.8966	12.2477	12.122	12.2591	Q9EQ08	Sgsh	Mus musculus	Heparan N-sulfatase	Q9EQ08	RefProt_Mus_musculus_20240214	16	tr	10090	56722.3	16	14	16	14	16	16	16	16	0.000652956	0.0216204	-0.865097	TRUE
12.0156	12.0648	11.9553	12.008	11.5983	11.6954	11.7611	11.5243	A0A286YDA5	Grk6	Mus musculus	G protein-coupled receptor kinase	A0A286YDA5	RefProt_Mus_musculus_20240214	11	tr	10090	66610.6	10	11	11	9	11	10	11	10	0.000663262	0.0216714	0.366134	TRUE
13.3889	13.409	13.2649	13.422	13.1122	12.9075	13.0293	13.014	Q9ERL7	Gmfg	Mus musculus	Glia maturation factor gamma	Q9ERL7	RefProt_Mus_musculus_20240214	16	sp	10090	16748.3	16	16	16	15	15	16	16	16	0.0006766	0.0220103	0.355442	TRUE
13.5766	13.5152	13.5411	13.6344	13.3074	13.4052	13.3325	13.2854	E9Q6G4;Q91V24	Abca7	Mus musculus	ATP-binding cassette, sub-family A (ABC1), member 7;ATP-binding cassette sub-family A member 7	E9Q6G4;Q91V24	RefProt_Mus_musculus_20240214	47	tr;sp	10090	237748.62;236883.58	46	46	46	43	44	45	44	44	0.000692165	0.0224107	0.234182	TRUE
13.3422	13.2378	13.3733	13.4454	13.7784	13.8388	13.7403	13.6263	Q8BXQ2	Pigt	Mus musculus	GPI transamidase component PIG-T	Q8BXQ2	RefProt_Mus_musculus_20240214	19	sp	10090	65704.6	18	19	19	17	18	19	18	18	0.000698441	0.0224107	-0.39627	TRUE
14.4167	14.3947	14.4103	14.613	14.159	14.0142	14.0425	14.0783	Q08509	Eps8	Mus musculus	Epidermal growth factor receptor kinase substrate 8	Q08509	RefProt_Mus_musculus_20240214	51	sp	10090	91737.2	51	50	50	48	49	49	49	48	0.000701676	0.0224107	0.385162	TRUE
13.0582	12.9599	12.7852	12.7672	12.4538	12.1607	12.2998	12.1868	Q9QYB5	Add3	Mus musculus	Gamma-adducin	Q9QYB5	RefProt_Mus_musculus_20240214	30	sp	10090	78777.1	30	30	29	28	28	27	28	26	0.00070175	0.0224107	0.617334	TRUE
14.4385	14.4795	14.4526	14.5209	14.3431	14.346	14.3528	14.3676	Q8BRF7	Scfd1	Mus musculus	Sec1 family domain-containing protein 1	Q8BRF7	RefProt_Mus_musculus_20240214	52	sp	10090	72322.9	52	51	52	47	52	51	52	51	0.000704018	0.0224107	0.120506	TRUE
14.7246	14.6368	14.6662	14.7793	14.9895	14.8947	15.0187	15.0348	D3Z512;P56542	Dnase2a;Dnase2	Mus musculus	Deoxyribonuclease-2-alpha	D3Z512;P56542	RefProt_Mus_musculus_20240214	11	tr;sp	10090	36510.03;38810.73	11	10	11	11	11	10	10	10	0.000715714	0.0226485	-0.282715	TRUE
13.7615	13.7663	13.7266	13.7762	13.5721	13.6589	13.5914	13.6351	Q6NZR5	Skic2	Mus musculus	Superkiller complex protein 2	Q6NZR5	RefProt_Mus_musculus_20240214	45	sp	10090	137524	43	44	42	38	44	42	42	41	0.000720648	0.0226485	0.143295	TRUE
15.824	15.698	15.7999	16.0372	16.2791	16.4262	16.5061	16.3432	P29416	Hexa	Mus musculus	Beta-hexosaminidase subunit alpha	P29416	RefProt_Mus_musculus_20240214	42	sp	10090	60613.1	42	41	40	34	41	41	42	41	0.00072585	0.0226653	-0.548871	TRUE
9.59466	9.37717	9.58131	9.66867	8.86281	9.03832	9.06124	9.12807	P63011	Rab3a	Mus musculus	Ras-related protein Rab-3A	P63011	RefProt_Mus_musculus_20240214	5	sp	10090	24969.9	5	5	5	5	5	5	5	5	0.000730977	0.0226653	0.532842	TRUE
13.1805	13.0622	12.953	13.3539	13.6441	13.852	13.7623	13.9109	Q9ER38	Tor3a	Mus musculus	Torsin-3A	Q9ER38	RefProt_Mus_musculus_20240214	31	sp	10090	43813.5	29	29	30	29	30	31	30	29	0.00073367	0.0226653	-0.654897	TRUE
NaN	NaN	14.7409	NaN	14.5409	14.3809	14.4216	14.2729	A0A0J9YTV5;E9Q7W0;P31266	Rbpj	Mus musculus	Recombination signal binding protein for immunoglobulin kappa J region;Recombination signal binding protein for immunoglobulin kappa J region;Recombining binding protein suppressor of hairless	A0A0J9YTV5;E9Q7W0;P31266	RefProt_Mus_musculus_20240214	34	tr;tr;sp	10090	56768.63;54325.77;58537.41	34	34	34	32	34	34	34	32	0.000735626	0.0226653	0.398598	TRUE
14.1855	14.233	14.2121	14.2254	14.4732	14.6094	14.5395	14.3995	Q9EP89	Lactb	Mus musculus	Serine beta-lactamase-like protein LACTB, mitochondrial	Q9EP89	RefProt_Mus_musculus_20240214	27	sp	10090	60705.5	26	27	26	23	27	25	27	26	0.00073646	0.0226653	-0.291397	TRUE
13.8684	13.7616	13.7692	14.199	14.5515	14.9296	14.7047	14.6764	P24063	Itgal	Mus musculus	Integrin alpha-L	P24063	RefProt_Mus_musculus_20240214	44	sp	10090	128314	42	40	40	43	42	44	44	42	0.000742745	0.0227642	-0.816002	TRUE
18.849	18.9311	18.907	19.0384	18.6807	18.5318	18.6345	18.6188	Q01853	Vcp	Mus musculus	Transitional endoplasmic reticulum ATPase	Q01853	RefProt_Mus_musculus_20240214	137	sp	10090	89321.8	136	134	132	128	128	128	132	129	0.00077708	0.0237185	0.31494	TRUE
12.1336	11.99	12.0445	11.8153	11.3496	11.1816	11.5235	11.4442	Q9EQY5	Fcrl2	Mus musculus	Fc receptor-like S, scavenger receptor	Q9EQY5	RefProt_Mus_musculus_20240214	13	tr	10090	55787.9	12	12	13	12	12	12	12	11	0.000783764	0.0238245	0.621151	TRUE
8.83293	8.07123	7.8509	NaN	NaN	9.7553	9.52758	9.8596	D3Z7M4;E9PU89;E9Q138;P05017;Q4VJB9;Q8CAR0	Igf1	Mus musculus	Insulin-like growth factor I (Fragment);Insulin-like growth factor I;Insulin-like growth factor I;Insulin-like growth factor I;Insulin-like growth factor I;Insulin-like growth factor I	D3Z7M4;E9PU89;E9Q138;P05017;Q4VJB9;Q8CAR0	RefProt_Mus_musculus_20240214	7	tr;tr;tr;sp;tr;tr	10090	15075.62;15991.58;15196.64;17093.02;17887.96;18473.38	7	4	6	6	7	7	7	6	0.000802004	0.0242794	-1.42213	TRUE
12.328	12.172	12.1131	NaN	12.5505	12.6982	12.6767	NaN	Q91W98	Slc15a4	Mus musculus	Solute carrier family 15 member 4	Q91W98	RefProt_Mus_musculus_20240214	12	sp	10090	62255.8	11	11	11	10	12	11	11	12	0.000808445	0.0243749	-0.394519	TRUE
15.0898	15.0579	14.9427	14.991	14.2268	14.5884	14.5246	14.227	Q922J9	Far1	Mus musculus	Fatty acyl-CoA reductase 1	Q922J9	RefProt_Mus_musculus_20240214	42	sp	10090	59434.8	40	41	40	38	39	41	40	38	0.000819144	0.0245041	0.628635	TRUE
13.4651	13.4532	13.3854	13.5097	13.1782	13.2062	13.2084	13.0391	Q8BUE4	Aifm2	Mus musculus	Ferroptosis suppressor protein 1	Q8BUE4	RefProt_Mus_musculus_20240214	28	sp	10090	40634.9	27	28	27	25	28	28	28	25	0.000819335	0.0245041	0.295372	TRUE
13.8249	13.7262	13.6526	13.4364	14.2182	14.2126	14.3734	14.1644	P43883	Plin2	Mus musculus	Perilipin-2	P43883	RefProt_Mus_musculus_20240214	31	sp	10090	46646	31	30	31	26	31	30	30	29	0.000823118	0.0245183	-0.582105	TRUE
15.2844	15.3059	15.1695	15.3189	14.9936	14.7947	14.9455	14.9641	Q9WVE8	Pacsin2	Mus musculus	Protein kinase C and casein kinase substrate in neurons protein 2	Q9WVE8	RefProt_Mus_musculus_20240214	33	sp	10090	55832.8	31	33	32	31	32	28	31	30	0.000836473	0.0248165	0.345171	TRUE
13.701	13.6727	13.6654	13.809	13.9854	13.9475	13.8965	13.9837	E9Q137	Tex264	Mus musculus	Testis-expressed protein 264 homolog	E9Q137	RefProt_Mus_musculus_20240214	16	sp	10090	33589.8	16	16	15	15	15	15	16	16	0.000844689	0.0249353	-0.241252	TRUE
14.0741	14.0168	14.0475	14.0178	13.8748	13.6838	13.7495	13.6797	P32233	Drg1	Mus musculus	Developmentally-regulated GTP-binding protein 1	P32233	RefProt_Mus_musculus_20240214	27	sp	10090	40512.1	24	26	26	25	27	27	26	26	0.000850247	0.0249353	0.292086	TRUE
11.5486	11.5039	11.5806	11.5798	11.1143	11.2352	11.0392	11.3028	Q62178	Sema4a	Mus musculus	Semaphorin-4A	Q62178	RefProt_Mus_musculus_20240214	19	sp	10090	83420.7	19	19	19	18	18	19	19	19	0.000850565	0.0249353	0.380356	TRUE
11.2741	11.1961	11.1441	11.4477	10.8606	10.8379	10.8663	10.8619	Q2LKU9	Nlrp1a	Mus musculus	NACHT, LRR and PYD domains-containing protein 1a	Q2LKU9	RefProt_Mus_musculus_20240214	15	sp	10090	134308	14	15	15	13	13	13	14	12	0.000858633	0.0250728	0.408821	TRUE
11.6368	11.6071	11.6695	11.705	11.8409	12.0596	12.027	12.0422	Q9CQ54	Ndufc2	Mus musculus	NADH dehydrogenase [ubiquinone] 1 subunit C2	Q9CQ54	RefProt_Mus_musculus_20240214	17	sp	10090	14163.7	17	17	15	16	17	15	16	16	0.000862999	0.0251014	-0.337799	TRUE
12.012	11.7305	11.7849	12.0422	11.3016	11.1858	11.2254	11.4515	E9QAF9;Q0VGY8	Tanc1	Mus musculus	Tetratricopeptide repeat, ankyrin repeat and coiled-coil containing 1;Protein TANC1	E9QAF9;Q0VGY8	RefProt_Mus_musculus_20240214	33	tr;sp	10090	200066.97;200804.83	32	30	29	25	27	26	27	25	0.000867586	0.0251363	0.601323	TRUE
17.8237	17.8483	17.8107	17.876	17.6277	17.5905	17.7243	17.6417	Q8BH61	F13a1	Mus musculus	Coagulation factor XIII A chain	Q8BH61	RefProt_Mus_musculus_20240214	95	sp	10090	83207.3	95	95	93	93	92	92	91	91	0.000877218	0.0252801	0.193622	TRUE
19.1479	19.237	19.2222	19.2108	18.9826	19.0268	19.0173	18.8897	E9Q604;G5E8F1	Itgam	Mus musculus	Integrin alpha M	E9Q604;G5E8F1	RefProt_Mus_musculus_20240214	104	tr	10090	127402.7;127530.83	103	103	99	100	96	100	100	98	0.000880898	0.0252801	0.225411	TRUE
14.8207	14.8326	14.7421	15.0125	14.4196	14.5477	14.4381	14.4259	P70227	Itpr3	Mus musculus	Inositol 1,4,5-trisphosphate receptor type 3	P70227	RefProt_Mus_musculus_20240214	94	sp	10090	304275	91	92	91	82	86	87	90	85	0.000885938	0.0252801	0.394162	TRUE
14.423	14.4335	14.4859	14.5269	14.2629	14.0596	14.1723	14.191	G3UXW9	Gps1	Mus musculus	G protein pathway suppressor 1	G3UXW9	RefProt_Mus_musculus_20240214	42	tr	10090	58861	41	42	41	39	41	40	40	42	0.000886183	0.0252801	0.295874	TRUE
17.4412	17.4968	17.4496	17.6425	17.9216	17.7655	17.879	17.8538	P10605	Ctsb	Mus musculus	Cathepsin B	P10605	RefProt_Mus_musculus_20240214	46	sp	10090	37279.8	46	46	46	46	46	43	45	44	0.000895282	0.0254418	-0.347453	TRUE
13.8957	13.9011	13.8865	14.144	13.6207	13.4258	13.4625	13.4781	D3Z6Z7;Q8C2K5	Rasal3	Mus musculus	RAS protein activator like 3;RAS protein activator like-3	D3Z6Z7;Q8C2K5	RefProt_Mus_musculus_20240214	39	tr;sp	10090	112191.32;114782.25	39	38	39	35	37	38	38	38	0.000901038	0.0255076	0.460059	TRUE
9.41645	9.21588	9.27696	9.26198	8.39588	8.31812	8.39351	8.86195	Q9DBB1	Dusp6	Mus musculus	Dual specificity protein phosphatase 6	Q9DBB1	RefProt_Mus_musculus_20240214	4	sp	10090	42407.9	4	4	4	4	4	4	4	4	0.000904783	0.0255163	0.80045	TRUE
9.69381	9.18219	9.18872	9.59383	10.172	10.2266	10.2807	10.3169	P70434	Irf7	Mus musculus	Interferon regulatory factor 7	P70434	RefProt_Mus_musculus_20240214	11	sp	10090	51221.9	8	5	8	9	10	10	10	11	0.000911757	0.0256155	-0.834411	TRUE
9.4441	9.60198	9.58937	9.6344	9.93472	9.96338	10.0557	9.83091	D3Z2E8;Q8VEC4	Calhm2	Mus musculus	Calcium homeostasis modulator family member 2;Calcium homeostasis modulator protein 2	D3Z2E8;Q8VEC4	RefProt_Mus_musculus_20240214	7	tr;sp	10090	35763.3;35823.32	7	6	6	7	7	7	7	6	0.000926148	0.0259216	-0.37871	TRUE
15.0126	15.1745	15.2276	15.3787	15.7185	15.7464	15.6387	15.6357	O09043	Napsa	Mus musculus	Napsin-A	O09043	RefProt_Mus_musculus_20240214	11	sp	10090	45544.4	11	11	11	10	11	11	11	11	0.000933395	0.0260263	-0.486509	TRUE
13.3216	13.159	13.2485	13.3813	13.0257	12.8903	12.9003	12.9074	A3KMP2	Ttc38	Mus musculus	Tetratricopeptide repeat protein 38	A3KMP2	RefProt_Mus_musculus_20240214	25	sp	10090	52223.8	24	25	25	20	23	24	23	22	0.000943116	0.0261467	0.346734	TRUE
11.8744	11.4548	11.6836	11.9073	12.587	12.6136	12.3189	12.7673	Q8BH73	Qpctl	Mus musculus	Glutaminyl-peptide cyclotransferase-like protein	Q8BH73	RefProt_Mus_musculus_20240214	7	sp	10090	42691.8	7	7	7	7	7	7	7	7	0.000945288	0.0261467	-0.841677	TRUE
12.7154	12.672	12.7358	12.7277	12.5335	12.5154	12.4801	12.3685	D3Z079;D3Z2Q2;Q8K400	Stxbp5	Mus musculus	Syntaxin binding protein 5 (tomosyn);Syntaxin binding protein 5 (tomosyn);Syntaxin-binding protein 5	D3Z079;D3Z2Q2;Q8K400	RefProt_Mus_musculus_20240214	40	tr;tr;sp	10090	123602.09;121706.8;127650.55	40	40	40	37	39	36	40	38	0.000951582	0.0261467	0.238384	TRUE
14.8186	14.7583	14.6849	14.6422	14.3892	14.4571	14.5099	14.441	P47713	Pla2g4a	Mus musculus	Cytosolic phospholipase A2	P47713	RefProt_Mus_musculus_20240214	56	sp	10090	85222.3	55	54	54	43	53	51	53	50	0.0009875	0.026763	0.276683	TRUE
20.4451	20.4398	20.3603	20.4297	20.2664	20.0911	20.1773	20.1459	Q9QXS1	Plec	Mus musculus	Plectin	Q9QXS1	RefProt_Mus_musculus_20240214	541	sp	10090	534188	528	540	529	509	526	516	522	514	0.000991682	0.026763	0.248567	TRUE
15.4511	15.4896	15.4971	15.5654	15.6633	15.6837	15.7841	15.7243	A0A0R4J1C8;P31996	Cd68	Mus musculus	CD68 antigen;Macrosialin	A0A0R4J1C8;P31996	RefProt_Mus_musculus_20240214	11	tr;sp	10090	35927.19;34817.77	11	11	11	11	11	11	11	11	0.000992419	0.026763	-0.213064	TRUE
14.2264	14.2437	14.1797	NaN	NaN	13.8838	13.886	NaN	E9Q2X6;Q8CG47	Smc4	Mus musculus	Structural maintenance of chromosomes protein;Structural maintenance of chromosomes protein 4	E9Q2X6;Q8CG47	RefProt_Mus_musculus_20240214	62	tr;sp	10090	144206.75;146894.78	57	62	58	56	58	57	56	56	0.000995456	0.026763	0.342184	TRUE
11.7171	11.3492	11.2787	11.9997	12.5757	12.6529	12.5287	12.684	P16460	Ass1	Mus musculus	Argininosuccinate synthase	P16460	RefProt_Mus_musculus_20240214	14	sp	10090	46584.5	14	13	12	13	13	14	14	13	0.000995898	0.026763	-1.02416	TRUE
14.2585	14.1389	14.2274	14.3177	13.8639	13.9827	13.9703	13.9913	B2RY04	Dock5	Mus musculus	Dedicator of cytokinesis protein 5	B2RY04	RefProt_Mus_musculus_20240214	71	sp	10090	214429	68	65	67	60	65	64	67	62	0.00100791	0.0268322	0.28356	TRUE
10.3798	10.4516	10.3049	10.2684	9.96788	9.8223	9.93406	10.082	Q9Z179	Shcbp1	Mus musculus	SHC SH2 domain-binding protein 1	Q9Z179	RefProt_Mus_musculus_20240214	8	sp	10090	75917.3	8	7	6	7	7	6	7	7	0.00101033	0.0268322	0.399617	TRUE
10.0868	9.64437	9.6795	9.92357	10.5694	10.4365	10.6383	10.4439	Q8CBB9	Rsad2	Mus musculus	S-adenosylmethionine-dependent nucleotide dehydratase RSAD2	Q8CBB9	RefProt_Mus_musculus_20240214	6	sp	10090	41523.5	5	4	6	5	5	4	5	5	0.00101336	0.0268322	-0.688434	TRUE
10.1699	9.99992	10.1076	10.0791	10.4733	10.7493	10.691	10.4447	Q8VE96	Slc35f6	Mus musculus	Solute carrier family 35 member F6	Q8VE96	RefProt_Mus_musculus_20240214	5	sp	10090	40978.2	5	5	5	5	4	5	5	5	0.0010181	0.0268322	-0.500436	TRUE
14.9838	14.929	14.959	15.0303	15.3	15.1298	15.2366	15.2141	A0A5F8MPB5;Q61739	Itga6	Mus musculus	Integrin alpha 6;Integrin alpha-6	A0A5F8MPB5;Q61739	RefProt_Mus_musculus_20240214	44	tr;sp	10090	126722.97;122158.75	44	44	44	43	44	44	44	44	0.00101825	0.0268322	-0.244618	TRUE
12.8969	12.9122	13.0446	13.2509	14.1253	14.4445	14.4674	13.7075	E9PYK0;Q8VCW4	Unc93b1	Mus musculus	Unc-93 homolog B1, TLR signaling regulator;Protein unc-93 homolog B1	E9PYK0;Q8VCW4	RefProt_Mus_musculus_20240214	12	tr;sp	10090	69353.36;66980.57	10	11	12	10	12	12	12	12	0.00102571	0.0268322	-1.16003	TRUE
16.7167	16.6981	16.5817	16.3701	17.1458	17.1269	17.1555	17.0039	G3UZP7	H2-D1	Mus musculus	Histocompatibility 2, D region locus 1	G3UZP7	RefProt_Mus_musculus_20240214	23	tr	10090	42780.3	23	23	23	22	23	23	23	23	0.00102713	0.0268322	-0.516337	TRUE
13.0393	12.6042	12.6871	13.2801	13.9114	14.1999	13.7751	14.0067	Q61112	Sdf4	Mus musculus	45 kDa calcium-binding protein	Q61112	RefProt_Mus_musculus_20240214	25	sp	10090	42064	23	21	24	22	24	25	25	25	0.00103312	0.0268322	-1.07058	TRUE
14.4618	14.447	14.5384	14.7148	14.1698	14.1661	14.1507	14.1994	A2AIV8	Card9	Mus musculus	Caspase recruitment domain-containing protein 9	A2AIV8	RefProt_Mus_musculus_20240214	47	sp	10090	62461.9	43	44	45	41	43	41	44	43	0.00103349	0.0268322	0.368936	TRUE
16.7084	16.9755	16.5455	16.6728	15.9974	15.4943	15.8039	15.2843	B2RV77	Cstdc4	Mus musculus	Cystatin domain containing 4	B2RV77	RefProt_Mus_musculus_20240214	12	tr	10090	10965.6	12	12	12	12	12	10	11	12	0.00103797	0.0268322	1.08056	TRUE
13.2188	13.0837	13.1484	13.1489	12.9179	12.7815	12.9057	12.9364	P97494	Gclc	Mus musculus	Glutamate--cysteine ligase catalytic subunit	P97494	RefProt_Mus_musculus_20240214	31	sp	10090	72571.3	31	31	31	28	30	30	30	30	0.00103827	0.0268322	0.264592	TRUE
17.5989	17.7364	17.6541	17.7675	17.4692	17.4228	17.4713	17.4029	Q78PY7	Snd1	Mus musculus	Staphylococcal nuclease domain-containing protein 1	Q78PY7	RefProt_Mus_musculus_20240214	100	sp	10090	102088	99	99	96	86	96	91	94	90	0.00106441	0.0274123	0.247731	TRUE
14.5118	14.4566	14.5351	14.6707	14.9176	14.8907	14.8363	14.7904	Q9QYB1	Clic4	Mus musculus	Chloride intracellular channel protein 4	Q9QYB1	RefProt_Mus_musculus_20240214	21	sp	10090	28729	20	20	21	21	21	21	21	21	0.0010696	0.0274506	-0.315207	TRUE
12.6137	12.6231	12.5412	12.8014	12.3214	12.2565	12.145	12.104	A2ABY3	Pcyt2	Mus musculus	ethanolamine-phosphate cytidylyltransferase	A2ABY3	RefProt_Mus_musculus_20240214	22	tr	10090	43446.1	22	22	22	19	22	22	22	20	0.00107465	0.027485	0.438134	TRUE
13.4913	13.3352	13.3296	13.2786	13.6138	13.6744	13.622	13.6552	Q9JIY5	Htra2	Mus musculus	Serine protease HTRA2, mitochondrial	Q9JIY5	RefProt_Mus_musculus_20240214	21	sp	10090	49348.4	21	19	20	19	20	20	21	20	0.00108155	0.0275664	-0.282651	TRUE
12.402	12.3417	12.3718	12.5166	12.1707	12.1776	12.0564	12.1141	Q3UW64;Q91WG8	Gne	Mus musculus	Glucosamine (UDP-N-acetyl)-2-epimerase/N-acetylmannosamine kinase;Bifunctional UDP-N-acetylglucosamine 2-epimerase/N-acetylmannosamine kinase	Q3UW64;Q91WG8	RefProt_Mus_musculus_20240214	24	tr;sp	10090	82889.82;79198.59	24	24	23	21	23	23	23	22	0.00109841	0.0278398	0.278326	TRUE
13.9142	13.9771	13.8789	13.824	13.5517	13.5148	13.6159	13.3401	Q9CQW1	Ykt6	Mus musculus	Synaptobrevin homolog YKT6	Q9CQW1	RefProt_Mus_musculus_20240214	19	sp	10090	22314.4	19	19	19	19	18	18	19	19	0.00109978	0.0278398	0.392942	TRUE
16.8395	16.754	16.7179	16.8387	16.596	16.5454	16.5486	16.6216	F7ACR9	Macf1	Mus musculus	Microtubule-actin crosslinking factor 1 (Fragment)	F7ACR9	RefProt_Mus_musculus_20240214	323	tr	10090	608239	315	314	316	291	307	306	309	308	0.00111024	0.028009	0.209625	TRUE
16.614	16.4003	16.3336	16.1943	16.9618	16.8589	16.8994	16.921	Q04447	Ckb	Mus musculus	Creatine kinase B-type	Q04447	RefProt_Mus_musculus_20240214	41	sp	10090	42713.3	41	41	41	40	41	40	41	41	0.00112043	0.0281393	-0.524748	TRUE
17.0556	17.224	17.2466	17.3477	16.2613	16.7347	16.6263	16.4716	O35744	Chil3	Mus musculus	Chitinase-like protein 3	O35744	RefProt_Mus_musculus_20240214	33	sp	10090	44458.3	32	33	33	33	32	29	31	32	0.00112299	0.0281393	0.695023	TRUE
15.2328	15.2115	15.1821	15.1934	15.0886	15.0581	15.1351	15.0866	H3BJ40;H3BJ45;H3BJU7;H3BJX8;H3BKH9;Q60875	Arhgef2	Mus musculus	Rho guanine nucleotide exchange factor 2	H3BJ40;H3BJ45;H3BJU7;H3BJX8;H3BKH9;Q60875	RefProt_Mus_musculus_20240214	73	tr;tr;tr;tr;tr;sp	10090	110204.34;109989.09;108587.48;133702.08;111818.18;111974.36	70	69	67	64	69	70	68	70	0.00113531	0.0283014	0.112863	TRUE
10.7797	10.6498	10.7642	10.7179	10.4695	10.2409	10.3202	10.4491	Q60591	Nfatc2	Mus musculus	Nuclear factor of activated T-cells, cytoplasmic 2	Q60591	RefProt_Mus_musculus_20240214	13	sp	10090	100020	12	13	12	12	13	12	12	12	0.00113709	0.0283014	0.357963	TRUE
12.5037	12.2558	12.2782	12.7069	13.0422	13.0424	13.065	13.0673	Q6YGZ1	Hpse	Mus musculus	Heparanase	Q6YGZ1	RefProt_Mus_musculus_20240214	12	sp	10090	60065.5	12	11	10	11	11	10	11	11	0.0011438	0.0283732	-0.618052	TRUE
11.185	11.1127	10.9086	11.1111	10.7264	10.7394	10.639	10.5794	P70419	Galnt3	Mus musculus	Polypeptide N-acetylgalactosaminyltransferase 3	P70419	RefProt_Mus_musculus_20240214	18	sp	10090	72931.8	16	17	16	14	16	17	14	15	0.00115716	0.0285916	0.408329	TRUE
13.4856	13.1671	13.2894	13.1763	13.7256	13.7439	13.7629	13.6675	Q8BH02	Tor4a	Mus musculus	Torsin-4A	Q8BH02	RefProt_Mus_musculus_20240214	17	sp	10090	47585.7	17	17	17	17	17	17	17	17	0.00116032	0.0285916	-0.445405	TRUE
11.6158	11.4551	11.3657	11.7525	10.8095	11.085	10.9536	10.9662	A0A0R4J2A0;Q5SW75	Ssh2	Mus musculus	protein-serine/threonine phosphatase;Protein phosphatase Slingshot homolog 2	A0A0R4J2A0;Q5SW75	RefProt_Mus_musculus_20240214	26	tr;sp	10090	158813.13;158230.17	26	26	25	21	23	24	24	24	0.00116874	0.0286286	0.593717	TRUE
14.5145	14.6059	14.4747	14.592	14.2389	14.0645	14.2404	13.9825	Q6NXL1	Sec24d	Mus musculus	Sec24 related gene family, member D (S. cerevisiae)	Q6NXL1	RefProt_Mus_musculus_20240214	41	tr	10090	112676	40	41	41	39	41	40	41	39	0.00116954	0.0286286	0.415222	TRUE
12.3351	12.2249	12.1263	12.4689	11.8486	11.8941	11.7425	11.7235	E9Q433;Q9D3R1	Klra2	Mus musculus	Killer cell lectin-like receptor, subfamily A, member 2;Killer cell lectin-like receptor, subfamily A, member 2	E9Q433;Q9D3R1	RefProt_Mus_musculus_20240214	16	tr	10090	37449.59;33537.23	14	15	16	15	16	14	13	16	0.00118522	0.0288222	0.486642	TRUE
10.3761	10.6558	10.499	10.0702	11.0498	11.205	11.2819	11.4106	P52850	Ndst2	Mus musculus	Bifunctional heparan sulfate N-deacetylase/N-sulfotransferase 2	P52850	RefProt_Mus_musculus_20240214	9	sp	10090	101202	6	8	7	6	9	8	9	5	0.00118939	0.0288291	-0.836566	TRUE
12.7513	12.7176	12.6744	12.7551	12.5411	12.5406	12.6244	12.5321	A0A0R4J015;B2RX12	Abcc3	Mus musculus	ABC-type glutathione-S-conjugate transporter;ATP-binding cassette sub-family C member 3	A0A0R4J015;B2RX12	RefProt_Mus_musculus_20240214	29	tr;sp	10090	169151.7;169222.78	29	29	29	24	29	26	29	28	0.00119579	0.0288899	0.165037	TRUE
11.8818	11.7546	11.6955	11.6941	11.5007	11.4115	11.4265	11.5135	A2AB59	Arhgap27	Mus musculus	Rho GTPase-activating protein 27	A2AB59	RefProt_Mus_musculus_20240214	10	sp	10090	97048.6	9	9	9	9	10	10	10	10	0.00120673	0.0289387	0.293469	TRUE
9.73843	9.56769	9.64444	9.91938	10.7049	10.3775	10.2519	10.3708	Q91V08	Clec2d	Mus musculus	C-type lectin domain family 2 member D	Q91V08	RefProt_Mus_musculus_20240214	5	sp	10090	23647	5	5	5	5	5	5	5	5	0.00120703	0.0289387	-0.708813	TRUE
11.5722	11.3454	11.3183	11.7596	12.4227	12.1575	12.4284	12.098	D3YVL0;D3Z3E8;E9PW39;P23249	Mov10	Mus musculus	RNA helicase;RNA helicase;RNA helicase;Putative helicase MOV-10	D3YVL0;D3Z3E8;E9PW39;P23249	RefProt_Mus_musculus_20240214	27	tr;tr;tr;sp	10090	120986.43;113598.93;120970.37;113582.87	23	20	19	20	25	22	24	25	0.00121077	0.0289387	-0.777776	TRUE
13.6974	13.657	13.6032	13.9426	14.3026	14.2135	14.1383	14.1617	Q8R5F7	Ifih1	Mus musculus	Interferon-induced helicase C domain-containing protein 1	Q8R5F7	RefProt_Mus_musculus_20240214	61	sp	10090	115971	58	57	58	52	59	59	60	60	0.00121342	0.0289387	-0.478967	TRUE
13.6133	13.4601	13.3456	13.5864	14.0716	14.2	14.0567	13.8521	Q8BVK9	Sp110	Mus musculus	Sp110 nuclear body protein	Q8BVK9	RefProt_Mus_musculus_20240214	22	sp	10090	50140.5	21	22	19	18	22	21	21	22	0.00121899	0.0289785	-0.543768	TRUE
13.9792	14.0612	13.9918	14.2633	13.7099	13.6776	13.7135	13.6428	Q3UPH1	Prrc1	Mus musculus	Protein PRRC1	Q3UPH1	RefProt_Mus_musculus_20240214	18	sp	10090	46297.6	17	16	17	15	16	16	17	16	0.00122713	0.0290606	0.387937	TRUE
12.0192	11.7083	11.5671	12.2412	12.9366	12.9097	12.9192	12.6311	Q9Z0I7	Slfn1	Mus musculus	Schlafen family member 1	Q9Z0I7	RefProt_Mus_musculus_20240214	25	sp	10090	37996.5	24	23	23	23	25	23	25	24	0.00123028	0.0290606	-0.965248	TRUE
15.764	15.6941	15.7461	16.083	16.4352	16.7665	16.6362	16.3659	P09671	Sod2	Mus musculus	Superoxide dismutase [Mn], mitochondrial	P09671	RefProt_Mus_musculus_20240214	18	sp	10090	24602.9	18	18	18	18	18	18	18	18	0.00123676	0.0291208	-0.72917	TRUE
9.6666	10.071	9.90017	10.3545	9.0012	9.17666	9.12029	9.21541	Q3UZP4	Svip	Mus musculus	Small VCP/p97-interacting protein	Q3UZP4	RefProt_Mus_musculus_20240214	4	sp	10090	8363.59	4	4	4	3	4	3	4	2	0.00124415	0.0292022	0.869685	TRUE
10.3213	10.3635	10.363	10.3334	11.0752	10.9251	10.8987	10.6246	P41251	Slc11a1	Mus musculus	Natural resistance-associated macrophage protein 1	P41251	RefProt_Mus_musculus_20240214	5	sp	10090	59741.2	5	5	5	4	5	5	5	5	0.0012946	0.0302139	-0.535601	TRUE
14.1678	14.2285	14.2606	14.6481	14.9445	14.9441	14.942	14.9441	Q8K297	Colgalt1	Mus musculus	Procollagen galactosyltransferase 1	Q8K297	RefProt_Mus_musculus_20240214	48	sp	10090	71060.5	44	47	48	43	48	46	46	47	0.00130053	0.0302139	-0.617421	TRUE
16.5541	16.4359	16.4017	16.5247	16.8823	16.7114	16.7266	16.8153	G3UXZ5;P97371	Psme1	Mus musculus	Proteasome activator complex subunit 1 (Fragment);Proteasome activator complex subunit 1	G3UXZ5;P97371	RefProt_Mus_musculus_20240214	29	tr;sp	10090	27411.43;28672.93	28	29	29	28	29	27	28	27	0.001303	0.0302139	-0.304793	TRUE
13.2285	13.0359	13.126	13.1312	12.8772	12.7397	12.7744	12.8935	P98083	Shc1	Mus musculus	SHC-transforming protein 1	P98083	RefProt_Mus_musculus_20240214	24	sp	10090	62607.9	23	23	23	20	22	19	24	22	0.00130355	0.0302139	0.309197	TRUE
13.8025	13.8191	13.8303	13.931	13.5354	13.6068	13.675	13.6352	Q60634	Flot2	Mus musculus	Flotillin-2	Q60634	RefProt_Mus_musculus_20240214	27	sp	10090	47038	27	27	25	24	27	24	26	25	0.00134125	0.0307755	0.232631	TRUE
15.1341	15.1459	15.1817	15.1937	15.0622	15.0584	15.0408	14.9862	Q9QZD9	Eif3i	Mus musculus	Eukaryotic translation initiation factor 3 subunit I	Q9QZD9	RefProt_Mus_musculus_20240214	36	sp	10090	36460.8	36	36	36	35	36	36	36	35	0.00134658	0.0307755	0.126942	TRUE
12.8981	12.6839	12.6539	12.6206	13.1835	13.2181	13.3268	13.0464	Q8VC60	Glb1l	Mus musculus	Beta-galactosidase-1-like protein	Q8VC60	RefProt_Mus_musculus_20240214	9	sp	10090	73278.9	7	7	6	6	8	9	8	7	0.00135136	0.0307755	-0.479513	TRUE
11.6004	11.5955	11.6536	11.9379	11.1387	11.2153	10.9504	11.1987	Q8BHI7	Elovl5	Mus musculus	Very long chain fatty acid elongase 5	Q8BHI7	RefProt_Mus_musculus_20240214	4	sp	10090	35332.3	4	4	4	4	4	4	4	4	0.00135268	0.0307755	0.571072	TRUE
11.0694	10.8459	10.7084	10.9574	9.9917	10.3948	10.2988	10.2843	A0A0G2JF84;Q2YFS1	Pilrb2	Mus musculus	Paired immunoglobin-like type 2 receptor beta 2;Paired immunoglobulin-like type 2 receptor beta-2	A0A0G2JF84;Q2YFS1	RefProt_Mus_musculus_20240214	5	tr;sp	10090	25437.56;25512.63	5	5	5	3	5	4	5	4	0.0013689	0.0310493	0.652872	TRUE
15.9854	15.7761	15.862	15.6683	16.3065	16.3142	16.319	16.1406	Q8K124	Plekho2	Mus musculus	Pleckstrin homology domain-containing family O member 2	Q8K124	RefProt_Mus_musculus_20240214	26	sp	10090	53872.4	26	26	26	25	26	25	25	26	0.00137819	0.0311648	-0.447143	TRUE
12.0334	11.9116	11.8243	11.8285	11.6218	11.5911	11.4589	11.4515	P97872	Fmo5	Mus musculus	Flavin-containing monooxygenase 5	P97872	RefProt_Mus_musculus_20240214	13	sp	10090	60000.6	12	11	12	12	12	11	12	10	0.0013923	0.0313881	0.368595	TRUE
11.1105	11.1174	11.1435	11.116	10.9535	10.879	10.7708	10.9401	Q8BW70	Usp38	Mus musculus	Ubiquitin carboxyl-terminal hydrolase 38	Q8BW70	RefProt_Mus_musculus_20240214	17	sp	10090	116102	17	15	13	13	15	16	14	14	0.00140488	0.0315757	0.235992	TRUE
10.7186	10.5225	10.2996	10.4387	11.2109	11.7477	11.5749	11.1599	G3X977;Q61703	Itih2	Mus musculus	Inter-alpha-trypsin inhibitor heavy chain H2	G3X977;Q61703	RefProt_Mus_musculus_20240214	6	tr;sp	10090	106361.42;105927.9	5	5	6	6	4	4	4	5	0.00143524	0.0318587	-0.928475	TRUE
13.9237	13.8307	13.9199	13.9553	13.5959	13.5486	13.5935	13.7495	Q8BGS2	Bola2	Mus musculus	BolA-like protein 2	Q8BGS2	RefProt_Mus_musculus_20240214	13	sp	10090	10214.6	12	13	13	13	13	13	13	13	0.00144261	0.0318587	0.285512	TRUE
17.5108	17.5	17.4766	17.6898	17.8719	17.8189	17.8123	17.8102	P97429	Anxa4	Mus musculus	Annexin A4	P97429	RefProt_Mus_musculus_20240214	44	sp	10090	35915.7	44	44	43	42	43	42	42	43	0.0014438	0.0318587	-0.284045	TRUE
8.56797	8.59575	8.15385	8.55711	7.48101	6.85046	7.52731	7.57274	Q8R1F6	Hid1	Mus musculus	Protein HID1	Q8R1F6	RefProt_Mus_musculus_20240214	3	sp	10090	88779.3	3	3	3	3	3	2	3	3	0.00144432	0.0318587	1.11079	TRUE
19.3131	19.3873	19.3349	19.4554	19.1626	19.1526	19.0358	19.1602	P11835;Q542I8	Itgb2	Mus musculus	Integrin beta-2;Integrin beta	P11835;Q542I8	RefProt_Mus_musculus_20240214	75	sp;tr	10090	85025.81;84893.61	73	75	74	70	70	73	74	73	0.00144674	0.0318587	0.24489	TRUE
14.493	14.4798	14.4026	14.4929	14.3476	14.2805	14.3222	14.3365	F8VPK0	Skic3	Mus musculus	Superkiller complex protein 3	F8VPK0	RefProt_Mus_musculus_20240214	63	sp	10090	173942	63	63	63	59	62	60	60	59	0.00144702	0.0318587	0.145381	TRUE
13.7858	13.4894	13.7069	13.6611	14.308	14.5813	14.2888	14.8892	P09528	Fth1	Mus musculus	Ferritin heavy chain	P09528	RefProt_Mus_musculus_20240214	26	sp	10090	21066.6	26	25	26	24	25	26	26	26	0.00144754	0.0318587	-0.856012	TRUE
13.7636	13.5496	13.5253	13.8047	14.1388	14.0262	14.0574	14.1135	Q03963	Eif2ak2	Mus musculus	Interferon-induced, double-stranded RNA-activated protein kinase	Q03963	RefProt_Mus_musculus_20240214	27	sp	10090	58279.9	27	23	25	23	25	24	26	25	0.0014551	0.0319305	-0.423191	TRUE
8.80827	8.64395	8.73303	8.88619	8.33307	8.34545	8.47073	8.48043	Q59IX1;Q60862	Orc2	Mus musculus	Origin recognition complex subunit 2	Q59IX1;Q60862	RefProt_Mus_musculus_20240214	5	tr;sp	10090	60416.03;65893.44	5	4	4	4	4	5	5	4	0.00146784	0.032049	0.36044	TRUE
13.9869	14.0101	14.0185	14.0381	13.8735	13.9179	13.7977	13.8184	P70677	Casp3	Mus musculus	Caspase-3	P70677	RefProt_Mus_musculus_20240214	21	sp	10090	31474.8	21	21	21	20	20	21	20	20	0.00146914	0.032049	0.161525	TRUE
11.023	11.0963	11.2328	11.1107	11.412	11.5376	11.3496	11.4813	Q91WA6	Sharpin	Mus musculus	Sharpin	Q91WA6	RefProt_Mus_musculus_20240214	9	sp	10090	39852.2	9	9	9	9	9	9	9	9	0.00149057	0.03234	-0.329439	TRUE
11.6512	11.6327	11.4454	12.035	12.577	12.4847	12.2915	12.4406	Q9Z0E6	Gbp2	Mus musculus	Guanylate-binding protein 2	Q9Z0E6	RefProt_Mus_musculus_20240214	17	sp	10090	66739.5	16	14	13	16	17	17	17	16	0.00149121	0.03234	-0.757367	TRUE
13.2646	13.0676	13.1804	13.2053	13.5762	13.5049	13.5801	13.3908	A0A0A0MQD1;Q8K1H1	Tdrd7	Mus musculus	Tudor domain-containing protein 7	A0A0A0MQD1;Q8K1H1	RefProt_Mus_musculus_20240214	48	tr;sp	10090	125837.26;122174.17	45	47	45	43	47	47	47	46	0.00149596	0.0323485	-0.333555	TRUE
15.311	15.2945	15.0345	15.4114	14.8732	14.7955	14.7467	14.7509	Q9D154	Serpinb1a	Mus musculus	Leukocyte elastase inhibitor A	Q9D154	RefProt_Mus_musculus_20240214	35	sp	10090	42574.9	33	35	34	32	33	32	32	32	0.00150621	0.0324754	0.471248	TRUE
15.3	15.3816	15.1906	15.6359	15.8347	15.963	15.9928	15.9306	P01887	B2m	Mus musculus	Beta-2-microglobulin	P01887	RefProt_Mus_musculus_20240214	13	sp	10090	13779	13	13	13	13	13	13	13	13	0.00152777	0.0326993	-0.553263	TRUE
9.88213	9.55562	9.3141	9.86534	10.5115	10.5916	10.7267	10.3166	Q61838	Pzp	Mus musculus	Pregnancy zone protein	Q61838	RefProt_Mus_musculus_20240214	4	sp	10090	165853	4	3	3	3	4	4	4	4	0.00153086	0.0326993	-0.882315	TRUE
10.5815	10.3746	10.4524	10.3173	10.0105	10.1177	9.9823	9.83893	Q8CC12;Z4YL55	Cdan1	Mus musculus	Codanin-1;Congenital dyserythropoietic anemia, type I (human)	Q8CC12;Z4YL55	RefProt_Mus_musculus_20240214	10	sp;tr	10090	135882.62;134970.67	9	9	10	7	9	9	9	10	0.00154272	0.0326993	0.444083	TRUE
9.16635	9.26153	9.19757	9.66183	8.67207	8.56983	8.62896	8.30023	Q5SSE9	Abca13	Mus musculus	ATP-binding cassette sub-family A member 13	Q5SSE9	RefProt_Mus_musculus_20240214	13	sp	10090	568897	13	12	11	11	6	9	10	6	0.00154395	0.0326993	0.779048	TRUE
13.9969	13.8775	13.9812	14.158	13.4951	13.6714	13.4943	13.668	Q8K2C7	Os9	Mus musculus	Protein OS-9	Q8K2C7	RefProt_Mus_musculus_20240214	35	sp	10090	76107.8	35	35	34	32	32	34	35	32	0.00154539	0.0326993	0.421177	TRUE
9.91042	9.911	9.83917	10.1306	9.31272	9.59967	9.41747	9.51912	P03975	Iap	Mus musculus	IgE-binding protein	P03975	RefProt_Mus_musculus_20240214	6	sp	10090	62747.3	6	6	5	6	6	6	6	6	0.00155391	0.0326993	0.485558	TRUE
15.723	15.7496	15.6734	15.58	15.4627	15.2473	15.3459	15.223	P62751	Rpl23a	Mus musculus	Large ribosomal subunit protein uL23	P62751	RefProt_Mus_musculus_20240214	16	sp	10090	17695.1	16	16	16	16	16	16	16	16	0.00155481	0.0326993	0.361751	TRUE
9.65431	9.28133	8.98512	9.46777	10.524	10.0311	10.4546	10.3099	O70200	Aif1	Mus musculus	Allograft inflammatory factor 1	O70200	RefProt_Mus_musculus_20240214	4	sp	10090	16910.5	4	3	4	4	4	4	4	4	0.00155612	0.0326993	-0.982773	TRUE
13.5008	13.4468	13.4284	13.3517	13.1935	13.2831	13.158	13.205	Q99JF5	Mvd	Mus musculus	Diphosphomevalonate decarboxylase	Q99JF5	RefProt_Mus_musculus_20240214	19	sp	10090	44072	19	19	18	16	17	19	19	17	0.00155627	0.0326993	0.22199	TRUE
10.1822	10.2327	10.172	9.94356	9.55956	9.82092	9.53766	9.61908	E9Q6Z3;Q6ZQE4	Nemp1	Mus musculus	Nuclear envelope integral membrane protein 1	E9Q6Z3;Q6ZQE4	RefProt_Mus_musculus_20240214	3	tr;sp	10090	45192.31;49816.74	3	3	3	3	3	3	3	3	0.00156435	0.032728	0.498308	TRUE
16.0387	15.9092	16.0609	16.2501	16.4698	16.646	16.6736	16.8863	Q9CPX4	Ftl1	Mus musculus	Ferritin	Q9CPX4	RefProt_Mus_musculus_20240214	27	tr	10090	20772.4	26	25	27	27	27	27	26	27	0.00156646	0.032728	-0.604202	TRUE
13.3795	13.251	13.2275	13.4582	12.8838	12.9239	13.0768	12.9134	Q8C3Y4	Kntc1	Mus musculus	Kinetochore-associated protein 1	Q8C3Y4	RefProt_Mus_musculus_20240214	46	sp	10090	250358	44	44	41	34	42	43	41	39	0.00157825	0.0328167	0.379594	TRUE
10.6092	10.6077	10.5776	10.6617	10.4836	10.4654	10.3557	10.3948	Q80XL7	Mppe1	Mus musculus	Metallophosphoesterase 1	Q80XL7	RefProt_Mus_musculus_20240214	5	sp	10090	46012.3	5	5	5	4	5	5	5	4	0.00157955	0.0328167	0.189195	TRUE
15.204	15.0912	15.0877	15.1778	14.9829	14.83	14.8847	14.9146	Q9ER72	Cars1	Mus musculus	Cysteine--tRNA ligase, cytoplasmic	Q9ER72	RefProt_Mus_musculus_20240214	67	sp	10090	94859.8	66	66	67	62	67	67	67	65	0.00160678	0.033208	0.237099	TRUE
11.7244	11.602	11.6558	NaN	11.3818	11.1702	11.2987	11.2249	A0A2I3BRD1	Tbc1d23	Mus musculus	TBC1 domain family member 23	A0A2I3BRD1	RefProt_Mus_musculus_20240214	15	tr	10090	78246.9	15	14	15	14	15	15	15	14	0.00160822	0.033208	0.457832	TRUE
17.5415	17.5579	17.5302	17.5757	17.3281	17.2447	17.3203	17.0893	P24527	Lta4h	Mus musculus	Leukotriene A-4 hydrolase	P24527	RefProt_Mus_musculus_20240214	66	sp	10090	69050.9	64	65	65	61	60	60	61	59	0.00161182	0.033208	0.305729	TRUE
16.236	16.2075	16.1624	16.2681	16.0894	16.1016	16.0337	16.047	Q8BMJ2	Lars1	Mus musculus	Leucine--tRNA ligase, cytoplasmic	Q8BMJ2	RefProt_Mus_musculus_20240214	93	sp	10090	134192	91	90	92	84	89	89	91	88	0.00162083	0.0332521	0.150576	TRUE
10.0925	10.1928	9.98165	10.3664	9.7169	9.51818	9.65215	9.71047	P47930	Fosl2	Mus musculus	Fos-related antigen 2	P47930	RefProt_Mus_musculus_20240214	5	sp	10090	35298.4	5	5	5	5	5	4	4	5	0.00162293	0.0332521	0.508906	TRUE
17.7289	17.9432	17.8302	18.1675	17.3207	17.4737	17.3441	17.2474	Q9JKR6	Hyou1	Mus musculus	Hypoxia up-regulated protein 1	Q9JKR6	RefProt_Mus_musculus_20240214	96	sp	10090	111181	93	95	95	91	89	91	92	92	0.0016292	0.0332886	0.570952	TRUE
15.0794	14.8655	14.8433	14.8248	14.5945	14.6006	14.534	14.5047	Q9DBT5	Ampd2	Mus musculus	AMP deaminase 2	Q9DBT5	RefProt_Mus_musculus_20240214	38	sp	10090	94696	38	38	37	36	38	36	38	38	0.00165129	0.0336473	0.344774	TRUE
12.6685	12.7611	12.7014	12.7708	12.5306	12.3493	12.4733	12.5158	P53996	Cnbp	Mus musculus	CCHC-type zinc finger nucleic acid binding protein	P53996	RefProt_Mus_musculus_20240214	3	sp	10090	19591.8	3	3	3	3	3	2	2	3	0.00166939	0.0339229	0.258198	TRUE
13.9998	13.5746	13.6481	13.8088	13.0602	13.327	13.0601	13.1428	Q9CYA0	Creld2	Mus musculus	Protein disulfide isomerase Creld2	Q9CYA0	RefProt_Mus_musculus_20240214	20	sp	10090	38219.5	20	20	20	19	18	18	19	18	0.00169035	0.0341386	0.610324	TRUE
12.4051	12.2979	12.3698	12.4013	12.098	12.0171	12.0515	12.2188	Q99LG0	Usp16	Mus musculus	Ubiquitin carboxyl-terminal hydrolase 16	Q99LG0	RefProt_Mus_musculus_20240214	23	sp	10090	93434.4	23	22	22	22	23	23	21	22	0.00169267	0.0341386	0.27222	TRUE
15.4179	15.4074	15.4148	15.5723	15.7846	15.8497	15.7251	15.6642	O35604	Npc1	Mus musculus	NPC intracellular cholesterol transporter 1	O35604	RefProt_Mus_musculus_20240214	21	sp	10090	142885	21	21	21	19	21	21	21	21	0.00169381	0.0341386	-0.302784	TRUE
9.4234	9.11569	9.33691	9.39873	8.78443	8.65263	8.35223	8.79972	P27641	Xrcc5	Mus musculus	X-ray repair cross-complementing protein 5	P27641	RefProt_Mus_musculus_20240214	6	sp	10090	83056.9	6	6	6	5	6	6	6	6	0.00172211	0.0346149	0.671429	TRUE
15.2711	15.4035	15.3617	15.7548	16.13	16.0471	16.2268	15.9616	Q9QWR8	Naga	Mus musculus	Alpha-N-acetylgalactosaminidase	Q9QWR8	RefProt_Mus_musculus_20240214	45	sp	10090	47234.7	44	45	45	42	44	44	44	44	0.00174005	0.0347872	-0.643624	TRUE
18.7285	18.7049	18.7168	18.765	18.8148	18.8057	18.7902	18.8257	P13020	Gsn	Mus musculus	Gelsolin	P13020	RefProt_Mus_musculus_20240214	71	sp	10090	85941.6	70	70	70	70	70	69	70	69	0.00174006	0.0347872	-0.0802804	TRUE
15.768	15.7528	15.7388	15.8256	15.9354	16.1535	16.0326	16.0121	Q8CGK3	Lonp1	Mus musculus	Lon protease homolog, mitochondrial	Q8CGK3	RefProt_Mus_musculus_20240214	65	sp	10090	105843	65	62	62	58	65	63	63	63	0.00174813	0.0348544	-0.262126	TRUE
15.3021	15.3537	15.2213	15.4462	15.1202	14.9824	14.9804	14.9551	Q9D1E6	Tbcb	Mus musculus	Tubulin-folding cofactor B	Q9D1E6	RefProt_Mus_musculus_20240214	17	sp	10090	27385.7	17	17	17	16	17	16	17	17	0.00176188	0.0349777	0.321302	TRUE
10.5034	10.4108	10.4895	10.6854	10.0048	10.2049	10.1151	10.1885	A2AI57;Q923J1	Trpm7	Mus musculus	non-specific serine/threonine protein kinase;Transient receptor potential cation channel subfamily M member 7	A2AI57;Q923J1	RefProt_Mus_musculus_20240214	9	tr;sp	10090	212327.68;212398.76	8	9	8	8	8	8	8	8	0.00176374	0.0349777	0.393966	TRUE
16.2012	16.3031	16.1595	16.3392	16.05	15.8428	15.8371	15.859	P35979	Rpl12	Mus musculus	Large ribosomal subunit protein uL11	P35979	RefProt_Mus_musculus_20240214	15	sp	10090	17804.6	13	15	15	14	14	14	14	14	0.00177006	0.0350094	0.353514	TRUE
13.4905	13.439	13.3553	13.6052	13.1773	13.1013	13.1574	13.2212	Q61187	Tsg101	Mus musculus	Tumor susceptibility gene 101 protein	Q61187	RefProt_Mus_musculus_20240214	23	sp	10090	44123.6	23	23	23	21	23	22	23	19	0.00178723	0.035176	0.308203	TRUE
12.5047	12.4092	12.3486	12.596	12.8358	12.7609	12.7314	12.7781	Q9EPL0	Xylt2	Mus musculus	Xylosyltransferase 2	Q9EPL0	RefProt_Mus_musculus_20240214	14	sp	10090	96811.4	14	13	13	12	14	14	14	13	0.00178796	0.035176	-0.311943	TRUE
17.029	17.0646	17.033	17.0709	16.9304	16.863	16.8705	16.7634	Q8BX70	Vps13c	Mus musculus	Intermembrane lipid transfer protein VPS13C	Q8BX70	RefProt_Mus_musculus_20240214	232	sp	10090	420089	230	229	224	208	223	220	226	218	0.00179888	0.035297	0.192544	TRUE
15.8507	15.8453	15.9817	16.0342	16.2454	16.4656	16.441	16.2291	Q8BLF1	Nceh1	Mus musculus	Neutral cholesterol ester hydrolase 1	Q8BLF1	RefProt_Mus_musculus_20240214	31	sp	10090	45739.6	29	31	31	29	30	29	29	30	0.00181004	0.0354224	-0.41727	TRUE
13.0341	13.0485	13.0016	13.0843	12.8657	12.6578	12.6915	12.5629	P49442	Inpp1	Mus musculus	Inositol polyphosphate 1-phosphatase	P49442	RefProt_Mus_musculus_20240214	13	sp	10090	43346.2	13	13	13	11	13	13	13	13	0.00181719	0.0354687	0.347622	TRUE
10.3303	10.0695	10.264	10.4895	10.7704	10.8092	10.8125	10.6942	Q9DC11	Plxdc2	Mus musculus	Plexin domain-containing protein 2	Q9DC11	RefProt_Mus_musculus_20240214	8	sp	10090	59616.2	8	6	8	5	7	7	8	7	0.00183216	0.0356669	-0.483238	TRUE
5.95464	5.73471	6.18065	6.97796	7.99175	7.45404	7.96982	7.75263	P26645	Marcks	Mus musculus	Myristoylated alanine-rich C-kinase substrate	P26645	RefProt_Mus_musculus_20240214	4	sp	10090	29661.3	3	2	3	2	4	3	4	4	0.0018405	0.0357356	-1.58007	TRUE
15.5788	15.7644	15.7357	15.8106	15.4434	15.37	15.4836	15.3654	P62830	Rpl23	Mus musculus	Large ribosomal subunit protein uL14	P62830	RefProt_Mus_musculus_20240214	25	sp	10090	14865.4	24	24	24	24	24	25	25	24	0.00184801	0.0357567	0.306755	TRUE
16.5612	16.5257	16.6062	16.7181	16.2728	16.3064	16.3741	16.3923	Q6GT24	Prdx6	Mus musculus	Peroxiredoxin-6	Q6GT24	RefProt_Mus_musculus_20240214	38	tr	10090	24826.6	36	37	36	35	36	37	36	36	0.00185339	0.0357567	0.266382	TRUE
10.777	10.7345	10.7842	10.8195	10.6572	10.5442	10.6095	10.5073	P46662	Nf2	Mus musculus	Merlin	P46662	RefProt_Mus_musculus_20240214	12	sp	10090	69776.2	11	9	9	9	9	10	11	9	0.00185605	0.0357567	0.199283	TRUE
12.3791	12.337	12.3009	12.3303	12.1171	12.1781	12.1762	12.2412	Q62193	Rpa2	Mus musculus	Replication protein A 32 kDa subunit	Q62193	RefProt_Mus_musculus_20240214	18	sp	10090	29440.1	18	18	18	16	17	18	17	18	0.00186211	0.0357698	0.158672	TRUE
10.204	10.2316	9.98467	10.0829	10.7043	10.6673	11.1199	10.6559	Q3U5N6;Q9D3F6	Ms4a4c	Mus musculus	Membrane-spanning 4-domains, subfamily A, member 4C;MS4A4C protein	Q3U5N6;Q9D3F6	RefProt_Mus_musculus_20240214	6	tr	10090	19502.1;23985.35	6	5	4	3	6	5	6	5	0.00186856	0.0357698	-0.661079	TRUE
10.3269	10.1842	10.2649	10.5175	10.9485	10.6896	10.7399	10.8439	Q8BZZ3	Wwp1	Mus musculus	NEDD4-like E3 ubiquitin-protein ligase WWP1	Q8BZZ3	RefProt_Mus_musculus_20240214	15	sp	10090	104694	13	13	13	10	13	12	14	13	0.0018712	0.0357698	-0.482101	TRUE
14.227	13.9648	13.971	14.0257	13.7079	13.7386	13.6583	13.7316	Q8R4B8	Nlrp3	Mus musculus	NACHT, LRR and PYD domains-containing protein 3	Q8R4B8	RefProt_Mus_musculus_20240214	46	sp	10090	118275	46	46	44	39	44	46	43	42	0.00188078	0.0357736	0.337998	TRUE
9.48102	9.43735	9.40171	9.01796	8.58394	8.18325	8.58485	8.70146	P41274	Tnfsf9	Mus musculus	Tumor necrosis factor ligand superfamily member 9	P41274	RefProt_Mus_musculus_20240214	4	sp	10090	33853.3	4	4	4	4	4	4	4	4	0.00188113	0.0357736	0.821136	TRUE
10.5077	10.2757	10.2238	10.3243	10.698	10.705	10.6908	10.614	Q91ZU1	Asb6	Mus musculus	Ankyrin repeat and SOCS box protein 6	Q91ZU1	RefProt_Mus_musculus_20240214	11	sp	10090	46276.1	11	11	11	11	11	11	11	11	0.00188587	0.0357736	-0.344081	TRUE
12.3194	12.1882	12.2379	12.4613	12.6946	12.9911	12.7726	12.6916	Q8K1C9	Lrrc41	Mus musculus	Leucine-rich repeat-containing protein 41	Q8K1C9	RefProt_Mus_musculus_20240214	19	sp	10090	88180.1	17	19	18	17	18	19	19	18	0.00189789	0.0359098	-0.485774	TRUE
12.9948	12.6889	12.8739	12.9829	13.4239	13.2509	13.2592	13.3142	Q91WC9	Daglb	Mus musculus	Diacylglycerol lipase-beta	Q91WC9	RefProt_Mus_musculus_20240214	32	sp	10090	73904.6	31	30	29	28	31	31	31	30	0.00191473	0.0361363	-0.426923	TRUE
15.1689	15.1053	15.0573	15.4809	15.8143	15.8038	15.6172	15.82	P55302	Lrpap1	Mus musculus	Alpha-2-macroglobulin receptor-associated protein	P55302	RefProt_Mus_musculus_20240214	33	sp	10090	42215	32	33	31	31	33	32	31	33	0.00195807	0.0368262	-0.560731	TRUE
9.8435	9.57772	9.5417	9.51751	10.1001	10.2671	10.2557	9.98217	O55033	Nck2	Mus musculus	Cytoplasmic protein NCK2	O55033	RefProt_Mus_musculus_20240214	9	sp	10090	42879.1	7	9	8	8	9	8	7	8	0.00196302	0.0368262	-0.531163	TRUE
14.1345	14.0242	14.0924	13.9086	14.2708	14.3153	14.404	14.3686	A2AWF8;A2AWF9;E9Q4S7;Q64455	Ptprj	Mus musculus	protein-tyrosine-phosphatase;protein-tyrosine-phosphatase;protein-tyrosine-phosphatase;Receptor-type tyrosine-protein phosphatase eta	A2AWF8;A2AWF9;E9Q4S7;Q64455	RefProt_Mus_musculus_20240214	45	tr;tr;tr;sp	10090	128713.23;143175.62;148594.13;136768.65	43	42	43	41	43	42	44	43	0.00196981	0.0368262	-0.299768	TRUE
9.40648	9.01968	9.17577	9.60856	8.7022	8.45407	8.31003	8.5443	A0A5F8MPG1;A0A5F8MQ53;E9QKQ5	Lpin1	Mus musculus	phosphatidate phosphatase	A0A5F8MPG1;A0A5F8MQ53;E9QKQ5	RefProt_Mus_musculus_20240214	8	tr	10090	107650.9;104892.99;102041.62	7	8	8	7	7	6	6	6	0.00197115	0.0368262	0.799973	TRUE
11.3925	11.0686	11.1511	11.2483	10.5328	10.4302	10.7807	10.7752	A0A0R4J113;A0A0U1RPX7;P97479;Q5MJ56	Myo7a	Mus musculus	Myosin VIIA;Myosin VIIA;Unconventional myosin-VIIa;Myosin VIIA	A0A0R4J113;A0A0U1RPX7;P97479;Q5MJ56	RefProt_Mus_musculus_20240214	17	tr;tr;sp;tr	10090	249763.73;249536.42;254938.8;250325.34	17	15	16	13	12	12	12	11	0.00198863	0.0370595	0.585392	TRUE
13.8384	13.8629	13.8194	13.7525	14.0545	14.1064	13.9458	14.1172	Q9CQU0	Txndc12	Mus musculus	Thioredoxin domain-containing protein 12	Q9CQU0	RefProt_Mus_musculus_20240214	13	sp	10090	19048.5	13	13	13	13	13	13	13	13	0.00203095	0.0375669	-0.237691	TRUE
10.4558	10.3079	10.1866	10.4667	10.7004	10.6741	10.7139	10.7427	O08688	Capn5	Mus musculus	Calpain-5	O08688	RefProt_Mus_musculus_20240214	7	sp	10090	72954.7	7	7	7	7	7	7	7	7	0.00203105	0.0375669	-0.353538	TRUE
15.7706	15.7155	15.7385	16.0002	15.3966	15.459	15.4776	15.4739	Q5SWU9	Acaca	Mus musculus	Acetyl-CoA carboxylase 1	Q5SWU9	RefProt_Mus_musculus_20240214	148	sp	10090	265257	144	146	144	138	142	136	138	138	0.00203761	0.0375945	0.354394	TRUE
10.484	10.4088	10.3848	11.0356	11.5688	11.264	11.4462	11.5014	P01029	C4b	Mus musculus	Complement C4-B	P01029	RefProt_Mus_musculus_20240214	3	sp	10090	192915	3	3	3	3	3	3	3	3	0.00204475	0.0376325	-0.866841	TRUE
12.1361	11.8627	11.7992	12.2411	12.6493	12.5433	12.5224	12.6071	Q99PP6	Trim34a	Mus musculus	E3 ubiquitin-protein ligase TRIM34A	Q99PP6	RefProt_Mus_musculus_20240214	20	sp	10090	55950.1	19	19	16	17	19	19	20	20	0.00205261	0.0376836	-0.570773	TRUE
8.71714	9.15183	9.01048	9.40688	8.44465	7.90976	8.09262	7.98898	Q3V157	Stat4	Mus musculus	Signal transducer and activator of transcription	Q3V157	RefProt_Mus_musculus_20240214	5	tr	10090	85853.5	3	4	5	4	4	2	4	2	0.0020653	0.0377386	0.962582	TRUE
10.5842	10.5738	10.38	10.6523	10.1678	10.2034	10.1193	10.2864	P83877	Txnl4a	Mus musculus	Thioredoxin-like protein 4A	P83877	RefProt_Mus_musculus_20240214	7	sp	10090	16786.3	7	7	7	7	7	7	7	7	0.00206823	0.0377386	0.353369	TRUE
11.7136	11.575	11.6082	11.3566	12.0479	11.9903	11.9587	11.9134	Q6DFW0	C9orf72	Mus musculus	Guanine nucleotide exchange factor C9orf72 homolog	Q6DFW0	RefProt_Mus_musculus_20240214	13	sp	10090	54277.6	12	12	12	10	12	12	13	12	0.00207575	0.0377386	-0.414252	TRUE
12.8865	12.9301	12.7459	12.987	12.5715	12.5217	12.6363	12.4313	Q8CAA7	Pgm2l1	Mus musculus	Glucose 1,6-bisphosphate synthase	Q8CAA7	RefProt_Mus_musculus_20240214	29	sp	10090	70279.5	28	25	26	23	24	25	26	23	0.0020825	0.037765	0.347165	TRUE
11.0011	10.9244	10.844	10.888	10.7403	10.6514	10.687	10.7472	A0A140LHG7;A0A140LHQ0;Q8VCB2	Med25	Mus musculus	Mediator of RNA polymerase II transcription subunit 25	A0A140LHG7;A0A140LHQ0;Q8VCB2	RefProt_Mus_musculus_20240214	8	tr;tr;sp	10090	85325.8;77865.44;78112.74	8	8	8	8	7	8	8	8	0.00209726	0.0379399	0.207882	TRUE
13.2331	13.2958	12.9683	12.9005	12.6433	12.2649	12.3063	12.4901	G3UZZ3	Dnm2	Mus musculus	dynamin GTPase (Fragment)	G3UZZ3	RefProt_Mus_musculus_20240214	6	tr	10090	NaN	6	6	6	6	6	6	6	6	0.0021081	0.0380063	0.673262	TRUE
11.4232	11.1613	11.1198	11.2878	11.5806	11.6972	11.6261	11.5961	P15105	Glul	Mus musculus	Glutamine synthetase	P15105	RefProt_Mus_musculus_20240214	14	sp	10090	42119.6	14	12	13	10	14	13	13	14	0.00211118	0.0380063	-0.376972	TRUE
10.1837	10.3049	10.2596	10.2554	10.0798	10.0071	9.85676	9.90322	H3BLL2;Q811I0	Atpaf1	Mus musculus	ATP synthase mitochondrial F1 complex assembly factor 1	H3BLL2;Q811I0	RefProt_Mus_musculus_20240214	7	tr;sp	10090	38795.98;36354.5	7	7	7	7	7	6	7	7	0.00213532	0.0383478	0.289155	TRUE
10.5908	10.4915	10.5459	10.6357	10.2938	10.4301	10.2892	10.2768	D3Z118;D3Z119;D3Z376;P97411;S4R217	Ica1	Mus musculus	Islet cell autoantigen 1;Islet cell autoantigen 1;Islet cell autoantigen 1 (Fragment);Islet cell autoantigen 1;Islet cell autoantigen 1	D3Z118;D3Z119;D3Z376;P97411;S4R217	RefProt_Mus_musculus_20240214	7	tr;tr;tr;sp;tr	10090	52930.93;36004.31;32617.64;54324.44;35619.94	7	7	7	6	7	7	7	6	0.00215209	0.0383972	0.243512	TRUE
9.54127	9.66974	9.56753	9.69226	9.25347	9.12088	9.21357	9.41379	Q9ERR1	Ndel1	Mus musculus	Nuclear distribution protein nudE-like 1	Q9ERR1	RefProt_Mus_musculus_20240214	5	sp	10090	38365.9	5	5	5	4	5	5	5	5	0.00215322	0.0383972	0.367272	TRUE
12.0453	11.8414	11.9057	12.2187	11.4535	11.528	11.5297	11.6302	O88502	Pde8a	Mus musculus	High affinity cAMP-specific and IBMX-insensitive 3',5'-cyclic phosphodiesterase 8A	O88502	RefProt_Mus_musculus_20240214	23	sp	10090	93171.4	23	22	22	20	20	22	20	23	0.00216008	0.0383972	0.467371	TRUE
11.5156	11.5563	11.5184	11.4551	11.227	11.1853	11.3882	11.2434	P20664	Prim1	Mus musculus	DNA primase small subunit	P20664	RefProt_Mus_musculus_20240214	14	sp	10090	49295.5	13	12	12	13	14	13	12	14	0.00216259	0.0383972	0.250388	TRUE
10.0873	10.0483	9.93307	10.4244	9.4586	9.61285	9.28755	9.53866	Q8BHA9	Pxylp1	Mus musculus	2-phosphoxylose phosphatase 1	Q8BHA9	RefProt_Mus_musculus_20240214	5	sp	10090	54937.3	4	5	5	5	4	5	4	5	0.00216395	0.0383972	0.648844	TRUE
12.905	12.6847	12.8116	12.8267	12.5471	12.5587	12.5055	12.6003	A2AVR6;Q8VHQ9	Acot11	Mus musculus	Acyl-CoA thioesterase 11;Acyl-coenzyme A thioesterase 11	A2AVR6;Q8VHQ9	RefProt_Mus_musculus_20240214	21	tr;sp	10090	69377.89;67354.59	21	20	19	20	21	20	21	21	0.00217279	0.0384621	0.25413	TRUE
16.1543	16.1847	16.13	16.2523	16.049	15.9568	16.0152	16.026	A0A3B2WCD8;Q3U0V1	Khsrp	Mus musculus	KH-type splicing regulatory protein;Far upstream element-binding protein 2	A0A3B2WCD8;Q3U0V1	RefProt_Mus_musculus_20240214	52	tr;sp	10090	74252.49;76775.48	50	52	51	48	49	49	49	51	0.00219205	0.0387105	0.168558	TRUE
11.8508	11.6859	11.7544	12.2566	12.4547	12.8734	12.6527	12.7191	Q8R3I9	B3gnt8	Mus musculus	UDP-GlcNAc:betaGal beta-1,3-N-acetylglucosaminyltransferase 8	Q8R3I9	RefProt_Mus_musculus_20240214	20	sp	10090	43370.2	19	20	18	17	20	19	19	18	0.00221658	0.0390508	-0.788025	TRUE
13.2627	13.1763	13.0622	12.9442	13.5481	13.4338	13.5327	13.4551	Q8C0P5	Coro2a	Mus musculus	Coronin-2A	Q8C0P5	RefProt_Mus_musculus_20240214	23	sp	10090	59573.3	22	22	22	21	23	23	23	23	0.00222371	0.0390836	-0.381057	TRUE
13.2482	12.8777	13.0955	12.7108	12.1862	12.2927	12.4391	12.3647	P27784	Ccl6	Mus musculus	C-C motif chemokine 6	P27784	RefProt_Mus_musculus_20240214	7	sp	10090	12984	7	7	7	7	7	7	7	7	0.00223839	0.0392486	0.662351	TRUE
11.9398	11.8613	11.8279	12.2633	12.5851	12.5011	12.4144	12.5544	Q8BYU6	Tor1aip2	Mus musculus	Torsin-1A-interacting protein 2	Q8BYU6	RefProt_Mus_musculus_20240214	22	sp	10090	54495.6	22	20	19	20	21	22	22	21	0.00225494	0.0393597	-0.54069	TRUE
13.5048	13.3219	13.3298	13.5376	13.1745	13.0852	13.0859	13.1168	E9QQ10;Q70FJ1	Akap9	Mus musculus	A kinase (PRKA) anchor protein (yotiao) 9;A-kinase anchor protein 9	E9QQ10;Q70FJ1	RefProt_Mus_musculus_20240214	81	tr;sp	10090	434139.75;NaN	79	77	76	68	70	68	72	71	0.00225534	0.0393597	0.307904	TRUE
14.7219	14.6153	14.5204	14.7361	15.0621	15.3965	15.3275	15.0093	P21958;Q3TBA3	Tap1	Mus musculus	Antigen peptide transporter 1;Transporter 1, ATP-binding cassette, sub-family B (MDR/TAP)	P21958;Q3TBA3	RefProt_Mus_musculus_20240214	32	sp;tr	10090	78864.12;75958.69	31	31	29	27	31	30	30	30	0.00226289	0.0393987	-0.550394	TRUE
14.8816	14.9531	14.7988	14.7821	14.5885	14.556	14.5509	14.3486	Q8BTZ7	Gmppb	Mus musculus	Mannose-1-phosphate guanyltransferase beta	Q8BTZ7	RefProt_Mus_musculus_20240214	23	sp	10090	39916.5	23	23	23	21	23	23	23	20	0.00227867	0.0395805	0.342887	TRUE
14.8305	14.8148	14.7134	14.869	15.2747	15.509	15.4509	15.0751	P36371	Tap2	Mus musculus	Antigen peptide transporter 2	P36371	RefProt_Mus_musculus_20240214	33	sp	10090	77444.8	33	33	32	30	33	32	32	31	0.00235224	0.040763	-0.520502	TRUE
15.1485	15.0328	15.0518	15.1568	14.9457	14.9215	14.8507	14.9077	P30416	Fkbp4	Mus musculus	Peptidyl-prolyl cis-trans isomerase FKBP4	P30416	RefProt_Mus_musculus_20240214	52	sp	10090	51572.4	52	52	51	47	51	50	52	48	0.00237098	0.040992	0.191042	TRUE
13.503	13.3193	13.3779	13.2889	13.1088	13.1668	13.1102	13.1078	Q8CHW4	Eif2b5	Mus musculus	Translation initiation factor eIF2B subunit epsilon	Q8CHW4	RefProt_Mus_musculus_20240214	25	sp	10090	80086.4	24	24	24	23	24	25	25	22	0.00238014	0.0410546	0.248876	TRUE
14.6358	14.6596	14.6516	14.6188	14.5611	14.5544	14.4829	14.5539	O08547	Sec22b	Mus musculus	Vesicle-trafficking protein SEC22b	O08547	RefProt_Mus_musculus_20240214	28	sp	10090	24740.6	27	28	27	26	28	26	26	28	0.00239096	0.0411456	0.103388	TRUE
13.5964	13.6633	13.6367	13.9166	14.0137	14.1141	14.1044	14.1586	O35298	Aoah	Mus musculus	Acyloxyacyl hydrolase	O35298	RefProt_Mus_musculus_20240214	29	sp	10090	65155	29	29	29	25	29	29	29	29	0.00239871	0.0411834	-0.394472	TRUE
10.7831	10.6659	10.7391	10.8982	10.3369	10.2431	10.2315	10.5404	A0A0R4J212;O35177	Nedd9	Mus musculus	Neural precursor cell expressed, developmentally down-regulated gene 9;Enhancer of filamentation 1	A0A0R4J212;O35177	RefProt_Mus_musculus_20240214	14	tr;sp	10090	93057.72;93051.67	12	13	14	13	13	13	9	14	0.00241638	0.0413909	0.433586	TRUE
16.1923	16.2836	16.1765	16.4207	15.9477	15.9627	16.0034	16.0016	Q9R112	Sqor	Mus musculus	Sulfide:quinone oxidoreductase, mitochondrial	Q9R112	RefProt_Mus_musculus_20240214	46	sp	10090	50282.4	43	46	44	43	44	42	43	43	0.00242263	0.0414023	0.28945	TRUE
13.1179	13.1946	13.1979	13.2161	12.9591	12.8583	13.0416	12.9852	Q921W2	Tial1	Mus musculus	Tia1 cytotoxic granule-associated RNA binding protein-like 1	Q921W2	RefProt_Mus_musculus_20240214	24	tr	10090	41530.7	23	24	24	21	23	23	23	22	0.00244541	0.0416849	0.220563	TRUE
15.8987	15.781	15.8329	15.7983	15.6117	15.4322	15.5499	15.6452	Q80YW0	Cyth4	Mus musculus	Cytohesin-4	Q80YW0	RefProt_Mus_musculus_20240214	26	sp	10090	45284.8	26	26	26	26	26	26	26	26	0.00245447	0.0416849	0.267974	TRUE
9.51456	9.3583	9.27403	9.80358	8.90625	8.96554	8.81537	8.83309	Q7TQE6	Maco1	Mus musculus	Macoilin	Q7TQE6	RefProt_Mus_musculus_20240214	7	sp	10090	76088.5	7	7	7	4	7	5	7	6	0.00245602	0.0416849	0.607554	TRUE
12.4607	12.2919	12.2125	12.2558	12.6083	12.5835	12.5468	12.6503	P58242	Smpdl3b	Mus musculus	Acid sphingomyelinase-like phosphodiesterase 3b	P58242	RefProt_Mus_musculus_20240214	17	sp	10090	51599.6	17	15	17	14	17	16	16	17	0.00247338	0.0418837	-0.291984	TRUE
12.9413	12.8935	12.749	12.7822	12.5956	12.6093	12.5573	12.6382	A3KFU5;A3KFU8;Q6PHQ9;Q91YZ8	Pabpc4	Mus musculus	Polyadenylate-binding protein	A3KFU5;A3KFU8;Q6PHQ9;Q91YZ8	RefProt_Mus_musculus_20240214	20	tr	10090	69430.46;70664.71;72242.47;67852.7	20	20	20	18	20	20	20	19	0.00248924	0.042035	0.24141	TRUE
9.15746	8.60299	8.83255	8.69358	9.35725	9.46292	9.47015	9.57515	Q3USZ8	Dipk2a	Mus musculus	Divergent protein kinase domain 2A	Q3USZ8	RefProt_Mus_musculus_20240214	8	sp	10090	49462.9	5	6	7	5	8	8	8	8	0.00249365	0.042035	-0.644723	TRUE
11.8339	11.6931	11.5292	11.8361	11.3267	11.2473	11.3858	11.363	Q9DCH6	Zfand6	Mus musculus	AN1-type zinc finger protein 6	Q9DCH6	RefProt_Mus_musculus_20240214	9	sp	10090	24000.7	9	9	9	8	9	9	9	9	0.00251042	0.0422217	0.392354	TRUE
13.098	12.9541	13.0729	13.0622	12.7534	12.8539	12.8652	12.8728	Q3TLI0	Trappc10	Mus musculus	Trafficking protein particle complex subunit 10	Q3TLI0	RefProt_Mus_musculus_20240214	42	sp	10090	141493	42	41	42	37	41	41	39	41	0.002517	0.0422366	0.210464	TRUE
11.8328	11.5336	11.5337	11.6795	11.1817	11.3324	11.2073	11.2829	P35456	Plaur	Mus musculus	Urokinase plasminogen activator surface receptor	P35456	RefProt_Mus_musculus_20240214	9	sp	10090	35428.2	8	8	8	8	6	8	8	9	0.00254716	0.0424385	0.393846	TRUE
13.3274	13.323	13.2335	13.3024	13.108	12.9532	13.0092	13.1438	Q3UR91	Pum2	Mus musculus	Pumilio RNA-binding family member 2	Q3UR91	RefProt_Mus_musculus_20240214	37	tr	10090	114102	36	35	35	32	36	34	33	37	0.00255366	0.0424385	0.24302	TRUE
17.1793	17.1552	17.102	17.3385	16.915	16.7891	16.8731	16.9592	Q62261	Sptbn1	Mus musculus	Spectrin beta chain, non-erythrocytic 1	Q62261	RefProt_Mus_musculus_20240214	244	sp	10090	274223	241	238	239	231	232	227	235	233	0.00255642	0.0424385	0.309677	TRUE
12.756	12.6932	12.6333	13.0552	12.1931	12.2916	12.3343	12.3422	A8Y5H7	Sec14l1	Mus musculus	SEC14-like protein 1	A8Y5H7	RefProt_Mus_musculus_20240214	24	sp	10090	81215.6	24	23	22	18	20	21	22	23	0.00256724	0.0424385	0.494135	TRUE
15.026	15.0515	14.9148	14.9066	14.7165	14.6294	14.7442	14.7963	Q9D1J3	Sarnp	Mus musculus	SAP domain-containing ribonucleoprotein	Q9D1J3	RefProt_Mus_musculus_20240214	11	sp	10090	23532.7	11	11	11	11	11	11	11	11	0.00257474	0.0424385	0.253131	TRUE
13.9686	13.9074	13.8995	13.7849	13.6922	13.7017	13.697	13.6203	Q3UXS0	Scamp3	Mus musculus	Secretory carrier-associated membrane protein	Q3UXS0	RefProt_Mus_musculus_20240214	14	tr	10090	38586.3	14	13	11	10	12	13	13	11	0.00257517	0.0424385	0.212337	TRUE
16.3465	16.398	16.3522	16.4053	16.1979	16.2453	16.1918	16.0705	B2RQC6;E9QAI5	Cad	Mus musculus	Multifunctional protein CAD;CAD protein	B2RQC6;E9QAI5	RefProt_Mus_musculus_20240214	123	sp;tr	10090	243238.38;236249.49	120	118	119	112	119	119	119	116	0.00258022	0.0424385	0.199122	TRUE
11.3699	11.364	11.3201	11.552	11.1162	10.939	11.0018	11.1472	F8WHT3	Prrc2b	Mus musculus	Proline-rich coiled-coil 2B	F8WHT3	RefProt_Mus_musculus_20240214	9	tr	10090	243121	9	9	9	9	9	8	9	8	0.00258053	0.0424385	0.350452	TRUE
15.2457	15.2413	15.2134	15.1278	14.9797	15.0732	14.9961	15.0647	Q99J77	Nans	Mus musculus	Sialic acid synthase	Q99J77	RefProt_Mus_musculus_20240214	41	sp	10090	40024.1	39	41	39	37	38	39	39	35	0.00262403	0.0429418	0.178598	TRUE
13.5311	13.5122	13.5568	13.8967	14.2106	14.6525	14.3177	14.1557	Q9QY81	Nup210	Mus musculus	Nuclear pore membrane glycoprotein 210	Q9QY81	RefProt_Mus_musculus_20240214	66	sp	10090	204101	66	64	65	62	64	66	66	65	0.00262684	0.0429418	-0.70994	TRUE
13.8423	13.9825	13.9336	14.2058	14.4593	14.3744	14.3603	14.3623	F6UND7;P08103	Hck	Mus musculus	Tyrosine-protein kinase;Tyrosine-protein kinase HCK	F6UND7;P08103	RefProt_Mus_musculus_20240214	33	tr;sp	10090	59111.33;59129.36	33	33	32	31	32	33	33	32	0.00263665	0.0429418	-0.398031	TRUE
13.5026	13.4382	13.3862	13.4421	13.6606	13.7857	13.5917	13.6571	Q9CZR8	Tsfm	Mus musculus	Elongation factor Ts, mitochondrial	Q9CZR8	RefProt_Mus_musculus_20240214	20	sp	10090	35334.4	19	20	19	19	19	18	18	18	0.00264359	0.0429418	-0.231482	TRUE
17.5878	17.8672	17.6272	17.8839	18.3912	18.1094	18.3376	18.1618	Q05816	Fabp5	Mus musculus	Fatty acid-binding protein 5	Q05816	RefProt_Mus_musculus_20240214	36	sp	10090	15137.4	35	36	35	34	36	34	33	35	0.00264373	0.0429418	-0.508454	TRUE
12.2471	11.9508	12.0235	12.082	12.3952	12.432	12.3513	12.4124	Q9DAI2	Ift22	Mus musculus	Intraflagellar transport protein 22 homolog	Q9DAI2	RefProt_Mus_musculus_20240214	14	sp	10090	20832.8	14	13	14	10	13	14	14	12	0.00264587	0.0429418	-0.321909	TRUE
10.4627	10.4914	10.066	10.5782	9.78717	8.88786	9.21821	9.39479	A0A0U1RP81	Immt	Mus musculus	MICOS complex subunit MIC60	A0A0U1RP81	RefProt_Mus_musculus_20240214	4	tr	10090	53717.1	4	4	4	3	4	4	4	4	0.00266725	0.0430087	1.07757	TRUE
10.1794	10.4002	10.3882	10.4062	9.93209	10.0427	9.99587	10.1062	Q9CWQ0	Dph5	Mus musculus	Diphthine methyl ester synthase	Q9CWQ0	RefProt_Mus_musculus_20240214	5	sp	10090	31217.9	5	5	5	5	5	5	5	5	0.00267902	0.0430087	0.324301	TRUE
12.3794	12.312	12.2567	12.2509	12.6	12.7144	12.58	12.4655	Q793I8	Tifa	Mus musculus	TRAF-interacting protein with FHA domain-containing protein A	Q793I8	RefProt_Mus_musculus_20240214	10	sp	10090	21560.3	10	10	10	10	10	10	10	10	0.00268287	0.0430087	-0.290198	TRUE
11.8292	11.8142	11.8454	12.0426	11.5716	11.4082	11.5544	11.6182	P62488	Polr2g	Mus musculus	DNA-directed RNA polymerase II subunit RPB7	P62488	RefProt_Mus_musculus_20240214	13	sp	10090	19294.3	12	13	13	12	11	12	13	12	0.0026878	0.0430087	0.344725	TRUE
16.2862	16.3285	16.3568	16.2705	16.6321	16.8919	16.7215	16.5349	Q8K2B3	Sdha	Mus musculus	Succinate dehydrogenase [ubiquinone] flavoprotein subunit, mitochondrial	Q8K2B3	RefProt_Mus_musculus_20240214	48	sp	10090	72585.4	48	47	47	45	48	48	47	47	0.00269324	0.0430087	-0.38461	TRUE
16.2984	16.2818	16.271	16.2745	16.4373	16.3797	16.485	16.3683	Q8VCT3	Rnpep	Mus musculus	Aminopeptidase B	Q8VCT3	RefProt_Mus_musculus_20240214	57	sp	10090	72416.3	57	55	57	55	57	57	57	56	0.00270002	0.0430087	-0.136148	TRUE
12.0703	NaN	11.9074	12.3335	11.6721	11.5403	11.5181	11.7244	A0A338P711;A0A338P7E3;C0HKG5;C0HKG6	Rnaset2b;Rnaset2b;Rnaset2a;Rnaset2b	Mus musculus	Ribonuclease T2B (Fragment);Ribonuclease T2B;Ribonuclease T2-A;Ribonuclease T2-B	A0A338P711;A0A338P7E3;C0HKG5;C0HKG6	RefProt_Mus_musculus_20240214	8	tr;tr;sp;sp	10090	18834.58;18783.48;29608.78;29608.78	8	8	8	8	7	8	8	8	0.00270293	0.0430087	0.525705	TRUE
14.7474	14.7208	14.7139	14.7683	14.5425	14.6357	14.572	14.4655	Q9CXF4	Tbc1d15	Mus musculus	TBC1 domain family member 15	Q9CXF4	RefProt_Mus_musculus_20240214	37	sp	10090	76527.1	37	35	37	35	35	37	37	35	0.00270394	0.0430087	0.183687	TRUE
10.6624	10.5879	10.6858	10.5884	10.0264	10.1802	10.413	10.2536	D3Z7R9;Q640L3	Ccpg1	Mus musculus	Cell cycle progression 1;Cell cycle progression protein 1	D3Z7R9;Q640L3	RefProt_Mus_musculus_20240214	8	tr;sp	10090	89133.09;86125.72	8	6	6	8	5	4	5	6	0.00270436	0.0430087	0.412829	TRUE
20.1337	20.2218	20.1863	20.2383	20.0962	19.9648	19.9758	20.003	P52480	Pkm	Mus musculus	Pyruvate kinase PKM	P52480	RefProt_Mus_musculus_20240214	139	sp	10090	57844.9	137	138	137	136	137	137	138	139	0.00270798	0.0430087	0.185073	TRUE
11.1797	11.1133	11.0048	11.0969	10.7811	10.842	10.8745	10.9396	Q80YR4	Znf598	Mus musculus	E3 ubiquitin-protein ligase ZNF598	Q80YR4	RefProt_Mus_musculus_20240214	17	sp	10090	99192	16	16	15	11	15	17	17	16	0.00271804	0.0430762	0.239386	TRUE
12.0057	11.8817	11.884	12.0866	11.7375	11.7003	11.6324	11.7149	Q8BX94	Osbpl2	Mus musculus	Oxysterol-binding protein-related protein 2	Q8BX94	RefProt_Mus_musculus_20240214	19	sp	10090	55384.4	18	19	19	18	19	18	19	17	0.00273603	0.0432236	0.268219	TRUE
11.9867	11.8057	11.7695	12.0546	11.5088	11.5349	11.5384	11.6135	Q80X80	C2cd2l	Mus musculus	Phospholipid transfer protein C2CD2L	Q80X80	RefProt_Mus_musculus_20240214	26	sp	10090	76329.1	24	26	23	18	23	24	25	23	0.00274018	0.0432236	0.355244	TRUE
12.9594	12.8183	12.8455	12.9871	12.7181	12.6714	12.7036	12.675	A0A0A0MQ80;Q3UMC0	Afg2a	Mus musculus	vesicle-fusing ATPase;ATPase family gene 2 protein homolog A	A0A0A0MQ80;Q3UMC0	RefProt_Mus_musculus_20240214	35	tr;sp	10090	97156.66;97255.79	35	34	33	33	34	35	34	34	0.00274482	0.0432236	0.210519	TRUE
12.7006	12.6381	12.5954	12.6122	12.4611	12.5078	12.3466	12.3785	Q8BFQ4	Wdr82	Mus musculus	WD repeat-containing protein 82	Q8BFQ4	RefProt_Mus_musculus_20240214	17	sp	10090	35079	17	17	17	14	15	16	17	17	0.0027523	0.0432495	0.21308	TRUE
11.7329	11.384	11.3492	11.5372	10.9972	10.9744	10.5826	10.9114	A0A384DV91;P35175;Q497J0	Stfa1;Stfa1;Cstdc5	Mus musculus	Stefin A1;Stefin-1;Cystatin domain containing 5	A0A384DV91;P35175;Q497J0	RefProt_Mus_musculus_20240214	3	tr;sp;tr	10090	14645.82;11006.5;10959.37	3	3	3	3	3	3	3	3	0.0027771	0.0434781	0.634449	TRUE
9.0443	9.04151	8.97859	9.35586	8.32264	8.64066	8.48269	8.67881	A0A5F8MPC4;D3Z3U5;D3Z3U6;G3X9X7;O54967	Tnk2	Mus musculus	non-specific protein-tyrosine kinase;non-specific protein-tyrosine kinase;non-specific protein-tyrosine kinase;non-specific protein-tyrosine kinase;Activated CDC42 kinase 1	A0A5F8MPC4;D3Z3U5;D3Z3U6;G3X9X7;O54967	RefProt_Mus_musculus_20240214	7	tr;tr;tr;tr;sp	10090	118860.74;115047.21;115288.5;117001.48;116975.44	7	7	5	7	5	6	6	4	0.00277857	0.0434781	0.573868	TRUE
16.5999	16.5667	16.5836	16.7789	16.3796	16.4149	16.3319	16.3872	Q8BU30	Iars1	Mus musculus	Isoleucine--tRNA ligase, cytoplasmic	Q8BU30	RefProt_Mus_musculus_20240214	91	sp	10090	144271	89	89	89	86	88	84	87	82	0.00283221	0.0442242	0.253891	TRUE
13.2085	13.2481	13.2202	13.2922	13.076	13.0132	13.1035	12.9242	Q9CXY6	Ilf2	Mus musculus	Interleukin enhancer-binding factor 2	Q9CXY6	RefProt_Mus_musculus_20240214	28	sp	10090	43062.1	28	28	27	24	27	28	28	26	0.00285018	0.0444113	0.213023	TRUE
13.6059	13.5475	13.4354	13.8299	13.2128	13.0923	13.0761	13.24	A0A0R4J260;B2RRE7	Otud4	Mus musculus	ubiquitinyl hydrolase 1;OTU domain-containing protein 4	A0A0R4J260;B2RRE7	RefProt_Mus_musculus_20240214	33	tr;sp	10090	122927.15;123055.28	32	32	32	27	30	30	29	30	0.00287596	0.044719	0.449359	TRUE
10.2023	10.2362	10.1662	NaN	10.0336	9.91754	9.72619	9.89802	O89084	Pde4a	Mus musculus	3',5'-cyclic-AMP phosphodiesterase 4A	O89084	RefProt_Mus_musculus_20240214	9	sp	10090	93558	8	8	9	9	8	8	8	9	0.00288415	0.0447526	0.319492	TRUE
10.7865	10.8242	10.8099	11.0056	10.5634	10.5952	10.5583	10.6517	Q8VEG4	Exd2	Mus musculus	Exonuclease 3'-5' domain-containing protein 2	Q8VEG4	RefProt_Mus_musculus_20240214	15	sp	10090	74331.9	15	14	14	11	15	12	14	13	0.00289218	0.0447835	0.264392	TRUE
14.5569	14.69	14.6093	14.9174	14.1915	14.378	14.2171	14.2575	E9QJS7;Q9Z0M6	Adgre5	Mus musculus	Adhesion G protein-coupled receptor E5	E9QJS7;Q9Z0M6	RefProt_Mus_musculus_20240214	23	tr;sp	10090	90428.38;90413.37	22	23	22	23	21	22	22	22	0.00292366	0.0451767	0.432344	TRUE
13.3651	13.2984	13.3605	13.3137	13.2418	13.1248	13.2121	13.1767	Q8CBE3	Wdr37	Mus musculus	WD repeat-containing protein 37	Q8CBE3	RefProt_Mus_musculus_20240214	24	sp	10090	55045.9	24	24	23	22	23	22	24	23	0.00293686	0.0452863	0.14558	TRUE
13.494	13.435	13.4237	13.5922	13.7338	13.665	13.7021	13.6583	Q9R0E2	Plod1	Mus musculus	Procollagen-lysine,2-oxoglutarate 5-dioxygenase 1	Q9R0E2	RefProt_Mus_musculus_20240214	33	sp	10090	83595.1	33	33	33	30	33	32	32	33	0.00297629	0.0457991	-0.203588	TRUE
15.8076	15.7341	15.7023	15.67	15.471	15.4356	15.5976	15.394	A2A9Q2;Q8BHG1	Nrdc	Mus musculus	Nardilysin, N-arginine dibasic convertase, NRD convertase 1;Nardilysin	A2A9Q2;Q8BHG1	RefProt_Mus_musculus_20240214	77	tr;sp	10090	140619.96;132891.28	76	75	74	69	75	73	74	75	0.00299482	0.0459888	0.253987	TRUE
10.9111	10.909	11.1905	10.9833	11.3595	11.7225	11.7203	11.4266	P55065	Pltp	Mus musculus	Phospholipid transfer protein	P55065	RefProt_Mus_musculus_20240214	10	sp	10090	54453.1	9	10	10	9	9	9	9	9	0.00300847	0.0460661	-0.558736	TRUE
9.38721	9.22379	9.14865	9.27247	8.97991	9.01256	8.92208	8.79746	Q5XJV5	Ncoa6	Mus musculus	Nuclear receptor coactivator 6	Q5XJV5	RefProt_Mus_musculus_20240214	5	tr	10090	219958	5	5	4	4	5	5	5	5	0.00303013	0.0460661	0.330027	TRUE
11.8008	11.429	11.3798	11.1962	10.7489	10.7242	10.9309	10.8165	Q8CFE6	Slc38a2	Mus musculus	Sodium-coupled neutral amino acid symporter 2	Q8CFE6	RefProt_Mus_musculus_20240214	8	sp	10090	55503.4	8	8	8	7	8	8	8	8	0.00303266	0.0460661	0.646303	TRUE
12.7036	12.4549	12.5179	12.5959	12.309	12.286	12.3377	12.2867	Q9CZX0	Elp3	Mus musculus	Elongator complex protein 3	Q9CZX0	RefProt_Mus_musculus_20240214	25	sp	10090	62385	25	25	25	23	24	25	25	24	0.00303396	0.0460661	0.263213	TRUE
11.7199	11.6325	11.6468	11.9147	11.3844	11.1956	11.3231	11.4302	Q69ZF7	Cnnm4	Mus musculus	Metal transporter CNNM4	Q69ZF7	RefProt_Mus_musculus_20240214	18	sp	10090	86625.9	16	16	16	13	16	17	17	15	0.00303712	0.0460661	0.395131	TRUE
11.0282	11.0088	10.9551	11.0868	11.536	11.9156	11.6939	11.3364	Q9DAV9	Tmem38b	Mus musculus	Trimeric intracellular cation channel type B	Q9DAV9	RefProt_Mus_musculus_20240214	14	sp	10090	32640	14	13	13	12	13	14	14	12	0.00304647	0.0461117	-0.600771	TRUE
13.0691	12.8501	12.9899	13.1583	12.6652	12.7361	12.7096	12.6492	Q9R099	Tbl2	Mus musculus	Transducin beta-like protein 2	Q9R099	RefProt_Mus_musculus_20240214	32	sp	10090	49583.7	32	31	32	28	29	30	32	28	0.00305517	0.0461117	0.326835	TRUE
11.9245	11.9002	11.7675	12.0315	11.6349	11.5357	11.4694	11.6548	Q5I1X5	Ppp1r13l	Mus musculus	RelA-associated inhibitor	Q5I1X5	RefProt_Mus_musculus_20240214	20	sp	10090	88976	19	19	19	18	18	19	18	19	0.00305878	0.0461117	0.332241	TRUE
12.5155	12.2747	12.3263	12.3783	12.064	12.0705	12.0919	12.172	A0A0R4J124	Srpk2	Mus musculus	non-specific serine/threonine protein kinase	A0A0R4J124	RefProt_Mus_musculus_20240214	18	tr	10090	76884.8	18	18	18	17	18	17	18	18	0.00308288	0.0463808	0.274118	TRUE
11.8951	11.8985	11.805	12.3159	12.5063	12.8027	12.5222	12.6232	P01027	C3	Mus musculus	Complement C3	P01027	RefProt_Mus_musculus_20240214	43	sp	10090	186484	38	38	37	36	39	43	42	40	0.00310746	0.046656	-0.634976	TRUE
9.89104	9.56617	9.3349	8.76321	8.34787	8.23818	8.2362	8.01189	P41245	Mmp9	Mus musculus	Matrix metalloproteinase-9	P41245	RefProt_Mus_musculus_20240214	8	sp	10090	80535.4	8	8	6	4	4	5	4	6	0.00312525	0.0468282	1.1803	TRUE
14.7738	14.7418	14.7314	15.025	15.2732	15.178	15.1373	15.1363	Q9DBK7	Uba7	Mus musculus	Ubiquitin-like modifier-activating enzyme 7	Q9DBK7	RefProt_Mus_musculus_20240214	51	sp	10090	108679	51	51	51	48	51	51	51	50	0.00319771	0.0477422	-0.363185	TRUE
13.3536	13.1778	13.2216	13.4292	12.9936	12.9091	13.0058	13.0453	Q91YS8	Camk1	Mus musculus	Calcium/calmodulin-dependent protein kinase type 1	Q91YS8	RefProt_Mus_musculus_20240214	25	sp	10090	41624.4	23	25	24	24	23	23	24	24	0.00319912	0.0477422	0.307085	TRUE
11.5627	11.3283	11.3141	11.4464	11.7435	11.6425	11.7523	11.8276	Q9DBW0	Cyp4v2	Mus musculus	Cytochrome P450 4V2	Q9DBW0	RefProt_Mus_musculus_20240214	16	sp	10090	60938.5	15	15	16	13	16	16	16	15	0.00320979	0.0478052	-0.328604	TRUE
16.9167	16.802	16.7119	16.8103	16.6048	16.4901	16.6222	16.5054	O35639	Anxa3	Mus musculus	Annexin A3	O35639	RefProt_Mus_musculus_20240214	36	sp	10090	36384.1	35	35	35	31	35	35	36	36	0.00321643	0.0478082	0.25459	TRUE
8.84365	8.54005	8.73167	9.14117	7.89928	8.31392	8.00082	8.128	A0A0R4J1L3;Q91VW9	Zkscan3	Mus musculus	Zinc finger with KRAB and SCAN domains 3;Zinc finger protein with KRAB and SCAN domains 3	A0A0R4J1L3;Q91VW9	RefProt_Mus_musculus_20240214	7	tr;sp	10090	62625.97;62641.97	7	6	6	7	6	6	6	5	0.00324707	0.0481602	0.728631	TRUE
12.9712	12.8546	12.7872	13.0091	12.6573	12.6542	12.6254	12.6868	Q8K0V4	Cnot3	Mus musculus	CCR4-NOT transcription complex subunit 3	Q8K0V4	RefProt_Mus_musculus_20240214	21	sp	10090	81945.8	21	20	21	20	20	19	21	21	0.0032531	0.0481602	0.249609	TRUE
9.24761	9.39852	9.19167	9.62195	9.91873	9.9424	9.73844	10.0608	A0A0R4IZW9;Q9DCT5	Sdf2	Mus musculus	Stromal cell derived factor 2;Stromal cell-derived factor 2	A0A0R4IZW9;Q9DCT5	RefProt_Mus_musculus_20240214	12	tr;sp	10090	23990.99;23159	12	11	11	9	10	12	12	12	0.00331336	0.0488573	-0.550149	TRUE
11.5706	11.5643	11.5894	11.9862	10.992	11.2433	11.0087	11.1929	Q8CB87	Rab44	Mus musculus	Ras-related protein Rab-44	Q8CB87	RefProt_Mus_musculus_20240214	14	sp	10090	106328	14	13	14	12	13	13	14	13	0.00335464	0.0490862	0.568377	TRUE
12.9675	13.07	13.0708	13.0665	12.9335	12.9144	12.8506	12.8496	P58137	Acot8	Mus musculus	Acyl-coenzyme A thioesterase 8	P58137	RefProt_Mus_musculus_20240214	25	sp	10090	35827.1	23	24	24	23	23	23	24	23	0.00335879	0.0490862	0.15668	TRUE
13.1792	13.0521	12.9499	13.3386	13.5427	13.5864	13.4657	13.6286	Q8CIE4	Parp10	Mus musculus	Protein mono-ADP-ribosyltransferase PARP10	Q8CIE4	RefProt_Mus_musculus_20240214	40	sp	10090	103679	40	40	40	39	39	39	40	40	0.00335965	0.0490862	-0.425876	TRUE
12.7446	12.712	12.6744	12.8429	12.5079	12.394	12.4255	12.5871	Q8CAY6	Acat2	Mus musculus	Acetyl-CoA acetyltransferase, cytosolic	Q8CAY6	RefProt_Mus_musculus_20240214	24	sp	10090	41297.7	23	23	24	22	23	24	23	24	0.00336198	0.0490862	0.264877	TRUE
14.5856	14.499	14.5581	14.7649	14.3241	14.354	14.3096	14.3327	F8VQ05	Fryl	Mus musculus	FRY like transcription coactivator	F8VQ05	RefProt_Mus_musculus_20240214	79	tr	10090	337819	75	75	75	69	72	74	74	74	0.00337787	0.0492214	0.27179	TRUE
14.8127	14.6611	14.6238	14.8828	14.4158	14.3313	14.4521	14.481	P54227	Stmn1	Mus musculus	Stathmin	P54227	RefProt_Mus_musculus_20240214	13	sp	10090	17274.5	13	13	13	12	13	13	13	13	0.00339946	0.0494029	0.325089	TRUE
15.7994	15.924	15.844	15.9489	15.709	15.5243	15.6732	15.5634	Q9DCL9	Paics	Mus musculus	Bifunctional phosphoribosylaminoimidazole carboxylase/phosphoribosylaminoimidazole succinocarboxamide synthetase	Q9DCL9	RefProt_Mus_musculus_20240214	36	sp	10090	47006.1	36	36	36	33	35	36	36	36	0.00341137	0.0494029	0.261578	TRUE
13.5364	13.4131	13.5311	13.6468	13.8372	13.7539	13.7554	13.754	Q61462	Cyba	Mus musculus	Cytochrome b-245 light chain	Q61462	RefProt_Mus_musculus_20240214	5	sp	10090	20748.2	5	5	5	5	5	5	5	5	0.00341519	0.0494029	-0.243239	TRUE
15.2432	14.9981	15.0643	15.0814	15.4506	15.2856	15.4212	15.4275	Q8K2Q9	Shtn1	Mus musculus	Shootin-1	Q8K2Q9	RefProt_Mus_musculus_20240214	56	sp	10090	71342.5	56	56	53	47	52	53	55	53	0.00341697	0.0494029	-0.299497	TRUE
12.0068	12.051	12.0826	11.8748	12.4114	12.6439	NaN	12.2472	H3BL08;Q8C172	Cers6	Mus musculus	Ceramide synthase 6	H3BL08;Q8C172	RefProt_Mus_musculus_20240214	8	tr;sp	10090	45716.84;44812.8	8	8	8	8	8	8	8	8	0.00342657	0.0494452	-0.437221	TRUE
14.0248	13.9434	13.8553	14.0919	13.6996	13.584	13.5949	13.3457	Q8K0C9	Gmds	Mus musculus	GDP-mannose 4,6 dehydratase	Q8K0C9	RefProt_Mus_musculus_20240214	29	sp	10090	41984.8	29	28	29	24	29	26	28	29	0.00344863	0.0496287	0.422827	TRUE
11.9936	11.9085	11.9422	11.8184	12.0887	12.1205	12.1674	12.2578	A0A0R4J1F2;Q3U4P5;Q61144	Psen2	Mus musculus	Presenilin;Presenilin;Presenilin-2	A0A0R4J1F2;Q3U4P5;Q61144	RefProt_Mus_musculus_20240214	6	tr;tr;sp	10090	49835.01;49964.12;49983.17	6	6	6	6	6	6	6	5	0.00345266	0.0496287	-0.242892	TRUE
9.63012	9.49885	9.42261	9.75232	10.2247	10.151	10.0114	9.8801	Q3U481	Mfsd12	Mus musculus	Major facilitator superfamily domain-containing protein 12	Q3U481	RefProt_Mus_musculus_20240214	3	sp	10090	51504.3	3	3	3	3	3	3	3	3	0.00348843	0.0500459	-0.490809	FALSE
15.476	15.0725	15.2187	15.3248	15.7891	15.6803	15.6384	15.6749	E9Q634	Myo1e	Mus musculus	Unconventional myosin-Ie	E9Q634	RefProt_Mus_musculus_20240214	66	sp	10090	126818	64	64	63	61	65	64	65	64	0.00355245	0.0508659	-0.422669	FALSE
14.0203	13.9261	14.0133	14.2265	13.7565	13.7197	13.7476	13.7668	Q60967	Papss1	Mus musculus	Bifunctional 3'-phosphoadenosine 5'-phosphosulfate synthase 1	Q60967	RefProt_Mus_musculus_20240214	36	sp	10090	70794.1	36	36	34	30	33	36	35	32	0.00356263	0.0508806	0.298866	FALSE
12.9535	12.9078	12.9472	12.9737	12.8489	12.7691	12.8507	12.7436	Q8VHK9	Dhx36	Mus musculus	ATP-dependent DNA/RNA helicase DHX36	Q8VHK9	RefProt_Mus_musculus_20240214	46	sp	10090	113883	44	41	43	40	41	45	43	44	0.0035672	0.0508806	0.142485	FALSE
16.8338	17.0566	16.9405	17.2459	16.5291	16.5755	16.5477	16.6784	P08030	Aprt	Mus musculus	Adenine phosphoribosyltransferase	P08030	RefProt_Mus_musculus_20240214	18	sp	10090	19723.9	17	17	18	17	18	17	16	17	0.00357706	0.0509234	0.436547	FALSE
8.31106	8.19875	8.06451	8.32975	7.78074	7.1658	7.49246	7.69617	E9PYN2;E9Q7N8;Q9R0B7	Zfp346;Zfp346;Znf346	Mus musculus	Zinc finger protein 346	E9PYN2;E9Q7N8;Q9R0B7	RefProt_Mus_musculus_20240214	3	tr;tr;sp	10090	29020.84;34321.05;32698.12	3	3	3	2	3	3	3	3	0.00361217	0.0513247	0.692222	FALSE
11.9735	11.9584	11.8746	11.769	11.7031	11.45	11.5087	11.3907	E0CXA9;Q6PEB6	Mob4	Mus musculus	MOB-like protein phocein	E0CXA9;Q6PEB6	RefProt_Mus_musculus_20240214	12	tr;sp	10090	23512.79;26032.43	12	12	12	12	12	12	12	12	0.00361913	0.0513252	0.380772	FALSE
10.5334	9.94318	9.96813	10.4568	10.92	10.9227	10.9827	11.182	E9PWN0;Q99PI5	Lpin2	Mus musculus	phosphatidate phosphatase;Phosphatidate phosphatase LPIN2	E9PWN0;Q99PI5	RefProt_Mus_musculus_20240214	16	tr;sp	10090	103745.23;99612.67	14	14	15	13	15	16	14	15	0.00364326	0.0515689	-0.776459	FALSE
16.0043	16.0279	15.9588	15.9859	16.2065	16.2043	16.1912	16.0636	P29452	Casp1	Mus musculus	Caspase-1	P29452	RefProt_Mus_musculus_20240214	48	sp	10090	45640.5	45	46	47	44	46	43	46	46	0.00367868	0.0518663	-0.172189	FALSE
14.4788	14.6577	14.5034	15.0665	13.7666	13.8598	13.6238	14.1704	F8WIP8;P10923	Spp1	Mus musculus	Secreted phosphoprotein 1;Osteopontin	F8WIP8;P10923	RefProt_Mus_musculus_20240214	17	tr;sp	10090	32587.66;32459.49	17	17	16	17	15	16	16	16	0.00368233	0.0518663	0.821441	FALSE
16.8718	17.072	16.9804	17.1879	17.3443	17.3886	17.3441	17.3083	P57759	Erp29	Mus musculus	Endoplasmic reticulum resident protein 29	P57759	RefProt_Mus_musculus_20240214	21	sp	10090	28823.2	21	21	21	21	21	20	21	21	0.00368525	0.0518663	-0.318281	FALSE
10.5894	10.3626	10.1507	10.5719	9.79327	10.0273	9.83063	9.65045	Q6NVG1	Lpcat4	Mus musculus	Lysophospholipid acyltransferase LPCAT4	Q6NVG1	RefProt_Mus_musculus_20240214	8	sp	10090	57143.2	7	8	7	7	7	8	6	7	0.00371138	0.0521351	0.593238	FALSE
7.96306	8.0224	8.13321	8.23585	8.68572	9.10923	8.91739	8.45926	Q3U9N9	Slc16a10	Mus musculus	Monocarboxylate transporter 10	Q3U9N9	RefProt_Mus_musculus_20240214	3	sp	10090	55320.2	3	3	3	2	3	3	3	3	0.0037205	0.0521444	-0.704272	FALSE
11.014	10.8482	10.8796	10.9424	10.7387	10.7691	10.7326	10.6694	A0A6Q6Q7B9	Clcn3	Mus musculus	Chloride channel protein	A0A6Q6Q7B9	RefProt_Mus_musculus_20240214	10	tr	10090	90869.1	8	8	10	8	8	8	9	9	0.00374327	0.0521444	0.193604	FALSE
12.5571	12.4075	12.3925	12.5438	12.253	12.1896	12.2725	12.2902	E9PWW6	Zc3h7a	Mus musculus	Zinc finger CCCH type containing 7 A	E9PWW6	RefProt_Mus_musculus_20240214	28	tr	10090	110793	28	28	28	27	26	28	28	27	0.0037462	0.0521444	0.223925	FALSE
8.19875	8.03902	8.19293	7.32374	6.89304	7.12327	6.8245	6.58086	Q8BIX9	Ficd	Mus musculus	Protein adenylyltransferase FICD	Q8BIX9	RefProt_Mus_musculus_20240214	3	sp	10090	51754.2	3	3	3	2	2	2	2	2	0.00375396	0.0521444	1.0832	FALSE
10.3938	10.2539	10.0059	10.4477	10.8551	10.7393	10.9189	10.6695	Q9ER80	Rtp4	Mus musculus	Receptor-transporting protein 4	Q9ER80	RefProt_Mus_musculus_20240214	6	sp	10090	28391.6	6	4	5	5	6	6	6	6	0.00375423	0.0521444	-0.520355	FALSE
11.99	12.044	11.9828	12.168	11.7799	11.7581	11.6218	11.8497	Q8VHL1	Setd7	Mus musculus	Histone-lysine N-methyltransferase SETD7	Q8VHL1	RefProt_Mus_musculus_20240214	12	sp	10090	40506.4	12	11	12	12	12	12	12	12	0.00376293	0.0521676	0.293779	FALSE
12.3795	12.1786	12.2056	12.6996	13.018	12.8628	12.9609	12.9021	Q8BVW3	Trim14	Mus musculus	Tripartite motif-containing protein 14	Q8BVW3	RefProt_Mus_musculus_20240214	25	sp	10090	49640.7	23	23	21	22	23	25	23	23	0.00377946	0.052299	-0.570146	FALSE
15.0237	15.0911	15.017	15.0053	14.9143	14.8645	14.9331	14.8106	P61222	Abce1	Mus musculus	ATP-binding cassette sub-family E member 1	P61222	RefProt_Mus_musculus_20240214	38	sp	10090	67314.3	38	38	38	33	38	33	36	36	0.00379008	0.0523001	0.153654	FALSE
16.9793	17.005	16.9543	17.086	16.8894	16.6633	16.7013	16.7012	Q64514	Tpp2	Mus musculus	Tripeptidyl-peptidase 2	Q64514	RefProt_Mus_musculus_20240214	103	sp	10090	139879	102	102	102	99	100	100	101	99	0.00379711	0.0523001	0.267333	FALSE
6.5251	6.67494	6.8974	6.26945	7.81187	7.3448	8.23046	7.4195	A0A087WRT7	Ms4a4a	Mus musculus	Membrane-spanning 4-domains, subfamily A, member 4A	A0A087WRT7	RefProt_Mus_musculus_20240214	3	tr	10090	25387.8	3	3	3	3	3	3	3	3	0.00380461	0.0523001	-1.10993	FALSE
8.65737	8.72032	8.57363	8.80054	8.39961	8.03697	7.98893	8.30036	E9PY43	Erich1	Mus musculus	Glutamate rich 1	E9PY43	RefProt_Mus_musculus_20240214	3	tr	10090	37350	3	3	2	3	3	3	2	3	0.00381032	0.0523001	0.506495	FALSE
11.6617	11.6696	11.742	12.028	11.3695	11.3822	11.3287	11.4146	E9Q8V6	Dennd4a	Mus musculus	DENN/MADD domain containing 4A	E9Q8V6	RefProt_Mus_musculus_20240214	26	tr	10090	209302	25	25	26	23	23	23	24	24	0.00382546	0.0523001	0.401588	FALSE
13.4119	13.3588	13.3469	13.6497	13.1666	13.0636	13.0351	13.1082	A2RSJ4	Bltp3b	Mus musculus	Bridge-like lipid transfer protein family member 3B	A2RSJ4	RefProt_Mus_musculus_20240214	57	sp	10090	161940	56	54	55	52	54	53	53	53	0.00382751	0.0523001	0.348412	FALSE
8.83135	8.94398	8.84677	9.07054	9.667	9.31881	9.44682	9.23942	Q9QXW9	Slc7a8	Mus musculus	Large neutral amino acids transporter small subunit 2	Q9QXW9	RefProt_Mus_musculus_20240214	4	sp	10090	57873.1	4	4	4	4	4	4	4	4	0.0038289	0.0523001	-0.49485	FALSE
11.2712	11.3113	11.2233	11.4173	11.1362	11.0711	10.9489	11.025	B2RUJ6;Q5NCJ0	Rapgef6	Mus musculus	Rap guanine nucleotide exchange factor 2	B2RUJ6;Q5NCJ0	RefProt_Mus_musculus_20240214	19	tr	10090	179813.43;179227.73	18	18	19	16	19	17	18	18	0.00383811	0.0523296	0.26047	FALSE
8.24273	7.88772	7.84719	8.31634	7.40354	7.50964	7.29075	7.59334	F6U5V1	Larp1b	Mus musculus	La ribonucleoprotein 1B	F6U5V1	RefProt_Mus_musculus_20240214	5	tr	10090	59728.8	4	5	5	3	4	4	4	5	0.00385584	0.0523925	0.62418	FALSE
14.1032	14.0266	14.0005	14.1435	13.95	13.8272	13.8576	13.8118	Q7TT37	Elp1	Mus musculus	Elongator complex protein 1	Q7TT37	RefProt_Mus_musculus_20240214	51	sp	10090	149584	51	49	50	47	50	51	49	47	0.00385686	0.0523925	0.206823	FALSE
14.9398	14.994	15.0439	15.2896	15.4809	15.624	15.3779	15.4694	O08807	Prdx4	Mus musculus	Peroxiredoxin-4	O08807	RefProt_Mus_musculus_20240214	23	sp	10090	31052.5	22	23	22	23	23	23	23	23	0.00387071	0.0524674	-0.421217	FALSE
15.2567	15.3759	15.2898	15.4203	15.0895	14.9303	15.0381	15.162	A0A3Q4EBK4;Q6P1B9	Bin1	Mus musculus	Bridging integrator 1;Bin1 protein	A0A3Q4EBK4;Q6P1B9	RefProt_Mus_musculus_20240214	37	tr	10090	45786.31;52764.08	37	37	37	35	37	34	36	36	0.00388086	0.0524674	0.28066	FALSE
14.9619	14.8522	14.8458	14.9715	14.6885	14.5785	14.4848	14.7205	Q9QXZ0	Macf1	Mus musculus	Microtubule-actin cross-linking factor 1, isoforms 1/2/3/4	Q9QXZ0	RefProt_Mus_musculus_20240214	94	sp	10090	831878	94	93	92	90	90	92	94	89	0.00389857	0.0524674	0.289759	FALSE
16.3739	16.4944	16.4434	16.5258	16.6724	16.9906	16.7853	16.757	P67778	Phb1	Mus musculus	Prohibitin 1	P67778	RefProt_Mus_musculus_20240214	27	sp	10090	29820.1	26	27	25	25	26	26	25	26	0.00390122	0.0524674	-0.341958	FALSE
10.5934	10.3744	10.551	10.2915	11.2659	10.7907	11.0352	10.944	Q923C7	Clec4a2	Mus musculus	C-type lectin domain family 4, member a2	Q923C7	RefProt_Mus_musculus_20240214	7	tr	10090	29822.2	6	7	6	6	7	7	7	7	0.00392985	0.0525679	-0.556381	FALSE
12.1274	11.9435	11.9959	11.9567	11.8286	11.8161	11.7987	11.8102	O70481	Ubr1	Mus musculus	E3 ubiquitin-protein ligase UBR1	O70481	RefProt_Mus_musculus_20240214	41	sp	10090	200240	35	39	39	33	36	36	37	36	0.00396691	0.0528263	0.192464	FALSE
12.1748	12.1446	12.0707	12.1988	11.8547	11.7184	11.602	11.9478	Q8BT07	Cep55	Mus musculus	Centrosomal protein of 55 kDa	Q8BT07	RefProt_Mus_musculus_20240214	20	sp	10090	53930.3	20	20	19	20	19	19	16	20	0.0039685	0.0528263	0.366505	FALSE
14.6709	14.5526	14.6094	14.8816	15.0375	15.1511	15.0802	14.9514	Q80VA0	Galnt7	Mus musculus	N-acetylgalactosaminyltransferase 7	Q80VA0	RefProt_Mus_musculus_20240214	49	sp	10090	75419.2	48	45	46	42	47	49	49	48	0.00397426	0.0528263	-0.376414	FALSE
12.846	12.8893	12.8739	12.859	12.6911	12.709	12.5848	12.7687	P62746	Rhob	Mus musculus	Rho-related GTP-binding protein RhoB	P62746	RefProt_Mus_musculus_20240214	9	sp	10090	22123.4	9	9	9	9	8	9	9	8	0.00398627	0.0528912	0.178618	FALSE
9.07561	9.14695	9.27715	9.22187	8.73092	8.76724	8.55824	8.96363	H3BJ38	Pde4dip	Mus musculus	Phosphodiesterase 4D interacting protein (myomegalin)	H3BJ38	RefProt_Mus_musculus_20240214	7	tr	10090	63234.4	7	5	6	5	7	5	7	6	0.00400512	0.0530464	0.425389	FALSE
15.3849	15.3043	15.3224	15.4188	15.2326	15.2384	15.2416	15.233	A0A0G2JFQ4;E9Q9L6;Q6ZQA0	Nbeal2	Mus musculus	Neurobeachin-like 2;Neurobeachin-like 2;Neurobeachin-like protein 2	A0A0G2JFQ4;E9Q9L6;Q6ZQA0	RefProt_Mus_musculus_20240214	108	tr;tr;sp	10090	299043.98;302760.18;301924.23	107	108	107	104	105	106	106	106	0.00402588	0.0530862	0.121171	FALSE
11.2727	11.0378	11.082	11.2218	10.7312	10.8758	10.7076	10.9184	Q91VK4	Itm2c	Mus musculus	Integral membrane protein 2C	Q91VK4	RefProt_Mus_musculus_20240214	8	sp	10090	30482.1	8	8	8	7	8	8	8	7	0.00402978	0.0530862	0.345339	FALSE
12.3764	12.1418	12.1371	12.3434	11.9635	11.9014	11.9337	11.9922	Q61127	Nab2	Mus musculus	NGFI-A-binding protein 2	Q61127	RefProt_Mus_musculus_20240214	14	sp	10090	56577	14	14	14	14	13	14	14	14	0.00404302	0.0530862	0.302009	FALSE
15.0613	14.9528	15.0089	14.9111	14.6755	14.7003	14.809	14.8317	Q9D819	Ppa1	Mus musculus	Inorganic pyrophosphatase	Q9D819	RefProt_Mus_musculus_20240214	33	sp	10090	32667.1	30	31	31	31	33	31	30	32	0.00404345	0.0530862	0.229427	FALSE
NaN	12.4971	12.6465	12.547	12.8269	13.0289	NaN	12.7855	A0A2R8W6P0	Cd47	Mus musculus	Leukocyte surface antigen CD47	A0A2R8W6P0	RefProt_Mus_musculus_20240214	7	tr	10090	37296.1	7	7	7	7	7	7	7	7	0.00404392	0.0530862	-0.337685	FALSE
16.7712	16.7373	16.6815	16.8152	16.6447	16.59	16.563	16.6112	A0A1W2P6X3;Q9JL26	Fmnl1	Mus musculus	Formin-like 1;Formin-like protein 1	A0A1W2P6X3;Q9JL26	RefProt_Mus_musculus_20240214	81	tr;sp	10090	122697.35;122059.6	80	79	80	80	80	76	78	78	0.00406611	0.05315	0.149055	FALSE
18.5616	18.7434	18.6412	18.709	18.8999	19.0807	19.084	18.8649	P56480	Atp5f1b	Mus musculus	ATP synthase subunit beta, mitochondrial	P56480	RefProt_Mus_musculus_20240214	70	sp	10090	56300.5	70	69	70	65	68	69	69	68	0.00406942	0.05315	-0.318565	FALSE
9.24708	9.29265	9.06652	9.15503	8.97498	8.75839	8.70251	8.57818	Q61025;Z4YJL9	Ift20	Mus musculus	Intraflagellar transport protein 20 homolog;Intraflagellar transport 20 (Fragment)	Q61025;Z4YJL9	RefProt_Mus_musculus_20240214	5	sp;tr	10090	15236.5;12724.67	5	4	5	3	4	4	5	4	0.00407027	0.05315	0.436804	FALSE
14.3056	14.146	14.1789	14.4572	13.8818	13.9928	13.8368	13.955	F6S7W6;Q6P4S6	Sik3	Mus musculus	non-specific serine/threonine protein kinase (Fragment);Serine/threonine-protein kinase SIK3	F6S7W6;Q6P4S6	RefProt_Mus_musculus_20240214	39	tr;sp	10090	144787.61;150659.36	37	35	38	37	37	38	37	37	0.0041077	0.0535445	0.35534	FALSE
12.3403	12.1874	12.1919	12.2669	11.8573	12.0472	11.9664	12.0579	Q3U0B3	Dhrs11	Mus musculus	Dehydrogenase/reductase SDR family member 11	Q3U0B3	RefProt_Mus_musculus_20240214	18	sp	10090	28274.2	17	15	16	16	16	15	16	18	0.00412036	0.0536153	0.264413	FALSE
14.0218	13.891	14.0176	14.06	13.8446	13.6932	13.8095	13.7241	Q3UH60	Dip2b	Mus musculus	Disco-interacting protein 2 homolog B	Q3UH60	RefProt_Mus_musculus_20240214	62	sp	10090	171126	59	59	61	57	59	60	60	59	0.00413174	0.0536692	0.229722	FALSE
10.9192	11.1082	10.7126	10.4995	10.1203	10.3378	9.93256	9.9608	B7ZNL3;F8WID5	Tpm1	Mus musculus	Tropomyosin alpha-1 chain	B7ZNL3;F8WID5	RefProt_Mus_musculus_20240214	4	tr	10090	32637.49;37412.83	4	4	4	4	4	2	2	3	0.00415596	0.0538894	0.722018	FALSE
14.5174	14.6779	14.6532	14.8284	14.3906	14.2264	14.3755	14.1622	Q9CZE3	Rab32	Mus musculus	Ras-related protein Rab-32	Q9CZE3	RefProt_Mus_musculus_20240214	25	sp	10090	25068.4	25	23	25	22	23	25	25	24	0.00418722	0.0541055	0.380505	FALSE
15.7326	15.7295	15.7629	15.7494	15.5873	15.4794	15.6185	15.408	Q9D0R2	Tars1	Mus musculus	Threonine--tRNA ligase 1, cytoplasmic	Q9D0R2	RefProt_Mus_musculus_20240214	58	sp	10090	83355.9	57	58	57	52	55	57	56	56	0.00422608	0.0545127	0.220309	FALSE
16.3322	16.5864	16.5237	16.2086	15.8803	15.9267	16.0364	15.6332	P47791	Gsr	Mus musculus	Glutathione reductase, mitochondrial	P47791	RefProt_Mus_musculus_20240214	38	sp	10090	53662.7	37	38	38	37	35	36	37	34	0.00425185	0.05475	0.543567	FALSE
14.2239	14.2444	14.2281	14.3804	14.0794	13.9522	13.9359	14.1015	Q76LS9	Mindy1	Mus musculus	Ubiquitin carboxyl-terminal hydrolase MINDY-1	Q76LS9	RefProt_Mus_musculus_20240214	16	sp	10090	51226	15	16	16	16	15	16	16	16	0.00434788	0.0557936	0.25191	FALSE
11.9353	11.824	11.895	12.3066	12.457	12.4205	12.5244	12.5538	P48441;Q8BMG0	Idua	Mus musculus	Alpha-L-iduronidase;Iduronidase, alpha-L	P48441;Q8BMG0	RefProt_Mus_musculus_20240214	18	sp;tr	10090	71254.35;72234.5	17	18	18	15	18	18	18	18	0.00434795	0.0557936	-0.49868	FALSE
12.0346	11.9058	11.9421	11.9446	12.1829	12.3572	12.104	12.2634	Q99JR6	Nmnat3	Mus musculus	Nicotinamide/nicotinic acid mononucleotide adenylyltransferase 3	Q99JR6	RefProt_Mus_musculus_20240214	14	sp	10090	27702.7	12	12	13	12	13	13	13	14	0.00436796	0.0559537	-0.270091	FALSE
13.9617	13.9269	13.8124	14.0638	13.7317	13.6525	13.6459	13.7266	Q9EQG9	Cert1	Mus musculus	Ceramide transfer protein	Q9EQG9	RefProt_Mus_musculus_20240214	44	sp	10090	71111.2	43	43	43	41	43	41	44	41	0.00438108	0.056025	0.252032	FALSE
15.9659	15.989	15.9921	15.8125	16.1726	16.4472	16.3673	16.1896	Q9DCN2	Cyb5r3	Mus musculus	NADH-cytochrome b5 reductase 3	Q9DCN2	RefProt_Mus_musculus_20240214	37	sp	10090	34127.7	37	36	37	36	36	37	37	37	0.0043908	0.0560527	-0.354276	FALSE
12.1302	11.974	11.9653	12.1412	11.7733	11.6847	11.8196	11.5359	G3X961	Klhdc4	Mus musculus	Kelch domain containing 4	G3X961	RefProt_Mus_musculus_20240214	21	tr	10090	64845.4	18	20	20	21	21	21	21	21	0.00440657	0.056146	0.349291	FALSE
15.2776	15.0805	15.0779	15.2372	14.9418	14.8477	14.9312	14.758	Q8VDP3	Mical1	Mus musculus	[F-actin]-monooxygenase MICAL1	Q8VDP3	RefProt_Mus_musculus_20240214	57	sp	10090	116785	57	57	57	52	56	54	56	56	0.00442042	0.056146	0.298597	FALSE
13.6641	13.4994	13.5881	13.5019	13.342	13.3874	13.3872	13.2605	B1AUN2	Eif2b3	Mus musculus	eIF-2B GDP-GTP exchange factor subunit gamma	B1AUN2	RefProt_Mus_musculus_20240214	30	tr	10090	50488.6	30	30	30	27	30	29	29	29	0.00442711	0.056146	0.219124	FALSE
10.4421	10.365	10.0315	10.1898	9.94163	9.67106	9.62841	9.74804	E9Q9B3	Spryd3	Mus musculus	SPRY domain containing 3	E9Q9B3	RefProt_Mus_musculus_20240214	8	tr	10090	49697	8	8	8	6	7	7	8	6	0.00442839	0.056146	0.509814	FALSE
10.8029	10.628	10.5452	10.678	10.4157	10.2692	10.3373	10.4459	Q8BG26	Rusc1	Mus musculus	AP-4 complex accessory subunit RUSC1	Q8BG26	RefProt_Mus_musculus_20240214	7	sp	10090	95194.6	6	6	5	6	5	5	5	6	0.0044591	0.0564389	0.296497	FALSE
11.8008	12.1627	11.9406	12.684	11.2619	11.3668	11.2207	11.2699	P31725	S100a9	Mus musculus	Protein S100-A9	P31725	RefProt_Mus_musculus_20240214	8	sp	10090	13048.9	6	8	8	8	6	5	7	5	0.00448556	0.0565337	0.867215	FALSE
14.6815	14.6057	14.5595	14.7328	14.4684	14.4338	14.3901	14.4955	A0A0R4IZY0	Thop1	Mus musculus	Thimet oligopeptidase	A0A0R4IZY0	RefProt_Mus_musculus_20240214	51	tr	10090	78026.9	50	51	50	47	48	45	49	47	0.0044928	0.0565337	0.197944	FALSE
10.1579	9.96518	10.2468	9.92303	10.4988	10.7815	10.5625	10.4076	Q9Z0D9	Cx3cr1	Mus musculus	CX3C chemokine receptor 1	Q9Z0D9	RefProt_Mus_musculus_20240214	6	sp	10090	40266.2	6	6	5	5	6	5	5	5	0.00450398	0.0565337	-0.489378	FALSE
14.9267	14.8682	14.8262	15.1414	14.6325	14.6015	14.5429	14.6663	Q8CG48	Smc2	Mus musculus	Structural maintenance of chromosomes protein 2	Q8CG48	RefProt_Mus_musculus_20240214	76	sp	10090	134239	74	74	75	69	75	72	75	74	0.0045104	0.0565337	0.329843	FALSE
15.1465	15.1098	15.0001	15.3642	14.8266	14.8189	14.7595	14.8356	Q61024	Asns	Mus musculus	Asparagine synthetase [glutamine-hydrolyzing]	Q61024	RefProt_Mus_musculus_20240214	45	sp	10090	64282.7	44	44	43	42	42	43	42	42	0.00451834	0.0565337	0.344987	FALSE
11.4697	11.6202	11.5089	11.905	12.0525	12.0244	12.08	12.1111	Q99LE1	Rilpl2	Mus musculus	RILP-like protein 2	Q99LE1	RefProt_Mus_musculus_20240214	13	sp	10090	22393.5	13	13	12	12	12	13	13	13	0.00453033	0.0565337	-0.44104	FALSE
12.3126	12.2203	12.1393	12.2125	11.8397	12.0744	11.975	11.9331	Q8CD26	Slc35e1	Mus musculus	Solute carrier family 35 member E1	Q8CD26	RefProt_Mus_musculus_20240214	10	sp	10090	44325.1	10	10	10	10	10	10	10	10	0.00453091	0.0565337	0.26558	FALSE
8.30158	8.19873	8.41027	8.59703	8.04266	7.99951	7.97686	7.94382	E0CXZ1;F8WGT4;J3QM95;Q8BYN5	Fsd1l	Mus musculus	Fibronectin type III and SPRY domain containing 1-like (Fragment);Fibronectin type III and SPRY domain containing 1-like (Fragment);Fibronectin type III and SPRY domain containing 1-like;FSD1-like protein	E0CXZ1;F8WGT4;J3QM95;Q8BYN5	RefProt_Mus_musculus_20240214	4	tr;tr;tr;sp	10090	55339.32;56557.74;55853.02;56886.11	4	4	4	2	4	4	4	4	0.00453435	0.0565337	0.386191	FALSE
12.0054	11.9648	11.9301	12.2427	12.5809	12.4455	12.4133	12.3039	Q61107	Gbp3	Mus musculus	Guanylate-binding protein 3	Q61107	RefProt_Mus_musculus_20240214	21	sp	10090	70801.3	19	18	15	15	18	20	20	20	0.00454073	0.0565337	-0.400164	FALSE
11.04	11.1779	11.1798	11.3032	10.8858	10.8005	10.8764	10.5854	Q3U7U3	Fbxo7	Mus musculus	F-box only protein 7	Q3U7U3	RefProt_Mus_musculus_20240214	6	sp	10090	57649.1	6	6	6	6	6	6	6	6	0.0045489	0.0565337	0.388208	FALSE
14.0985	14.0362	13.9967	14.1025	13.9355	13.8984	13.7823	13.8851	Q6PD03	Ppp2r5a	Mus musculus	Serine/threonine-protein phosphatase 2A 56 kDa regulatory subunit alpha isoform	Q6PD03	RefProt_Mus_musculus_20240214	26	sp	10090	56347	25	25	26	25	25	25	25	25	0.00455044	0.0565337	0.183139	FALSE
14.2033	14.2163	13.8755	14.407	14.8399	14.5657	14.7154	14.8618	O08663;Q3UI33	Metap2	Mus musculus	Methionine aminopeptidase 2	O08663;Q3UI33	RefProt_Mus_musculus_20240214	36	sp;tr	10090	52921.76;54117.1	34	34	34	32	33	35	35	35	0.00457663	0.056764	-0.570193	FALSE
11.17	11.1505	11.0279	11.5134	10.8566	10.6051	10.55	10.675	Q8BGF3	Dnaaf10	Mus musculus	Dynein axonemal assembly factor 10	Q8BGF3	RefProt_Mus_musculus_20240214	14	sp	10090	39790.4	13	12	14	11	14	14	10	12	0.00459502	0.0567775	0.543757	FALSE
14.6722	14.6258	14.6604	14.7956	14.9632	15.2013	14.9326	14.9494	Q9DCS9	Ndufb10	Mus musculus	NADH dehydrogenase [ubiquinone] 1 beta subcomplex subunit 10	Q9DCS9	RefProt_Mus_musculus_20240214	15	sp	10090	21023.8	15	13	15	14	15	14	14	14	0.00459668	0.0567775	-0.323127	FALSE
11.7153	11.6424	11.7146	11.9001	11.3937	11.4964	11.4064	11.535	E9QJV4	Prpf39	Mus musculus	Pre-mRNA processing factor 39	E9QJV4	RefProt_Mus_musculus_20240214	20	tr	10090	77924.4	20	16	20	18	18	19	20	19	0.00460068	0.0567775	0.285261	FALSE
15.3777	15.2713	15.193	14.8512	15.7935	15.8605	16.0222	15.5799	P23780	Glb1	Mus musculus	Beta-galactosidase	P23780	RefProt_Mus_musculus_20240214	22	sp	10090	73121	22	22	21	18	22	22	22	22	0.00464237	0.0571142	-0.640721	FALSE
11.1556	10.8373	10.6142	10.895	11.3256	11.3724	11.5531	11.387	E9Q9A9	Oas2	Mus musculus	2'-5'-oligoadenylate synthase 2	E9Q9A9	RefProt_Mus_musculus_20240214	10	sp	10090	85050.6	8	7	8	5	9	10	9	9	0.00465009	0.0571142	-0.533993	FALSE
10.0098	9.6307	9.90483	10.0749	9.4769	9.46387	9.44535	9.22593	Q570Y9	Deptor	Mus musculus	DEP domain-containing mTOR-interacting protein	Q570Y9	RefProt_Mus_musculus_20240214	6	sp	10090	46119.6	6	6	6	4	5	4	5	4	0.00465107	0.0571142	0.50206	FALSE
10.5557	10.3984	10.5315	10.5769	10.9826	11.2894	10.986	10.7785	Q922B1	Macrod1	Mus musculus	ADP-ribose glycohydrolase MACROD1	Q922B1	RefProt_Mus_musculus_20240214	6	sp	10090	35294.7	6	5	6	6	6	6	6	6	0.00467152	0.0571634	-0.493453	FALSE
11.0094	10.8735	10.9609	11.2116	11.3671	11.3083	11.347	11.3119	Q61542	Stard3	Mus musculus	StAR-related lipid transfer protein 3	Q61542	RefProt_Mus_musculus_20240214	9	sp	10090	50469.9	9	9	9	9	9	9	9	9	0.00468328	0.0571634	-0.319757	FALSE
13.6642	13.7175	13.6313	13.607	13.4065	13.2362	13.5184	13.3095	Q8VE47	Uba5	Mus musculus	Ubiquitin-like modifier-activating enzyme 5	Q8VE47	RefProt_Mus_musculus_20240214	21	sp	10090	44789.8	21	21	21	18	21	20	20	20	0.0046903	0.0571634	0.28733	FALSE
14.0116	14.0319	13.9768	13.9662	13.8309	13.9174	13.8843	13.7887	Q8VDW0	Ddx39a	Mus musculus	ATP-dependent RNA helicase DDX39A	Q8VDW0	RefProt_Mus_musculus_20240214	22	sp	10090	49067.4	22	22	21	21	22	22	21	21	0.00469361	0.0571634	0.141327	FALSE
10.4157	9.83134	10.3147	10.2293	9.69129	9.15469	9.37581	9.55174	Q3UU41	Scimp	Mus musculus	SLP adapter and CSK-interacting membrane protein	Q3UU41	RefProt_Mus_musculus_20240214	5	sp	10090	17140.4	5	5	4	4	5	5	5	4	0.00471714	0.0573528	0.75439	FALSE
11.0512	10.9381	10.9013	11.2958	10.5141	10.7029	10.2569	10.2541	Q8K023	Akr1c18	Mus musculus	Aldo-keto reductase family 1 member C18	Q8K023	RefProt_Mus_musculus_20240214	9	sp	10090	37176.8	9	9	8	8	8	8	8	9	0.00472462	0.0573528	0.614562	FALSE
15.2132	15.0868	15.1204	15.0647	15.3615	15.4762	15.4134	15.2493	P50544	Acadvl	Mus musculus	Very long-chain specific acyl-CoA dehydrogenase, mitochondrial	P50544	RefProt_Mus_musculus_20240214	53	sp	10090	70875.5	52	52	51	51	51	53	53	50	0.00473268	0.0573566	-0.253866	FALSE
12.4359	12.2604	12.1515	12.5451	12.7119	12.7505	12.7087	12.8105	Q3UDK1	Trafd1	Mus musculus	TRAF-type zinc finger domain-containing protein 1	Q3UDK1	RefProt_Mus_musculus_20240214	22	sp	10090	64282.7	22	22	21	21	22	22	22	22	0.00477281	0.0577487	-0.397155	FALSE
11.3927	11.1969	11.0752	11.439	10.7924	10.9461	10.8655	10.9115	Q8C6E0	Cfap36	Mus musculus	Cilia- and flagella-associated protein 36	Q8C6E0	RefProt_Mus_musculus_20240214	12	sp	10090	39599.9	12	12	12	10	12	12	11	12	0.00482656	0.0583039	0.397063	FALSE
13.8645	13.7443	13.7236	13.8236	13.6696	13.6027	13.6333	13.6263	Q3TIR3	Ric8a	Mus musculus	Synembryn-A	Q3TIR3	RefProt_Mus_musculus_20240214	36	sp	10090	59846.8	35	36	36	33	34	32	32	35	0.00485299	0.0585254	0.15601	FALSE
14.2001	14.0654	14.0715	13.9602	14.3736	14.4663	14.5532	14.2681	Q8VEB4	Pla2g15	Mus musculus	Phospholipase A2 group XV	Q8VEB4	RefProt_Mus_musculus_20240214	22	sp	10090	47307.2	22	19	22	19	20	21	20	19	0.00486068	0.0585254	-0.340997	FALSE
13.627	13.6711	13.4478	14.0771	14.3722	14.216	14.4196	14.261	Q9QXJ2	Stat2	Mus musculus	Signal transducer and activator of transcription	Q9QXJ2	RefProt_Mus_musculus_20240214	55	tr	10090	105386	48	50	47	47	52	51	53	51	0.00490056	0.0587539	-0.611463	FALSE
15.0711	14.9379	14.9077	15.2825	15.4583	15.3602	15.4972	15.445	Q99KQ4	Nampt	Mus musculus	Nicotinamide phosphoribosyltransferase	Q99KQ4	RefProt_Mus_musculus_20240214	45	sp	10090	55446.9	44	45	41	41	45	44	44	44	0.00490103	0.0587539	-0.39036	FALSE
15.0793	15.0627	15.0219	15.1844	15.2763	15.3257	15.2088	15.2675	E9QMK9;Q8BH86	Dglucy	Mus musculus	D-glutamate cyclase;D-glutamate cyclase, mitochondrial	E9QMK9;Q8BH86	RefProt_Mus_musculus_20240214	45	tr;sp	10090	69921.83;66365.71	45	45	45	42	45	44	45	44	0.00490649	0.0587539	-0.182494	FALSE
14.8113	14.8173	14.8366	14.775	15.0679	15.2384	15.1219	14.9329	Q9Z2I0	Letm1	Mus musculus	Mitochondrial proton/calcium exchanger protein	Q9Z2I0	RefProt_Mus_musculus_20240214	42	sp	10090	82988.6	39	41	40	37	41	41	42	41	0.00491134	0.0587539	-0.280231	FALSE
17.0844	17.0176	17.1002	17.1355	17.3693	17.2193	17.2212	17.2715	Q99P72	Rtn4	Mus musculus	Reticulon-4	Q99P72	RefProt_Mus_musculus_20240214	54	sp	10090	126613	52	51	51	45	51	53	52	52	0.00493255	0.058843	-0.185946	FALSE
11.9418	12.0118	11.995	12.1876	12.2361	12.444	12.3011	12.3492	Q91WM2	Hdhd5	Mus musculus	Haloacid dehalogenase-like hydrolase domain-containing 5	Q91WM2	RefProt_Mus_musculus_20240214	18	sp	10090	46306.3	18	17	17	16	17	18	18	18	0.00494259	0.058843	-0.298519	FALSE
17.2272	17.243	17.168	17.2373	17.3533	17.5439	17.465	17.3591	Q99KI0	Aco2	Mus musculus	Aconitate hydratase, mitochondrial	Q99KI0	RefProt_Mus_musculus_20240214	76	sp	10090	85463.5	76	75	76	75	76	75	76	75	0.00495695	0.0588607	-0.211457	FALSE
14.2467	14.2005	14.2129	14.2754	14.1578	13.9904	14.0718	14.0294	D4AFX6;Q6ZQK5	Acap2	Mus musculus	Arf-GAP with coiled-coil, ANK repeat and PH domain-containing protein;Arf-GAP with coiled-coil, ANK repeat and PH domain-containing protein 2	D4AFX6;Q6ZQK5	RefProt_Mus_musculus_20240214	47	tr;sp	10090	88085.83;87210.78	46	47	47	43	46	46	46	47	0.00497648	0.0589626	0.171492	FALSE
12.0141	12.0125	12.1508	12.306	11.8214	11.8589	11.7843	11.756	Q9D6W8	Borcs6	Mus musculus	BLOC-1-related complex subunit 6	Q9D6W8	RefProt_Mus_musculus_20240214	15	sp	10090	38011.2	15	15	15	14	15	15	15	15	0.00502359	0.0593321	0.315721	FALSE
13.8841	13.6914	13.8382	13.794	13.6566	13.6025	13.5862	13.54	A0A0F6AIX5	Ldah	Mus musculus	Lipid droplet-associated hydrolase	A0A0F6AIX5	RefProt_Mus_musculus_20240214	21	tr	10090	37357.9	21	21	21	21	21	21	21	21	0.00502367	0.0593321	0.205645	FALSE
13.4698	13.2625	13.402	13.2721	13.0941	13.0444	13.1647	12.9607	E9QAQ3;F6T836;Q6ZQ82	Arhgap26	Mus musculus	Rho GTPase-activating protein 26	E9QAQ3;F6T836;Q6ZQ82	RefProt_Mus_musculus_20240214	31	tr;tr;sp	10090	85951.53;82238.48;92070.59	30	30	29	28	30	29	29	28	0.00507818	0.0598805	0.285613	FALSE
15.0393	14.9299	14.9755	15.026	14.8408	14.7104	14.7571	14.8775	A0A991EQV5	Nploc4	Mus musculus	NPL4 homolog, ubiquitin recognition factor	A0A991EQV5	RefProt_Mus_musculus_20240214	53	tr	10090	72430.1	51	50	51	50	51	49	50	46	0.00509228	0.0599515	0.196232	FALSE
13.7423	13.7349	13.6024	14.0531	13.3631	13.0928	13.0414	13.3856	Q8R1G6	Pdlim2	Mus musculus	PDZ and LIM domain protein 2	Q8R1G6	RefProt_Mus_musculus_20240214	17	sp	10090	37703.3	17	17	16	13	14	14	17	15	0.00510505	0.0600066	0.562463	FALSE
15.8711	15.8453	15.7922	15.9681	15.7139	15.5828	15.5966	15.7082	Q9JMH9	Myo18a	Mus musculus	Unconventional myosin-XVIIIa	Q9JMH9	RefProt_Mus_musculus_20240214	139	sp	10090	232755	135	133	136	124	132	129	131	129	0.00512104	0.0600993	0.218784	FALSE
12.1616	12.2177	12.2259	12.434	12.5724	12.764	12.7013	12.4867	Q99MR3	Slc12a9	Mus musculus	Solute carrier family 12 member 9	Q99MR3	RefProt_Mus_musculus_20240214	13	sp	10090	96329.9	13	13	12	13	12	13	13	12	0.00513818	0.0602052	-0.371274	FALSE
14.3778	14.22	14.3004	14.4301	14.0634	14.0465	14.0679	14.1874	Q9DBB8	Dhdh	Mus musculus	Trans-1,2-dihydrobenzene-1,2-diol dehydrogenase	Q9DBB8	RefProt_Mus_musculus_20240214	22	sp	10090	36300.8	21	21	22	22	22	20	22	21	0.00516518	0.0603547	0.240784	FALSE
14.0413	13.9149	14.0408	14.1315	14.2408	14.3152	14.2543	14.1938	P55096	Abcd3	Mus musculus	ATP-binding cassette sub-family D member 3	P55096	RefProt_Mus_musculus_20240214	35	sp	10090	75474.6	34	34	34	31	35	34	34	34	0.00516721	0.0603547	-0.218883	FALSE
12.7419	12.9163	12.7182	12.6911	12.5717	12.2823	12.4577	12.3127	Q9D8U6	Mcemp1	Mus musculus	Mast cell-expressed membrane protein 1	Q9D8U6	RefProt_Mus_musculus_20240214	11	sp	10090	20648.7	11	11	11	11	11	11	11	11	0.00519694	0.0606065	0.360769	FALSE
16.723	16.8173	16.773	16.8376	17.0513	17.3468	17.3415	17.0145	Q9DB20	Atp5po	Mus musculus	ATP synthase subunit O, mitochondrial	Q9DB20	RefProt_Mus_musculus_20240214	24	sp	10090	23363.5	24	23	22	21	24	23	23	23	0.00521572	0.06073	-0.400795	FALSE
16.7795	16.8624	16.7157	16.7749	16.6827	16.4998	16.5572	16.5129	P62754	Rps6	Mus musculus	Small ribosomal subunit protein eS6	P62754	RefProt_Mus_musculus_20240214	19	sp	10090	28680.6	19	19	19	18	18	18	19	19	0.00524044	0.0609221	0.21998	FALSE
12.979	12.8616	12.8923	13.0196	13.1246	13.255	13.1578	13.0897	Q8BN21	Vrk2	Mus musculus	Serine/threonine-protein kinase VRK2	Q8BN21	RefProt_Mus_musculus_20240214	24	sp	10090	58118.8	23	23	23	23	23	24	23	23	0.00526093	0.0610647	-0.218613	FALSE
12.342	12.2155	12.256	12.2717	12.378	12.3903	12.3919	12.4478	Q8K330	Ssh3	Mus musculus	Protein phosphatase Slingshot homolog 3	Q8K330	RefProt_Mus_musculus_20240214	15	sp	10090	72227.4	15	15	15	15	15	15	15	15	0.00527597	0.0610787	-0.130695	FALSE
8.92901	8.91595	8.7257	9.19167	8.55874	8.55395	8.50464	8.41101	Q8C7E4	Rnase4	Mus musculus	Ribonuclease 4	Q8C7E4	RefProt_Mus_musculus_20240214	3	tr	10090	17052.7	3	3	3	3	3	3	3	3	0.00530116	0.0611413	0.4335	FALSE
12.8854	12.6489	12.8217	12.6869	13.0301	13.0367	13.1575	12.9742	O35309	Nmi	Mus musculus	N-myc-interactor	O35309	RefProt_Mus_musculus_20240214	23	sp	10090	35235.8	22	23	22	19	22	22	23	21	0.00530202	0.0611413	-0.288857	FALSE
11.5855	11.7641	11.7062	11.5275	11.3716	11.1411	11.1277	11.3983	A0A494B9R1;Q62084	Ppp1r14b	Mus musculus	Protein phosphatase 1 regulatory subunit 14 (Fragment);Protein phosphatase 1 regulatory subunit 14B	A0A494B9R1;Q62084	RefProt_Mus_musculus_20240214	4	tr;sp	10090	19404.95;15956.96	4	4	4	4	4	4	4	4	0.00531029	0.0611413	0.386153	FALSE
13.1908	12.9211	12.9089	13.0246	12.7823	12.6384	12.5345	12.6771	A3KGF7;E9PYI3	Plcb2	Mus musculus	1-phosphatidylinositol 4,5-bisphosphate phosphodiesterase beta-2;1-phosphatidylinositol 4,5-bisphosphate phosphodiesterase	A3KGF7;E9PYI3	RefProt_Mus_musculus_20240214	35	sp;tr	10090	134546.46;131835.28	35	35	34	31	33	35	34	32	0.00531699	0.0611413	0.35328	FALSE
8.19014	7.82898	8.43641	8.30836	7.0296	7.38134	7.51547	7.65354	A2APV2;F8VPR2	Fmnl2	Mus musculus	Formin-like protein 2;Formin-like 2	A2APV2;F8VPR2	RefProt_Mus_musculus_20240214	3	sp;tr	10090	123101.25;122912.09	3	2	2	2	0	3	2	3	0.00535568	0.0614263	0.795988	FALSE
14.5102	14.5803	14.5349	14.6443	14.3808	14.4729	14.3379	NaN	A0A0R4J0D3;Q3TDQ1	Stt3b	Mus musculus	dolichyl-diphosphooligosaccharide--protein glycotransferase;Dolichyl-diphosphooligosaccharide--protein glycosyltransferase subunit STT3B	A0A0R4J0D3;Q3TDQ1	RefProt_Mus_musculus_20240214	30	tr;sp	10090	93314.84;93245.74	30	30	30	29	29	27	29	27	0.00535834	0.0614263	0.186174	FALSE
11.3802	11.2826	11.2509	11.5249	11.0392	11.1541	10.9972	11.0605	Q9CPR7	Sike1	Mus musculus	Suppressor of IKBKE 1	Q9CPR7	RefProt_Mus_musculus_20240214	17	sp	10090	23521.8	17	16	17	14	16	15	17	16	0.00541058	0.0619295	0.29689	FALSE
8.9772	8.94896	8.77809	8.49783	9.3934	9.29577	9.33638	9.18591	A0A140LHT5;A0A140LIA1;A0A140LJE2;A0A140LJI3;Q8BWC0	Tpcn2	Mus musculus	Two pore segment channel 2;Two pore segment channel 2 (Fragment);Two pore segment channel 2;Two pore segment channel 2;Two pore channel protein 2	A0A140LHT5;A0A140LIA1;A0A140LJE2;A0A140LJI3;Q8BWC0	RefProt_Mus_musculus_20240214	5	tr;tr;tr;tr;sp	10090	60439.66;57468.61;55446.62;54178.51;83595.31	5	4	4	2	5	5	5	4	0.0054383	0.0620587	-0.502342	FALSE
8.25433	8.33849	8.71542	8.69958	9.08729	9.00453	9.03498	8.96308	A2A8U2	Tmem201	Mus musculus	Transmembrane protein 201	A2A8U2	RefProt_Mus_musculus_20240214	4	sp	10090	72499.7	3	4	2	3	4	4	4	4	0.00544094	0.0620587	-0.520521	FALSE
9.09272	9.10047	8.87116	9.06406	9.80417	9.34091	9.5824	9.39773	A6H5X4	Phf11	Mus musculus	PHD finger protein 11	A6H5X4	RefProt_Mus_musculus_20240214	7	sp	10090	37728.5	5	6	6	6	7	7	7	7	0.00544698	0.0620587	-0.499198	FALSE
10.0309	9.87242	9.92294	10.1802	9.68503	9.69987	9.74484	9.70334	Q9WVS7	Map2k5	Mus musculus	Dual specificity mitogen-activated protein kinase kinase 5	Q9WVS7	RefProt_Mus_musculus_20240214	11	sp	10090	50104.7	11	10	10	10	11	10	11	11	0.00547427	0.062274	0.293339	FALSE
11.7247	11.6839	11.7943	12.0108	11.4369	11.4094	11.4442	11.5631	A0A024QYR9;O08586	Pten	Mus musculus	Phosphatidylinositol 3,4,5-trisphosphate 3-phosphatase and dual-specificity protein phosphatase PTEN;Phosphatidylinositol 3,4,5-trisphosphate 3-phosphatase and dual-specificity protein phosphatase PTEN	A0A024QYR9;O08586	RefProt_Mus_musculus_20240214	19	tr;sp	10090	64566.83;47152.26	18	18	19	17	18	19	16	18	0.00549048	0.0623438	0.340065	FALSE
8.81376	8.69951	8.86718	9.16061	8.50841	8.40282	8.41667	8.49185	Q99M03	Rwdd2b	Mus musculus	RWD domain-containing protein 2B	Q99M03	RefProt_Mus_musculus_20240214	4	sp	10090	32891.7	4	3	3	2	3	3	3	3	0.00549722	0.0623438	0.430324	FALSE
11.7639	11.7989	11.7738	11.6194	11.5491	11.3272	11.4085	11.5377	Q6QLQ4;V9GXI5	Clec7a	Mus musculus	C-type lectin domain family 7 member A;C-type lectin domain family 7, member a	Q6QLQ4;V9GXI5	RefProt_Mus_musculus_20240214	6	sp;tr	10090	27420.45;22423.15	6	6	6	6	6	6	6	6	0.00550734	0.0623633	0.28337	FALSE
14.079	14.034	14.034	14.0506	14.2773	14.4692	14.4323	14.1787	Q8BH95	Echs1	Mus musculus	Enoyl-CoA hydratase, mitochondrial	Q8BH95	RefProt_Mus_musculus_20240214	19	sp	10090	31474.4	19	18	17	15	18	19	19	19	0.00552566	0.0624754	-0.289965	FALSE
11.2492	11.0028	11.0831	11.1694	11.3888	11.3433	11.5686	11.4231	Q8BTS3	Gbp9	Mus musculus	Guanylate-binding protein 9	Q8BTS3	RefProt_Mus_musculus_20240214	15	tr	10090	71341.5	12	12	15	13	11	11	12	12	0.00554538	0.0624987	-0.304817	FALSE
15.2892	15.322	15.1951	15.4578	15.0722	14.8907	15.0954	14.8936	Q9JHJ0	Tmod3	Mus musculus	Tropomodulin-3	Q9JHJ0	RefProt_Mus_musculus_20240214	18	sp	10090	39502.7	18	18	18	18	18	18	18	18	0.00555673	0.0624987	0.328031	FALSE
11.5919	11.3667	11.4485	11.5839	11.2719	11.2622	11.2169	NaN	D3YYC3;G5E8N3;O88974	Setdb1	Mus musculus	SET domain, bifurcated 1;SET domain, bifurcated 1;Histone-lysine N-methyltransferase SETDB1	D3YYC3;G5E8N3;O88974	RefProt_Mus_musculus_20240214	16	tr;tr;sp	10090	144639.6;144538.5;144548.54	16	16	15	14	15	16	16	16	0.00556818	0.0624987	0.238959	FALSE
12.4409	12.5618	12.4096	12.3476	12.2871	12.1717	12.167	12.2353	Q8C0M9	Asrgl1	Mus musculus	Isoaspartyl peptidase/L-asparaginase	Q8C0M9	RefProt_Mus_musculus_20240214	12	sp	10090	33949.9	11	11	10	10	12	10	11	11	0.00557717	0.0624987	0.224705	FALSE
13.646	13.5024	13.4209	13.7202	13.9817	13.8144	13.9941	13.8639	D3Z2E7;E9Q3L4	Ifi207	Mus musculus	Interferon activated gene 207	D3Z2E7;E9Q3L4	RefProt_Mus_musculus_20240214	39	tr	10090	103871.43;104488.06	38	37	37	36	38	39	39	38	0.00557828	0.0624987	-0.341142	FALSE
13.6063	13.6993	13.6474	13.5937	13.3375	13.5432	13.3647	13.2907	Q8BGC4	Ptgr3	Mus musculus	Prostaglandin reductase-3	Q8BGC4	RefProt_Mus_musculus_20240214	15	sp	10090	40528.8	15	14	14	14	14	14	14	15	0.0056778	0.063422	0.252633	FALSE
15.3845	15.3941	15.383	15.4916	15.2485	15.1237	15.1839	14.9565	A0A286YDI8;G3X972	Sec24c	Mus musculus	Sec24 related gene family, member C (S. cerevisiae);Sec24 related gene family, member C (S. cerevisiae)	A0A286YDI8;G3X972	RefProt_Mus_musculus_20240214	48	tr	10090	111613.39;118581.16	47	48	47	45	48	48	48	46	0.00569153	0.0634798	0.285113	FALSE
11.0267	10.8579	10.8793	11.0791	10.4416	10.5797	10.6528	10.7496	H3BJX3;Q6XJV4	Cd200r4	Mus musculus	CD200 receptor 4;Cell surface glycoprotein CD200 receptor 4	H3BJX3;Q6XJV4	RefProt_Mus_musculus_20240214	8	tr;sp	10090	24673.41;29624.97	8	8	8	7	7	8	8	8	0.00575959	0.0640838	0.354777	FALSE
13.6761	13.5684	13.5084	14.0893	14.2967	14.248	14.2017	14.3752	Q3UIR3	Dtx3l	Mus musculus	E3 ubiquitin-protein ligase DTX3L	Q3UIR3	RefProt_Mus_musculus_20240214	47	sp	10090	83043.6	46	46	46	46	46	46	47	45	0.00576296	0.0640838	-0.569854	FALSE
14.0699	14.2496	14.2381	14.3455	13.9304	13.9609	13.9571	13.7314	Q9Z2G6	Sel1l	Mus musculus	Protein sel-1 homolog 1	Q9Z2G6	RefProt_Mus_musculus_20240214	45	sp	10090	88340.4	45	44	42	44	44	42	42	42	0.00588274	0.0651567	0.330844	FALSE
11.7459	11.5613	11.5253	11.7632	11.2239	11.2661	11.2222	11.4679	Q6NT99	Dusp23	Mus musculus	Dual specificity protein phosphatase 23	Q6NT99	RefProt_Mus_musculus_20240214	8	sp	10090	16637.2	7	8	8	7	8	8	8	8	0.0058858	0.0651567	0.353913	FALSE
13.4417	13.4342	13.273	13.8017	12.8921	12.4853	12.694	13.0709	A0A494B9Z0;A0A494BBA8;P62862	Fau	Mus musculus	40S ribosomal protein S30;Finkel-Biskis-Reilly murine sarcoma virus (FBR-MuSV) ubiquitously expressed (fox derived);Ubiquitin-like FUBI-ribosomal protein eS30 fusion protein	A0A494B9Z0;A0A494BBA8;P62862	RefProt_Mus_musculus_20240214	4	tr;tr;sp	10090	7006.31;10870.79;14415.67	4	4	4	4	4	4	4	4	0.00591371	0.0652787	0.702047	FALSE
10.4515	10.2486	10.279	10.5636	10.0431	10.1355	10.0325	9.96925	Q9D8T4	Tvp23b	Mus musculus	Golgi apparatus membrane protein TVP23 homolog B	Q9D8T4	RefProt_Mus_musculus_20240214	4	sp	10090	23305	4	4	4	3	4	4	4	4	0.00591442	0.0652787	0.340567	FALSE
12.3573	12.1896	12.367	12.4749	11.9776	12.152	11.9757	12.0752	D3YUM7;Q99M96	St7	Mus musculus	Protein ST7 homolog;Suppressor of tumorigenicity 7 protein	D3YUM7;Q99M96	RefProt_Mus_musculus_20240214	4	tr;sp	10090	59783.87;66095.37	4	4	4	4	4	4	4	4	0.00596039	0.0656883	0.302056	FALSE
15.2973	15.1429	15.2061	15.3913	15.5566	15.5302	15.4329	15.5214	P09055	Itgb1	Mus musculus	Integrin beta-1	P09055	RefProt_Mus_musculus_20240214	50	sp	10090	88231.3	49	50	49	48	49	49	50	48	0.00603096	0.066269	-0.250866	FALSE
12.7782	13.0528	12.8775	12.8947	13.1351	13.1722	13.1185	13.1372	Q9Z2Z6	Slc25a20	Mus musculus	Mitochondrial carnitine/acylcarnitine carrier protein	Q9Z2Z6	RefProt_Mus_musculus_20240214	20	sp	10090	33026.7	19	18	17	15	17	20	19	19	0.00606101	0.0663368	-0.239917	FALSE
10.3794	9.92904	9.94235	10.3287	9.47841	9.61318	9.74037	9.43686	O88968	Tcn2	Mus musculus	Transcobalamin-2	O88968	RefProt_Mus_musculus_20240214	6	sp	10090	47585.8	6	6	6	4	5	6	5	5	0.00606323	0.0663368	0.577678	FALSE
14.5872	14.5705	14.7273	14.9965	15.181	15.1813	15.3508	15.0667	O35405	Pld3	Mus musculus	5'-3' exonuclease PLD3	O35405	RefProt_Mus_musculus_20240214	24	sp	10090	54389	23	24	23	22	24	24	24	23	0.00607083	0.0663368	-0.47456	FALSE
10.9586	10.3858	9.45223	9.54628	8.85111	8.54485	8.31123	8.35601	A0A6I8MX27;P16125	Ldhb	Mus musculus	L-lactate dehydrogenase;L-lactate dehydrogenase B chain	A0A6I8MX27;P16125	RefProt_Mus_musculus_20240214	5	tr;sp	10090	NaN;36572.3	4	4	4	3	5	4	5	4	0.0060729	0.0663368	1.56992	FALSE
12.1627	12.2367	12.1187	12.5096	11.8316	11.7977	11.8064	11.9792	G5E8H3;Q5SWT9	Ikzf1	Mus musculus	IKAROS family zinc finger 1	G5E8H3;Q5SWT9	RefProt_Mus_musculus_20240214	20	tr	10090	57201.86;59408.35	20	19	19	19	19	19	19	20	0.0060859	0.0663811	0.403162	FALSE
14.6103	14.5984	14.6497	14.8674	14.4255	14.3889	14.3877	14.4514	F6ZHD8;Q9D6Y9	Gbe1	Mus musculus	1,4-alpha-glucan branching enzyme;1,4-alpha-glucan-branching enzyme	F6ZHD8;Q9D6Y9	RefProt_Mus_musculus_20240214	45	tr;sp	10090	80336.64;80363.71	41	45	42	44	44	44	44	41	0.00610685	0.0664691	0.268068	FALSE
12.4316	12.2776	12.1959	12.2809	12.0741	11.9192	11.8377	12.0786	Q08093	Cnn2	Mus musculus	Calponin-2	Q08093	RefProt_Mus_musculus_20240214	17	sp	10090	33155.5	17	16	15	14	15	15	16	15	0.00611935	0.0664691	0.319095	FALSE
12.3486	12.3278	12.2468	12.4632	12.1856	12.1129	12.0914	12.1702	Q8BZM1	Glmn	Mus musculus	Glomulin	Q8BZM1	RefProt_Mus_musculus_20240214	25	sp	10090	67755.6	25	24	25	24	25	23	23	24	0.00613568	0.0664691	0.206586	FALSE
15.9838	15.9076	15.9944	16.0956	15.8646	15.7598	15.8287	15.7709	Q8JZQ9	Eif3b	Mus musculus	Eukaryotic translation initiation factor 3 subunit B	Q8JZQ9	RefProt_Mus_musculus_20240214	69	sp	10090	91370.2	68	67	66	63	64	65	68	65	0.00613827	0.0664691	0.189347	FALSE
13.3023	12.9927	13.0987	12.7382	13.6402	13.6776	13.8873	13.4231	Q80SY3	Atp6v0d2	Mus musculus	V-type proton ATPase subunit d 2	Q80SY3	RefProt_Mus_musculus_20240214	23	sp	10090	40493.5	21	21	22	21	23	22	23	22	0.00613878	0.0664691	-0.624067	FALSE
14.1814	14.1942	14.2163	14.3732	14.4275	14.7765	14.595	14.5608	Q8BJS4	Sun2	Mus musculus	SUN domain-containing protein 2	Q8BJS4	RefProt_Mus_musculus_20240214	42	sp	10090	81605.4	41	41	40	39	40	40	42	41	0.00620406	0.067078	-0.348691	FALSE
8.79192	8.94035	9.14595	9.25717	9.58357	9.63543	9.60117	9.34554	O35710	Noct	Mus musculus	Nocturnin	O35710	RefProt_Mus_musculus_20240214	7	sp	10090	48300.9	7	7	7	7	7	7	7	7	0.00622665	0.0671161	-0.50758	FALSE
13.8772	13.8403	13.8255	14.0628	13.6416	13.7157	13.6556	13.6465	P70698	Ctps1	Mus musculus	CTP synthase 1	P70698	RefProt_Mus_musculus_20240214	39	sp	10090	66682.4	39	38	37	35	38	38	37	34	0.00625115	0.0671161	0.236595	FALSE
13.1664	13.2811	13.1836	12.7932	14.2783	13.9599	14.218	13.4707	P04117	Fabp4	Mus musculus	Fatty acid-binding protein, adipocyte	P04117	RefProt_Mus_musculus_20240214	19	sp	10090	14649.9	17	19	17	16	19	18	18	19	0.00625609	0.0671161	-0.875646	FALSE
14.4927	14.4608	14.4843	14.7614	14.239	14.2175	14.1865	14.3113	Q922H4	Gmppa	Mus musculus	Mannose-1-phosphate guanyltransferase alpha	Q922H4	RefProt_Mus_musculus_20240214	24	sp	10090	46244.2	23	24	23	23	24	21	23	23	0.00626412	0.0671161	0.3112	FALSE
15.5283	15.4762	15.4294	15.4366	15.3872	15.2651	15.2923	15.3439	E9Q3Q6;Q61490	Alcam	Mus musculus	CD166 antigen	E9Q3Q6;Q61490	RefProt_Mus_musculus_20240214	42	tr;sp	10090	63668.66;65092.11	41	40	40	38	41	39	41	41	0.00627823	0.0671161	0.145483	FALSE
8.75079	9.01044	8.81851	8.92721	9.16162	9.18778	9.08308	9.32038	Q8VHC3	Selenom	Mus musculus	Selenoprotein M	Q8VHC3	RefProt_Mus_musculus_20240214	7	sp	10090	16377.7	7	6	5	4	7	6	7	7	0.0062829	0.0671161	-0.311483	FALSE
15.1393	14.9393	14.9614	14.8032	15.226	15.2906	15.2306	15.2565	P19536;Q9D881	Cox5b;Cox5b-ps	Mus musculus	Cytochrome c oxidase subunit 5B, mitochondrial;Cytochrome c oxidase subunit 5B, mitochondrial	P19536;Q9D881	RefProt_Mus_musculus_20240214	17	sp;tr	10090	13812.87;13846.89	17	17	17	15	17	17	16	16	0.00629023	0.0671161	-0.290141	FALSE
13.144	12.9398	12.8803	13.0396	12.8327	12.5833	12.591	12.6481	Q8BWW3;Q9CYR6	Pgm3	Mus musculus	Phosphoacetylglucosamine mutase	Q8BWW3;Q9CYR6	RefProt_Mus_musculus_20240214	34	tr;sp	10090	54989.43;59452.68	33	34	34	31	32	34	34	33	0.00629975	0.0671161	0.337155	FALSE
13.0208	12.9393	12.9986	13.7499	13.9926	14.5416	13.9263	14.129	P11152	Lpl	Mus musculus	Lipoprotein lipase	P11152	RefProt_Mus_musculus_20240214	24	sp	10090	53109.4	23	23	23	22	22	24	23	24	0.00630456	0.0671161	-0.970205	FALSE
12.8122	12.751	12.8115	12.6272	12.5049	12.4367	12.4772	12.1861	E9QNW6;Q8VDG7	Pafah2	Mus musculus	Platelet-activating factor acetylhydrolase;Platelet-activating factor acetylhydrolase 2, cytoplasmic	E9QNW6;Q8VDG7	RefProt_Mus_musculus_20240214	16	tr;sp	10090	46200.83;43561.94	16	16	16	14	16	15	15	15	0.0063113	0.0671161	0.349233	FALSE
11.6237	11.5052	11.5821	11.7937	11.2863	11.2444	10.9276	11.2942	Q3TWN3	Cnnm2	Mus musculus	Metal transporter CNNM2	Q3TWN3	RefProt_Mus_musculus_20240214	21	sp	10090	96704.3	21	21	20	19	18	18	19	20	0.00631285	0.0671161	0.438051	FALSE
10.3282	10.1173	10.4782	10.4231	9.87773	10.0572	9.72977	9.95457	E0CX39;E0CZ04;Q923B0	Ggact	Mus musculus	Gamma-glutamylaminecyclotransferase (Fragment);Gamma-glutamylaminecyclotransferase (Fragment);Gamma-glutamylaminecyclotransferase	E0CX39;E0CZ04;Q923B0	RefProt_Mus_musculus_20240214	4	tr;tr;sp	10090	13638.45;11933.58;17080.18	4	4	4	4	4	4	4	4	0.00631646	0.0671161	0.431896	FALSE
11.9304	11.7459	11.7594	11.7633	12.04	12.1021	11.9891	11.9559	Q80V26	Bpnt2	Mus musculus	Golgi-resident adenosine 3',5'-bisphosphate 3'-phosphatase	Q80V26	RefProt_Mus_musculus_20240214	15	sp	10090	38616.3	13	15	14	14	15	14	15	15	0.00632522	0.0671161	-0.222037	FALSE
9.85258	9.62766	9.74833	9.77212	9.53414	9.32167	9.48888	9.53253	A0A0R4J073;E9Q577;Q5U5Q9	Uimc1	Mus musculus	BRCA1-A complex subunit RAP80	A0A0R4J073;E9Q577;Q5U5Q9	RefProt_Mus_musculus_20240214	11	tr;tr;sp	10090	81465.99;81480.02;81478.04	9	11	11	10	11	10	10	10	0.00636968	0.0674913	0.280868	FALSE
10.0194	9.95596	9.99745	10.3985	10.5656	10.4283	10.5682	10.6241	Q8BPX9	Slc15a3	Mus musculus	Solute carrier family 15 member 3	Q8BPX9	RefProt_Mus_musculus_20240214	7	sp	10090	64050.8	5	5	7	6	6	7	7	6	0.00641268	0.0678081	-0.453702	FALSE
16.6285	16.7307	16.6354	16.6757	16.8756	17.2063	16.9728	16.9033	Q9CZN7	Shmt2	Mus musculus	Serine hydroxymethyltransferase, mitochondrial	Q9CZN7	RefProt_Mus_musculus_20240214	63	sp	10090	55758.7	62	62	61	62	62	62	62	61	0.00641787	0.0678081	-0.321903	FALSE
15.5704	15.5311	15.422	15.6151	15.3422	15.3045	15.284	15.4049	G3UWS4;H3BKU1;Q3TTF6;Q7TNP2	Ppp2r1b	Mus musculus	Protein phosphatase 2, regulatory subunit A, beta;Protein phosphatase 2, regulatory subunit A, beta;Protein phosphatase 2, regulatory subunit A, beta;Serine/threonine-protein phosphatase 2A 65 kDa regulatory subunit A beta isoform	G3UWS4;H3BKU1;Q3TTF6;Q7TNP2	RefProt_Mus_musculus_20240214	30	tr;tr;tr;sp	10090	76064.56;73370.65;72743.07;65934.28	30	30	30	26	29	28	29	30	0.00643854	0.0679298	0.200742	FALSE
11.5884	11.437	11.4401	11.615	11.3187	11.2338	11.2641	11.3613	Q3UJP5	Cfap418	Mus musculus	Cilia- and flagella-associated protein 418	Q3UJP5	RefProt_Mus_musculus_20240214	8	sp	10090	23847.9	8	8	8	7	8	8	8	8	0.006472	0.0680891	0.225678	FALSE
18.8439	18.7545	18.7746	18.6814	18.3551	18.5978	18.5477	18.5324	P14211	Calr	Mus musculus	Calreticulin	P14211	RefProt_Mus_musculus_20240214	46	sp	10090	47994.5	45	46	46	44	46	45	46	45	0.00650975	0.0683893	0.255343	FALSE
10.0912	9.8915	9.91713	10.3415	9.44024	9.66447	9.55472	9.6717	Q8C413;Q91WG7	Dgkg	Mus musculus	Diacylglycerol kinase;Diacylglycerol kinase gamma	Q8C413;Q91WG7	RefProt_Mus_musculus_20240214	11	tr;sp	10090	83971.79;88523.11	11	10	10	11	9	8	7	8	0.00652992	0.0684073	0.477566	FALSE
10.1101	9.72007	9.94569	9.87896	9.48788	9.44881	9.67458	9.48923	D3YX85;Q7SIG6	Asap2	Mus musculus	ArfGAP with SH3 domain, ankyrin repeat and PH domain 2;Arf-GAP with SH3 domain, ANK repeat and PH domain-containing protein 2	D3YX85;Q7SIG6	RefProt_Mus_musculus_20240214	12	tr;sp	10090	106405.39;106804.84	11	12	12	8	11	10	11	11	0.00654002	0.0684165	0.388569	FALSE
12.6151	12.5138	12.5326	13.1265	12.0096	11.9859	11.9772	12.2421	B1AXH1	Nhsl2	Mus musculus	NHS-like protein 2	B1AXH1	RefProt_Mus_musculus_20240214	25	sp	10090	132353	23	24	23	23	20	23	22	21	0.00656617	0.0685933	0.64331	FALSE
10.4793	10.4965	10.4993	10.8174	10.8367	10.9746	10.9344	11.0328	Q9D771	Pacc1	Mus musculus	Proton-activated chloride channel	Q9D771	RefProt_Mus_musculus_20240214	8	sp	10090	40178.1	8	5	7	7	7	8	7	7	0.00661788	0.0690363	-0.371498	FALSE
11.6313	11.5995	11.564	11.7815	11.4894	11.3588	11.4238	11.3209	Q9EQ80	Nif3l1	Mus musculus	NIF3-like protein 1	Q9EQ80	RefProt_Mus_musculus_20240214	22	sp	10090	41745.9	22	21	22	18	21	22	22	21	0.00663069	0.0690728	0.245854	FALSE
9.44578	9.34181	9.54808	9.84402	9.05027	9.13765	8.97322	9.143	A0A1W2P7G5;A0A1W2P7J1;E9Q3H6	Coq10a	Mus musculus	Coenzyme Q10A	A0A1W2P7G5;A0A1W2P7J1;E9Q3H6	RefProt_Mus_musculus_20240214	3	tr	10090	24922.88;27943.53;28927.55	3	3	3	3	3	3	3	3	0.00665198	0.0691375	0.468883	FALSE
10.5823	10.3834	10.0136	10.8007	11.3228	11.075	11.0476	11.2686	F6Q968	Sp100	Mus musculus	Nuclear antigen Sp100 (Fragment)	F6Q968	RefProt_Mus_musculus_20240214	3	tr	10090	NaN	3	3	3	3	3	3	3	3	0.00666303	0.0691375	-0.73352	FALSE
12.3419	12.1373	12.1015	12.0156	12.4513	12.5892	12.432	12.4171	P54751	St3gal1	Mus musculus	CMP-N-acetylneuraminate-beta-galactosamide-alpha-2,3-sialyltransferase 1	P54751	RefProt_Mus_musculus_20240214	22	sp	10090	39072.9	21	22	20	18	21	20	20	20	0.00666486	0.0691375	-0.323312	FALSE
17.0886	16.979	16.9934	16.9165	17.2469	17.1417	17.1617	17.1375	A0A286YDF5;Q69ZN7	Myof	Mus musculus	Myoferlin	A0A286YDF5;Q69ZN7	RefProt_Mus_musculus_20240214	187	tr;sp	10090	234526.09;233323.89	185	184	184	173	181	181	185	183	0.00669052	0.0692354	-0.177583	FALSE
15.5446	15.4772	15.5816	15.4819	15.8993	16.0351	16.1073	15.667	Q9EQH2	Erap1	Mus musculus	Endoplasmic reticulum aminopeptidase 1	Q9EQH2	RefProt_Mus_musculus_20240214	66	sp	10090	106599	62	61	64	58	62	64	65	61	0.00669313	0.0692354	-0.405872	FALSE
12.8025	12.6943	12.636	12.8528	12.5025	12.5688	12.4437	NaN	Q8K205;Q9D4G5	Pop1	Mus musculus	Processing of 1, ribonuclease P/MRP family, (S. cerevisiae);Processing of precursor 1, ribonuclease P/MRP family, (S. cerevisiae)	Q8K205;Q9D4G5	RefProt_Mus_musculus_20240214	29	tr	10090	117366.65;114028.04	28	29	29	28	26	28	29	27	0.00670231	0.0692354	0.230182	FALSE
16.5026	16.5552	16.5088	16.9766	16.134	16.1502	15.9887	16.2387	Q9CXI5	Manf	Mus musculus	Mesencephalic astrocyte-derived neurotrophic factor	Q9CXI5	RefProt_Mus_musculus_20240214	23	sp	10090	20387.8	23	23	22	20	22	21	21	22	0.00672383	0.0693611	0.50791	FALSE
9.67573	9.76754	9.70372	10.1374	9.34794	9.43012	9.38983	9.35757	E0CYV4;Q8BIB9;Q9D291	Desi2	Mus musculus	Deubiquitinase DESI2 (Fragment);Deubiquitinase DESI2;Deubiquitinase DESI2	E0CYV4;Q8BIB9;Q9D291	RefProt_Mus_musculus_20240214	4	tr;tr;sp	10090	15226.24;19535.89;21434.11	4	4	4	4	4	4	4	4	0.00678226	0.0697408	0.439739	FALSE
12.716	12.4665	12.4261	12.5067	12.8099	12.7675	12.7926	12.9173	H3BJ07;Q8R088	Golph3l	Mus musculus	Golgi phosphoprotein 3-like	H3BJ07;Q8R088	RefProt_Mus_musculus_20240214	17	tr;sp	10090	39515.04;32905.57	15	16	16	14	17	17	16	16	0.00678462	0.0697408	-0.29296	FALSE
13.1101	13.4459	13.4296	13.3859	13.753	13.6882	13.7634	13.5905	Q3UX10	Tubal3	Mus musculus	Tubulin alpha chain-like 3	Q3UX10	RefProt_Mus_musculus_20240214	3	sp	10090	49988.1	3	3	3	3	3	3	3	3	0.00680111	0.0697408	-0.355888	FALSE
13.3212	13.2987	13.2367	13.3251	13.4102	13.4733	13.5482	13.3977	Q5SVP0	9930111J21Rik1	Mus musculus	RIKEN cDNA 9930111J21 gene 1	Q5SVP0	RefProt_Mus_musculus_20240214	38	tr	10090	95538.9	38	37	38	34	37	38	38	36	0.00682188	0.0697408	-0.161885	FALSE
15.1328	14.9959	15.0484	14.8387	14.6533	14.7072	14.8154	14.6961	Q64674	Srm	Mus musculus	Spermidine synthase	Q64674	RefProt_Mus_musculus_20240214	30	sp	10090	33994.9	30	30	30	29	30	29	29	29	0.00683317	0.0697408	0.285912	FALSE
13.9952	13.9402	13.9453	14.2226	14.4058	14.5085	14.4953	14.2186	P50427	Sts	Mus musculus	Steryl-sulfatase	P50427	RefProt_Mus_musculus_20240214	26	sp	10090	66590.8	26	25	26	24	25	25	26	24	0.00683716	0.0697408	-0.38119	FALSE
11.329	11.4837	11.3647	11.5071	10.8156	10.9029	11.2732	10.8735	E0CXB9;Q61301	Ctnna2	Mus musculus	Catenin alpha-2	E0CXB9;Q61301	RefProt_Mus_musculus_20240214	4	tr;sp	10090	106730.45;105285.91	4	3	4	3	4	4	4	3	0.00684298	0.0697408	0.454829	FALSE
10.9158	10.4182	10.4849	10.4075	11.0164	11.1451	10.9857	11.1462	J3QP71;K3W4Q8;P18572	Bsg	Mus musculus	Basigin (Fragment);Basigin;Basigin	J3QP71;K3W4Q8;P18572	RefProt_Mus_musculus_20240214	6	tr;tr;sp	10090	NaN;24116.09;42444.69	6	6	6	5	6	6	6	6	0.00685068	0.0697408	-0.516753	FALSE
8.41188	8.20714	8.29951	8.50878	7.91571	7.38056	7.48237	7.98316	Q8CGC4	Lsm14b	Mus musculus	Protein LSM14 homolog B	Q8CGC4	RefProt_Mus_musculus_20240214	3	sp	10090	42310	2	3	2	2	3	3	3	3	0.00685467	0.0697408	0.666378	FALSE
18.0091	18.0635	18.0097	18.0589	17.9767	17.9088	17.9324	17.8585	Q02053	Uba1	Mus musculus	Ubiquitin-like modifier-activating enzyme 1	Q02053	RefProt_Mus_musculus_20240214	95	sp	10090	117809	93	94	91	85	88	90	92	84	0.00687489	0.0698508	0.116196	FALSE
15.33	15.1781	15.1989	15.3846	15.0273	15.0567	15.0187	15.1119	Q5SUR0	Pfas	Mus musculus	Phosphoribosylformylglycinamidine synthase	Q5SUR0	RefProt_Mus_musculus_20240214	62	sp	10090	144629	60	59	59	52	59	59	60	59	0.00688593	0.0698672	0.219206	FALSE
10.1666	10.3525	9.88643	10.2315	9.64047	9.72927	9.81127	9.46331	E0CX52;Q9WVF9	Clec2i	Mus musculus	C-type lectin domain family 2, member i;C-type lectin domain family 2 member I	E0CX52;Q9WVF9	RefProt_Mus_musculus_20240214	6	tr;sp	10090	27981.24;24671.38	6	6	6	4	6	4	5	5	0.0069164	0.0699645	0.49819	FALSE
19.0829	19.09	19.0347	19.2801	18.954	18.7792	18.8391	18.8661	P26043	Rdx	Mus musculus	Radixin	P26043	RefProt_Mus_musculus_20240214	80	sp	10090	68542.8	79	80	80	78	80	77	80	80	0.0069325	0.0699645	0.262336	FALSE
13.4098	13.3439	13.3748	13.5129	13.2407	13.1857	13.275	13.1086	P51829	Adcy7	Mus musculus	Adenylate cyclase type 7	P51829	RefProt_Mus_musculus_20240214	49	sp	10090	122708	49	48	48	41	47	46	49	43	0.00693443	0.0699645	0.207829	FALSE
11.617	11.6882	11.6848	11.9516	11.4429	11.4697	11.2365	11.2825	E9QKK8	Atp11c	Mus musculus	Phospholipid-transporting ATPase	E9QKK8	RefProt_Mus_musculus_20240214	17	tr	10090	127810	16	17	17	14	17	15	16	16	0.00693657	0.0699645	0.377502	FALSE
10.1556	9.84138	9.99685	10.3562	9.37982	9.33838	9.37057	9.78982	P61025	Cks1b	Mus musculus	Cyclin-dependent kinases regulatory subunit 1	P61025	RefProt_Mus_musculus_20240214	7	sp	10090	9660.17	7	6	6	6	7	6	7	6	0.00694659	0.0699645	0.617872	FALSE
14.1449	14.3936	14.2608	14.2498	13.6485	14.0956	13.8065	13.7174	Q61823	Pdcd4	Mus musculus	Programmed cell death protein 4	Q61823	RefProt_Mus_musculus_20240214	25	sp	10090	51702.2	24	24	23	23	21	23	23	20	0.00695624	0.0699645	0.445287	FALSE
12.5375	12.4683	12.2202	12.9732	13.1682	13.1501	13.1942	13.4523	A0A0G2JGS4;Q6PHZ2	Camk2d	Mus musculus	Calcium/calmodulin-dependent protein kinase type II subunit delta	A0A0G2JGS4;Q6PHZ2	RefProt_Mus_musculus_20240214	24	tr;sp	10090	60003.47;56369.4	24	23	23	21	24	23	24	23	0.00696383	0.0699645	-0.691413	FALSE
13.6792	13.679	13.5946	13.9271	13.4115	13.4352	13.3491	13.464	O54692	Zw10	Mus musculus	Centromere/kinetochore protein zw10 homolog	O54692	RefProt_Mus_musculus_20240214	41	sp	10090	88062.7	40	40	40	39	41	40	40	38	0.00697098	0.0699645	0.304993	FALSE
15.1207	15.0151	14.8924	15.1237	14.7884	14.7094	14.7607	14.8673	Q4QRL3	Ccdc88b	Mus musculus	Coiled-coil domain-containing protein 88B	Q4QRL3	RefProt_Mus_musculus_20240214	80	sp	10090	166608	80	78	77	70	77	73	76	77	0.00698118	0.0699721	0.256507	FALSE
12.541	12.4253	12.352	12.3788	12.19	12.161	12.2838	12.0572	B1AZF3;B1AZF9;Q80YE4	Aatk	Mus musculus	Apoptosis-associated tyrosine kinase;Apoptosis-associated tyrosine kinase;Serine/threonine-protein kinase LMTK1	B1AZF3;B1AZF9;Q80YE4	RefProt_Mus_musculus_20240214	30	tr;tr;sp	10090	145418.12;139452.21;144607.03	29	30	28	24	27	28	29	27	0.0070018	0.0700729	0.251291	FALSE
15.7055	15.7891	15.7988	16.0936	16.2191	16.5226	16.2674	16.1976	P54071	Idh2	Mus musculus	Isocitrate dehydrogenase [NADP], mitochondrial	P54071	RefProt_Mus_musculus_20240214	43	sp	10090	50906.2	42	42	42	42	42	42	43	42	0.00701012	0.0700729	-0.454949	FALSE
13.0375	12.9483	12.9586	13.1154	12.8242	12.8633	12.8813	12.8027	Q60823	Akt2	Mus musculus	RAC-beta serine/threonine-protein kinase	Q60823	RefProt_Mus_musculus_20240214	26	sp	10090	55741.7	26	24	25	23	24	24	25	24	0.00702083	0.0700855	0.172097	FALSE
9.09678	8.11439	7.89111	7.48341	9.736	9.74631	9.99007	9.20968	F6VRP8	Lgals3bp	Mus musculus	Lectin, galactoside-binding, soluble, 3 binding protein (Fragment)	F6VRP8	RefProt_Mus_musculus_20240214	3	tr	10090	NaN	2	3	2	2	3	2	3	2	0.00703868	0.0701692	-1.52409	FALSE
8.78065	8.94797	8.94565	9.54323	9.66295	9.991	9.70259	10.1682	Q8R1J9	Tor2a	Mus musculus	Torsin-2A	Q8R1J9	RefProt_Mus_musculus_20240214	5	sp	10090	35897.2	5	5	5	5	5	5	5	5	0.00706534	0.0701945	-0.826814	FALSE
12.4372	12.4361	12.2842	12.4639	12.6661	12.7995	12.6676	12.5459	D3YWD5;Q9D2V8	Mfsd10	Mus musculus	Major facilitator superfamily domain containing 10 (Fragment);Major facilitator superfamily domain-containing protein 10	D3YWD5;Q9D2V8	RefProt_Mus_musculus_20240214	9	tr;sp	10090	30062.37;49369.36	8	9	9	9	9	8	9	9	0.00706558	0.0701945	-0.264386	FALSE
11.431	11.1591	11.2678	11.6008	10.9563	10.8744	10.9983	11.0081	Q04519	Smpd1	Mus musculus	Sphingomyelin phosphodiesterase	Q04519	RefProt_Mus_musculus_20240214	11	sp	10090	69927	10	10	11	9	10	9	11	8	0.00706961	0.0701945	0.405404	FALSE
12.0569	11.8926	11.9501	12.0159	11.8293	11.7488	11.8585	11.7692	Q8BH15	Cnot10	Mus musculus	CCR4-NOT transcription complex subunit 10	Q8BH15	RefProt_Mus_musculus_20240214	24	sp	10090	81818.1	22	23	23	20	20	22	21	19	0.00709521	0.0703545	0.177445	FALSE
12.5626	12.5216	12.5435	12.818	12.3887	12.1473	12.2903	12.2515	Q3THK3	Gtf2f1	Mus musculus	General transcription factor IIF subunit 1	Q3THK3	RefProt_Mus_musculus_20240214	26	sp	10090	57241.3	26	25	26	24	26	26	26	25	0.00710501	0.0703549	0.341975	FALSE
11.624	11.5054	11.5637	11.6629	11.2504	11.4088	11.4452	11.3779	Q8BPZ8	Abraxas1	Mus musculus	BRCA1-A complex subunit Abraxas 1	Q8BPZ8	RefProt_Mus_musculus_20240214	8	sp	10090	46039.1	8	8	8	8	8	8	8	8	0.00713383	0.0703549	0.218436	FALSE
9.94723	9.93515	10.0195	9.78226	9.28207	9.09575	9.28859	9.72847	Q6KAU4	Mvb12b	Mus musculus	Multivesicular body subunit 12B	Q6KAU4	RefProt_Mus_musculus_20240214	5	sp	10090	35411.4	5	5	5	4	5	5	5	3	0.0071481	0.0703549	0.572328	FALSE
10.3008	10.3188	10.2921	10.2125	10.21	10.0977	10.0795	10.1403	Q60778	Nfkbib	Mus musculus	NF-kappa-B inhibitor beta	Q60778	RefProt_Mus_musculus_20240214	8	sp	10090	37964.9	8	8	8	8	8	8	8	8	0.00715719	0.0703549	0.149155	FALSE
9.82707	9.698	9.71713	9.89769	9.56791	9.44908	9.54371	9.62521	Q9EPQ8	Tcf20	Mus musculus	Transcription factor 20	Q9EPQ8	RefProt_Mus_musculus_20240214	11	sp	10090	215683	10	10	10	10	10	11	9	10	0.00717137	0.0703549	0.238494	FALSE
14.5103	14.3577	14.3916	14.4714	14.2867	14.2686	14.3179	14.2448	Q99LE6	Abcf2	Mus musculus	ATP-binding cassette sub-family F member 2	Q99LE6	RefProt_Mus_musculus_20240214	56	sp	10090	71781.7	54	54	53	49	52	54	55	52	0.0071773	0.0703549	0.15326	FALSE
10.4662	10.1631	10.3665	10.0462	9.85414	9.83421	9.86938	9.92868	A2AFG7;A2AFG8;Q6PGJ3	L1cam	Mus musculus	L1 cell adhesion molecule	A2AFG7;A2AFG8;Q6PGJ3	RefProt_Mus_musculus_20240214	12	tr	10090	139822.3;140430.96;140916.5	11	12	11	7	12	12	11	11	0.00719357	0.0703549	0.388881	FALSE
14.3131	14.2831	14.373	14.4524	14.4926	14.5317	14.5197	14.4935	Q69ZK0	Prex1	Mus musculus	Phosphatidylinositol 3,4,5-trisphosphate-dependent Rac exchanger 1 protein	Q69ZK0	RefProt_Mus_musculus_20240214	86	sp	10090	184935	81	81	82	76	83	81	83	84	0.00720829	0.0703549	-0.153971	FALSE
11.1946	10.8217	10.6774	10.6032	11.4124	11.3555	11.4536	11.2685	O08797	Serpinb9	Mus musculus	SPI6	O08797	RefProt_Mus_musculus_20240214	15	tr	10090	42259.4	13	12	12	10	15	13	14	13	0.00722054	0.0703549	-0.54827	FALSE
9.36996	9.54253	9.3035	9.87573	8.98695	8.67953	8.88821	9.08004	Q8BHE1	Gemin8	Mus musculus	Gem-associated protein 8	Q8BHE1	RefProt_Mus_musculus_20240214	3	sp	10090	28396.3	3	3	3	3	3	2	3	3	0.00722491	0.0703549	0.614252	FALSE
14.7491	15.0767	14.9945	15.2115	14.6577	14.6455	14.5672	14.557	Q60692	Psmb6	Mus musculus	Proteasome subunit beta type-6	Q60692	RefProt_Mus_musculus_20240214	11	sp	10090	25378.7	11	11	11	9	11	11	10	10	0.007229	0.0703549	0.401063	FALSE
9.8416	9.22761	8.66543	9.18291	10.2932	10.2997	10.0178	10.626	A0A1L1SSH9;P07214;Q5NCU4	Sparc	Mus musculus	SPARC	A0A1L1SSH9;P07214;Q5NCU4	RefProt_Mus_musculus_20240214	5	tr;sp;tr	10090	37837.23;34450.04;34321.91	2	3	0	1	5	5	5	5	0.00723481	0.0703549	-1.07977	FALSE
11.3501	11.2185	11.2555	11.1245	11.616	11.5114	11.6884	11.3948	Q8BW96	Camk1d	Mus musculus	Calcium/calmodulin-dependent protein kinase type 1D	Q8BW96	RefProt_Mus_musculus_20240214	5	sp	10090	42918.8	5	5	5	5	5	5	4	5	0.00723521	0.0703549	-0.315503	FALSE
11.0474	10.9348	10.9865	10.9587	10.3287	10.7642	10.268	10.6304	Q8K1H7	Tcp11l2	Mus musculus	T-complex protein 11-like protein 2	Q8K1H7	RefProt_Mus_musculus_20240214	13	sp	10090	57889.2	12	12	12	9	9	11	13	9	0.00724265	0.0703549	0.484012	FALSE
10.6981	10.5472	10.3885	10.722	10.1686	10.2832	10.1602	10.3346	A2ANX3	Atp8b4	Mus musculus	Phospholipid-transporting ATPase	A2ANX3	RefProt_Mus_musculus_20240214	13	tr	10090	135143	12	11	11	11	12	11	13	11	0.00724275	0.0703549	0.352285	FALSE
14.8086	14.8069	14.7924	15.3117	14.2363	14.4052	14.164	14.517	A0A1Y7VJM4;Q8R2E9	Ero1b	Mus musculus	Endoplasmic reticulum oxidoreductase 1 beta;ERO1-like protein beta	A0A1Y7VJM4;Q8R2E9	RefProt_Mus_musculus_20240214	22	tr;sp	10090	55260.1;53518.03	21	21	22	22	22	22	21	22	0.00724702	0.0703549	0.599271	FALSE
14.0442	14.0457	14.0041	14.0466	13.9736	13.8264	13.8536	13.9267	P31230	Aimp1	Mus musculus	Aminoacyl tRNA synthase complex-interacting multifunctional protein 1	P31230	RefProt_Mus_musculus_20240214	32	sp	10090	33997.2	31	31	32	30	31	30	30	31	0.00730812	0.0707817	0.140082	FALSE
13.6353	13.5833	13.6073	13.5822	13.4364	13.2567	13.3974	13.1054	P97470	Ppp4c	Mus musculus	Serine/threonine-protein phosphatase 4 catalytic subunit	P97470	RefProt_Mus_musculus_20240214	21	sp	10090	35079.9	21	21	21	16	21	21	21	20	0.00731294	0.0707817	0.303066	FALSE
15.7446	15.9061	15.8597	15.8345	16.1379	16.1721	16.2025	15.9349	Q9JHF5	Tcirg1	Mus musculus	V-type proton ATPase subunit a	Q9JHF5	RefProt_Mus_musculus_20240214	39	tr	10090	93459.6	37	38	37	38	38	36	37	37	0.00731961	0.0707817	-0.275599	FALSE
14.9306	14.9912	14.892	15.1505	14.8325	14.6229	14.5964	14.6786	Q9Z1Z2	Strap	Mus musculus	Serine-threonine kinase receptor-associated protein	Q9Z1Z2	RefProt_Mus_musculus_20240214	37	sp	10090	38442.2	37	37	37	36	37	37	37	37	0.00735651	0.0709354	0.308452	FALSE
12.672	12.7427	12.6004	12.8775	12.4899	12.3719	12.3311	12.5183	Q8C156	Ncaph	Mus musculus	Condensin complex subunit 2	Q8C156	RefProt_Mus_musculus_20240214	26	sp	10090	82302.6	25	24	25	25	26	26	25	26	0.0073642	0.0709354	0.295364	FALSE
16.5698	16.5923	16.5715	16.7183	16.4805	16.3866	16.4539	16.3135	G3X9G4	Dnm2	Mus musculus	dynamin GTPase	G3X9G4	RefProt_Mus_musculus_20240214	80	tr	10090	98074.3	79	78	80	73	79	79	78	77	0.0073932	0.0711224	0.204341	FALSE
14.9082	14.8333	14.9482	14.8356	14.7808	14.5654	14.6658	14.5445	F8WGT1;Q68FL4	Ahcyl2	Mus musculus	S-adenosylhomocysteine hydrolase-like 2;Putative adenosylhomocysteinase 3	F8WGT1;Q68FL4	RefProt_Mus_musculus_20240214	36	tr;sp	10090	66771.23;66899.36	36	36	35	36	36	34	34	35	0.00740662	0.0711554	0.242207	FALSE
16.1003	16.0795	15.9378	16.0579	15.8505	15.9095	15.873	15.7492	B1ATS5	Atp2a3	Mus musculus	Calcium-transporting ATPase	B1ATS5	RefProt_Mus_musculus_20240214	54	tr	10090	111709	54	54	54	48	52	54	54	51	0.00743241	0.0711554	0.198336	FALSE
14.2044	14.1367	14.1776	14.3349	14.0639	14.0197	13.9494	13.8736	Q03958	Pfdn6	Mus musculus	Prefoldin subunit 6	Q03958	RefProt_Mus_musculus_20240214	11	sp	10090	14454.5	11	11	11	11	11	10	11	11	0.00743416	0.0711554	0.236721	FALSE
13.6305	13.3949	13.4328	13.658	13.7967	13.9598	13.7573	13.8918	A0A494BAK4;A0A494BAW5;F6SLP4;Q9DC16	Ergic1	Mus musculus	Endoplasmic reticulum-Golgi intermediate compartment protein;Endoplasmic reticulum-Golgi intermediate compartment protein;Endoplasmic reticulum-Golgi intermediate compartment protein;Endoplasmic reticulum-Golgi intermediate compartment protein 1	A0A494BAK4;A0A494BAW5;F6SLP4;Q9DC16	RefProt_Mus_musculus_20240214	17	tr;tr;tr;sp	10090	27745.42;22130.17;21445.11;32562.21	16	16	17	16	16	17	17	16	0.007435	0.0711554	-0.322326	FALSE
11.2321	10.9238	10.9566	11.1648	10.6857	10.7411	10.7709	10.8074	Q8VCA8	Scrn2	Mus musculus	Secernin-2	Q8VCA8	RefProt_Mus_musculus_20240214	12	sp	10090	46600.8	12	12	12	10	12	11	11	11	0.00745127	0.0712191	0.318063	FALSE
9.36946	9.19334	9.09043	9.61732	8.84238	8.83754	8.65489	8.91261	B2RQR5;D3YUT7;D3Z7V4;Q8BPQ7	Sgsm1	Mus musculus	Small G protein signaling modulator 1;Small G protein signaling modulator 1 (Fragment);Small G protein signaling modulator 1;Small G protein signaling modulator 1	B2RQR5;D3YUT7;D3Z7V4;Q8BPQ7	RefProt_Mus_musculus_20240214	5	tr;tr;tr;sp	10090	123266.99;79492.93;76391.8;123195.91	5	5	5	4	5	5	5	5	0.00746802	0.0712874	0.505782	FALSE
14.2128	14.0022	14.0863	14.1011	13.9504	13.9357	13.8236	13.8502	A0A0R4J0P5	Pstpip1	Mus musculus	Proline-serine-threonine phosphatase-interacting protein 1	A0A0R4J0P5	RefProt_Mus_musculus_20240214	31	tr	10090	47576.2	31	31	30	25	29	29	31	30	0.00758472	0.0723032	0.210603	FALSE
10.6623	10.6332	10.5299	10.7042	10.0782	10.498	10.0961	10.2209	D3Z7B5;Q8BWY9	Cip2a	Mus musculus	Cell proliferation regulating inhibitor of protein phosphatase 2A;Protein CIP2A	D3Z7B5;Q8BWY9	RefProt_Mus_musculus_20240214	15	tr;sp	10090	102133.88;102042.76	13	13	14	11	14	14	12	13	0.00760368	0.0723032	0.409134	FALSE
NaN	14.4442	14.4002	14.5248	14.2586	14.3783	14.307	14.3288	Q8BYI6	Lpcat2	Mus musculus	Lysophosphatidylcholine acyltransferase 2	Q8BYI6	RefProt_Mus_musculus_20240214	29	sp	10090	60253.7	28	29	27	24	29	27	28	27	0.00766557	0.0727984	0.154011	FALSE
12.8443	12.7586	12.6775	12.959	12.5836	12.4835	12.286	12.5091	P63166	Sumo1	Mus musculus	Small ubiquitin-related modifier 1	P63166	RefProt_Mus_musculus_20240214	6	sp	10090	11557	6	6	6	6	6	6	6	6	0.00768784	0.072838	0.344279	FALSE
15.4642	15.5206	15.549	15.6412	15.4219	15.3332	15.4002	15.3592	Q6ZWX6	Eif2s1	Mus musculus	Eukaryotic translation initiation factor 2 subunit 1	Q6ZWX6	RefProt_Mus_musculus_20240214	40	sp	10090	36108.2	40	40	39	37	40	38	38	39	0.00769978	0.072838	0.165114	FALSE
15.0778	14.9612	14.85	15.0558	14.4568	14.6186	14.363	13.8809	P35173	Stfa3	Mus musculus	Stefin-3	P35173	RefProt_Mus_musculus_20240214	13	sp	10090	11640.3	13	13	13	13	13	13	13	13	0.00770571	0.072838	0.656353	FALSE
11.6871	11.7661	11.5252	11.7226	11.4778	11.4454	11.4772	11.466	A2A4P0	Dhx8	Mus musculus	ATP-dependent RNA helicase DHX8	A2A4P0	RefProt_Mus_musculus_20240214	20	sp	10090	142572	20	18	20	18	20	20	20	20	0.00770903	0.072838	0.208673	FALSE
12.3326	12.1736	12.2188	12.3995	12.4669	12.5245	12.4681	12.5776	Q9DCZ4	Apoo	Mus musculus	MICOS complex subunit Mic26	Q9DCZ4	RefProt_Mus_musculus_20240214	10	sp	10090	22604	10	9	9	9	10	10	10	10	0.00773504	0.0728987	-0.228172	FALSE
10.6892	10.5311	10.5075	10.4991	10.3686	10.3167	10.3304	10.1358	B1AZA5;D3YWD3	Tmem245	Mus musculus	Transmembrane protein 245	B1AZA5;D3YWD3	RefProt_Mus_musculus_20240214	5	sp;tr	10090	97357.26;97730.76	5	4	4	5	4	5	5	4	0.00773511	0.0728987	0.268842	FALSE
17.352	17.416	17.4374	17.4101	17.6863	17.828	17.8301	17.5064	Q61093	Cybb	Mus musculus	Cytochrome b-245 heavy chain	Q61093	RefProt_Mus_musculus_20240214	56	sp	10090	65304.6	55	55	53	53	55	54	53	53	0.00775848	0.0730262	-0.308861	FALSE
14.5019	14.3556	14.3669	14.6145	14.1981	14.1208	14.058	14.2661	E9QAT4	Sec16a	Mus musculus	Protein transport protein Sec16A	E9QAT4	RefProt_Mus_musculus_20240214	70	sp	10090	254202	69	69	70	62	67	66	68	66	0.00781277	0.0733511	0.29894	FALSE
10.2337	10.0627	10.0251	10.0858	9.79395	9.66567	9.93552	9.8626	Q923X4	Glrx2	Mus musculus	Glutaredoxin-2, mitochondrial	Q923X4	RefProt_Mus_musculus_20240214	7	sp	10090	17306.8	6	6	6	5	6	7	6	6	0.00782386	0.0733623	0.287393	FALSE
12.614	12.5863	12.6564	12.7685	12.3264	12.2773	12.5032	12.4644	P70451	Fer	Mus musculus	Tyrosine-protein kinase Fer	P70451	RefProt_Mus_musculus_20240214	20	sp	10090	94578.7	19	20	18	18	19	18	20	18	0.00784457	0.0734636	0.263445	FALSE
14.4366	14.5617	14.6468	14.7867	15.0716	15.0181	15.2288	14.8327	B1AQR8;G3X9T7;O08573	Lgals9	Mus musculus	Galectin;Galectin;Galectin-9	B1AQR8;G3X9T7;O08573	RefProt_Mus_musculus_20240214	21	tr;tr;sp	10090	39907.76;40021.86;40035.89	20	21	21	19	21	21	21	21	0.00789058	0.0738013	-0.42984	FALSE
14.0007	13.9519	13.9551	14.2279	13.7765	13.7714	13.6788	13.8011	Q6ZPE2	Sbf1	Mus musculus	Myotubularin-related protein 5	Q6ZPE2	RefProt_Mus_musculus_20240214	60	sp	10090	208693	57	58	59	51	57	54	55	51	0.0079325	0.0740391	0.276949	FALSE
12.6109	12.4742	12.4745	12.7988	12.2546	12.2414	12.2126	12.3555	Q91XL9	Osbpl1a	Mus musculus	Oxysterol-binding protein-related protein 1	Q91XL9	RefProt_Mus_musculus_20240214	35	sp	10090	107795	34	34	34	32	33	33	33	33	0.00793597	0.0740391	0.323552	FALSE
13.8427	13.8039	13.8085	13.858	13.7116	13.6578	13.5494	13.7294	Q62384	Zpr1	Mus musculus	Zinc finger protein ZPR1	Q62384	RefProt_Mus_musculus_20240214	37	sp	10090	50715	36	37	36	32	34	30	35	30	0.00796662	0.0742317	0.166252	FALSE
8.49462	8.39371	8.63338	8.5964	8.1737	7.83768	8.25352	7.75025	E9Q6P4;G5E8P0	Tubgcp6	Mus musculus	Tubulin, gamma complex associated protein 6;Gamma-tubulin complex component 6	E9Q6P4;G5E8P0	RefProt_Mus_musculus_20240214	5	tr;sp	10090	196208.4;197191.5	3	3	3	3	3	4	4	3	0.00798062	0.0742689	0.52574	FALSE
10.0802	10.0423	10.1014	10.3502	9.9332	9.60268	9.61296	9.78527	E9QJU7;Q06649;Q3UD40;Q5U3L0	Sh3bp2	Mus musculus	SH3-domain binding protein 2;SH3 domain-binding protein 2;SH3-domain binding protein 2;SH3-domain binding protein 2	E9QJU7;Q06649;Q3UD40;Q5U3L0	RefProt_Mus_musculus_20240214	9	tr;sp;tr;tr	10090	67995.84;62208.32;66856.77;62188.33	9	9	9	6	7	9	8	9	0.00802811	0.0745604	0.41	FALSE
13.6171	13.5867	13.5509	13.5379	13.3704	13.475	13.4896	13.4567	O35593	Psmd14	Mus musculus	26S proteasome non-ATPase regulatory subunit 14	O35593	RefProt_Mus_musculus_20240214	32	sp	10090	34577	32	32	30	31	30	29	31	30	0.00803206	0.0745604	0.125216	FALSE
12.3613	12.1021	12.0869	12.1176	11.8607	11.164	11.3241	11.6597	P16627	Hspa1l	Mus musculus	Heat shock 70 kDa protein 1-like	P16627	RefProt_Mus_musculus_20240214	4	sp	10090	70637.3	4	4	4	4	3	4	3	3	0.00806252	0.0746105	0.664852	FALSE
10.8517	10.8652	10.9424	10.5095	10.2678	9.70883	10.2195	10.3147	Q9CQC5	Cdc42ep3	Mus musculus	Cdc42 effector protein 3	Q9CQC5	RefProt_Mus_musculus_20240214	6	sp	10090	27686	6	6	6	6	6	6	6	6	0.00806331	0.0746105	0.664468	FALSE
12.4873	12.3901	12.3972	12.5235	12.6044	12.5635	12.5704	12.6003	Q91Z96	Bmp2k	Mus musculus	BMP-2-inducible protein kinase	Q91Z96	RefProt_Mus_musculus_20240214	25	sp	10090	126185	24	23	23	20	23	25	25	24	0.00806763	0.0746105	-0.135101	FALSE
13.2557	13.5473	13.2668	13.2426	12.9293	12.758	13.0453	13.0371	E0CXZ8;F2Z460	Dnm3	Mus musculus	Dynamin 3	E0CXZ8;F2Z460	RefProt_Mus_musculus_20240214	3	tr	10090	35725.37;35680.38	2	3	2	2	2	2	2	2	0.00809576	0.0747774	0.385678	FALSE
9.08334	9.02705	9.22719	9.09965	8.44296	8.78685	8.44847	8.8793	P11862	Gas2	Mus musculus	Growth arrest-specific protein 2	P11862	RefProt_Mus_musculus_20240214	5	sp	10090	34900.5	5	5	5	4	4	5	4	5	0.00814417	0.0750703	0.469914	FALSE
NaN	12.9539	12.9263	13.0283	NaN	12.7952	NaN	12.8789	E9PUB7;Q2YDW2	Msto1	Mus musculus	Protein misato homolog 1	E9PUB7;Q2YDW2	RefProt_Mus_musculus_20240214	26	tr;sp	10090	61207.37;61230.4	26	26	26	23	25	25	26	24	0.00814771	0.0750703	0.119355	FALSE
15.3952	15.4159	15.4104	15.4633	15.3408	15.3563	15.288	15.2461	P62196	Psmc5	Mus musculus	26S proteasome regulatory subunit 8	P62196	RefProt_Mus_musculus_20240214	47	sp	10090	45626	47	47	44	44	45	46	46	47	0.00815837	0.0750753	0.113398	FALSE
8.72737	8.85477	6.58129	9.54992	11.0272	10.8575	11.1788	10.7248	Q9Z2F2	Oasl2	Mus musculus	2'-5'-oligoadenylate synthase-like protein 2	Q9Z2F2	RefProt_Mus_musculus_20240214	11	sp	10090	58767.3	5	2	0	5	9	10	11	10	0.00817645	0.0751484	-2.51871	FALSE
11.6868	11.553	11.4857	11.6545	11.9102	11.8102	11.7796	11.7618	G3X9N1	Arhgap24	Mus musculus	Rho GTPase activating protein 24	G3X9N1	RefProt_Mus_musculus_20240214	21	tr	10090	84114	19	19	21	17	19	21	19	19	0.00822472	0.0754968	-0.220441	FALSE
9.27054	8.61756	8.8996	8.66314	9.2735	9.95498	9.83003	9.65344	P46412	Gpx3	Mus musculus	Glutathione peroxidase 3	P46412	RefProt_Mus_musculus_20240214	5	sp	10090	25424.1	4	4	4	4	5	5	5	4	0.00823472	0.0754968	-0.815276	FALSE
12.621	12.3033	12.3264	12.3543	12.0966	12.0417	11.8978	12.1492	G3X949	Traf3ip3	Mus musculus	TRAF3 interacting protein 3	G3X949	RefProt_Mus_musculus_20240214	21	tr	10090	58592.3	20	21	21	19	20	18	20	19	0.00825983	0.0756335	0.35495	FALSE
14.0918	14.0391	14.0289	14.164	13.9891	13.8461	13.8833	13.9296	G5E8V9	Arfip1	Mus musculus	Arfaptin-1	G5E8V9	RefProt_Mus_musculus_20240214	26	sp	10090	41518	25	25	25	24	23	25	25	26	0.00828294	0.0757034	0.168952	FALSE
15.531	15.4016	15.4451	15.7073	15.2277	15.1815	15.1194	15.3211	E9Q6R7	Utrn	Mus musculus	Utrophin	E9Q6R7	RefProt_Mus_musculus_20240214	154	tr	10090	392706	149	150	147	132	141	146	142	143	0.00828787	0.0757034	0.308834	FALSE
12.9376	12.7286	12.7845	12.7811	13.0013	13.0307	13.0338	12.9397	P70297;Q3UGN9	Stam	Mus musculus	Signal transducing adapter molecule 1;Signal transducing adaptor molecule (SH3 domain and ITAM motif) 1	P70297;Q3UGN9	RefProt_Mus_musculus_20240214	22	sp;tr	10090	59771.21;51144.63	21	21	22	20	22	21	21	21	0.0083359	0.0760485	-0.193434	FALSE
8.04442	8.04521	8.1683	7.76337	8.46655	8.42793	8.24338	8.56374	Q60769	Tnfaip3	Mus musculus	Tumor necrosis factor alpha-induced protein 3	Q60769	RefProt_Mus_musculus_20240214	4	sp	10090	87653.9	2	3	4	4	4	4	4	4	0.00837151	0.0761955	-0.420076	FALSE
9.17807	8.86785	8.82319	8.80019	8.22069	8.18065	7.9241	8.65068	Q9Z131	Sh3bp5	Mus musculus	SH3 domain-binding protein 5	Q9Z131	RefProt_Mus_musculus_20240214	5	sp	10090	51806.8	5	5	5	4	4	4	5	3	0.00837256	0.0761955	0.673293	FALSE
10.6752	10.6367	10.5563	10.6652	10.5252	10.2941	10.4342	10.4345	Q91X84	Crtc3	Mus musculus	CREB-regulated transcription coactivator 3	Q91X84	RefProt_Mus_musculus_20240214	11	sp	10090	67026.6	11	11	10	9	11	11	11	9	0.00838717	0.0762349	0.211369	FALSE
13.7713	13.8805	13.8719	13.9592	13.9777	14.1794	14.119	14.0884	P70404	Idh3g	Mus musculus	Isocitrate dehydrogenase [NAD] subunit gamma 1, mitochondrial	P70404	RefProt_Mus_musculus_20240214	29	sp	10090	42785.4	29	29	29	29	29	29	28	29	0.00841724	0.0764145	-0.220403	FALSE
14.4845	14.4006	14.389	14.3634	14.6012	14.9462	14.787	14.6172	Q8JZN5	Acad9	Mus musculus	Complex I assembly factor ACAD9, mitochondrial	Q8JZN5	RefProt_Mus_musculus_20240214	39	sp	10090	68722.1	38	38	39	37	37	39	38	38	0.00844348	0.0765307	-0.328524	FALSE
13.0261	12.8128	12.7911	12.4921	13.2199	13.49	13.4809	13.131	Q61549	Adgre1	Mus musculus	Adhesion G protein-coupled receptor E1	Q61549	RefProt_Mus_musculus_20240214	18	sp	10090	102130	17	17	17	13	16	18	18	14	0.00845196	0.0765307	-0.549914	FALSE
10.5425	10.2368	10.3738	9.83009	9.46244	9.47943	9.56998	9.81569	A0A0R4J1N6;P41242	Matk	Mus musculus	Tyrosine-protein kinase;Megakaryocyte-associated tyrosine-protein kinase	A0A0R4J1N6;P41242	RefProt_Mus_musculus_20240214	9	tr;sp	10090	56146.58;56056.46	8	8	8	8	9	9	6	8	0.00846099	0.0765307	0.663903	FALSE
13.7901	13.6415	13.7321	13.9524	13.5251	13.5396	13.4786	13.5416	Q8BLR5	Psd4	Mus musculus	PH and SEC7 domain-containing protein 4	Q8BLR5	RefProt_Mus_musculus_20240214	47	sp	10090	112733	46	46	47	43	47	45	46	47	0.00848999	0.0766867	0.257791	FALSE
14.2636	14.3481	14.2598	14.3573	14.195	14.074	14.2064	14.1301	Q9CXW3	Cacybp	Mus musculus	Calcyclin-binding protein	Q9CXW3	RefProt_Mus_musculus_20240214	27	sp	10090	26510.2	26	27	27	27	26	26	26	26	0.00850783	0.0766867	0.155797	FALSE
8.66544	8.26962	8.08308	8.53331	7.68076	7.50666	7.66774	8.04082	E9Q8T7	Dnah1	Mus musculus	Dynein axonemal heavy chain 1	E9Q8T7	RefProt_Mus_musculus_20240214	4	sp	10090	487070	2	3	2	2	3	2	2	2	0.00850925	0.0766867	0.663868	FALSE
15.1451	15.2135	15.083	15.3245	15.0511	14.7644	14.8442	14.8838	Q9WUB3	Pygm	Mus musculus	Glycogen phosphorylase, muscle form	Q9WUB3	RefProt_Mus_musculus_20240214	27	sp	10090	97286.3	27	27	27	25	26	26	26	25	0.00852441	0.07673	0.305684	FALSE
7.96224	8.25	8.00367	8.07311	7.48934	7.71294	7.3966	7.84374	Q7TSG1	Cep120	Mus musculus	Centrosomal protein of 120 kDa	Q7TSG1	RefProt_Mus_musculus_20240214	6	sp	10090	112579	5	4	4	4	5	5	4	5	0.0085951	0.0772726	0.461601	FALSE
12.8522	12.6906	12.7084	12.9591	13.1175	13.2552	13.182	12.9795	Q60714	Slc27a1	Mus musculus	Long-chain fatty acid transport protein 1	Q60714	RefProt_Mus_musculus_20240214	29	sp	10090	71276.1	26	27	26	24	28	29	26	26	0.00863165	0.0774365	-0.330955	FALSE
10.9608	10.4807	10.5606	10.5816	11.1294	11.1075	11.0695	10.9881	P21956	Mfge8	Mus musculus	Lactadherin	P21956	RefProt_Mus_musculus_20240214	9	sp	10090	51240.9	9	9	8	7	9	9	9	8	0.00863422	0.0774365	-0.427686	FALSE
12.285	12.1882	12.1825	12.4117	12.0566	12.003	12.0877	12.0555	Q9CWI3	Bccip	Mus musculus	BRCA2 and CDKN1A-interacting protein	Q9CWI3	RefProt_Mus_musculus_20240214	20	sp	10090	35942.1	19	20	20	18	19	18	18	18	0.0086983	0.077917	0.216203	FALSE
13.274	13.269	13.3233	13.2396	13.0792	13.1977	13.1556	13.024	Q8K268	Abcf3	Mus musculus	ATP-binding cassette sub-family F member 3	Q8K268	RefProt_Mus_musculus_20240214	29	sp	10090	79864.8	29	28	29	25	28	28	29	28	0.00874438	0.0781692	0.162323	FALSE
14.452	14.3745	14.233	14.4543	14.1025	13.9429	13.8705	14.2019	Q8VE99	Ccdc115	Mus musculus	Coiled-coil domain-containing protein 115	Q8VE99	RefProt_Mus_musculus_20240214	17	sp	10090	19742.6	17	17	17	15	17	15	16	16	0.00875807	0.0781692	0.34903	FALSE
14.3136	14.1761	14.3779	14.3701	14.677	14.4667	14.5214	14.6975	A2AUK8	Epb41l1	Mus musculus	Erythrocyte membrane protein band 4.1 like 1	A2AUK8	RefProt_Mus_musculus_20240214	38	tr	10090	96853.3	37	37	36	35	37	37	37	35	0.00880971	0.0784949	-0.281196	FALSE
15.9706	15.947	15.9935	15.9656	15.9272	15.8206	15.8377	15.7697	Q9WTI7	Myo1c	Mus musculus	Unconventional myosin-Ic	Q9WTI7	RefProt_Mus_musculus_20240214	68	sp	10090	121944	68	67	67	65	67	66	68	65	0.00882631	0.0784949	0.130359	FALSE
14.2601	14.2252	13.9728	14.3204	13.8877	13.9413	13.8973	13.7962	Q60787	Lcp2	Mus musculus	Lymphocyte cytosolic protein 2	Q60787	RefProt_Mus_musculus_20240214	36	sp	10090	60238.3	36	33	34	34	34	34	34	33	0.00883826	0.0784963	0.313967	FALSE
16.2092	16.2748	16.3388	16.4036	16.2017	16.0409	16.0774	16.027	Q8R1B4	Eif3c	Mus musculus	Eukaryotic translation initiation factor 3 subunit C	Q8R1B4	RefProt_Mus_musculus_20240214	63	sp	10090	105531	62	59	61	63	60	60	61	60	0.00885419	0.0784963	0.21984	FALSE
15.6074	15.5611	15.7082	15.7718	15.516	15.4267	15.4465	15.3342	P61358	Rpl27	Mus musculus	Large ribosomal subunit protein eL27	P61358	RefProt_Mus_musculus_20240214	10	sp	10090	15797.7	10	10	10	10	10	10	10	10	0.00885822	0.0784963	0.231273	FALSE
10.1031	10.1712	10.1944	9.79482	9.72221	9.76022	9.64319	9.67808	A0A140LHS4	Prmt1	Mus musculus	type I protein arginine methyltransferase (Fragment)	A0A140LHS4	RefProt_Mus_musculus_20240214	5	tr	10090	24680.4	5	5	5	5	5	5	5	5	0.00889799	0.0785859	0.364955	FALSE
12.8901	12.8676	12.8481	13.0555	12.6957	12.767	12.6781	12.7359	Q8BHK9	Ercc6l	Mus musculus	DNA excision repair protein ERCC-6-like	Q8BHK9	RefProt_Mus_musculus_20240214	33	sp	10090	138854	32	31	33	29	29	33	32	30	0.00891654	0.0785859	0.196144	FALSE
12.3998	12.2742	12.1741	12.5345	12.1081	11.7929	11.8442	12.0111	Q8BZA9	Tigar	Mus musculus	Fructose-2,6-bisphosphatase TIGAR	Q8BZA9	RefProt_Mus_musculus_20240214	12	sp	10090	29190.5	11	11	11	11	11	10	11	12	0.00895326	0.0787738	0.406588	FALSE
12.0496	11.7914	11.9276	11.8009	12.2094	12.0859	12.1968	12.1128	B1ARD6	Slfn9	Mus musculus	Schlafen family member 9	B1ARD6	RefProt_Mus_musculus_20240214	24	sp	10090	103992	23	23	22	22	23	24	24	23	0.00897781	0.078842	-0.258853	FALSE
10.7064	10.4331	10.2737	10.3466	10.1269	10.0595	10.076	9.94182	Q80VE5	Tbc1d22b	Mus musculus	TBC1 domain family, member 22B	Q80VE5	RefProt_Mus_musculus_20240214	8	tr	10090	59128.2	7	8	7	6	7	7	8	8	0.00898226	0.078842	0.388898	FALSE
14.3785	14.3797	14.4455	14.4569	14.3027	14.0756	14.2685	14.1818	Q9WTX6	Cul1	Mus musculus	Cullin-1	Q9WTX6	RefProt_Mus_musculus_20240214	53	sp	10090	89691.5	51	51	51	49	52	50	53	51	0.00903985	0.0792536	0.208028	FALSE
11.1321	10.3307	10.4817	10.3038	11.6335	11.1982	11.2474	11.5078	Q05685	Folr2	Mus musculus	Folate receptor beta	Q05685	RefProt_Mus_musculus_20240214	9	sp	10090	28820.8	8	7	8	8	8	8	9	8	0.00906249	0.0793583	-0.834666	FALSE
11.8484	11.5323	11.6514	11.5692	10.941	11.3998	11.2801	10.995	O70138	Mmp8	Mus musculus	Neutrophil collagenase	O70138	RefProt_Mus_musculus_20240214	11	sp	10090	53125.9	11	11	11	6	10	10	8	8	0.00915709	0.0800922	0.4964	FALSE
12.3894	12.3161	12.3476	12.4629	12.6289	12.7989	12.5726	12.5295	Q922Q1	Mtarc2	Mus musculus	Mitochondrial amidoxime reducing component 2	Q922Q1	RefProt_Mus_musculus_20240214	16	sp	10090	38194.3	16	16	16	16	16	16	16	16	0.00918522	0.0802436	-0.253478	FALSE
15.7688	16.0212	15.8838	16.4232	15.4147	15.4455	15.4584	15.5679	Q920E5	Fdps	Mus musculus	Farnesyl pyrophosphate synthase	Q920E5	RefProt_Mus_musculus_20240214	36	sp	10090	40581.5	35	36	35	34	35	35	35	33	0.00926699	0.0807677	0.552577	FALSE
14.0118	13.984	13.8307	14.3094	13.635	13.7304	13.5949	13.5903	A0A494B923;A0A494BB18;O88428	Papss2	Mus musculus	3'-phosphoadenosine 5'-phosphosulfate synthase 2;3'-phosphoadenosine 5'-phosphosulfate synthase 2;Bifunctional 3'-phosphoadenosine 5'-phosphosulfate synthase 2	A0A494B923;A0A494BB18;O88428	RefProt_Mus_musculus_20240214	51	tr;tr;sp	10090	69484.67;69842.06;70350.69	51	51	51	48	49	50	49	50	0.00932477	0.0811759	0.396338	FALSE
12.0763	11.9457	11.9595	12.0196	11.9073	11.8069	11.6823	11.7052	P70399	Tp53bp1	Mus musculus	TP53-binding protein 1	P70399	RefProt_Mus_musculus_20240214	45	sp	10090	212735	44	42	41	33	39	44	43	41	0.00934261	0.0812358	0.224803	FALSE
14.1785	14.1228	14.1836	14.2463	14.2837	14.3564	14.2612	14.3432	Q91YH5	Atl3	Mus musculus	Atlastin-3	Q91YH5	RefProt_Mus_musculus_20240214	35	sp	10090	60575.1	34	34	34	34	34	34	34	34	0.0093948	0.0815939	-0.128355	FALSE
15.5273	15.5292	15.5016	15.4684	15.6405	15.9029	15.7338	15.6644	Q9D051	Pdhb	Mus musculus	Pyruvate dehydrogenase E1 component subunit beta, mitochondrial	Q9D051	RefProt_Mus_musculus_20240214	33	sp	10090	38937.1	33	32	33	33	33	33	32	33	0.00945254	0.0819994	-0.228774	FALSE
14.4392	14.3552	14.4147	14.3582	14.2988	14.3045	14.327	14.2597	Q8R3C7	Ddx19b	Mus musculus	RNA helicase	Q8R3C7	RefProt_Mus_musculus_20240214	35	tr	10090	53893.8	35	35	33	31	34	34	34	34	0.00948912	0.082039	0.0943125	FALSE
14.1941	14.0753	13.9957	14.1649	14.2544	14.4643	14.3362	14.3191	Q9DCM0	Ethe1	Mus musculus	Persulfide dioxygenase ETHE1, mitochondrial	Q9DCM0	RefProt_Mus_musculus_20240214	23	sp	10090	27738.8	23	21	23	23	23	23	23	23	0.00951143	0.082039	-0.235983	FALSE
9.65512	9.52901	9.33747	9.22634	8.79668	9.11853	9.08961	8.89417	Q8K2P7	Slc38a1	Mus musculus	Sodium-coupled neutral amino acid symporter 1	Q8K2P7	RefProt_Mus_musculus_20240214	6	sp	10090	53795.4	6	6	6	6	6	6	6	6	0.00951761	0.082039	0.462235	FALSE
7.63295	7.67623	7.53285	7.4536	7.40203	7.2528	7.38079	7.35925	P60003	Elof1	Mus musculus	Transcription elongation factor 1 homolog	P60003	RefProt_Mus_musculus_20240214	3	sp	10090	9461.85	3	3	3	3	3	3	3	3	0.00952037	0.082039	0.225191	FALSE
12.4032	12.3194	12.2986	12.5395	12.6291	12.5973	12.5578	12.6502	P58058	Nadk	Mus musculus	NAD kinase	P58058	RefProt_Mus_musculus_20240214	19	sp	10090	48597.4	19	18	17	18	19	19	18	18	0.00952167	0.082039	-0.218418	FALSE
14.0484	13.8513	13.7919	13.944	13.696	13.7346	13.5771	13.644	Q64378	Fkbp5	Mus musculus	Peptidyl-prolyl cis-trans isomerase FKBP5	Q64378	RefProt_Mus_musculus_20240214	26	sp	10090	50966.1	26	26	24	23	21	23	25	20	0.00952347	0.082039	0.245938	FALSE
8.88491	8.82356	8.66559	9.43948	8.36379	8.23346	8.31755	8.34256	A0A087WNU6	Lrrfip1	Mus musculus	Leucine rich repeat (in FLII) interacting protein 1 (Fragment)	A0A087WNU6	RefProt_Mus_musculus_20240214	3	tr	10090	64932.2	3	3	3	3	3	3	3	3	0.00962841	0.0828199	0.639046	FALSE
11.8724	11.7945	11.8383	11.7891	11.7607	11.6185	11.7035	11.625	Q91YD3	Dcp1a	Mus musculus	mRNA-decapping enzyme 1A	Q91YD3	RefProt_Mus_musculus_20240214	24	sp	10090	65218.7	23	23	23	24	23	22	22	22	0.00963646	0.0828199	0.146664	FALSE
16.3585	16.4384	16.3548	16.5441	16.2492	16.0362	16.2437	16.0285	P80317;Q52KG9	Cct6a	Mus musculus	T-complex protein 1 subunit zeta	P80317;Q52KG9	RefProt_Mus_musculus_20240214	42	sp;tr	10090	58004.26;58076.32	42	39	42	39	40	39	40	39	0.00966462	0.0829659	0.284581	FALSE
13.9582	13.8761	13.9166	14.0169	13.5587	13.5318	13.854	13.47	P70158	Smpdl3a	Mus musculus	Acid sphingomyelinase-like phosphodiesterase 3a	P70158	RefProt_Mus_musculus_20240214	19	sp	10090	49857.9	19	19	19	17	19	19	19	19	0.00970474	0.0832139	0.338304	FALSE
16.2906	15.9952	15.8207	15.6606	15.3657	15.2283	15.0862	14.4452	Q9D8D6	Csta2	Mus musculus	2010005H15Rik protein	Q9D8D6	RefProt_Mus_musculus_20240214	4	tr	10090	10887.5	4	4	4	3	4	3	4	2	0.00975235	0.0835257	0.910398	FALSE
15.6283	15.6774	15.6167	15.7993	15.5572	15.3689	15.4888	15.4541	P42208	Septin2	Mus musculus	Septin-2	P42208	RefProt_Mus_musculus_20240214	44	sp	10090	41525.5	43	44	44	42	44	42	44	43	0.00981073	0.0839287	0.213156	FALSE
7.57167	5.23733	7.3768	6.6648	8.92763	8.66668	8.70537	8.52054	A0A0A6YW73;A0A0A6YWL9;A0A0R4J2D6;A0A0R4J2D8;Q8BHK6	Slamf7	Mus musculus	SLAM family member 7	A0A0A6YW73;A0A0A6YWL9;A0A0R4J2D6;A0A0R4J2D8;Q8BHK6	RefProt_Mus_musculus_20240214	3	tr;tr;tr;tr;sp	10090	32712.78;31290.03;37521.74;37217.53;37187.44	0	0	0	0	3	3	3	3	0.00985629	0.0842101	-1.9924	FALSE
11.2179	11.0949	10.9582	11.2755	10.847	10.8109	10.9403	10.7918	A0A0R4J018;O55060	Tpmt	Mus musculus	Thiopurine S-methyltransferase	A0A0R4J018;O55060	RefProt_Mus_musculus_20240214	7	tr;sp	10090	27571.65;27585.68	7	7	7	6	6	7	7	6	0.00986633	0.0842101	0.289118	FALSE
13.6556	13.616	13.658	13.7528	13.5893	13.511	13.4946	13.5521	D3YUL8	Inpp4a	Mus musculus	phosphatidylinositol-3,4-bisphosphate 4-phosphatase	D3YUL8	RefProt_Mus_musculus_20240214	41	tr	10090	109053	40	40	38	36	39	37	38	40	0.00988597	0.0842759	0.133834	FALSE
15.3361	15.3393	15.2823	15.4497	15.2497	15.1639	15.2103	15.1275	Q9EPU0	Upf1	Mus musculus	Regulator of nonsense transcripts 1	Q9EPU0	RefProt_Mus_musculus_20240214	84	sp	10090	123967	81	82	82	78	81	81	82	79	0.00989676	0.0842759	0.164008	FALSE
10.9952	10.6594	10.6617	11.1613	11.4699	11.4287	11.3979	11.2171	A0A140LIF8;A0A9L6JKG1	Irgm2	Mus musculus	Immunity-related GTPase family M protein 2;Immunity-related GTPase family M member 2	A0A140LIF8;A0A9L6JKG1	RefProt_Mus_musculus_20240214	14	sp;tr	10090	45204.86;46500.38	14	12	11	10	12	13	12	12	0.00993515	0.0844174	-0.508989	FALSE
13.835	13.7571	13.8601	14.0084	13.7261	13.6136	13.6318	13.609	Q91WC0	Setd3	Mus musculus	Actin-histidine N-methyltransferase	Q91WC0	RefProt_Mus_musculus_20240214	25	sp	10090	67176.2	25	25	25	24	25	24	25	25	0.00993614	0.0844174	0.220035	FALSE
7.54932	7.13156	7.28559	7.27508	6.56909	6.91023	6.94487	6.94483	Q3UH59;Q5SV64;Q61879	Myh10	Mus musculus	Myosin, heavy polypeptide 10, non-muscle;Myosin, heavy polypeptide 10, non-muscle;Myosin-10	Q3UH59;Q5SV64;Q61879	RefProt_Mus_musculus_20240214	5	tr;tr;sp	10090	233449.38;232471.97;228996.11	2	4	3	3	5	3	4	2	0.00998815	0.0847621	0.468129	FALSE
14.7862	14.7015	14.6346	14.6669	14.6157	14.4875	14.537	14.4815	Q8BJW6	Eif2a	Mus musculus	Eukaryotic translation initiation factor 2A	Q8BJW6	RefProt_Mus_musculus_20240214	31	sp	10090	64403.3	28	29	29	26	29	30	29	28	0.0100229	0.0848379	0.166856	FALSE
13.4369	13.2521	13.3224	13.4547	13.2056	13.1439	13.2066	13.099	A2AFQ9;E9PUU4;Q8BX17	Gemin5	Mus musculus	Gem nuclear organelle associated protein 5;Gem nuclear organelle associated protein 5;Gem-associated protein 5	A2AFQ9;E9PUU4;Q8BX17	RefProt_Mus_musculus_20240214	43	tr;tr;sp	10090	166521.24;166748.51;166592.32	43	42	42	39	40	42	42	39	0.0100279	0.0848379	0.202769	FALSE
12.99	13.0619	12.8031	13.1391	12.8153	12.5647	12.6597	12.6289	Q2YFS3	Pilra	Mus musculus	Paired immunoglobulin-like type 2 receptor alpha	Q2YFS3	RefProt_Mus_musculus_20240214	15	sp	10090	33063.5	15	15	15	15	14	14	14	14	0.0100314	0.0848379	0.331349	FALSE
16.3612	16.4436	16.3114	16.8254	16.0234	16.0865	15.9409	16.091	P81117;Q3UKN6	Nucb2	Mus musculus	Nucleobindin-2;Nucleobindin 2	P81117;Q3UKN6	RefProt_Mus_musculus_20240214	38	sp;tr	10090	50304.47;50353.6	36	36	36	35	35	35	36	34	0.0101379	0.0854988	0.44993	FALSE
19.5566	19.5505	19.5302	19.707	19.3878	19.4748	19.421	19.3743	P27773	Pdia3	Mus musculus	Protein disulfide-isomerase A3	P27773	RefProt_Mus_musculus_20240214	78	sp	10090	56678.4	75	77	77	77	75	73	75	77	0.0101441	0.0854988	0.171593	FALSE
10.1173	10.2004	9.86704	10.0021	9.79081	9.01604	9.4169	9.39317	P20934	Evi2a	Mus musculus	Protein EVI2A	P20934	RefProt_Mus_musculus_20240214	6	sp	10090	24087.2	6	6	6	5	5	5	6	6	0.0101784	0.0856331	0.642483	FALSE
14.4541	14.5256	14.6502	15.0811	13.9519	14.3057	14.0665	14.0252	A0A087WR50;A0A087WSN6;P11276	Fn1	Mus musculus	Fibronectin	A0A087WR50;A0A087WSN6;P11276	RefProt_Mus_musculus_20240214	86	tr;tr;sp	10090	262842.3;253011.52;272538.1	83	86	85	83	75	82	82	77	0.0101831	0.0856331	0.590454	FALSE
14.1063	14.1889	14.2457	14.5566	13.957	13.8742	13.8568	13.9202	Q3B7Z2	Osbp	Mus musculus	Oxysterol-binding protein 1	Q3B7Z2	RefProt_Mus_musculus_20240214	46	sp	10090	88796.6	46	45	45	43	44	46	45	45	0.0102151	0.0858041	0.372321	FALSE
13.5596	13.4673	13.3979	13.5318	13.3572	13.3484	13.3296	13.2254	O35954	Pitpnm1	Mus musculus	Membrane-associated phosphatidylinositol transfer protein 1	O35954	RefProt_Mus_musculus_20240214	50	sp	10090	134940	47	47	46	39	45	45	46	45	0.0102433	0.0858641	0.17399	FALSE
12.5364	12.5235	12.5711	12.8401	12.3791	12.2681	12.1459	12.3405	I7HJQ9;Q9Z2C4	Mtmr1	Mus musculus	Phosphatidylinositol-3,5-bisphosphate 3-phosphatase;Myotubularin-related protein 1	I7HJQ9;Q9Z2C4	RefProt_Mus_musculus_20240214	25	tr;sp	10090	75540.71;75313.44	24	25	24	25	23	25	23	24	0.0102453	0.0858641	0.334365	FALSE
13.9665	13.9991	13.914	14.2641	13.7881	13.67	13.689	13.7691	Q80U93	Nup214	Mus musculus	Nuclear pore complex protein Nup214	Q80U93	RefProt_Mus_musculus_20240214	58	sp	10090	212979	55	49	53	47	50	50	53	52	0.0102922	0.0861592	0.306845	FALSE
10.8498	10.9313	10.7645	10.9974	10.6202	10.7012	10.7323	10.668	Q8CBQ5	Pi4k2b	Mus musculus	Phosphatidylinositol 4-kinase type 2-beta	Q8CBQ5	RefProt_Mus_musculus_20240214	10	sp	10090	53478	9	8	10	9	9	10	10	9	0.0103745	0.086653	0.205329	FALSE
14.1135	13.9611	14.0447	14.0341	13.8949	13.95	13.8404	13.9034	Q3V0N8;Q924N4	Slc12a6	Mus musculus	Solute carrier family 12, member 6;Solute carrier family 12 member 6	Q3V0N8;Q924N4	RefProt_Mus_musculus_20240214	32	tr;sp	10090	124950.81;127526.71	32	32	32	32	31	32	31	30	0.0104459	0.0871513	0.14114	FALSE
16.6516	16.6927	16.6801	16.6913	16.7076	16.8144	16.7885	16.767	Q99JY0	Hadhb	Mus musculus	Trifunctional enzyme subunit beta, mitochondrial	Q99JY0	RefProt_Mus_musculus_20240214	53	sp	10090	51386.3	51	52	51	47	51	51	52	49	0.0104696	0.0872503	-0.0904719	FALSE
18.1107	18.2446	18.1351	18.2609	18.0349	17.7949	18.0054	17.9543	P06745	Gpi	Mus musculus	Glucose-6-phosphate isomerase	P06745	RefProt_Mus_musculus_20240214	79	sp	10090	62766.9	78	78	76	75	76	76	77	78	0.0104938	0.087354	0.240473	FALSE
10.6113	10.6531	10.7156	10.9673	10.2416	10.1562	10.3631	10.5264	A0A0A0MQE8;B7ZCJ0;B7ZCJ1;Q6DFV3	Arhgap21	Mus musculus	Rho GTPase activating protein 21;Rho GTPase activating protein 21;Rho GTPase activating protein 21;Rho GTPase-activating protein 21	A0A0A0MQE8;B7ZCJ0;B7ZCJ1;Q6DFV3	RefProt_Mus_musculus_20240214	18	tr;tr;tr;sp	10090	216448.91;215864.16;216981.47;215874.2	17	18	17	17	16	15	16	18	0.0105074	0.0873695	0.414992	FALSE
12.7286	12.5722	12.6261	12.1402	12.0996	11.9376	12.0863	11.9182	O55234	Psmb5	Mus musculus	Proteasome subunit beta type-5	O55234	RefProt_Mus_musculus_20240214	14	sp	10090	28532.4	13	14	14	12	13	12	13	13	0.0105308	0.0874248	0.506324	FALSE
12.7649	12.5991	12.6863	12.8887	13.0956	12.9878	12.9011	13.1171	F8VQK5	Sash1	Mus musculus	SAM and SH3 domain containing 1	F8VQK5	RefProt_Mus_musculus_20240214	40	tr	10090	135621	40	39	39	33	37	39	38	39	0.0105377	0.0874248	-0.290667	FALSE
13.2537	13.3272	13.2268	13.5446	13.6015	13.7775	13.6451	13.5735	Q9CZS1	Aldh1b1	Mus musculus	Aldehyde dehydrogenase X, mitochondrial	Q9CZS1	RefProt_Mus_musculus_20240214	33	sp	10090	57552.9	33	33	31	31	31	33	33	31	0.0105585	0.0874999	-0.311307	FALSE
12.1125	11.9472	11.9623	12.2981	11.7456	11.6758	11.6648	11.8641	Q3TB92	Milr1	Mus musculus	Allergin-1	Q3TB92	RefProt_Mus_musculus_20240214	10	sp	10090	27366.3	10	9	9	9	9	9	9	9	0.0106326	0.0879178	0.342472	FALSE
11.001	11.075	10.8284	11.5791	10.4027	10.6456	10.4686	10.4927	Q8R0T6	Adgrg3	Mus musculus	Adhesion G protein-coupled receptor G3	Q8R0T6	RefProt_Mus_musculus_20240214	12	sp	10090	60072.5	12	12	11	12	12	11	11	12	0.0106495	0.087959	0.618467	FALSE
10.9708	10.9477	11.1379	11.3501	10.7936	10.5358	10.54	10.7974	Q8R1N0	Znf830	Mus musculus	Zinc finger protein 830	Q8R1N0	RefProt_Mus_musculus_20240214	14	sp	10090	40658.1	14	14	14	13	14	14	14	14	0.0106836	0.088143	0.434947	FALSE
14.9582	14.8876	14.9591	15.0223	15.1942	15.3968	15.3384	15.0627	Q9DB77	Uqcrc2	Mus musculus	Cytochrome b-c1 complex subunit 2, mitochondrial	Q9DB77	RefProt_Mus_musculus_20240214	29	sp	10090	48234.9	28	28	27	27	28	29	29	28	0.0107667	0.0887298	-0.29124	FALSE
12.4933	12.4103	12.4665	12.36	12.3636	12.123	12.1942	12.1752	Q8BUY9	Pggt1b	Mus musculus	Geranylgeranyl transferase type-1 subunit beta	Q8BUY9	RefProt_Mus_musculus_20240214	14	sp	10090	42354.2	14	14	14	12	14	14	13	14	0.0107902	0.0888244	0.218504	FALSE
9.33672	9.09074	8.98026	9.09208	8.86135	8.87738	8.81644	8.82972	A0A0R4J243;Q8BR65	Suds3	Mus musculus	Suppressor of defective silencing 3 homolog (S. cerevisiae);Sin3 histone deacetylase corepressor complex component SDS3	A0A0R4J243;Q8BR65	RefProt_Mus_musculus_20240214	6	tr;sp	10090	38801.91;38107.08	6	5	5	5	4	5	5	5	0.0108463	0.0891845	0.278724	FALSE
15.9234	15.8822	15.8515	15.8477	15.7984	15.81	15.7212	15.699	E9QB02	Mars1	Mus musculus	Methionine--tRNA ligase, cytoplasmic	E9QB02	RefProt_Mus_musculus_20240214	64	tr	10090	102373	64	63	62	62	62	61	63	62	0.01087	0.0891845	0.119041	FALSE
13.0119	12.7113	12.7957	12.6211	13.0269	13.341	13.2146	13.1172	D3Z568;Q9CQH3	Ndufb5	Mus musculus	NADH dehydrogenase [ubiquinone] 1 beta subcomplex subunit 5, mitochondrial;NADH dehydrogenase [ubiquinone] 1 beta subcomplex subunit 5, mitochondrial	D3Z568;Q9CQH3	RefProt_Mus_musculus_20240214	10	tr;sp	10090	14038.11;21710.18	9	10	9	8	9	9	9	10	0.0109305	0.0895816	-0.389923	FALSE
14.773	15.0209	14.7722	14.9644	14.7099	14.2481	14.4701	14.4369	P62267	Rps23	Mus musculus	Small ribosomal subunit protein uS12	P62267	RefProt_Mus_musculus_20240214	11	sp	10090	15807.5	10	10	10	11	10	11	11	11	0.0109497	0.0896398	0.416426	FALSE
15.5784	15.6029	15.6169	15.645	15.7977	16.0463	15.8091	15.7592	P35486	Pdha1	Mus musculus	Pyruvate dehydrogenase E1 component subunit alpha, somatic form, mitochondrial	P35486	RefProt_Mus_musculus_20240214	37	sp	10090	43231.6	35	36	36	37	36	36	35	37	0.0109712	0.0897173	-0.242264	FALSE
12.2441	12.1534	12.0847	12.2722	11.7644	11.9496	11.9466	12.0432	A0A087WP33;Q68FE2	Atg9a	Mus musculus	Autophagy-related protein 9 (Fragment);Autophagy-related protein 9A	A0A087WP33;Q68FE2	RefProt_Mus_musculus_20240214	20	tr;sp	10090	NaN;94425.13	20	18	19	19	19	20	18	20	0.0110049	0.0897374	0.262659	FALSE
11.9821	11.8003	12.0276	12.1019	12.1997	12.3245	12.1877	12.2332	A2AQJ5;A2AQJ6;Q8BXN9	Tmem87a	Mus musculus	Transmembrane protein 87A	A2AQJ5;A2AQJ6;Q8BXN9	RefProt_Mus_musculus_20240214	12	tr;tr;sp	10090	63809.41;63888.59;63379.83	11	11	12	10	10	11	12	12	0.0110193	0.0897374	-0.258301	FALSE
16.4338	16.5525	16.3262	16.5843	16.2835	16.1058	16.2699	16.1977	P14131	Rps16	Mus musculus	Small ribosomal subunit protein uS9	P14131	RefProt_Mus_musculus_20240214	19	sp	10090	16445.3	19	17	19	17	16	18	16	19	0.0110263	0.0897374	0.259982	FALSE
10.1816	10.1409	10.0428	10.242	9.88351	10.057	9.8701	9.93116	Q8VE38	Oxnad1	Mus musculus	Oxidoreductase NAD-binding domain-containing protein 1	Q8VE38	RefProt_Mus_musculus_20240214	5	sp	10090	34727	4	5	5	4	4	4	4	4	0.0110296	0.0897374	0.216391	FALSE
14.6301	14.5439	14.5272	14.7086	14.4801	14.4179	14.435	14.439	Q921K2	Parp1	Mus musculus	Poly [ADP-ribose] polymerase	Q921K2	RefProt_Mus_musculus_20240214	68	tr	10090	112721	67	68	67	63	67	63	66	65	0.0110355	0.0897374	0.159454	FALSE
11.6447	11.6371	11.7423	11.974	11.4008	11.4355	11.4535	11.5166	P33610	Prim2	Mus musculus	DNA primase large subunit	P33610	RefProt_Mus_musculus_20240214	14	sp	10090	58408.4	14	13	14	14	14	14	14	14	0.0110463	0.0897374	0.297962	FALSE
11.4875	11.0386	11.3742	11.4804	11.9061	11.8055	12.093	11.6365	A2A7F7;F6Z4F8;Q9WU20	Mthfr	Mus musculus	Methylenetetrahydrofolate reductase;Methylenetetrahydrofolate reductase (Fragment);Methylenetetrahydrofolate reductase (NADPH)	A2A7F7;F6Z4F8;Q9WU20	RefProt_Mus_musculus_20240214	15	tr;tr;sp	10090	78924.39;76215.24;74580.32	15	12	14	14	15	15	15	15	0.0110731	0.089857	-0.515061	FALSE
16.265	16.2407	16.2244	16.3108	16.1933	16.1836	16.1648	16.2027	Q8C147	Dock8	Mus musculus	Dedicator of cytokinesis protein 8	Q8C147	RefProt_Mus_musculus_20240214	124	sp	10090	238978	122	121	117	115	121	118	120	119	0.0110863	0.0898655	0.0741203	FALSE
8.03841	7.93604	7.59787	7.83747	6.60543	7.03672	7.56425	7.05466	Q8BM39	Prpf18	Mus musculus	Pre-mRNA-splicing factor 18	Q8BM39	RefProt_Mus_musculus_20240214	3	sp	10090	39889.7	3	2	3	2	2	2	3	2	0.0111197	0.090038	0.787182	FALSE
14.0819	14.0045	14.195	14.2515	NaN	14.6466	14.6845	14.2514	A0A0R4J092	Manba	Mus musculus	Beta-mannosidase	A0A0R4J092	RefProt_Mus_musculus_20240214	43	tr	10090	100848	41	41	42	38	41	42	43	41	0.0111835	0.0903459	-0.411473	FALSE
11.9146	11.8108	11.8568	11.9115	11.9766	12.0877	12.0655	11.9551	Q8BYM8	Cars2	Mus musculus	Probable cysteine--tRNA ligase, mitochondrial	Q8BYM8	RefProt_Mus_musculus_20240214	11	sp	10090	61271.6	10	10	11	11	11	10	9	11	0.0111911	0.0903459	-0.147819	FALSE
12.6837	12.5111	12.6732	12.7631	12.4657	12.3864	12.4334	12.503	Q80YA7	Dpp8	Mus musculus	Dipeptidyl peptidase 8	Q80YA7	RefProt_Mus_musculus_20240214	21	sp	10090	102186	21	21	20	18	20	20	21	20	0.0112106	0.0903459	0.210676	FALSE
12.9749	12.7587	12.8283	12.8922	12.6675	12.7126	12.7166	12.6541	Q9DC28	Csnk1d	Mus musculus	Casein kinase I isoform delta	Q9DC28	RefProt_Mus_musculus_20240214	21	sp	10090	47316.1	21	21	21	20	21	20	21	21	0.0112152	0.0903459	0.175831	FALSE
16.8624	16.9361	16.8879	17.0529	16.832	16.7231	16.739	16.7359	Q8CGC7	Eprs1	Mus musculus	Bifunctional glutamate/proline--tRNA ligase	Q8CGC7	RefProt_Mus_musculus_20240214	135	sp	10090	170079	135	132	133	128	134	129	132	130	0.0112202	0.0903459	0.177296	FALSE
9.71417	9.99594	9.60159	NaN	10.1103	10.2102	9.98087	10.1344	L7N466	Mthfsl	Mus musculus	5-formyltetrahydrofolate cyclo-ligase	L7N466	RefProt_Mus_musculus_20240214	5	tr	10090	23183.6	5	5	5	5	5	5	5	5	0.0112413	0.0903459	-0.38653	FALSE
12.8863	12.6972	12.6122	12.8769	12.487	12.1624	12.253	12.5379	Q78JW9	Ubfd1	Mus musculus	Ubiquitin domain-containing protein UBFD1	Q78JW9	RefProt_Mus_musculus_20240214	10	sp	10090	40143	10	10	10	10	10	10	9	10	0.011243	0.0903459	0.408053	FALSE
12.7541	12.9559	12.9423	12.9044	13.4099	13.0899	13.0895	13.3171	P28667	Marcksl1	Mus musculus	MARCKS-related protein	P28667	RefProt_Mus_musculus_20240214	3	sp	10090	20165.4	3	3	3	3	3	3	3	3	0.0112778	0.0904298	-0.33743	FALSE
8.46658	8.57763	8.84111	8.93345	7.75241	8.10337	8.31649	8.24581	Q8BMI4	Gen1	Mus musculus	Flap endonuclease GEN homolog 1	Q8BMI4	RefProt_Mus_musculus_20240214	6	sp	10090	101779	6	5	5	5	3	3	4	3	0.0113029	0.0905329	0.600174	FALSE
10.5395	10.3957	10.4616	10.6298	10.2695	10.3625	10.1957	10.3119	Q5XKN4	Jagn1	Mus musculus	Protein jagunal homolog 1	Q5XKN4	RefProt_Mus_musculus_20240214	4	sp	10090	21102	4	4	4	4	4	4	4	4	0.0113745	0.0910081	0.221732	FALSE
9.66466	9.54474	9.70792	9.65878	9.55627	9.35421	9.45184	9.34721	E9Q3T3;L0N7N1	Kif14	Mus musculus	Kinesin family member 14;Kinesin-like protein KIF14	E9Q3T3;L0N7N1	RefProt_Mus_musculus_20240214	11	tr;sp	10090	180948.88;186445.05	11	9	10	7	9	11	10	10	0.0114331	0.0913578	0.216641	FALSE
12.3542	12.2414	12.2355	12.3193	12.1705	12.1087	12.1878	12.0375	Q9Z2E1	Mbd2	Mus musculus	Methyl-CpG-binding domain protein 2	Q9Z2E1	RefProt_Mus_musculus_20240214	12	sp	10090	43500.7	11	11	11	9	12	11	12	11	0.0114428	0.0913578	0.161485	FALSE
15.7729	15.6915	15.7706	15.8686	15.5958	15.2773	15.4832	15.5775	A0A0R4J104;P98078	Dab2	Mus musculus	Disabled 2, mitogen-responsive phosphoprotein;Disabled homolog 2	A0A0R4J104;P98078	RefProt_Mus_musculus_20240214	48	tr;sp	10090	82212.67;82311.81	46	46	44	42	44	42	47	41	0.0115312	0.0919643	0.292465	FALSE
11.8029	11.8624	11.7986	11.7015	11.9656	12.0369	11.8795	12.0866	E9Q2A4;Q9CTG6	Atp13a2	Mus musculus	ATPase type 13A2;Polyamine-transporting ATPase 13A2	E9Q2A4;Q9CTG6	RefProt_Mus_musculus_20240214	19	tr;sp	10090	120155.72;126442.73	19	18	18	19	19	19	19	19	0.0115647	0.0921322	-0.200795	FALSE
16.6687	16.6939	16.7143	16.7854	16.6219	16.5184	16.517	16.3644	Q8BML9	Qars1	Mus musculus	Glutamine--tRNA ligase	Q8BML9	RefProt_Mus_musculus_20240214	66	sp	10090	87676.6	65	66	65	65	64	64	64	63	0.0116167	0.0924479	0.210156	FALSE
8.92908	8.94498	8.96933	8.89047	9.24986	8.9934	9.29465	9.17546	G3X937;Q921R8	Slc41a3	Mus musculus	Solute carrier family 41 member;Solute carrier family 41 member 3	G3X937;Q921R8	RefProt_Mus_musculus_20240214	6	tr;sp	10090	53289.2;53257.14	6	6	5	5	5	5	6	6	0.0116401	0.0924548	-0.244877	FALSE
11.9543	11.6593	11.6153	11.9363	11.4039	11.346	11.515	11.4979	Q6NZM9	Hdac4	Mus musculus	Histone deacetylase 4	Q6NZM9	RefProt_Mus_musculus_20240214	22	sp	10090	118562	21	21	22	19	22	19	21	21	0.0116425	0.0924548	0.350613	FALSE
12.4461	12.2584	12.3318	12.4255	12.1583	12.1628	12.0772	12.2541	Q4U2R1	Herc2	Mus musculus	E3 ubiquitin-protein ligase HERC2	Q4U2R1	RefProt_Mus_musculus_20240214	47	sp	10090	527456	45	45	43	41	43	44	45	41	0.0116724	0.0925931	0.202318	FALSE
8.4322	8.56956	8.53573	8.82188	8.29697	8.05657	7.98594	8.3242	P16951	Atf2	Mus musculus	Cyclic AMP-dependent transcription factor ATF-2	P16951	RefProt_Mus_musculus_20240214	8	sp	10090	52297.8	8	8	7	7	8	8	8	8	0.0116951	0.0926033	0.423921	FALSE
11.3954	11.2196	11.1288	11.037	11.4077	11.5804	11.5359	11.475	Q80V53	Chst14	Mus musculus	Carbohydrate sulfotransferase 14	Q80V53	RefProt_Mus_musculus_20240214	15	sp	10090	43145	15	15	13	13	14	13	13	13	0.0116987	0.0926033	-0.304522	FALSE
12.4979	12.3233	12.2988	12.4732	12.1213	12.0941	12.1255	12.2885	A0A140LI54;Q3TRM4	Pnpla6	Mus musculus	Patatin-like phospholipase domain containing 6;Patatin-like phospholipase domain-containing protein 6	A0A140LI54;Q3TRM4	RefProt_Mus_musculus_20240214	16	tr;sp	10090	148660.45;149537.38	15	12	16	11	13	13	15	12	0.0117403	0.0928102	0.240948	FALSE
15.5291	15.7423	15.6743	16.0995	15.1813	15.4236	15.258	15.3053	Q9DC23	Dnajc10	Mus musculus	DnaJ homolog subfamily C member 10	Q9DC23	RefProt_Mus_musculus_20240214	53	sp	10090	90583.1	52	52	51	51	50	49	51	48	0.0117607	0.0928102	0.469268	FALSE
13.4678	13.4619	13.5648	13.7316	13.3768	13.2461	13.3177	13.3086	Q99LI7	Cstf3	Mus musculus	Cleavage stimulation factor subunit 3	Q99LI7	RefProt_Mus_musculus_20240214	23	sp	10090	82876.5	23	23	23	22	22	20	21	21	0.0117669	0.0928102	0.244227	FALSE
7.42545	7.65349	7.20335	7.39326	7.76065	7.88749	7.77274	8.18503	Q8JZX9	Cdc42ep2	Mus musculus	Cdc42 effector protein 2	Q8JZX9	RefProt_Mus_musculus_20240214	3	sp	10090	22997.1	3	3	2	3	3	3	3	3	0.0117749	0.0928102	-0.482592	FALSE
11.3289	11.1666	11.0528	11.1896	10.9454	10.9448	10.8755	11.0365	Q9EQM6	Dgcr8	Mus musculus	Microprocessor complex subunit DGCR8	Q9EQM6	RefProt_Mus_musculus_20240214	11	sp	10090	86321.4	10	11	11	11	11	10	10	10	0.011841	0.093232	0.233937	FALSE
16.7115	16.834	16.9206	17.0207	17.1999	17.0423	17.2085	17.1227	G3X8T3;P16675	Ctsa	Mus musculus	Carboxypeptidase;Lysosomal protective protein	G3X8T3;P16675	RefProt_Mus_musculus_20240214	36	tr;sp	10090	55726.19;53844.11	36	35	36	35	36	36	35	36	0.0118905	0.0935227	-0.271623	FALSE
15.3526	15.5182	15.4567	15.8258	15.2676	15.0679	15.0777	15.1496	Q9JHK5	Plek	Mus musculus	Pleckstrin	Q9JHK5	RefProt_Mus_musculus_20240214	34	sp	10090	39900.7	34	34	33	31	33	32	33	34	0.0119113	0.0935866	0.397633	FALSE
9.67114	9.57698	9.53858	9.72982	9.4425	9.25201	9.23695	9.48434	P51830	Adcy9	Mus musculus	Adenylate cyclase type 9	P51830	RefProt_Mus_musculus_20240214	12	sp	10090	150954	11	12	10	7	9	12	11	11	0.0119437	0.0936106	0.275183	FALSE
15.9266	15.8564	15.8321	15.9741	15.7923	15.7518	15.7983	15.7409	Q6PDI5	Ecpas	Mus musculus	Proteasome adapter and scaffold protein ECM29	Q6PDI5	RefProt_Mus_musculus_20240214	112	sp	10090	203915	109	108	109	103	108	109	110	104	0.0119445	0.0936106	0.126459	FALSE
14.0946	14.0619	14.0522	14.0303	14.0082	13.9392	13.9733	14.0112	Q9QZB7	Actr10	Mus musculus	Actin-related protein 10	Q9QZB7	RefProt_Mus_musculus_20240214	27	sp	10090	46207.9	27	27	27	25	26	26	24	25	0.0119522	0.0936106	0.0767693	FALSE
14.3494	14.201	14.1443	14.3063	14.1279	14.0098	13.9858	14.0688	E1U8D0	Mtcl2	Mus musculus	Microtubule cross-linking factor 2	E1U8D0	RefProt_Mus_musculus_20240214	22	sp	10090	183145	20	21	18	18	19	19	20	18	0.0119679	0.0936348	0.202164	FALSE
12.0765	11.9861	12.058	12.203	11.9357	11.7229	11.7692	11.912	Q6PCN7	Hltf	Mus musculus	Helicase-like transcription factor	Q6PCN7	RefProt_Mus_musculus_20240214	27	sp	10090	113317	27	27	27	25	26	27	26	27	0.0119838	0.0936605	0.245937	FALSE
10.9977	10.9026	10.9656	11.1263	10.9003	10.6928	10.7377	10.7037	Q3TDK6	Rogdi	Mus musculus	Protein rogdi homolog	Q3TDK6	RefProt_Mus_musculus_20240214	9	sp	10090	32100	9	9	9	8	9	9	9	8	0.0120096	0.0937011	0.239436	FALSE
14.4953	14.4921	14.5331	14.738	14.8563	14.8574	14.8379	14.6994	P27046	Man2a1	Mus musculus	Alpha-mannosidase 2	P27046	RefProt_Mus_musculus_20240214	62	sp	10090	131631	60	60	59	57	60	59	59	60	0.0120143	0.0937011	-0.248133	FALSE
14.1677	14.0642	14.0183	13.9888	13.9259	13.8965	13.8017	13.6997	P47856	Gfpt1	Mus musculus	Glutamine--fructose-6-phosphate aminotransferase [isomerizing] 1	P47856	RefProt_Mus_musculus_20240214	47	sp	10090	78539.1	47	44	45	44	44	45	44	44	0.0120537	0.0939096	0.228818	FALSE
10.2115	10.3382	10.1653	10.3608	10.0449	10.1313	10.1034	9.99868	H7BX83;Q5SV77	Ggnbp2	Mus musculus	Gametogenetin-binding protein 2	H7BX83;Q5SV77	RefProt_Mus_musculus_20240214	6	tr;sp	10090	76831;78970.37	5	5	5	6	6	6	3	4	0.0120831	0.0939599	0.19938	FALSE
15.481	15.5642	15.5155	15.9866	15.2491	15.1076	15.1067	15.2863	P26040	Ezr	Mus musculus	Ezrin	P26040	RefProt_Mus_musculus_20240214	56	sp	10090	69406.8	56	55	55	51	53	53	53	52	0.0121713	0.0945286	0.449414	FALSE
14.7213	14.6999	14.6791	14.9394	14.5018	14.3633	14.354	14.6082	A0A1D5RMM8;F8VQ28;Q8VI36	Pxn	Mus musculus	Paxillin	A0A1D5RMM8;F8VQ28;Q8VI36	RefProt_Mus_musculus_20240214	44	tr;tr;sp	10090	113691.24;64506.33;64476.3	44	44	43	44	43	41	43	43	0.0122582	0.0949444	0.303072	FALSE
12.1867	12.1042	12.1642	12.2465	12.1033	12.0233	11.9481	12.0144	D3YUP1;Q9WVG6	Carm1	Mus musculus	Histone-arginine methyltransferase CARM1	D3YUP1;Q9WVG6	RefProt_Mus_musculus_20240214	14	tr;sp	10090	70322.68;65853.66	14	14	14	12	14	14	14	13	0.0122943	0.0949444	0.153129	FALSE
14.4735	14.4129	14.4898	14.5022	14.6576	14.5202	14.6223	14.581	Q3THS6	Mat2a	Mus musculus	S-adenosylmethionine synthase isoform type-2	Q3THS6	RefProt_Mus_musculus_20240214	31	sp	10090	43688.7	30	31	31	30	30	30	30	30	0.0122977	0.0949444	-0.12567	FALSE
13.4231	13.4274	13.2032	13.5674	13.1562	12.7755	12.7576	13.1021	Q9CR86	Carhsp1	Mus musculus	Calcium-regulated heat stable protein 1	Q9CR86	RefProt_Mus_musculus_20240214	4	sp	10090	16062.3	4	4	4	4	4	4	4	4	0.0123025	0.0949444	0.457422	FALSE
11.741	11.7044	11.7533	11.7346	11.4149	11.577	11.6546	11.5639	Q05CH9;Q5XPI3	Rnf123	Mus musculus	RING-type E3 ubiquitin transferase (Fragment);E3 ubiquitin-protein ligase RNF123	Q05CH9;Q5XPI3	RefProt_Mus_musculus_20240214	20	tr;sp	10090	140649.62;148651.72	20	19	19	17	18	19	19	17	0.0123057	0.0949444	0.180774	FALSE
14.1041	14.044	14.0292	14.1439	13.9548	13.9032	13.9273	13.732	Q61235	Sntb2	Mus musculus	Beta-2-syntrophin	Q61235	RefProt_Mus_musculus_20240214	24	sp	10090	56381.7	24	24	23	22	22	24	24	23	0.0123118	0.0949444	0.200971	FALSE
14.2767	14.2942	14.2646	14.4414	14.5202	14.6316	14.4628	14.4668	Q91VA7	Idh3b	Mus musculus	Isocitrate dehydrogenase [NAD] subunit, mitochondrial	Q91VA7	RefProt_Mus_musculus_20240214	41	tr	10090	42194.7	40	40	38	38	40	40	41	39	0.0123185	0.0949444	-0.201143	FALSE
14.2199	14.2637	14.1817	14.4754	14.475	14.6446	14.5188	14.56	O35857	Timm44	Mus musculus	Mitochondrial import inner membrane translocase subunit TIM44	O35857	RefProt_Mus_musculus_20240214	30	sp	10090	51091.3	30	29	27	24	28	27	28	27	0.0123384	0.0949444	-0.26442	FALSE
11.8196	11.6514	11.6265	11.797	11.5732	11.4762	11.5442	11.5452	Q80U44	Zfyve16	Mus musculus	Zinc finger FYVE domain-containing protein 16	Q80U44	RefProt_Mus_musculus_20240214	14	sp	10090	166670	13	13	13	13	13	13	13	13	0.0123401	0.0949444	0.188945	FALSE
12.1379	12.0179	12.1316	12.6637	11.5589	11.8977	11.5809	11.5605	Q3V3R4	Itga1	Mus musculus	Integrin alpha-1	Q3V3R4	RefProt_Mus_musculus_20240214	16	sp	10090	130810	16	14	16	14	15	15	15	14	0.0123766	0.0950284	0.588259	FALSE
11.9898	11.96	11.8917	11.9264	11.8064	11.8467	11.7309	11.8663	S4R1W5	Rbm6	Mus musculus	RNA binding motif protein 6	S4R1W5	RefProt_Mus_musculus_20240214	23	tr	10090	128375	21	20	19	21	21	21	19	21	0.0124014	0.0951203	0.129381	FALSE
10.1671	9.84706	10.0035	NaN	9.70846	9.75023	9.59563	9.84312	O88998;Q8R357	Olfm1	Mus musculus	Noelin;Olfactomedin 1	O88998;Q8R357	RefProt_Mus_musculus_20240214	12	sp;tr	10090	55397.72;55427.74	12	11	12	11	12	12	11	12	0.0124204	0.0951673	0.311732	FALSE
13.1105	12.7863	12.8232	13.0252	12.6338	12.7038	12.664	12.5868	Q7TN29	Smap2	Mus musculus	Stromal membrane-associated protein 2	Q7TN29	RefProt_Mus_musculus_20240214	19	sp	10090	46577.7	19	17	17	13	17	16	17	17	0.012472	0.0954109	0.289162	FALSE
14.3166	14.2497	14.1865	14.228	14.047	14.025	14.0439	14.1939	P61087	Ube2k	Mus musculus	Ubiquitin-conjugating enzyme E2 K	P61087	RefProt_Mus_musculus_20240214	22	sp	10090	22406.7	22	22	22	20	21	22	22	22	0.0124779	0.0954109	0.167725	FALSE
9.09057	9.09165	8.97121	9.48065	8.85918	8.58338	8.75177	8.67325	E9QK36;Q3U3T8	Wdr62	Mus musculus	WD repeat domain 62;WD repeat-containing protein 62	E9QK36;Q3U3T8	RefProt_Mus_musculus_20240214	6	tr;sp	10090	167384.23;167283.06	5	6	5	3	6	5	6	3	0.0125536	0.0957841	0.441627	FALSE
12.7416	12.7414	12.7556	12.8845	12.8956	13.0849	12.9631	12.9342	A0A0R4J242;Q922Q9	Chid1	Mus musculus	Chitinase domain-containing protein 1	A0A0R4J242;Q922Q9	RefProt_Mus_musculus_20240214	22	tr;sp	10090	45205.01;44905.62	22	22	21	21	21	22	22	22	0.0125645	0.0957841	-0.188673	FALSE
13.4634	13.4736	13.3273	14.0851	12.9794	12.8839	12.7573	13.1179	Q3TGF2	Fam107b	Mus musculus	Protein FAM107B	Q3TGF2	RefProt_Mus_musculus_20240214	9	sp	10090	15571.7	8	9	9	9	9	8	9	8	0.0125655	0.0957841	0.652715	FALSE
12.4111	12.6293	12.3292	12.2606	12.0837	12.2146	11.9914	11.9726	Q8VC88	Gca	Mus musculus	Grancalcin	Q8VC88	RefProt_Mus_musculus_20240214	5	sp	10090	24662.9	5	5	5	5	5	5	5	4	0.0125964	0.095844	0.342005	FALSE
13.3705	13.3898	13.3544	13.5636	13.273	13.1617	13.1813	13.2685	O35638	Stag2	Mus musculus	Cohesin subunit SA-2	O35638	RefProt_Mus_musculus_20240214	45	sp	10090	141281	45	44	44	38	40	43	42	43	0.0126507	0.0961191	0.198479	FALSE
12.4734	12.2191	12.2298	12.5592	12.0044	11.9034	11.9602	12.1667	G3UWG2	Tiam1	Mus musculus	T cell lymphoma invasion and metastasis 1	G3UWG2	RefProt_Mus_musculus_20240214	29	tr	10090	177448	28	27	28	21	29	28	27	23	0.0126612	0.0961191	0.361668	FALSE
14.2939	14.2217	14.1348	14.2877	14.1117	14.0685	14.0996	14.117	Q60960	Kpna1	Mus musculus	Importin subunit alpha-5	Q60960	RefProt_Mus_musculus_20240214	32	sp	10090	60182.6	32	31	31	28	31	30	30	30	0.0127244	0.0964257	0.135349	FALSE
9.34225	9.32323	9.09197	9.3411	9.07362	8.41793	8.76493	8.77615	Q8VE43	Metrnl	Mus musculus	Meteorin-like protein	Q8VE43	RefProt_Mus_musculus_20240214	4	sp	10090	34529.5	3	4	4	3	3	3	3	3	0.0127276	0.0964257	0.516479	FALSE
8.69344	8.76716	8.40507	9.48381	8.02749	7.86794	7.8556	8.19721	Q9D7P9	Serpinb12	Mus musculus	Serpin B12	Q9D7P9	RefProt_Mus_musculus_20240214	3	sp	10090	47834.7	3	3	3	3	3	3	3	3	0.0128034	0.0967569	0.850313	FALSE
16.2456	16.3687	16.3004	16.395	16.2084	16.1085	16.1968	16.0198	Q91YR9	Ptgr1	Mus musculus	Prostaglandin reductase 1	Q91YR9	RefProt_Mus_musculus_20240214	30	sp	10090	35560.2	29	30	29	29	28	29	29	28	0.012812	0.0967569	0.194038	FALSE
12.8457	12.7241	12.6697	12.9986	13.1439	13.1907	12.9729	13.2507	O08599	Stxbp1	Mus musculus	Syntaxin-binding protein 1	O08599	RefProt_Mus_musculus_20240214	25	sp	10090	67568.7	24	22	25	21	25	25	25	25	0.0128224	0.0967569	-0.330045	FALSE
13.3888	13.1587	13.1117	13.4627	13.724	13.5603	13.5577	13.5992	Q99MU3	Adar	Mus musculus	Double-stranded RNA-specific adenosine deaminase	Q99MU3	RefProt_Mus_musculus_20240214	48	sp	10090	130447	45	44	45	40	45	47	47	47	0.0128235	0.0967569	-0.329811	FALSE
13.1652	13.0943	13.0656	13.5235	12.6714	12.8498	12.6042	12.918	G3XA48;P58044	Idi1	Mus musculus	Isopentenyl-diphosphate Delta-isomerase 1	G3XA48;P58044	RefProt_Mus_musculus_20240214	17	tr;sp	10090	32477.22;26289.06	17	16	16	16	16	16	17	17	0.012848	0.096834	0.451299	FALSE
13.4838	13.4745	13.5041	13.5474	13.6156	13.7678	13.7606	13.5808	Q9Z2I8	Suclg2	Mus musculus	Succinate--CoA ligase [GDP-forming] subunit beta, mitochondrial	Q9Z2I8	RefProt_Mus_musculus_20240214	27	sp	10090	46840	27	27	27	22	26	27	27	27	0.0128598	0.096834	-0.178742	FALSE
14.3257	14.2561	14.2603	14.4055	14.1774	14.0035	14.0379	14.1944	Q9Z1K5	Arih1	Mus musculus	E3 ubiquitin-protein ligase ARIH1	Q9Z1K5	RefProt_Mus_musculus_20240214	41	sp	10090	64016.7	40	39	40	39	40	39	40	39	0.0129139	0.0971424	0.208626	FALSE
12.6295	12.5306	12.6032	12.8192	12.4087	12.4676	12.4308	12.3647	B2RR83	Ythdc2	Mus musculus	3'-5' RNA helicase YTHDC2	B2RR83	RefProt_Mus_musculus_20240214	41	sp	10090	161092	40	38	39	36	35	38	37	38	0.0129307	0.0971628	0.227656	FALSE
7.99386	8.31617	8.04655	8.37434	7.7585	7.93546	7.82753	7.68278	Q9D9M2	Usp12	Mus musculus	Ubiquitin carboxyl-terminal hydrolase 12	Q9D9M2	RefProt_Mus_musculus_20240214	3	sp	10090	42913.8	3	2	3	3	3	3	3	3	0.0129428	0.0971628	0.381664	FALSE
11.5096	11.4881	11.6335	11.5873	NaN	11.1946	NaN	11.432	E9PYP2	Nbeal1	Mus musculus	Neurobeachin like 1	E9PYP2	RefProt_Mus_musculus_20240214	10	tr	10090	306178	9	9	9	8	9	9	9	10	0.0130497	0.0974829	0.22729	FALSE
8.04466	7.62811	7.80881	8.09937	7.14554	7.44526	7.60884	7.34781	Q80Z37	Topors	Mus musculus	E3 ubiquitin-protein ligase Topors	Q80Z37	RefProt_Mus_musculus_20240214	4	sp	10090	117082	4	3	3	2	3	4	3	2	0.0130532	0.0974829	0.508377	FALSE
10.9007	10.8999	10.919	11.1878	11.213	11.2214	11.2077	11.263	P70387	Hfe	Mus musculus	Hereditary hemochromatosis protein homolog	P70387	RefProt_Mus_musculus_20240214	10	sp	10090	40534.4	10	10	10	9	10	10	10	10	0.0130556	0.0974829	-0.24944	FALSE
10.8593	10.6564	10.4015	10.2034	9.98782	9.6142	9.34276	10.0747	F8WI14;Q61508	Ecm1	Mus musculus	Extracellular matrix protein 1	F8WI14;Q61508	RefProt_Mus_musculus_20240214	3	tr;sp	10090	62718.03;62832.17	3	3	3	2	3	3	2	3	0.0130576	0.0974829	0.77529	FALSE
NaN	12.9355	12.9863	13.1245	12.7943	12.9087	12.8705	12.8488	G3X8U3	QNG1	Mus musculus	Queuosine 5'-phosphate N-glycosylase/hydrolase	G3X8U3	RefProt_Mus_musculus_20240214	26	sp	10090	38615.2	25	25	25	18	23	25	25	23	0.0130775	0.0974829	0.162315	FALSE
11.5774	11.4627	11.5397	11.4817	11.3644	11.3126	11.2219	11.4359	A0A1Y7VLZ7;E9Q7E9	Pacs2	Mus musculus	Phosphofurin acidic cluster sorting protein 2	A0A1Y7VLZ7;E9Q7E9	RefProt_Mus_musculus_20240214	15	tr	10090	98448.18;98192.86	14	14	13	12	14	13	12	12	0.0131238	0.0976604	0.181678	FALSE
11.8536	11.4828	11.6509	11.6762	11.9066	12.1536	11.9914	11.9259	Q9CQ45	Nenf	Mus musculus	Neudesin	Q9CQ45	RefProt_Mus_musculus_20240214	9	sp	10090	18904.4	9	9	9	8	8	9	9	8	0.0131276	0.0976604	-0.328476	FALSE
15.6517	15.6597	15.6286	15.6975	15.5788	15.473	15.5414	15.3669	Q9QUJ7	Acsl4	Mus musculus	Long-chain-fatty-acid--CoA ligase 4	Q9QUJ7	RefProt_Mus_musculus_20240214	66	sp	10090	79077	64	63	63	58	64	61	64	61	0.0131626	0.0977243	0.169326	FALSE
11.7842	11.8044	11.7232	11.8217	11.5908	11.475	11.7268	11.5375	P61600;Q9DB82	Naa20	Mus musculus	N-alpha-acetyltransferase 20	P61600;Q9DB82	RefProt_Mus_musculus_20240214	14	sp;tr	10090	20368.17;21470.38	13	14	14	14	14	14	14	12	0.0131677	0.0977243	0.200865	FALSE
14.1565	14.2343	14.2504	14.4113	14.0517	14.0651	14.1082	14.064	Q9Z2N8	Actl6a	Mus musculus	Actin-like protein 6A	Q9Z2N8	RefProt_Mus_musculus_20240214	23	sp	10090	47448	23	23	23	20	22	23	23	23	0.0131954	0.0977243	0.190871	FALSE
NaN	8.21881	8.05432	8.74939	7.82564	7.68733	7.78937	7.83251	D3Z0K6	Rsbn1l	Mus musculus	Round spermatid basic protein 1-like	D3Z0K6	RefProt_Mus_musculus_20240214	5	tr	10090	91745.8	4	4	4	4	5	5	5	3	0.0132064	0.0977243	0.534358	FALSE
12.7156	12.5379	12.6664	12.5998	12.4865	12.5292	12.3983	12.4342	P58854	Tubgcp3	Mus musculus	Gamma-tubulin complex component 3	P58854	RefProt_Mus_musculus_20240214	25	sp	10090	103469	24	24	25	24	24	23	24	25	0.0132172	0.0977243	0.167869	FALSE
8.30797	8.56799	8.41406	8.60924	8.34308	7.98846	7.87769	7.87948	B0V2N1	Ptprs	Mus musculus	Receptor-type tyrosine-protein phosphatase S	B0V2N1	RefProt_Mus_musculus_20240214	6	sp	10090	211904	6	6	6	5	6	5	4	6	0.0132284	0.0977243	0.452637	FALSE
10.2287	10.3086	10.2895	10.5665	9.9855	9.91308	9.94697	10.1925	A0A0G2JF17;Q3TCV3	Gsap	Mus musculus	Gamma-secretase activating protein (Fragment);Gamma-secretase-activating protein	A0A0G2JF17;Q3TCV3	RefProt_Mus_musculus_20240214	8	tr;sp	10090	83733.26;98693.57	8	7	8	8	8	8	8	7	0.013264	0.0978893	0.338815	FALSE
9.71157	9.70216	9.68562	9.90452	9.60888	9.32978	9.22739	9.4766	A0A0R3P9D2;Q3U497	Cd300lb	Mus musculus	CD300 molecule like family member B;CMRF35-like molecule 7	A0A0R3P9D2;Q3U497	RefProt_Mus_musculus_20240214	4	tr;sp	10090	28706.91;23755.29	4	4	4	4	4	4	4	4	0.0133374	0.0983326	0.340304	FALSE
11.9153	12.0231	12.0188	12.2013	11.8265	11.7613	11.8055	11.8771	O70551	Srpk1	Mus musculus	SRSF protein kinase 1	O70551	RefProt_Mus_musculus_20240214	22	sp	10090	73088.4	21	22	20	22	22	21	21	22	0.0133505	0.0983326	0.222044	FALSE
12.3157	12.2315	12.2736	12.6192	12.6508	12.9369	12.6673	12.7106	A0A0R4J094	Fahd2a	Mus musculus	Fumarylacetoacetate hydrolase domain containing 2A	A0A0R4J094	RefProt_Mus_musculus_20240214	16	tr	10090	34676.3	14	16	16	15	16	16	16	15	0.013496	0.0993056	-0.381407	FALSE
10.1416	10.0466	9.92116	10.0565	9.77006	9.91061	9.87651	9.85662	A0A0A6YY83;E9Q2S0	Pcdh7	Mus musculus	Protocadherin 7	A0A0A6YY83;E9Q2S0	RefProt_Mus_musculus_20240214	11	tr	10090	136771.59;135873.68	11	10	11	7	9	10	10	10	0.013529	0.0994498	0.18801	FALSE
18.9643	18.9986	18.965	19.1108	18.8799	18.8518	18.9107	18.7782	Q9DCD0	Pgd	Mus musculus	6-phosphogluconate dehydrogenase, decarboxylating	Q9DCD0	RefProt_Mus_musculus_20240214	87	sp	10090	53247.2	87	87	85	82	83	80	86	83	0.0135603	0.099581	0.154531	FALSE
13.5271	13.3557	13.3763	13.8349	13.8769	13.9095	13.9094	13.932	Q60953	Pml	Mus musculus	Protein PML	Q60953	RefProt_Mus_musculus_20240214	44	sp	10090	98242.1	43	44	44	41	43	44	43	43	0.0136573	0.100125	-0.383446	FALSE
12.8507	12.749	12.7407	12.9078	12.6294	12.6328	12.7134	12.6522	P33609	Pola1	Mus musculus	DNA polymerase alpha catalytic subunit	P33609	RefProt_Mus_musculus_20240214	42	sp	10090	167340	41	40	41	34	40	38	40	39	0.0136614	0.100125	0.155113	FALSE
17.3095	17.18	17.2267	17.5322	17.0021	16.9152	16.9221	17.1304	P16546	Sptan1	Mus musculus	Spectrin alpha chain, non-erythrocytic 1	P16546	RefProt_Mus_musculus_20240214	272	sp	10090	284597	263	269	264	248	256	254	254	254	0.0136981	0.100295	0.319633	FALSE
15.3996	15.4214	15.2978	15.2148	15.5863	15.5837	15.6301	15.4291	Q9EQ06	Hsd17b11	Mus musculus	Estradiol 17-beta-dehydrogenase 11	Q9EQ06	RefProt_Mus_musculus_20240214	27	sp	10090	32880.7	27	27	26	27	27	27	27	27	0.0137422	0.100519	-0.223901	FALSE
14.2274	14.1459	14.0948	14.1105	14.3688	14.2446	14.3448	14.2378	Q91YX0	Themis2	Mus musculus	Protein THEMIS2	Q91YX0	RefProt_Mus_musculus_20240214	27	sp	10090	74378.1	27	27	26	25	26	26	27	26	0.0138236	0.100755	-0.154372	FALSE
10.6765	10.3532	10.5301	10.2469	10.0068	10.2544	9.86592	9.87603	P51670	Ccl9	Mus musculus	C-C motif chemokine 9	P51670	RefProt_Mus_musculus_20240214	4	sp	10090	13870.9	4	4	4	4	4	4	4	4	0.0138424	0.100755	0.450896	FALSE
13.8784	13.8773	13.9557	14.054	13.8347	13.5426	13.677	13.7067	Q8K2Q7	Brox	Mus musculus	BRO1 domain-containing protein BROX	Q8K2Q7	RefProt_Mus_musculus_20240214	21	sp	10090	46201.8	20	20	21	20	21	19	20	20	0.0138744	0.100755	0.25109	FALSE
10.9915	10.9667	10.894	10.9468	10.5488	10.6587	10.8526	10.4008	Q8K2W3	Txndc11	Mus musculus	Thioredoxin domain-containing protein 11	Q8K2W3	RefProt_Mus_musculus_20240214	12	sp	10090	105959	11	12	12	11	9	10	10	10	0.013877	0.100755	0.334543	FALSE
10.8746	10.7631	10.77	10.6317	10.5184	10.6193	10.4715	10.5983	Q8K0V2	Dcun1d3	Mus musculus	DCN1-like protein 3	Q8K0V2	RefProt_Mus_musculus_20240214	5	sp	10090	34438.5	4	5	5	5	5	5	5	5	0.01388	0.100755	0.207986	FALSE
10.6248	10.7265	10.6185	10.7918	10.8416	11.0069	10.8344	11.0641	Q8R3F9	Tut1	Mus musculus	Speckle targeted PIP5K1A-regulated poly(A) polymerase	Q8R3F9	RefProt_Mus_musculus_20240214	17	sp	10090	94603	17	16	15	13	16	17	16	17	0.0138889	0.100755	-0.246366	FALSE
10.8401	10.884	10.8318	11.0809	10.7732	10.5751	10.5889	10.6792	Q9Z1E3	Nfkbia	Mus musculus	NF-kappa-B inhibitor alpha	Q9Z1E3	RefProt_Mus_musculus_20240214	4	sp	10090	35071.4	4	4	4	3	4	4	4	4	0.0138952	0.100755	0.255078	FALSE
14.4494	14.486	14.4902	14.2352	14.6368	14.9622	14.7551	14.6428	Q9JHI5	Ivd	Mus musculus	Isovaleryl-CoA dehydrogenase, mitochondrial	Q9JHI5	RefProt_Mus_musculus_20240214	24	sp	10090	46325.4	23	24	24	22	22	23	23	20	0.0139149	0.100755	-0.334022	FALSE
13.6041	13.5552	13.5899	13.2338	13.2202	13.0955	13.158	12.8363	A0A0B4J1M6;E9PUV2	Fcgr3	Mus musculus	Fc receptor, IgG, low affinity III;Fc receptor, IgG, low affinity III	A0A0B4J1M6;E9PUV2	RefProt_Mus_musculus_20240214	4	tr	10090	30788.01;30716.93	3	3	3	3	4	4	4	3	0.0139186	0.100755	0.418229	FALSE
14.8243	14.9143	14.8071	15.5535	14.3163	14.3435	14.1707	14.5731	P11680	Cfp	Mus musculus	Properdin	P11680	RefProt_Mus_musculus_20240214	26	sp	10090	50327.2	26	25	26	25	25	25	26	25	0.013922	0.100755	0.673889	FALSE
9.64172	9.48514	9.52325	10.1126	10.351	10.3831	10.0704	10.1837	Q9WV84	Nme4	Mus musculus	Nucleoside diphosphate kinase, mitochondrial	Q9WV84	RefProt_Mus_musculus_20240214	6	sp	10090	20548.6	5	5	6	5	6	6	5	6	0.0139239	0.100755	-0.556376	FALSE
14.0175	13.9349	13.9616	13.9394	13.9246	13.717	13.7741	13.7181	B1APX2	5031439G07Rik	Mus musculus	RIKEN cDNA 5031439G07 gene	B1APX2	RefProt_Mus_musculus_20240214	27	tr	10090	50236	27	26	27	26	26	27	27	27	0.0139567	0.100852	0.179936	FALSE
12.1008	12.0413	11.9164	12.0138	11.8561	11.6694	11.8845	11.8199	Q91WN1	Dnajc9	Mus musculus	DnaJ homolog subfamily C member 9	Q91WN1	RefProt_Mus_musculus_20240214	12	sp	10090	30059	12	12	12	9	10	12	11	11	0.0139646	0.100852	0.21061	FALSE
17.2498	17.2533	17.2322	17.5158	17.1125	16.9322	16.9786	17.1075	Q9WU78	Pdcd6ip	Mus musculus	Programmed cell death 6-interacting protein	Q9WU78	RefProt_Mus_musculus_20240214	72	sp	10090	96024.2	69	72	70	69	68	65	69	67	0.0140283	0.101214	0.280092	FALSE
15.5336	15.5021	15.5748	15.3479	15.9897	15.8881	16.2434	15.6506	P97821	Ctsc	Mus musculus	Dipeptidyl peptidase 1	P97821	RefProt_Mus_musculus_20240214	22	sp	10090	52376.4	22	21	21	19	21	20	21	20	0.0140731	0.101438	-0.453349	FALSE
12.426	12.1849	12.0427	12.195	11.9325	11.8331	11.9935	11.9127	O54786	Dffa	Mus musculus	DNA fragmentation factor subunit alpha	O54786	RefProt_Mus_musculus_20240214	9	sp	10090	36572.2	9	9	9	8	9	9	9	9	0.0140897	0.10146	0.294177	FALSE
13.0758	12.8138	12.8331	13.0733	12.6972	12.7071	12.6118	12.727	Q8R326	Pspc1	Mus musculus	Paraspeckle component 1	Q8R326	RefProt_Mus_musculus_20240214	21	sp	10090	58758.5	20	20	19	17	20	19	18	19	0.0141177	0.101483	0.263206	FALSE
9.96693	9.94096	9.86593	10.2044	9.68429	9.77999	9.55893	9.35614	A3KGL0;A3KGL3;Q99KU1	Dhdds	Mus musculus	Alkyl transferase;Alkyl transferase (Fragment);Dehydrodolichyl diphosphate synthase complex subunit Dhdds	A3KGL0;A3KGL3;Q99KU1	RefProt_Mus_musculus_20240214	6	tr;tr;sp	10090	34670.86;29777.34;38509.3	6	6	6	6	6	6	6	6	0.0142985	0.102664	0.399728	FALSE
13.157	12.9612	12.9401	12.9343	13.1284	13.2479	13.2706	13.1918	Q924T7	Rnf31	Mus musculus	E3 ubiquitin-protein ligase RNF31	Q924T7	RefProt_Mus_musculus_20240214	34	sp	10090	119314	34	33	32	29	33	34	34	33	0.014319	0.102712	-0.211538	FALSE
10.4083	10.1055	10.229	10.0957	9.81107	9.90092	9.98777	9.98943	Q8K4R4	Pitpnc1	Mus musculus	Cytoplasmic phosphatidylinositol transfer protein 1	Q8K4R4	RefProt_Mus_musculus_20240214	5	sp	10090	38383.5	5	5	5	5	5	5	5	5	0.0143514	0.102845	0.287319	FALSE
12.7186	12.6157	12.5546	12.6909	12.5587	12.4357	12.5016	12.4319	O35345	Kpna6	Mus musculus	Importin subunit alpha-7	O35345	RefProt_Mus_musculus_20240214	19	sp	10090	59964.4	19	17	19	17	18	17	17	17	0.0144031	0.102883	0.162976	FALSE
13.2562	13.1092	13.1999	13.4797	13.0365	12.9461	12.7955	12.983	D3Z780;Q61749	Eif2b4	Mus musculus	Translation initiation factor eIF-2B subunit delta;Translation initiation factor eIF2B subunit delta	D3Z780;Q61749	RefProt_Mus_musculus_20240214	27	tr;sp	10090	62352.55;57624.18	27	26	24	24	26	26	27	25	0.014424	0.102883	0.320954	FALSE
12.8489	12.8484	12.9793	13.1859	12.7073	12.6068	12.7008	12.7112	P45700	Man1a1	Mus musculus	Mannosyl-oligosaccharide 1,2-alpha-mannosidase IA	P45700	RefProt_Mus_musculus_20240214	27	sp	10090	73275.8	27	27	27	24	27	26	25	24	0.0144327	0.102883	0.28407	FALSE
10.83	10.8735	10.7164	10.6354	10.2387	10.3053	10.1714	10.6662	Q3UHD2	Gfod1	Mus musculus	Glucose-fructose oxidoreductase domain-containing protein 1	Q3UHD2	RefProt_Mus_musculus_20240214	9	sp	10090	43286.2	9	8	8	7	8	7	8	7	0.0144345	0.102883	0.418395	FALSE
17.2326	17.3417	17.1961	17.2322	17.1741	16.999	17.1084	17.0141	P62827	Ran	Mus musculus	GTP-binding nuclear protein Ran	P62827	RefProt_Mus_musculus_20240214	24	sp	10090	24423.1	23	24	24	22	24	23	23	24	0.0144354	0.102883	0.176763	FALSE
13.5037	13.2691	13.3484	13.2228	13.5739	14.0228	13.7548	13.6115	K7N6K7;Q1AN90	Sirpb1c	Mus musculus	Signal-regulatory protein beta 1C;SIRP beta 1 cell surface protein	K7N6K7;Q1AN90	RefProt_Mus_musculus_20240214	15	tr	10090	43954.01;43408.41	15	15	14	12	14	15	15	14	0.0144471	0.102883	-0.404766	FALSE
11.666	11.3774	11.3773	11.7505	11.2009	11.1423	11.1647	11.28	Q80ZI6	Lrsam1	Mus musculus	E3 ubiquitin-protein ligase LRSAM1	Q80ZI6	RefProt_Mus_musculus_20240214	20	sp	10090	83976.5	20	20	18	17	18	18	18	19	0.0144573	0.102883	0.345817	FALSE
11.3992	11.5392	11.5917	11.8446	12.016	12.1799	11.8939	11.8729	Q8C6L5	Cgas	Mus musculus	Cyclic GMP-AMP synthase	Q8C6L5	RefProt_Mus_musculus_20240214	19	sp	10090	58193.8	17	17	19	18	18	19	18	18	0.0144686	0.102883	-0.396977	FALSE
12.9126	12.7755	12.7545	13.1475	12.5902	12.5617	12.5588	12.6294	E9Q0A3	Arhgef11	Mus musculus	Rho guanine nucleotide exchange factor (GEF) 11 (Fragment)	E9Q0A3	RefProt_Mus_musculus_20240214	38	tr	10090	163508	36	36	37	35	34	35	36	34	0.0144862	0.102883	0.312478	FALSE
12.411	12.2995	12.2548	12.5154	12.1639	12.1746	12.1569	12.1862	Q921I9	Exosc4	Mus musculus	Exosome complex component RRP41	Q921I9	RefProt_Mus_musculus_20240214	10	sp	10090	26249.7	10	10	10	9	10	10	10	10	0.0145814	0.103295	0.199796	FALSE
14.4004	14.361	14.4986	14.4654	14.2079	14.0327	14.2705	13.8423	A0A171KXD3	Prmt1	Mus musculus	type I protein arginine methyltransferase	A0A171KXD3	RefProt_Mus_musculus_20240214	33	tr	10090	36567.3	30	33	31	31	31	33	29	29	0.0146449	0.103646	0.342981	FALSE
11.7777	11.6738	11.5907	11.5383	11.5267	11.4223	11.4063	11.3324	Q811J3	Ireb2	Mus musculus	Iron-responsive element-binding protein 2	Q811J3	RefProt_Mus_musculus_20240214	16	sp	10090	104920	16	16	16	16	15	16	16	16	0.0146781	0.103782	0.223186	FALSE
11.9106	11.9245	11.8473	11.773	11.7076	11.7161	11.7202	11.5306	Q9CQ26	Stambp	Mus musculus	STAM-binding protein	Q9CQ26	RefProt_Mus_musculus_20240214	18	sp	10090	48513.6	17	17	17	14	17	16	17	15	0.0147312	0.104058	0.19521	FALSE
15.6759	15.7423	15.6393	15.8322	15.8924	16.0677	16.0714	15.8431	Q9DCW4	Etfb	Mus musculus	Electron transfer flavoprotein subunit beta	Q9DCW4	RefProt_Mus_musculus_20240214	21	sp	10090	27623.3	21	21	21	21	21	21	21	21	0.014751	0.104089	-0.246237	FALSE
8.63057	8.87721	8.71499	8.91225	8.62554	8.3979	8.53472	8.44686	Q8BGH7	Cdc42se2	Mus musculus	CDC42 small effector protein 2	Q8BGH7	RefProt_Mus_musculus_20240214	6	sp	10090	9223.49	6	6	6	6	6	6	6	6	0.0147913	0.104089	0.282498	FALSE
13.5469	13.402	13.3192	13.3717	13.3053	13.1615	13.1908	13.0957	A0A0R4J0T8	Arfgap3	Mus musculus	ADP-ribosylation factor GTPase-activating protein 3	A0A0R4J0T8	RefProt_Mus_musculus_20240214	30	tr	10090	57542.9	30	29	28	26	27	28	30	27	0.0147917	0.104089	0.221636	FALSE
14.1606	14.0912	14.1447	14.1686	14.2622	14.434	14.3629	14.2145	P58021	Tm9sf2	Mus musculus	Transmembrane 9 superfamily member 2	P58021	RefProt_Mus_musculus_20240214	30	sp	10090	75330.1	29	28	30	28	29	29	29	29	0.014847	0.104301	-0.177099	FALSE
9.34361	8.84371	9.40174	8.89725	9.74827	9.86803	9.81509	9.43088	Q61124;Q6PAH4	Cln3	Mus musculus	Battenin	Q61124;Q6PAH4	RefProt_Mus_musculus_20240214	6	sp;tr	10090	47657.02;45173.37	4	6	5	4	6	6	6	6	0.0148563	0.104301	-0.593991	FALSE
11.3083	11.279	11.3708	11.3099	11.4211	11.6595	11.639	11.4415	A8Y5T6;Q8CFI5	Pars2	Mus musculus	proline--tRNA ligase;Probable proline--tRNA ligase, mitochondrial	A8Y5T6;Q8CFI5	RefProt_Mus_musculus_20240214	13	tr;sp	10090	57736.07;53518.04	11	13	12	10	11	11	13	13	0.0148639	0.104301	-0.223291	FALSE
13.2824	12.9847	12.9652	13.0801	12.7759	12.8093	12.8952	12.7853	Q6PAM1	Txlna	Mus musculus	Alpha-taxilin	Q6PAM1	RefProt_Mus_musculus_20240214	23	sp	10090	62368.7	20	22	22	20	21	19	22	21	0.014933	0.104506	0.261677	FALSE
12.8209	12.9767	13.0847	13.2541	12.6587	12.6183	12.5169	12.8297	Q9Z2R6	Unc119	Mus musculus	Protein unc-119 homolog A	Q9Z2R6	RefProt_Mus_musculus_20240214	15	sp	10090	27010.4	15	15	15	14	15	15	15	15	0.0149448	0.104506	0.378204	FALSE
10.0275	10.2023	9.98747	10.2753	9.76877	9.65259	9.4661	9.94961	Q9CR70	Lage3	Mus musculus	EKC/KEOPS complex subunit Lage3	Q9CR70	RefProt_Mus_musculus_20240214	4	sp	10090	15824.2	4	4	4	4	4	4	4	4	0.0149757	0.104506	0.413894	FALSE
10.883	10.4131	10.3663	10.418	10.9826	11.0232	10.9936	10.8259	Q6DID7	Wls	Mus musculus	Protein wntless homolog	Q6DID7	RefProt_Mus_musculus_20240214	7	sp	10090	62188.2	6	7	6	7	7	7	7	7	0.0149946	0.104506	-0.436216	FALSE
11.3146	11.0195	11.1548	11.252	11.0208	10.8001	10.9028	10.9493	O35242	Nsmaf	Mus musculus	Protein FAN	O35242	RefProt_Mus_musculus_20240214	15	sp	10090	104546	15	13	14	13	15	14	14	14	0.0150071	0.104506	0.266971	FALSE
15.6766	15.4897	15.59	15.6875	15.4203	15.4778	15.4428	15.306	E9Q3L2	Pi4ka	Mus musculus	Phosphatidylinositol 4-kinase alpha	E9Q3L2	RefProt_Mus_musculus_20240214	103	sp	10090	237042	101	99	103	88	99	99	102	94	0.015012	0.104506	0.199228	FALSE
13.7268	13.6113	13.5593	13.5319	13.456	13.4031	13.5012	13.415	Q91WG2	Rabep2	Mus musculus	Rab GTPase-binding effector protein 2	Q91WG2	RefProt_Mus_musculus_20240214	31	sp	10090	62132.4	31	31	30	28	30	28	31	30	0.0150153	0.104506	0.163488	FALSE
14.9113	14.8358	14.8666	15.1	14.7468	14.6878	14.696	14.7527	A0A140LJ04	Zzef1	Mus musculus	Zinc finger, ZZ-type with EF hand domain 1	A0A140LJ04	RefProt_Mus_musculus_20240214	104	tr	10090	331300	102	102	103	95	99	103	103	97	0.01502	0.104506	0.207602	FALSE
14.9391	15.0793	15.0483	15.2145	14.9548	14.7644	14.8102	14.8017	A0A0R4J1D0;P59108	Cpne2	Mus musculus	Copine II;Copine-2	A0A0R4J1D0;P59108	RefProt_Mus_musculus_20240214	26	tr;sp	10090	60907.54;61035.68	25	25	25	26	26	26	25	25	0.0150411	0.104519	0.237543	FALSE
12.9536	12.7605	12.7685	12.8156	12.6749	12.6677	12.681	12.671	E9PZP8	Herc1	Mus musculus	HECT and RLD domain containing E3 ubiquitin protein ligase family member 1	E9PZP8	RefProt_Mus_musculus_20240214	55	tr	10090	532660	54	53	54	46	52	51	54	48	0.0150732	0.104519	0.150864	FALSE
12.7444	12.9441	12.8749	13.3078	12.2368	12.7278	12.2959	12.4166	Q6PHU5	Sort1	Mus musculus	Sortilin	Q6PHU5	RefProt_Mus_musculus_20240214	23	sp	10090	91200	22	23	22	23	22	23	22	22	0.0150954	0.104519	0.548492	FALSE
8.54067	8.47675	8.51543	8.57489	8.07809	8.40165	8.36543	8.1354	Q9CQT7	Desi1	Mus musculus	Desumoylating isopeptidase 1	Q9CQT7	RefProt_Mus_musculus_20240214	3	sp	10090	18384.8	3	3	3	3	3	3	3	3	0.0150976	0.104519	0.281795	FALSE
8.70198	9.2036	8.58758	8.96915	8.24869	7.94862	8.24251	7.19261	A0A286YE36;E9QAE4;O88491	Nsd1	Mus musculus	Nuclear receptor-binding SET-domain protein 1;Nuclear receptor-binding SET-domain protein 1;Histone-lysine N-methyltransferase, H3 lysine-36 specific	A0A286YE36;E9QAE4;O88491	RefProt_Mus_musculus_20240214	5	tr;tr;sp	10090	284046.82;296364.23;284083.89	5	5	4	4	4	3	5	4	0.0151001	0.104519	0.957471	FALSE
18.5081	18.5618	18.4683	18.6164	18.4489	18.4237	18.4283	18.3955	O89053	Coro1a	Mus musculus	Coronin-1A	O89053	RefProt_Mus_musculus_20240214	39	sp	10090	50989.2	38	39	38	38	37	35	38	37	0.0151837	0.104788	0.114534	FALSE
12.8403	12.7236	12.833	12.957	12.5858	12.6671	12.5956	12.7262	A6H630	Armt1	Mus musculus	Damage-control phosphatase ARMT1	A6H630	RefProt_Mus_musculus_20240214	28	sp	10090	50548.8	28	28	27	26	28	25	27	28	0.0151913	0.104788	0.19482	FALSE
9.07267	8.75966	8.87892	9.0169	8.77646	8.57058	8.40828	8.31425	Q6PB51	Ccdc117	Mus musculus	Coiled-coil domain-containing protein 117	Q6PB51	RefProt_Mus_musculus_20240214	3	sp	10090	30427.4	2	2	3	2	2	2	1	2	0.01521	0.104788	0.414643	FALSE
13.2081	13.3711	13.2128	13.3689	13.0323	13.1492	13.0655	13.1622	A0A3Q4L2S1;Q9R061	Nubp2	Mus musculus	Nucleotide binding protein 2;Cytosolic Fe-S cluster assembly factor NUBP2	A0A3Q4L2S1;Q9R061	RefProt_Mus_musculus_20240214	10	tr;sp	10090	26860.87;29517.93	9	9	9	9	10	9	8	9	0.0152151	0.104788	0.187915	FALSE
16.1625	16.3036	16.3119	16.5894	16.0811	16.0212	16.01	16.0358	P28650	Adss1	Mus musculus	Adenylosuccinate synthetase isozyme 1	P28650	RefProt_Mus_musculus_20240214	57	sp	10090	50254.4	55	56	56	52	55	55	56	55	0.0152159	0.104788	0.304806	FALSE
12.6254	12.5961	12.4723	12.6861	12.414	12.41	12.3455	12.489	O54916	Reps1	Mus musculus	RalBP1-associated Eps domain-containing protein 1	O54916	RefProt_Mus_musculus_20240214	22	sp	10090	86518.9	21	22	21	19	22	19	19	21	0.0152744	0.104963	0.180344	FALSE
16.6813	16.6743	16.719	16.9604	16.5801	16.4834	16.5205	16.4929	P10649	Gstm1	Mus musculus	Glutathione S-transferase Mu 1	P10649	RefProt_Mus_musculus_20240214	39	sp	10090	25970	37	38	37	36	37	38	39	37	0.0152789	0.104963	0.239519	FALSE
9.84108	9.64088	9.70842	9.70793	9.93224	10.0062	9.83365	9.87852	P70428	Ext2	Mus musculus	Exostosin-2	P70428	RefProt_Mus_musculus_20240214	8	sp	10090	82064.4	7	7	6	7	8	8	8	8	0.0152838	0.104963	-0.188086	FALSE
13.6536	13.6432	13.6796	14.0683	13.4491	13.2883	13.4461	13.3956	Q8BVG4	Dpp9	Mus musculus	Dipeptidyl peptidase 9	Q8BVG4	RefProt_Mus_musculus_20240214	51	sp	10090	98001.4	51	50	50	46	50	50	51	49	0.0153766	0.105328	0.366396	FALSE
12.397	11.9276	12.0904	11.8106	12.6286	12.472	12.3902	12.5928	Q9JIY0	Plekho1	Mus musculus	Pleckstrin homology domain-containing family O member 1	Q9JIY0	RefProt_Mus_musculus_20240214	17	sp	10090	45996.7	16	16	16	13	16	15	16	15	0.0153829	0.105328	-0.464491	FALSE
9.13203	8.93025	9.0234	9.10602	8.86598	8.92015	8.89411	8.88193	Q5EE38	Acd	Mus musculus	Adrenocortical dysplasia protein	Q5EE38	RefProt_Mus_musculus_20240214	6	sp	10090	44713.1	5	6	6	4	6	6	6	6	0.0153912	0.105328	0.157384	FALSE
13.5785	13.5635	13.5017	13.788	13.8265	14.1607	13.9301	13.8424	P42125	Eci1	Mus musculus	Enoyl-CoA delta isomerase 1, mitochondrial	P42125	RefProt_Mus_musculus_20240214	16	sp	10090	32250.4	16	16	16	15	16	16	16	16	0.0153937	0.105328	-0.331976	FALSE
14.1639	14.2025	14.131	14.3048	14.335	14.4241	14.3748	14.2947	Q8VBZ3	Clptm1	Mus musculus	Putative lipid scramblase CLPTM1	Q8VBZ3	RefProt_Mus_musculus_20240214	23	sp	10090	75290.7	23	23	23	19	22	23	23	23	0.0154323	0.105475	-0.156623	FALSE
15.5416	15.5351	15.5258	15.4723	15.367	15.225	15.4609	15.233	P22892	Ap1g1	Mus musculus	AP-1 complex subunit gamma-1	P22892	RefProt_Mus_musculus_20240214	61	sp	10090	91350.5	60	61	60	60	59	59	60	55	0.0154593	0.105475	0.197248	FALSE
11.6836	11.7111	11.7545	11.9954	11.6195	11.518	11.4267	11.4827	Q641K1	Agtpbp1	Mus musculus	Cytosolic carboxypeptidase 1	Q641K1	RefProt_Mus_musculus_20240214	24	sp	10090	137197	23	22	23	21	22	22	21	21	0.015465	0.105475	0.274412	FALSE
17.6036	17.6922	17.5216	17.4885	17.4633	17.2078	17.3854	17.2577	P97351	Rps3a	Mus musculus	Small ribosomal subunit protein eS1	P97351	RefProt_Mus_musculus_20240214	43	sp	10090	29884.8	43	43	42	40	43	42	43	43	0.0154721	0.105475	0.247918	FALSE
9.56292	9.03058	9.02836	9.36646	8.60518	8.63123	8.77511	8.93713	Q14BV6	Ydjc	Mus musculus	Carbohydrate deacetylase	Q14BV6	RefProt_Mus_musculus_20240214	4	sp	10090	33093.6	4	4	3	4	3	4	4	4	0.0155061	0.105593	0.50992	FALSE
13.3671	13.1408	13.1893	13.3127	13.0866	13.1074	13.0391	13.032	Q6ZQB6	Ppip5k2	Mus musculus	Inositol hexakisphosphate and diphosphoinositol-pentakisphosphate kinase 2	Q6ZQB6	RefProt_Mus_musculus_20240214	43	sp	10090	128427	40	40	37	34	40	39	42	39	0.0155539	0.105741	0.186194	FALSE
11.7491	11.5452	11.3991	11.8398	11.3368	11.1024	11.1304	11.3597	G3X9Z0	Zwilch	Mus musculus	Protein zwilch	G3X9Z0	RefProt_Mus_musculus_20240214	19	tr	10090	67450.9	19	18	18	16	17	19	16	17	0.015632	0.106174	0.400958	FALSE
10.7262	10.5839	10.6868	10.5536	10.4692	10.3816	10.5232	10.2805	Q8BG40	Katnb1	Mus musculus	Katanin p80 WD40 repeat-containing subunit B1	Q8BG40	RefProt_Mus_musculus_20240214	14	sp	10090	72638.8	13	14	13	10	13	12	14	12	0.0156545	0.10623	0.224009	FALSE
10.2633	10.1498	10.22	10.303	10.0096	9.89094	10.0241	10.1589	Q64362	Aktip	Mus musculus	AKT-interacting protein	Q64362	RefProt_Mus_musculus_20240214	9	sp	10090	32941.8	9	9	9	9	9	9	9	9	0.0156965	0.106248	0.213133	FALSE
16.4286	16.2764	16.4125	16.4367	16.2714	16.1301	16.0913	16.2653	Q8VBT6	Apobr	Mus musculus	Apolipoprotein B receptor	Q8VBT6	RefProt_Mus_musculus_20240214	55	sp	10090	102705	55	55	54	52	53	53	53	53	0.0157015	0.106248	0.19901	FALSE
11.2484	11.0975	10.8649	11.0133	10.7699	10.6512	10.3726	10.0564	Q8VE94	Fam110c	Mus musculus	Protein FAM110C	Q8VE94	RefProt_Mus_musculus_20240214	6	sp	10090	45318.6	6	5	4	6	5	6	6	4	0.015714	0.106248	0.593533	FALSE
14.5601	14.543	14.5339	14.6809	14.4452	14.5022	14.3697	14.3571	Q9QUK4	Naip2	Mus musculus	Baculoviral IAP repeat-containing protein 1b	Q9QUK4	RefProt_Mus_musculus_20240214	66	sp	10090	164083	65	64	63	60	65	63	64	61	0.0157145	0.106248	0.160904	FALSE
15.7894	15.7551	15.6808	15.5595	15.554	15.3859	15.3755	15.5381	Q922F4	Tubb6	Mus musculus	Tubulin beta-6 chain	Q922F4	RefProt_Mus_musculus_20240214	37	sp	10090	50090.4	37	37	36	37	36	36	37	36	0.0157748	0.106428	0.232802	FALSE
12.4306	12.6199	12.6882	12.238	12.2892	11.83	11.514	11.823	B1B0B7	Dnajc6	Mus musculus	DnaJ heat shock protein family (Hsp40) member C6 (Fragment)	B1B0B7	RefProt_Mus_musculus_20240214	3	tr	10090	57934	3	2	2	2	2	3	3	2	0.0157762	0.106428	0.630138	FALSE
11.5036	11.405	11.2292	11.5179	11.154	11.0535	11.0979	11.2688	A0A0R4J041;Q8C3P7	Mettl3	Mus musculus	mRNA m(6)A methyltransferase;N6-adenosine-methyltransferase subunit METTL3	A0A0R4J041;Q8C3P7	RefProt_Mus_musculus_20240214	15	tr;sp	10090	64630.2;64616.17	13	13	15	13	14	13	14	13	0.0157841	0.106428	0.27039	FALSE
17.1297	17.3058	17.2632	17.34	17.4565	17.4494	17.4427	17.3655	P62814	Atp6v1b2	Mus musculus	V-type proton ATPase subunit B, brain isoform	P62814	RefProt_Mus_musculus_20240214	45	sp	10090	56550.8	45	45	44	41	44	45	45	43	0.0158128	0.106524	-0.168869	FALSE
16.8998	17.1577	16.8726	16.8637	16.813	16.4631	16.5996	16.4294	P62242	Rps8	Mus musculus	Small ribosomal subunit protein eS8	P62242	RefProt_Mus_musculus_20240214	22	sp	10090	24205.2	22	22	22	21	22	20	22	21	0.0158392	0.106606	0.372174	FALSE
7.15534	7.3535	7.52789	7.21678	6.55997	6.97716	7.07746	6.74024	Q8BMA5	Npat	Mus musculus	Protein NPAT	Q8BMA5	RefProt_Mus_musculus_20240214	3	sp	10090	152176	3	3	2	2	3	3	3	3	0.0160319	0.107805	0.474667	FALSE
8.90003	8.95433	8.78744	8.69155	9.36513	8.93494	9.22406	9.25329	Q9DBX1	Rgcc	Mus musculus	Regulator of cell cycle RGCC	Q9DBX1	RefProt_Mus_musculus_20240214	3	sp	10090	14717.2	3	3	3	3	3	3	3	3	0.0160562	0.10787	-0.361017	FALSE
11.3595	11.2262	11.2236	11.2583	11.1515	11.0707	11.1747	11.0059	A2AKH7;Q8JZX5;Q9D1G5	Lrrc57	Mus musculus	Leucine rich repeat containing 57 (Fragment);Leucine rich repeat containing 57;Leucine-rich repeat-containing protein 57	A2AKH7;Q8JZX5;Q9D1G5	RefProt_Mus_musculus_20240214	4	tr;tr;sp	10090	24132.14;26726.13;26760.15	4	4	4	4	4	4	4	4	0.016079	0.107877	0.166198	FALSE
14.854	14.9501	14.8957	15.3437	15.3496	15.5786	15.3593	15.4084	A0A0R4J0G0;Q8BH04	Pck2	Mus musculus	phosphoenolpyruvate carboxykinase (GTP);Phosphoenolpyruvate carboxykinase [GTP], mitochondrial	A0A0R4J0G0;Q8BH04	RefProt_Mus_musculus_20240214	49	tr;sp	10090	73418.29;70527.89	46	46	48	48	49	49	48	49	0.0160863	0.107877	-0.413063	FALSE
11.3232	11.4625	11.3667	11.6134	11.0337	11.2981	10.926	11.1503	Q9JID9	Sh2b2	Mus musculus	SH2B adapter protein 2	Q9JID9	RefProt_Mus_musculus_20240214	17	sp	10090	66557.3	16	15	14	14	15	13	15	15	0.016155	0.108142	0.339439	FALSE
12.7086	12.9412	12.758	13.0706	12.6754	12.4979	12.5603	12.4013	Q80XI4	Pip4k2b	Mus musculus	Phosphatidylinositol 5-phosphate 4-kinase type-2 beta	Q80XI4	RefProt_Mus_musculus_20240214	21	sp	10090	47318.9	20	20	21	18	20	20	19	18	0.0161993	0.108341	0.335845	FALSE
11.1003	10.7705	10.8249	10.8691	10.6894	10.4958	10.6814	10.5	Q91W61	Fbxl15	Mus musculus	F-box/LRR-repeat protein 15	Q91W61	RefProt_Mus_musculus_20240214	8	sp	10090	33125.4	7	7	7	6	8	8	8	8	0.016225	0.108415	0.299568	FALSE
9.64247	9.68185	9.45623	9.50844	9.42519	9.32995	9.3687	9.18532	Q6P0X2	Znf511	Mus musculus	Zinc finger protein 511	Q6P0X2	RefProt_Mus_musculus_20240214	4	sp	10090	25761.2	4	4	4	4	4	4	4	4	0.0163148	0.108917	0.244958	FALSE
12.5273	12.3665	12.4935	12.7401	12.2946	12.0845	12.0374	12.3174	Q3TA40;Q8R0A7	6430548M08Rik;Kiaa0513	Mus musculus	RIKEN cDNA 6430548M08 gene;Uncharacterized protein KIAA0513	Q3TA40;Q8R0A7	RefProt_Mus_musculus_20240214	25	tr;sp	10090	45218.27;46318.38	22	23	22	21	23	22	23	22	0.0163828	0.109045	0.348362	FALSE
12.0169	11.9158	12.034	12.1083	11.9252	11.8796	11.8338	11.7968	Q80U56	Avl9	Mus musculus	Late secretory pathway protein AVL9 homolog	Q80U56	RefProt_Mus_musculus_20240214	15	sp	10090	72185.6	15	15	14	14	15	14	15	15	0.0163904	0.109045	0.159934	FALSE
12.1991	12.132	12.1654	12.4524	11.9117	11.7356	11.8297	12.0892	Q80W00	Ppp1r10	Mus musculus	Serine/threonine-protein phosphatase 1 regulatory subunit 10	Q80W00	RefProt_Mus_musculus_20240214	20	sp	10090	94371.7	18	19	19	19	19	18	19	18	0.0163984	0.109045	0.34568	FALSE
13.9199	13.8773	13.8277	13.9282	13.7543	13.6944	13.6983	13.4448	A0A0R4J0B4;Q99KK2	Cmas	Mus musculus	N-acylneuraminate cytidylyltransferase	A0A0R4J0B4;Q99KK2	RefProt_Mus_musculus_20240214	31	tr;sp	10090	48029.91;48057.97	30	30	29	25	31	29	30	29	0.0164119	0.109045	0.240322	FALSE
11.6848	11.4745	11.5317	11.6065	12.0737	11.8633	11.7764	11.7399	B2RPU8	Zbed5	Mus musculus	Coiled-coil-helix-coiled-coil-helix domain containing 2-like	B2RPU8	RefProt_Mus_musculus_20240214	6	tr	10090	84266.9	6	5	4	4	4	4	5	5	0.0164348	0.109045	-0.288945	FALSE
13.6976	13.5002	13.5625	13.787	13.7584	13.9583	13.9384	14.0004	A0A5F8MPS7;P24638	Acp2	Mus musculus	Lysosomal acid phosphatase	A0A5F8MPS7;P24638	RefProt_Mus_musculus_20240214	20	tr;sp	10090	NaN;48508.74	19	20	20	19	20	18	20	19	0.0164389	0.109045	-0.277058	FALSE
11.321	11.502	11.4818	11.6057	11.656	11.7873	11.7153	11.6412	Q9D404	Oxsm	Mus musculus	3-oxoacyl-[acyl-carrier-protein] synthase, mitochondrial	Q9D404	RefProt_Mus_musculus_20240214	19	sp	10090	48627.5	19	19	18	17	19	19	19	19	0.0166029	0.109754	-0.222336	FALSE
11.8665	11.5969	11.8003	11.8423	11.592	11.5848	11.5522	11.43	Q91YK2	Rrp1b	Mus musculus	Ribosomal RNA processing protein 1 homolog B	Q91YK2	RefProt_Mus_musculus_20240214	23	sp	10090	80582.2	21	23	22	21	19	21	20	21	0.0166436	0.109925	0.236747	FALSE
10.8187	10.717	10.4891	10.585	10.9714	11.0466	10.92	10.8166	Q149L6	Dnajb14	Mus musculus	DnaJ homolog subfamily B member 14	Q149L6	RefProt_Mus_musculus_20240214	8	sp	10090	42325.6	7	7	7	5	7	7	8	7	0.0166901	0.110112	-0.286185	FALSE
10.1656	9.59257	9.74304	10.3186	9.51324	9.37282	9.32462	9.1546	Q9CPV5	Pmf1	Mus musculus	Polyamine-modulated factor 1	Q9CPV5	RefProt_Mus_musculus_20240214	4	sp	10090	23121	4	4	4	3	4	4	4	4	0.0167016	0.110112	0.613631	FALSE
14.0461	13.8883	13.8334	13.9286	13.8265	13.7473	13.7137	13.6594	P54731	Faf1	Mus musculus	FAS-associated factor 1	P54731	RefProt_Mus_musculus_20240214	28	sp	10090	73863	26	26	27	23	25	26	27	24	0.0167487	0.110323	0.187391	FALSE
9.71145	9.52027	9.52849	9.99529	9.2365	8.80174	9.06864	9.40879	Q9Z268	Rasal1	Mus musculus	RasGAP-activating-like protein 1	Q9Z268	RefProt_Mus_musculus_20240214	7	sp	10090	89394.8	6	7	7	7	6	7	6	7	0.0167634	0.110323	0.559954	FALSE
11.2071	11.0681	11.1647	11.5059	10.7459	10.9987	10.7763	10.9431	Q99K41	Emilin1	Mus musculus	EMILIN-1	Q99K41	RefProt_Mus_musculus_20240214	16	sp	10090	107585	14	15	14	16	12	16	11	15	0.0168037	0.11049	0.370416	FALSE
12.8251	12.7357	12.517	12.6315	12.5229	12.3123	12.3903	12.4376	P62257	Ube2h	Mus musculus	Ubiquitin-conjugating enzyme E2 H	P62257	RefProt_Mus_musculus_20240214	7	sp	10090	20655.2	7	7	7	7	7	7	7	7	0.0168322	0.110569	0.261553	FALSE
18.8514	18.8172	18.7594	18.7216	18.9988	19.0707	19.1775	18.8587	P51881	Slc25a5	Mus musculus	ADP/ATP translocase 2	P51881	RefProt_Mus_musculus_20240214	42	sp	10090	32931.3	41	39	40	40	42	41	42	41	0.0168456	0.110569	-0.239068	FALSE
10.0401	9.65187	9.70513	9.71678	9.51971	9.44003	9.43987	9.51822	Q9CPY6	Gid4	Mus musculus	Glucose-induced degradation protein 4 homolog	Q9CPY6	RefProt_Mus_musculus_20240214	5	sp	10090	24862.8	5	5	4	5	4	5	5	4	0.016887	0.110731	0.299019	FALSE
12.1877	12.0677	12.0263	12.2417	11.832	11.9757	11.8681	11.9993	A0A3B2W4E4;A0A3B2WB50;Q8K482	Emilin2	Mus musculus	Elastin microfibril interfacer 2;Elastin microfibril interfacer 2;EMILIN-2	A0A3B2W4E4;A0A3B2WB50;Q8K482	RefProt_Mus_musculus_20240214	26	tr;tr;sp	10090	116211.73;108426.97;117310.04	24	26	26	24	23	26	25	25	0.0169	0.110731	0.212058	FALSE
13.927	13.9137	13.8879	14.1518	13.7298	13.6984	13.7718	13.8148	B1AW21;Q9Z2C5	Mtm1	Mus musculus	Myotubularin	B1AW21;Q9Z2C5	RefProt_Mus_musculus_20240214	50	tr;sp	10090	65963.22;69559.28	50	50	48	48	50	50	49	47	0.0170087	0.111247	0.216392	FALSE
15.978	16.2119	16.1159	16.1414	16.2931	16.7145	16.6425	16.3331	P00405	Mtco2	Mus musculus	Cytochrome c oxidase subunit 2	P00405	RefProt_Mus_musculus_20240214	20	sp	10090	25976.4	20	20	19	19	19	20	20	20	0.0170788	0.111507	-0.384006	FALSE
12.7515	12.329	12.205	12.1937	12.6962	12.8013	12.9837	12.8863	Q3TZ02	Cyth1	Mus musculus	Cytohesin 1	Q3TZ02	RefProt_Mus_musculus_20240214	15	tr	10090	46448.9	15	14	14	13	14	14	14	14	0.0170888	0.111507	-0.472073	FALSE
9.22964	9.04784	9.35589	9.38381	9.02447	9.03567	8.92981	8.97794	Q8CE46	Pus7l	Mus musculus	Pseudouridylate synthase PUS7L	Q8CE46	RefProt_Mus_musculus_20240214	7	sp	10090	79196.9	7	7	6	6	7	7	6	5	0.0170936	0.111507	0.262323	FALSE
12.7589	12.478	12.3503	12.1002	11.8574	12.0059	12.0538	11.7037	A2AD84;Q99JT2	Stk26	Mus musculus	non-specific serine/threonine protein kinase;Serine/threonine-protein kinase 26	A2AD84;Q99JT2	RefProt_Mus_musculus_20240214	12	tr;sp	10090	43952.79;46613.92	12	11	11	11	10	11	11	10	0.0171293	0.111543	0.516647	FALSE
16.5855	16.5303	16.5181	16.6972	16.4468	16.2626	16.3478	16.4636	Q3UW53	Niban1	Mus musculus	Protein Niban 1	Q3UW53	RefProt_Mus_musculus_20240214	69	sp	10090	102649	65	66	65	60	66	65	65	66	0.0172173	0.112018	0.202566	FALSE
11.9188	11.589	11.6995	11.6595	11.4621	11.3931	11.4612	11.5418	Q80TQ2;Z4YJJ5	Cyld	Mus musculus	Ubiquitin carboxyl-terminal hydrolase CYLD	Q80TQ2;Z4YJJ5	RefProt_Mus_musculus_20240214	18	sp;tr	10090	106585.52;106842.81	17	18	17	15	17	17	17	18	0.0172719	0.112183	0.252123	FALSE
14.6852	14.78	14.6243	14.9073	14.6077	14.4312	14.4904	14.5304	P59325	Eif5	Mus musculus	Eukaryotic translation initiation factor 5	P59325	RefProt_Mus_musculus_20240214	34	sp	10090	48968.4	32	34	34	34	34	31	31	32	0.0173058	0.112183	0.234314	FALSE
13.629	13.5014	13.4844	13.5676	13.4068	13.4601	13.4448	13.3981	Q8R3N6	Thoc1	Mus musculus	THO complex subunit 1	Q8R3N6	RefProt_Mus_musculus_20240214	32	sp	10090	75436	30	31	31	30	31	30	30	32	0.0173137	0.112183	0.118174	FALSE
12.1637	11.9733	11.755	11.8413	11.7113	11.5612	11.6255	11.6061	O54879	Hmgb3	Mus musculus	High mobility group protein B3	O54879	RefProt_Mus_musculus_20240214	17	sp	10090	23010	16	14	16	15	16	14	15	14	0.0173173	0.112183	0.307295	FALSE
11.5763	11.577	11.5336	11.7541	11.4475	11.4577	11.4517	11.4445	Q9DC63	Fbxo3	Mus musculus	F-box only protein 3	Q9DC63	RefProt_Mus_musculus_20240214	16	sp	10090	55227.2	15	15	15	12	16	15	15	15	0.0173183	0.112183	0.159881	FALSE
13.5641	13.4616	13.3826	13.4714	13.6345	13.7865	13.5557	13.7086	Q80UU9	Pgrmc2	Mus musculus	Membrane-associated progesterone receptor component 2	Q80UU9	RefProt_Mus_musculus_20240214	9	sp	10090	23334.1	9	9	9	9	9	9	9	9	0.0173482	0.112279	-0.201389	FALSE
9.82323	9.67712	9.75472	10.0068	9.47795	9.25911	9.55333	9.61213	A2AUM9	Cep152	Mus musculus	Centrosomal protein of 152 kDa	A2AUM9	RefProt_Mus_musculus_20240214	8	sp	10090	196534	7	8	7	7	8	7	8	8	0.0174262	0.112641	0.339848	FALSE
18.2784	18.4294	18.3688	NaN	18.2807	18.0403	18.1529	18.1846	P40142	Tkt	Mus musculus	Transketolase	P40142	RefProt_Mus_musculus_20240214	85	sp	10090	67630.5	84	84	84	81	83	81	82	83	0.0174488	0.112641	0.238618	FALSE
8.30606	8.59928	8.40614	8.91269	8.10502	8.03501	8.22519	8.01956	F6QYS7;F6YMV1;Q8VHG2	Amot	Mus musculus	Angiomotin (Fragment);Angiomotin (Fragment);Angiomotin	F6QYS7;F6YMV1;Q8VHG2	RefProt_Mus_musculus_20240214	5	tr;tr;sp	10090	NaN;NaN;120915.31	5	5	4	3	5	4	5	4	0.0174853	0.112764	0.459847	FALSE
10.6495	10.6581	10.7259	11.0324	10.3947	10.2877	10.5105	10.5099	Q91YU8	Ppan	Mus musculus	Suppressor of SWI4 1 homolog	Q91YU8	RefProt_Mus_musculus_20240214	11	sp	10090	52756	10	10	10	8	11	11	11	10	0.0174991	0.112764	0.340771	FALSE
13.8075	13.673	13.7622	14.0294	13.5982	13.5264	13.5788	13.5645	G3X914;Q9D5V5	Cul5	Mus musculus	Cullin-5	G3X914;Q9D5V5	RefProt_Mus_musculus_20240214	43	tr;sp	10090	99041.48;90974.26	42	42	42	33	41	39	41	38	0.0175227	0.112818	0.251066	FALSE
20.4067	20.5976	20.5025	20.7247	20.3998	20.1856	20.2997	20.2977	Q8VDD5	Myh9	Mus musculus	Myosin-9	Q8VDD5	RefProt_Mus_musculus_20240214	338	sp	10090	226372	335	334	332	326	332	324	334	328	0.0175734	0.112866	0.262164	FALSE
11.9638	11.9145	11.6957	12.2018	11.5819	11.2738	11.6378	11.5666	O70274	Ptp4a2	Mus musculus	Protein tyrosine phosphatase type IVA 2	O70274	RefProt_Mus_musculus_20240214	13	sp	10090	19127.2	13	13	13	11	13	12	12	11	0.0175931	0.112866	0.428907	FALSE
12.7182	12.6639	12.7995	12.9644	12.5983	12.5976	12.5466	12.4874	A0A087WRG0;A0A087WRM7;Q6GTL7	Pfkfb2	Mus musculus	6-phosphofructo-2-kinase/fructose-2,6-bisphosphatase 2;6-phosphofructo-2-kinase/fructose-2,6-bisphosphatase 2;6-phosphofructo-2-kinase/fructose-2,6-bisphosphatase 2	A0A087WRG0;A0A087WRM7;Q6GTL7	RefProt_Mus_musculus_20240214	19	tr	10090	61551.25;64037.94;59816.35	17	19	17	15	18	19	19	18	0.0176053	0.112866	0.229029	FALSE
12.3012	11.9291	12.378	11.8642	12.4143	12.8623	12.8128	12.5564	A0A1Y7VLP0;P56379	Atp5mj;Atp5mpl	Mus musculus	ATP synthase membrane subunit 6.8PL (Fragment);ATP synthase subunit ATP5MPL, mitochondrial	A0A1Y7VLP0;P56379	RefProt_Mus_musculus_20240214	3	tr;sp	10090	6560.83;6697.97	3	3	3	3	3	3	3	3	0.0176063	0.112866	-0.543312	FALSE
12.468	12.3167	12.3131	12.2213	12.211	12.1019	12.1119	12.157	Q8K4P0	Wdr33	Mus musculus	pre-mRNA 3' end processing protein WDR33	Q8K4P0	RefProt_Mus_musculus_20240214	27	sp	10090	145267	27	24	25	23	23	25	26	24	0.0176167	0.112866	0.184335	FALSE
14.5856	14.4092	14.4319	14.4806	14.2682	14.373	14.3637	14.2934	Q04750	Top1	Mus musculus	DNA topoisomerase 1	Q04750	RefProt_Mus_musculus_20240214	44	sp	10090	90875.7	43	41	41	41	43	42	43	40	0.0176215	0.112866	0.152251	FALSE
11.6781	11.7693	11.8807	12.065	12.1817	12.4044	12.215	12.042	Q9QUK3	Cln8	Mus musculus	Protein CLN8	Q9QUK3	RefProt_Mus_musculus_20240214	5	sp	10090	33108.6	5	5	5	5	5	5	5	5	0.0176453	0.11292	-0.362511	FALSE
13.7206	13.6459	13.5787	13.6916	13.5212	13.4424	13.4628	13.6007	Q8R3V5	Sh3glb2	Mus musculus	Endophilin-B2	Q8R3V5	RefProt_Mus_musculus_20240214	21	sp	10090	44503.5	20	21	21	20	20	20	20	19	0.0177102	0.113219	0.152426	FALSE
10.7544	10.5277	10.4034	10.6302	10.73	10.9318	10.9879	10.8706	Q3UHN9	Ndst1	Mus musculus	Bifunctional heparan sulfate N-deacetylase/N-sulfotransferase 1	Q3UHN9	RefProt_Mus_musculus_20240214	16	sp	10090	100726	14	14	15	12	15	15	16	15	0.0177224	0.113219	-0.301155	FALSE
15.1636	15.1665	15.1946	15.3958	15.0896	14.996	15.0177	15.0498	A2AF47	Dock11	Mus musculus	Dedicator of cytokinesis protein 11	A2AF47	RefProt_Mus_musculus_20240214	121	sp	10090	237771	119	116	114	104	115	113	116	114	0.0177842	0.113516	0.19186	FALSE
12.8736	12.8554	12.7578	12.4102	13.1265	13.4242	13.2365	12.9707	Q9D6M3	Slc25a22	Mus musculus	Mitochondrial glutamate carrier 1	Q9D6M3	RefProt_Mus_musculus_20240214	11	sp	10090	34670.4	9	11	10	8	10	11	10	10	0.0178376	0.113759	-0.465219	FALSE
10.3258	10.3219	10.2734	10.5494	10.0447	9.98308	10.1033	10.2514	H3BKQ3;H3BL92	Evi5l	Mus musculus	Ecotropic viral integration site 5 like	H3BKQ3;H3BL92	RefProt_Mus_musculus_20240214	10	tr	10090	92974.29;91805.98	8	9	8	9	7	8	8	7	0.0180177	0.114809	0.271997	FALSE
13.7257	13.7831	13.7901	13.6712	13.6453	13.521	13.5266	13.3105	Q9CQR6	Ppp6c	Mus musculus	Serine/threonine-protein phosphatase 6 catalytic subunit	Q9CQR6	RefProt_Mus_musculus_20240214	15	sp	10090	35159.2	15	14	14	13	15	15	15	15	0.0180691	0.114946	0.241654	FALSE
11.0244	11.1194	10.7904	11.1933	10.8293	10.4111	10.6345	10.669	Q8R3R8	Gabarapl1	Mus musculus	Gamma-aminobutyric acid receptor-associated protein-like 1	Q8R3R8	RefProt_Mus_musculus_20240214	6	sp	10090	14044.1	6	6	6	6	6	6	6	6	0.0180794	0.114946	0.395906	FALSE
15.7885	15.7329	15.7132	16.0389	16.0174	16.3034	16.185	16.0526	Q9CZ13	Uqcrc1	Mus musculus	Cytochrome b-c1 complex subunit 1, mitochondrial	Q9CZ13	RefProt_Mus_musculus_20240214	27	sp	10090	52851.8	27	27	27	25	27	27	27	26	0.0180874	0.114946	-0.321253	FALSE
10.9136	10.7077	10.97	10.7687	10.571	10.5225	10.374	10.707	Q9CY34	Ube2f	Mus musculus	NEDD8-conjugating enzyme UBE2F	Q9CY34	RefProt_Mus_musculus_20240214	8	sp	10090	21110	8	8	8	6	8	8	8	8	0.0181108	0.114946	0.296341	FALSE
13.7173	13.7572	13.4992	13.7258	13.4998	13.2361	13.2361	13.4939	Q3TWW8	Srsf6	Mus musculus	Serine/arginine-rich splicing factor 6	Q3TWW8	RefProt_Mus_musculus_20240214	14	sp	10090	39025.3	14	14	14	13	14	13	14	13	0.0181167	0.114946	0.308413	FALSE
14.6943	14.5934	14.5755	14.8463	14.9055	15.186	14.862	14.9786	Q8K411	Pitrm1	Mus musculus	Presequence protease, mitochondrial	Q8K411	RefProt_Mus_musculus_20240214	79	sp	10090	117372	74	77	75	67	74	74	75	74	0.0181445	0.115024	-0.305629	FALSE
13.9504	14.0757	13.9321	14.1871	13.8083	13.874	13.8098	13.6272	Q9CZW4	Acsl3	Mus musculus	Fatty acid CoA ligase Acsl3	Q9CZW4	RefProt_Mus_musculus_20240214	31	sp	10090	80492.4	31	31	31	27	29	31	30	30	0.018257	0.115632	0.256506	FALSE
13.9853	13.9784	14.1162	14.2173	13.9526	13.8278	13.7983	13.8659	Q8BGG7	Ubash3b	Mus musculus	Ubiquitin-associated and SH3 domain-containing protein B	Q8BGG7	RefProt_Mus_musculus_20240214	28	sp	10090	71443.5	27	28	28	27	27	28	27	27	0.0182855	0.115632	0.213119	FALSE
12.255	12.0635	11.9142	12.0922	11.7504	11.8785	11.9024	11.773	Q8R0F6	Ilkap	Mus musculus	Integrin-linked kinase-associated serine/threonine phosphatase 2C	Q8R0F6	RefProt_Mus_musculus_20240214	18	sp	10090	42774.4	17	18	18	14	16	14	17	16	0.0182873	0.115632	0.255149	FALSE
12.9219	13.0617	12.9844	13.2805	12.8198	12.6284	12.8538	12.756	P70444	Bid	Mus musculus	BH3-interacting domain death agonist	P70444	RefProt_Mus_musculus_20240214	20	sp	10090	21951.6	20	19	19	18	18	19	19	19	0.0183087	0.115669	0.297619	FALSE
15.3942	15.5005	15.4327	15.8355	15.2723	15.1393	15.1891	15.2202	P19253	Rpl13a	Mus musculus	Large ribosomal subunit protein uL13	P19253	RefProt_Mus_musculus_20240214	17	sp	10090	23464.2	16	17	16	16	17	15	17	17	0.0183466	0.11581	0.335502	FALSE
11.9413	11.9236	11.9393	12.5468	11.533	11.604	11.2961	11.6819	P35951	Ldlr	Mus musculus	Low-density lipoprotein receptor	P35951	RefProt_Mus_musculus_20240214	30	sp	10090	94947.3	30	28	26	26	28	27	26	25	0.0184236	0.116145	0.558963	FALSE
11.0267	11.0439	11.0449	11.4269	10.8356	10.585	10.6565	10.8993	P97801	Smn1	Mus musculus	Survival motor neuron protein	P97801	RefProt_Mus_musculus_20240214	4	sp	10090	31254.2	4	4	4	4	4	4	4	4	0.018431	0.116145	0.391471	FALSE
12.8905	12.7348	12.7963	13.1549	13.1759	13.215	13.1645	13.223	A0A2I3BPX3;Q6P9J9	Ano6	Mus musculus	Anoctamin;Anoctamin-6	A0A2I3BPX3;Q6P9J9	RefProt_Mus_musculus_20240214	33	tr;sp	10090	108466.58;106255.08	32	31	32	29	30	32	32	32	0.0184689	0.116285	-0.300499	FALSE
12.7244	12.8151	12.7312	13.0602	12.5416	12.6596	12.5072	12.5213	Q9D964	Gatm	Mus musculus	Glycine amidinotransferase, mitochondrial	Q9D964	RefProt_Mus_musculus_20240214	23	sp	10090	48297.2	23	23	22	22	23	22	23	23	0.0185126	0.116459	0.275321	FALSE
10.3444	10.1788	10.2668	10.5245	10.0372	9.84777	10.1587	9.73569	Q8BK75	Elp6	Mus musculus	Elongator complex protein 6	Q8BK75	RefProt_Mus_musculus_20240214	6	sp	10090	29326.5	6	6	6	4	6	6	6	5	0.0185279	0.116459	0.383793	FALSE
12.5149	12.5325	12.4732	12.7897	12.2957	12.1618	12.2466	12.4336	P10518	Alad	Mus musculus	Delta-aminolevulinic acid dehydratase	P10518	RefProt_Mus_musculus_20240214	25	sp	10090	36023.5	25	25	25	23	25	25	25	25	0.0185964	0.11679	0.293173	FALSE
11.6405	11.4428	11.4803	11.6802	11.7067	11.9177	11.8469	11.7426	Q925N2	Sfxn2	Mus musculus	Sideroflexin-2	Q925N2	RefProt_Mus_musculus_20240214	12	sp	10090	36141.5	11	12	12	11	12	12	12	12	0.0186463	0.117004	-0.242495	FALSE
17.7236	17.8243	17.7184	17.9519	17.6904	17.5712	17.6004	17.5222	Q9D8E6	Rpl4	Mus musculus	Large ribosomal subunit protein uL4	Q9D8E6	RefProt_Mus_musculus_20240214	47	sp	10090	47153.6	47	47	46	44	47	46	45	47	0.0186847	0.117048	0.208522	FALSE
11.2211	11.0829	11.0993	10.9433	10.7178	10.8011	10.8748	10.964	Q925P3	Ceacam1	Mus musculus	CEA cell adhesion molecule 1	Q925P3	RefProt_Mus_musculus_20240214	14	tr	10090	56985.8	14	14	13	11	13	14	14	13	0.0187107	0.117112	0.247218	FALSE
9.87548	9.72834	9.54904	9.94797	9.33128	9.32524	9.14919	9.61882	Q6P6I6	Polr2m	Mus musculus	DNA-directed RNA polymerase II subunit GRINL1A	Q6P6I6	RefProt_Mus_musculus_20240214	7	sp	10090	41236.9	7	7	7	6	7	7	7	7	0.0187537	0.117282	0.419076	FALSE
15.413	15.4184	15.4265	15.644	15.2083	15.3293	15.3181	15.2271	O55143	Atp2a2	Mus musculus	Sarcoplasmic/endoplasmic reticulum calcium ATPase 2	O55143	RefProt_Mus_musculus_20240214	55	sp	10090	114858	55	54	55	50	52	53	55	52	0.0188403	0.117616	0.204737	FALSE
10.7277	10.3719	10.5805	10.6805	10.2388	10.3169	10.3503	10.3771	E9Q8D0	Dnajc21	Mus musculus	DnaJ homolog subfamily C member 21	E9Q8D0	RefProt_Mus_musculus_20240214	11	sp	10090	61734.5	10	11	8	10	8	10	9	10	0.0188546	0.117616	0.269368	FALSE
12.252	12.0843	12.1479	12.1126	11.8996	11.8873	11.8611	12.102	A0A0R4J101;A0A0R4J1K4;A0A0R4J1K9	Slc4a2	Mus musculus	Anion exchange protein	A0A0R4J101;A0A0R4J1K4;A0A0R4J1K9	RefProt_Mus_musculus_20240214	23	tr	10090	136800.13;135437.66;136078.44	22	23	23	19	23	21	22	23	0.0189151	0.117851	0.211731	FALSE
11.3861	10.9958	11.2477	11.362	11.8277	11.365	11.9295	11.8928	A0A571BDP7;D3YZ86;Q8VDV3	Rab3il1	Mus musculus	RAB3A interacting protein (rabin3)-like 1;RAB3A interacting protein (rabin3)-like 1;Guanine nucleotide exchange factor for Rab-3A	A0A571BDP7;D3YZ86;Q8VDV3	RefProt_Mus_musculus_20240214	13	tr;tr;sp	10090	48110.81;47800.2;42712.55	13	13	13	9	12	12	12	12	0.0189241	0.117851	-0.505893	FALSE
11.4061	11.3049	11.2498	11.4247	11.1289	11.2624	11.1429	11.1959	Q9Z265	Chek2	Mus musculus	Serine/threonine-protein kinase Chk2	Q9Z265	RefProt_Mus_musculus_20240214	14	sp	10090	61088.3	14	14	14	11	13	13	13	13	0.0189627	0.117992	0.163862	FALSE
19.7054	19.7771	19.67	19.9914	19.5105	19.6056	19.4909	19.5626	P09103	P4hb	Mus musculus	Protein disulfide-isomerase	P09103	RefProt_Mus_musculus_20240214	66	sp	10090	57058.5	64	65	64	64	63	63	61	61	0.0190078	0.118096	0.243616	FALSE
13.2554	13.0721	13.3167	13.2107	12.8525	13.0054	13.0153	13.0797	Q8VD58	Evi2b	Mus musculus	Protein EVI2B	Q8VD58	RefProt_Mus_musculus_20240214	10	sp	10090	47993.3	10	9	10	9	9	10	10	10	0.0190224	0.118096	0.225494	FALSE
15.4978	15.5782	15.631	15.7957	15.8148	16.1179	15.9024	15.8479	Q3V3R1	Mthfd1l	Mus musculus	Monofunctional C1-tetrahydrofolate synthase, mitochondrial	Q3V3R1	RefProt_Mus_musculus_20240214	82	sp	10090	105729	79	82	79	74	80	78	80	80	0.0190567	0.118096	-0.295097	FALSE
9.46849	9.05586	9.14987	9.06647	8.74609	8.93021	8.91499	NaN	D6RET6;Q9DBM1	Gpatch1	Mus musculus	G patch domain containing 1;G patch domain-containing protein 1	D6RET6;Q9DBM1	RefProt_Mus_musculus_20240214	7	tr;sp	10090	97894.36;103007.86	6	6	7	7	7	6	7	6	0.0190632	0.118096	0.340642	FALSE
12.4916	12.4907	12.513	12.6042	12.4055	12.4469	12.3992	12.2816	E9PWG9;O35099	Map3k5	Mus musculus	mitogen-activated protein kinase kinase kinase;Mitogen-activated protein kinase kinase kinase 5	E9PWG9;O35099	RefProt_Mus_musculus_20240214	37	tr;sp	10090	153581.66;154511.74	35	35	33	34	32	32	34	33	0.0191294	0.118096	0.141593	FALSE
15.3573	15.4125	15.3713	15.4277	15.2591	15.0989	15.3033	15.2807	P53026	Rpl10a	Mus musculus	Large ribosomal subunit protein uL1	P53026	RefProt_Mus_musculus_20240214	34	sp	10090	24916.4	34	34	33	33	34	33	34	34	0.019131	0.118096	0.156687	FALSE
9.49226	9.52778	9.41683	9.19669	8.76125	9.21981	9.04567	9.06774	Q8BUY5	Timmdc1	Mus musculus	Complex I assembly factor TIMMDC1, mitochondrial	Q8BUY5	RefProt_Mus_musculus_20240214	4	sp	10090	31791.1	4	4	4	3	4	4	4	4	0.0191319	0.118096	0.38477	FALSE
15.6905	15.594	15.6166	15.8497	15.3997	15.3867	15.2033	15.5662	Q08642	Padi2	Mus musculus	Protein-arginine deiminase type-2	Q08642	RefProt_Mus_musculus_20240214	8	sp	10090	76249.5	8	7	8	8	8	8	8	7	0.0191387	0.118096	0.298747	FALSE
11.7665	11.6227	11.416	11.1481	10.8047	10.9845	11.0105	11.1835	Q8BYP3	Rhof	Mus musculus	Rho-related GTP-binding protein RhoF	Q8BYP3	RefProt_Mus_musculus_20240214	10	sp	10090	23577.3	10	10	9	8	8	9	10	8	0.0191647	0.118099	0.492528	FALSE
9.03166	8.69065	8.79251	9.0241	8.66665	8.16214	8.52549	8.45402	Q6PDJ6	Fbxo42	Mus musculus	F-box only protein 42	Q6PDJ6	RefProt_Mus_musculus_20240214	5	sp	10090	77776.6	5	5	5	4	4	5	4	5	0.019171	0.118099	0.432657	FALSE
14.1968	14.2482	14.2552	14.2982	14.0629	13.741	14.109	13.6896	O55142	Rpl35a	Mus musculus	Large ribosomal subunit protein eL33	O55142	RefProt_Mus_musculus_20240214	9	sp	10090	12553.7	9	9	9	8	9	9	9	8	0.0191976	0.118165	0.348958	FALSE
12.5313	12.2432	12.1987	12.685	12.0161	11.7134	12.1627	11.7281	Q9JMG1	Edf1	Mus musculus	Endothelial differentiation-related factor 1	Q9JMG1	RefProt_Mus_musculus_20240214	8	sp	10090	16368.7	8	8	8	5	8	6	8	8	0.0192523	0.118343	0.509524	FALSE
13.26	13.524	13.369	12.9162	12.955	12.789	12.8354	12.5886	P47968	Rpia	Mus musculus	Ribose-5-phosphate isomerase	P47968	RefProt_Mus_musculus_20240214	12	sp	10090	32450.9	12	12	12	12	12	12	12	12	0.0192585	0.118343	0.475299	FALSE
10.8864	10.7261	10.5567	10.5112	11.2216	10.8902	11.0019	10.9745	P12388	Serpinb2	Mus musculus	Plasminogen activator inhibitor 2, macrophage	P12388	RefProt_Mus_musculus_20240214	12	sp	10090	46291.6	12	11	12	10	11	11	12	11	0.0193117	0.118572	-0.351975	FALSE
15.1315	15.1682	15.0802	15.4455	14.9987	14.8241	14.8888	14.9653	A0A0J9YTY0;A0A0J9YUL3;Q8C1B7	Septin11	Mus musculus	Septin;Septin;Septin-11	A0A0J9YTY0;A0A0J9YUL3;Q8C1B7	RefProt_Mus_musculus_20240214	30	tr;tr;sp	10090	48978.86;49781.71;49694.63	30	30	30	26	30	30	30	30	0.0193758	0.118833	0.287137	FALSE
14.7179	14.5562	14.6097	14.7733	14.4857	14.4323	14.4361	14.5643	A0A1L1STE4	Ilf3	Mus musculus	Interleukin enhancer binding factor 3	A0A1L1STE4	RefProt_Mus_musculus_20240214	57	tr	10090	97452.7	55	53	52	47	54	55	56	54	0.0193863	0.118833	0.184635	FALSE
10.3566	10.5967	10.4702	10.6058	10.1749	10.2957	10.2217	10.3871	Q9CWP8	Pold4	Mus musculus	DNA polymerase delta subunit 4	Q9CWP8	RefProt_Mus_musculus_20240214	5	sp	10090	12403.1	5	5	5	5	5	5	4	5	0.0194399	0.119063	0.237447	FALSE
15.656	15.5191	15.5688	15.7139	15.4651	15.3576	15.2254	15.481	Q8BH64	Ehd2	Mus musculus	EH domain-containing protein 2	Q8BH64	RefProt_Mus_musculus_20240214	6	sp	10090	61174.5	6	6	6	6	6	6	6	6	0.0194651	0.119119	0.232172	FALSE
13.3575	13.11	13.1982	13.3778	13.095	13.0469	13.0538	12.9798	P59729	Rin3	Mus musculus	Ras and Rab interactor 3	P59729	RefProt_Mus_musculus_20240214	28	sp	10090	107220	27	28	28	26	27	27	28	27	0.0195133	0.119316	0.217	FALSE
8.10499	8.23114	8.33852	8.55664	8.46457	8.85837	8.7732	8.76224	Q9JIF3	Slc2a8	Mus musculus	Solute carrier family 2, facilitated glucose transporter member 8	Q9JIF3	RefProt_Mus_musculus_20240214	3	sp	10090	51508	3	3	3	3	3	3	3	3	0.0195494	0.119373	-0.406773	FALSE
12.0935	12.0102	11.6805	11.1735	11.1176	11.1133	11.1003	10.7392	Q9JJZ2	Tuba8	Mus musculus	Tubulin alpha-8 chain	Q9JJZ2	RefProt_Mus_musculus_20240214	11	sp	10090	50051.5	11	11	11	10	11	11	11	11	0.0195549	0.119373	0.721822	FALSE
12.2777	12.1362	12.1028	12.036	12.0096	11.8156	11.8692	11.9873	Q9D706	Rpap3	Mus musculus	RNA polymerase II-associated protein 3	Q9D706	RefProt_Mus_musculus_20240214	24	sp	10090	74095.6	22	23	24	21	22	23	21	23	0.0197072	0.120204	0.217748	FALSE
16.2662	16.3048	16.266	15.9352	15.9324	15.8207	15.9585	15.6406	E9PYH2;Q91V12	Acot7	Mus musculus	Acyl-CoA thioesterase 7;Cytosolic acyl coenzyme A thioester hydrolase	E9PYH2;Q91V12	RefProt_Mus_musculus_20240214	36	tr;sp	10090	42826.25;42536.91	35	36	36	32	36	35	36	34	0.0197996	0.120669	0.354995	FALSE
6.97876	7.14282	6.80182	6.8193	6.37868	6.57909	6.20933	6.76146	Q75N73	Slc39a14	Mus musculus	Metal cation symporter ZIP14	Q75N73	RefProt_Mus_musculus_20240214	3	sp	10090	53961.8	3	3	3	2	3	3	3	2	0.0198165	0.120672	0.453535	FALSE
18.7115	18.7121	18.7395	18.6321	18.797	18.7568	18.7693	18.8325	Q99LB4	Capg	Mus musculus	capping protein (Actin filament), Gelsolin-like	Q99LB4	RefProt_Mus_musculus_20240214	44	tr	10090	38768.9	42	43	44	38	42	41	44	42	0.019836	0.120692	-0.0900926	FALSE
14.999	14.9723	14.9201	15.1664	14.8961	14.7394	14.7945	14.8392	Q3TUQ7;Q5EG47	Prkaa1	Mus musculus	Acetyl-CoA carboxylase kinase;5'-AMP-activated protein kinase catalytic subunit alpha-1	Q3TUQ7;Q5EG47	RefProt_Mus_musculus_20240214	38	tr;sp	10090	62727.72;63929.18	38	38	36	32	36	37	38	38	0.0200476	0.121879	0.197184	FALSE
12.2545	11.95	12.0808	12.1573	12.3595	12.3572	12.2824	12.2913	Q3UMW8	Cln5	Mus musculus	Ceroid-lipofuscinosis neuronal protein 5 homolog	Q3UMW8	RefProt_Mus_musculus_20240214	17	sp	10090	39329.2	14	17	16	15	15	17	17	16	0.0200792	0.121972	-0.211967	FALSE
12.5845	12.4023	12.5351	12.7795	12.3125	12.3846	12.267	12.31	A0A5F8MPN1;E9Q8I9	Fry	Mus musculus	FRY microtubule binding protein;Protein furry homolog	A0A5F8MPN1;E9Q8I9	RefProt_Mus_musculus_20240214	39	tr;sp	10090	338693.51;339092.74	37	36	36	32	35	33	35	31	0.0201523	0.122316	0.256822	FALSE
14.2059	14.0391	14.1742	14.1752	14.0429	14.0429	14.0067	14.0222	Q8C255	Dpep2	Mus musculus	Dipeptidase 2	Q8C255	RefProt_Mus_musculus_20240214	36	sp	10090	52664.3	35	35	35	34	35	35	36	35	0.0202097	0.122509	0.119932	FALSE
11.8242	11.5578	11.5472	11.6097	11.3726	11.5187	11.3118	11.343	Q8BZ03	Prkd2	Mus musculus	Serine/threonine-protein kinase D2	Q8BZ03	RefProt_Mus_musculus_20240214	20	sp	10090	96542	20	20	20	17	20	20	20	18	0.0202173	0.122509	0.248174	FALSE
16.0593	16.1299	16.0863	16.2219	16.0394	15.9638	16.0167	15.9228	Q6ZQ38	Cand1	Mus musculus	Cullin-associated NEDD8-dissociated protein 1	Q6ZQ38	RefProt_Mus_musculus_20240214	70	sp	10090	136332	67	67	66	64	66	66	69	63	0.02025	0.122608	0.138668	FALSE
14.1436	14.2719	14.1473	14.2312	14.0829	13.8725	14.0843	14.0149	A0A140LHA2;Q9WVA3	Bub3	Mus musculus	Mitotic checkpoint protein BUB3	A0A140LHA2;Q9WVA3	RefProt_Mus_musculus_20240214	24	tr;sp	10090	36766.33;36954.52	24	23	24	24	24	24	24	24	0.0202837	0.122657	0.184838	FALSE
10.4827	10.284	10.12	10.8334	9.81015	10.0605	9.38685	9.85037	Q9WTJ5	Ramp1	Mus musculus	Receptor activity-modifying protein 1	Q9WTJ5	RefProt_Mus_musculus_20240214	3	sp	10090	16891.9	3	3	3	2	3	3	3	2	0.0202912	0.122657	0.65307	FALSE
14.0953	14.131	14.0498	14.437	13.9402	13.6294	13.5343	13.9209	P97315	Csrp1	Mus musculus	Cysteine and glycine-rich protein 1	P97315	RefProt_Mus_musculus_20240214	17	sp	10090	20583.4	17	17	16	16	15	16	16	17	0.0204602	0.123548	0.422052	FALSE
12.6288	12.845	12.8699	13.3512	13.4985	13.2449	13.5195	13.508	G3XA18;Q9D7V9	Naaa	Mus musculus	N-acylethanolamine-hydrolyzing acid amidase	G3XA18;Q9D7V9	RefProt_Mus_musculus_20240214	11	tr;sp	10090	39803.63;40074.9	11	11	11	11	11	11	11	11	0.0204839	0.123548	-0.519009	FALSE
14.7754	14.8371	14.7748	14.8328	14.9451	14.9643	15.1757	14.9122	P28656;Q3TF41;Q8BSH9	Nap1l1	Mus musculus	Nucleosome assembly protein 1-like 1	P28656;Q3TF41;Q8BSH9	RefProt_Mus_musculus_20240214	17	sp;tr;tr	10090	45345.11;42732.67;44597.74	16	17	16	16	17	16	16	16	0.0204886	0.123548	-0.194311	FALSE
13.5702	13.5045	13.4862	13.7026	13.2735	13.4539	13.2537	13.411	A0A1Y7VMH3;Q80X41	Vrk1	Mus musculus	non-specific serine/threonine protein kinase;Serine/threonine-protein kinase VRK1	A0A1Y7VMH3;Q80X41	RefProt_Mus_musculus_20240214	30	tr;sp	10090	46845.76;49740.7	29	30	30	28	30	29	30	29	0.0205472	0.123722	0.217836	FALSE
11.6375	11.5707	11.4857	11.6506	11.3377	11.4714	11.3422	11.4936	A0A2K6EDP7;P59328	Wdhd1	Mus musculus	WD repeat and HMG-box DNA binding protein 1;WD repeat and HMG-box DNA-binding protein 1	A0A2K6EDP7;P59328	RefProt_Mus_musculus_20240214	32	tr;sp	10090	124383.51;124254.39	29	30	31	26	29	26	29	28	0.0205796	0.123722	0.174867	FALSE
9.43515	9.59764	9.59119	9.72461	9.4601	9.28778	9.39204	9.23375	Q61390	Cct6b	Mus musculus	T-complex protein 1 subunit zeta-2	Q61390	RefProt_Mus_musculus_20240214	3	sp	10090	58184.8	3	3	3	2	2	3	3	2	0.0205822	0.123722	0.243731	FALSE
13.7623	13.658	13.531	13.6377	13.179	13.4962	13.4062	13.0089	Q8BY89	Slc44a2	Mus musculus	Choline transporter-like protein 2	Q8BY89	RefProt_Mus_musculus_20240214	24	sp	10090	80109.9	23	24	23	22	23	22	21	19	0.0205896	0.123722	0.374715	FALSE
13.8355	13.7894	13.7099	14.0916	13.671	13.5782	13.2784	13.3405	P51675	Ccr1	Mus musculus	C-C chemokine receptor type 1	P51675	RefProt_Mus_musculus_20240214	8	sp	10090	40894.5	7	7	6	6	8	8	6	6	0.0206226	0.123752	0.389607	FALSE
13.1276	13.1243	13.1293	13.4819	13.047	12.7779	12.8548	12.8694	Q922V4	Plrg1	Mus musculus	Pleiotropic regulator 1	Q922V4	RefProt_Mus_musculus_20240214	30	sp	10090	56937.6	29	30	30	29	28	30	30	30	0.020655	0.123847	0.328505	FALSE
13.8656	14.2045	14.0045	13.9076	13.6993	13.3222	13.5621	13.8009	P45377	Akr1b8	Mus musculus	Aldose reductase-related protein 2	P45377	RefProt_Mus_musculus_20240214	15	sp	10090	36120.5	14	15	15	14	14	14	13	13	0.0206719	0.123848	0.399457	FALSE
14.262	14.1295	14.1562	14.2848	14.1222	13.9801	14.0762	14.0498	Q8N7N5	Dcaf8	Mus musculus	DDB1- and CUL4-associated factor 8	Q8N7N5	RefProt_Mus_musculus_20240214	22	sp	10090	66031.5	22	22	22	21	22	22	21	21	0.0207535	0.124237	0.151047	FALSE
10.4641	10.2448	10.1712	10.9099	9.7028	9.81028	9.81721	10.1152	P09632	Hoxb8	Mus musculus	Homeobox protein Hox-B8	P09632	RefProt_Mus_musculus_20240214	6	sp	10090	27617.7	6	6	6	6	6	6	6	5	0.0207936	0.124376	0.586113	FALSE
14.4109	14.3834	14.3038	14.5862	14.5656	14.8198	14.6375	14.658	Q9DC61	Pmpca	Mus musculus	Mitochondrial-processing peptidase subunit alpha	Q9DC61	RefProt_Mus_musculus_20240214	44	sp	10090	58279.1	44	42	41	38	44	42	43	42	0.020873	0.12475	-0.249161	FALSE
15.7307	15.711	15.9014	15.7548	16.2805	16.0619	16.2541	15.8511	A0A0R4J2B2;Q6WVG3	Kctd12	Mus musculus	Potassium channel tetramerisation domain containing 12;BTB/POZ domain-containing protein KCTD12	A0A0R4J2B2;Q6WVG3	RefProt_Mus_musculus_20240214	18	tr;sp	10090	35888.02;35892.01	18	18	18	17	18	18	18	18	0.0209462	0.125087	-0.337422	FALSE
11.4634	11.3829	11.3991	11.7484	10.9624	11.2492	11.0926	11.2857	O08908	Pik3r2	Mus musculus	Phosphatidylinositol 3-kinase regulatory subunit beta	O08908	RefProt_Mus_musculus_20240214	17	sp	10090	81265.7	17	17	16	13	15	17	17	16	0.0210835	0.12565	0.350962	FALSE
11.0132	10.7955	10.688	10.9488	11.2185	11.0659	11.1335	11.0542	B1ARD8	Slfn8	Mus musculus	Schlafen family member 8	B1ARD8	RefProt_Mus_musculus_20240214	11	sp	10090	104264	10	9	9	8	11	11	10	10	0.0210875	0.12565	-0.256655	FALSE
15.0865	15.0736	15.1268	15.4374	14.7581	15.0037	14.8154	14.8914	Q99KV1	Dnajb11	Mus musculus	DnaJ homolog subfamily B member 11	Q99KV1	RefProt_Mus_musculus_20240214	32	sp	10090	40555	32	32	32	29	32	32	32	32	0.0210912	0.12565	0.31392	FALSE
20.711	20.6205	20.6548	20.7232	20.6266	20.5022	20.5217	20.5906	B7FAU9;Q8BTM8	Flna	Mus musculus	Filamin, alpha;Filamin-A	B7FAU9;Q8BTM8	RefProt_Mus_musculus_20240214	253	tr;sp	10090	280500.73;281221.55	250	247	246	232	242	246	248	243	0.0211489	0.125892	0.117119	FALSE
13.513	13.308	13.2741	13.382	13.5674	13.555	13.4831	13.5813	A0A0R4J0T2	Clec12a	Mus musculus	C-type lectin domain family 12, member a	A0A0R4J0T2	RefProt_Mus_musculus_20240214	14	tr	10090	30697.2	14	14	14	11	14	14	14	14	0.0211918	0.126046	-0.177418	FALSE
11.5182	11.453	11.4111	11.7442	11.2533	11.2487	11.3661	11.074	Q91WE1	Snx15	Mus musculus	Sorting nexin-15	Q91WE1	RefProt_Mus_musculus_20240214	11	sp	10090	37742.3	11	11	10	8	10	10	10	9	0.0212112	0.126061	0.296093	FALSE
11.853	12.2431	12.1811	12.521	11.6054	11.9021	11.7288	11.699	Q9D1M7	Fkbp11	Mus musculus	Peptidyl-prolyl cis-trans isomerase FKBP11	Q9D1M7	RefProt_Mus_musculus_20240214	7	sp	10090	22137.2	7	7	7	7	7	6	7	7	0.0212438	0.126069	0.465764	FALSE
10.3927	10.3851	10.441	10.643	10.1599	10.158	10.1814	10.374	Q9CQS2	Nop10	Mus musculus	H/ACA ribonucleoprotein complex subunit 3	Q9CQS2	RefProt_Mus_musculus_20240214	10	sp	10090	7705.96	10	10	9	10	10	9	8	9	0.0212467	0.126069	0.247146	FALSE
11.8982	11.9944	11.9804	12.0349	11.9027	11.7285	11.8777	11.7563	Q922H1	Prmt3	Mus musculus	Protein arginine N-methyltransferase 3	Q922H1	RefProt_Mus_musculus_20240214	18	sp	10090	59470.7	18	18	16	18	17	16	18	17	0.0213722	0.126673	0.160637	FALSE
14.3028	14.3681	14.2102	14.5189	14.5516	14.5363	14.564	14.5541	Q8BV49	Pyhin1	Mus musculus	Pyrin and HIN domain-containing protein 1	Q8BV49	RefProt_Mus_musculus_20240214	34	sp	10090	46886.8	33	34	33	33	34	33	34	34	0.0213826	0.126673	-0.201489	FALSE
13.0964	13.0137	13.103	13.4172	12.8798	12.9187	12.8384	12.8765	E9Q4M2;P54310	Lipe	Mus musculus	Hormone-sensitive lipase	E9Q4M2;P54310	RefProt_Mus_musculus_20240214	30	tr;sp	10090	117282.27;83347.51	29	29	29	25	27	28	29	28	0.021408	0.126723	0.279232	FALSE
9.36054	8.96048	9.13343	9.26923	9.43024	9.65116	9.42749	9.47265	Q924S8	Spred1	Mus musculus	Sprouty-related, EVH1 domain-containing protein 1	Q924S8	RefProt_Mus_musculus_20240214	8	sp	10090	50664.1	8	8	8	7	8	7	8	8	0.0214767	0.126926	-0.314469	FALSE
13.5873	13.5178	13.5415	13.6485	13.3749	13.345	13.4268	13.5317	B1AU74;Q9CWP6	Mospd2	Mus musculus	Motile sperm domain containing 2;Motile sperm domain-containing protein 2	B1AU74;Q9CWP6	RefProt_Mus_musculus_20240214	33	tr;sp	10090	59811.18;59855.19	32	32	32	32	33	31	33	33	0.0217517	0.128369	0.154153	FALSE
17.0666	17.09	17.0525	16.9693	16.9725	16.77	16.9236	16.7393	P12970	Rpl7a	Mus musculus	Large ribosomal subunit protein eL8	P12970	RefProt_Mus_musculus_20240214	26	sp	10090	29976.6	26	26	26	24	26	25	25	26	0.0217554	0.128369	0.193285	FALSE
9.18061	9.54646	9.46131	9.71929	8.89425	9.03889	8.97126	9.28049	A0A0G2JGF1;P22272	Il6ra	Mus musculus	Interleukin 6 receptor, alpha;Interleukin-6 receptor subunit alpha	A0A0G2JGF1;P22272	RefProt_Mus_musculus_20240214	3	tr;sp	10090	50383.54;50454.62	3	3	3	3	3	3	3	3	0.0217765	0.128391	0.430697	FALSE
12.6858	12.5175	12.5665	12.4402	12.7925	12.7161	12.7781	12.6594	Q6NXK9	Man1c1	Mus musculus	alpha-1,2-Mannosidase	Q6NXK9	RefProt_Mus_musculus_20240214	10	tr	10090	70723.4	10	10	10	9	10	10	10	10	0.021845	0.128693	-0.183999	FALSE
13.7135	13.508	13.6113	NaN	NaN	13.3677	13.1705	13.4532	G5E8S8;Q8BVD5	Mpp7	Mus musculus	MAGUK p55 subfamily member 7	G5E8S8;Q8BVD5	RefProt_Mus_musculus_20240214	10	tr;sp	10090	65541;65540.05	10	9	10	10	8	10	10	9	0.0219109	0.128978	0.368241	FALSE
15.1231	14.9972	15.0376	15.1045	15.2778	15.1502	15.2067	15.1474	Q6P549	Inppl1	Mus musculus	Phosphatidylinositol 3,4,5-trisphosphate 5-phosphatase 2	Q6P549	RefProt_Mus_musculus_20240214	77	sp	10090	138973	76	76	74	69	74	74	76	73	0.0220619	0.129765	-0.129902	FALSE
14.3264	14.3889	14.5092	14.5541	14.3376	14.2581	14.2482	14.1888	P68181	Prkacb	Mus musculus	cAMP-dependent protein kinase catalytic subunit beta	P68181	RefProt_Mus_musculus_20240214	37	sp	10090	40707.8	37	36	34	37	37	33	34	35	0.0221069	0.129876	0.1865	FALSE
14.8429	14.8193	14.8882	15.1585	15.2776	15.2249	15.0653	15.3206	Q64191	Aga	Mus musculus	N(4)-(beta-N-acetylglucosaminyl)-L-asparaginase	Q64191	RefProt_Mus_musculus_20240214	17	sp	10090	37022	17	17	17	17	16	17	17	17	0.0221159	0.129876	-0.294856	FALSE
8.93326	9.16252	8.85124	9.20797	8.85987	8.74482	8.5001	8.4547	D3Z3H0	Ino80e	Mus musculus	INO80 complex subunit E	D3Z3H0	RefProt_Mus_musculus_20240214	3	tr	10090	26416	3	3	3	3	3	3	3	3	0.0221354	0.129888	0.398875	FALSE
11.9962	11.6578	11.7048	11.5597	11.4054	11.5052	11.4397	11.3589	Q9CRC9	Gnpda2	Mus musculus	Glucosamine-6-phosphate isomerase 2	Q9CRC9	RefProt_Mus_musculus_20240214	15	sp	10090	31083.7	14	15	15	14	14	14	15	15	0.022206	0.130199	0.302346	FALSE
13.0966	13.1274	13.1104	13.3567	12.9586	13.0437	12.9476	12.8683	Q9CSH3	Dis3	Mus musculus	Exosome complex exonuclease RRP44	Q9CSH3	RefProt_Mus_musculus_20240214	44	sp	10090	108838	43	41	43	41	41	40	43	41	0.0222391	0.13029	0.21821	FALSE
13.9629	14.1364	14.1002	14.0978	14.1756	14.3442	14.2645	14.1844	Q8BGH2	Samm50	Mus musculus	Sorting and assembly machinery component 50 homolog	Q8BGH2	RefProt_Mus_musculus_20240214	27	sp	10090	51864	25	26	25	27	26	25	26	26	0.0222981	0.130509	-0.167855	FALSE
12.206	12.0791	12.1384	11.9613	11.7515	11.9563	11.9313	11.6534	P59644	Inpp5j	Mus musculus	Phosphatidylinositol 4,5-bisphosphate 5-phosphatase A	P59644	RefProt_Mus_musculus_20240214	18	sp	10090	107544	18	18	17	16	18	18	18	18	0.0223116	0.130509	0.273034	FALSE
12.3725	12.2682	12.411	12.5177	12.5476	12.7686	12.5468	12.6035	Q9JJL8	Sars2	Mus musculus	Serine--tRNA ligase, mitochondrial	Q9JJL8	RefProt_Mus_musculus_20240214	29	sp	10090	58316.5	27	27	26	25	28	28	28	26	0.0224192	0.131035	-0.224305	FALSE
16.6578	16.6671	16.5829	16.5755	16.5362	16.4079	16.5544	16.3922	P50580	Pa2g4	Mus musculus	Proliferation-associated protein 2G4	P50580	RefProt_Mus_musculus_20240214	48	sp	10090	43698.8	48	48	48	47	48	48	48	48	0.022627	0.132016	0.148139	FALSE
9.1189	8.96541	8.84526	9.2188	8.6479	8.80761	8.83211	8.7367	Q8C3S2	Tango6	Mus musculus	Transport and Golgi organization protein 6 homolog	Q8C3S2	RefProt_Mus_musculus_20240214	5	sp	10090	118732	5	5	4	4	5	4	3	4	0.0226404	0.132016	0.281011	FALSE
14.7696	14.6761	14.6784	14.9166	14.592	14.5738	14.6199	14.5302	P14576	Srp54	Mus musculus	Signal recognition particle subunit SRP54	P14576	RefProt_Mus_musculus_20240214	48	sp	10090	55720.7	48	46	46	43	46	47	47	46	0.0227285	0.132425	0.181212	FALSE
14.715	14.6223	14.6561	14.856	14.5408	14.5047	14.3891	14.5944	P55264	Adk	Mus musculus	Adenosine kinase	P55264	RefProt_Mus_musculus_20240214	25	sp	10090	40148.8	25	24	24	22	25	24	25	25	0.0227997	0.132736	0.205073	FALSE
12.5191	12.406	12.412	12.6507	12.3095	12.2319	12.1693	12.3816	Q9D0C4	Trmt5	Mus musculus	tRNA (guanine(37)-N1)-methyltransferase	Q9D0C4	RefProt_Mus_musculus_20240214	25	sp	10090	56794.4	24	22	24	23	23	23	24	23	0.022883	0.133059	0.223899	FALSE
10.1707	10.23	10.1112	10.4748	9.91772	10.0456	9.78369	9.4832	E9Q828;F7AAP4;Q6Q477	Atp2b4	Mus musculus	Calcium-transporting ATPase;Calcium-transporting ATPase;Plasma membrane calcium-transporting ATPase 4	E9Q828;F7AAP4;Q6Q477	RefProt_Mus_musculus_20240214	6	tr;tr;sp	10090	129256.65;128561.85;133068.6	6	6	6	4	5	5	6	5	0.022914	0.133059	0.439139	FALSE
13.7075	13.6662	13.7349	14.2416	14.166	14.3587	14.2155	14.364	Q9R0E1	Plod3	Mus musculus	Multifunctional procollagen lysine hydroxylase and glycosyltransferase LH3	Q9R0E1	RefProt_Mus_musculus_20240214	47	sp	10090	84922.4	44	47	45	42	45	47	46	46	0.0229355	0.133059	-0.438521	FALSE
11.1212	11.2039	11.3914	11.8414	10.8149	10.9694	10.5655	10.9508	P18828	Sdc1	Mus musculus	Syndecan-1	P18828	RefProt_Mus_musculus_20240214	5	sp	10090	32904.6	5	5	5	4	5	5	4	5	0.0229449	0.133059	0.564333	FALSE
13.2539	13.4034	13.4623	13.6128	13.2251	13.0709	13.0939	12.6971	P61514	Rpl37a	Mus musculus	Large ribosomal subunit protein eL43	P61514	RefProt_Mus_musculus_20240214	7	sp	10090	10275.2	7	7	7	7	7	7	7	7	0.02297	0.133101	0.411346	FALSE
12.8479	12.6152	12.5036	12.5337	12.3997	12.3562	12.353	12.4239	Q9CQJ6	Denr	Mus musculus	Density-regulated protein	Q9CQJ6	RefProt_Mus_musculus_20240214	9	sp	10090	22166.1	9	9	9	8	8	9	9	8	0.0230506	0.133463	0.2419	FALSE
12.4916	12.4217	12.4147	12.3599	12.8412	12.4385	12.8368	12.787	A2A7W1;Q6SJQ5	Cd300ld4;Cd300ld3	Mus musculus	CD300 molecule like family member D4;CMRF35-like molecule 3	A2A7W1;Q6SJQ5	RefProt_Mus_musculus_20240214	9	tr;sp	10090	27278.1;27312.12	9	9	9	8	9	7	9	9	0.0230836	0.13355	-0.303866	FALSE
10.8238	10.7931	10.8384	10.9887	10.7439	10.7167	10.6708	10.7442	E9Q4Y4	Cep192	Mus musculus	Centrosomal protein 192	E9Q4Y4	RefProt_Mus_musculus_20240214	21	tr	10090	276341	19	16	18	15	17	15	18	18	0.0231274	0.133682	0.14208	FALSE
14.3761	14.3135	14.2048	14.2228	14.087	14.1874	14.1604	14.0269	Q8BIW1	Prune1	Mus musculus	Exopolyphosphatase PRUNE1	Q8BIW1	RefProt_Mus_musculus_20240214	28	sp	10090	50239.5	27	28	27	26	28	27	28	27	0.0231424	0.133682	0.163891	FALSE
9.11215	9.30207	9.14405	9.63412	8.98335	8.85353	8.78821	8.99661	A2AI08	Tprn	Mus musculus	Taperin	A2AI08	RefProt_Mus_musculus_20240214	6	sp	10090	80088.9	6	6	6	5	6	6	6	6	0.023213	0.133838	0.392672	FALSE
13.0993	13.0643	12.9921	13.4277	12.8133	12.7884	12.7984	12.9394	A0A1D5RLT6	Gramd1b	Mus musculus	GRAM domain containing 1B	A0A1D5RLT6	RefProt_Mus_musculus_20240214	28	tr	10090	88749	28	28	28	26	28	26	26	27	0.023229	0.133838	0.310987	FALSE
11.8086	11.5582	11.6045	11.8731	11.5009	11.3744	11.2375	11.5164	Q501J7	Phactr4	Mus musculus	Phosphatase and actin regulator 4	Q501J7	RefProt_Mus_musculus_20240214	20	sp	10090	76631.9	19	19	18	17	17	16	19	17	0.0232597	0.133838	0.303781	FALSE
11.6567	11.6451	11.609	11.878	11.4296	11.3771	11.3491	11.6097	Q3TMH2	Scrn3	Mus musculus	Secernin-3	Q3TMH2	RefProt_Mus_musculus_20240214	18	sp	10090	47661.2	18	18	16	17	18	17	18	17	0.0233024	0.133846	0.255813	FALSE
13.7187	13.6892	13.5559	13.7562	13.5447	13.5579	13.5388	13.414	Q3TIX9	Usp39	Mus musculus	Ubiquitin carboxyl-terminal hydrolase 39	Q3TIX9	RefProt_Mus_musculus_20240214	25	sp	10090	65146.3	23	25	23	22	22	23	24	24	0.023313	0.133846	0.166183	FALSE
11.7105	11.4632	11.407	11.7559	11.2741	11.3588	11.3179	11.3097	Q91YN0	D6Wsu163e	Mus musculus	Protein C12orf4 homolog	Q91YN0	RefProt_Mus_musculus_20240214	21	sp	10090	63644.2	21	21	21	17	20	20	21	19	0.0233185	0.133846	0.269027	FALSE
13.3936	13.2352	13.2773	13.3053	13.415	13.4445	13.3689	13.4378	Q7TSI1	Plekhm1	Mus musculus	Pleckstrin homology domain-containing family M member 1	Q7TSI1	RefProt_Mus_musculus_20240214	39	sp	10090	118535	38	38	38	36	38	39	38	38	0.0233379	0.133846	-0.113686	FALSE
11.6121	11.3988	11.5483	11.5931	11.306	11.2991	11.2539	11.4719	Q8K274	Fn3krp	Mus musculus	Ketosamine-3-kinase	Q8K274	RefProt_Mus_musculus_20240214	17	sp	10090	34468.3	16	17	16	14	16	17	17	16	0.0233689	0.133846	0.205313	FALSE
7.95025	7.5962	7.97218	7.88211	6.89762	7.64119	6.8301	7.41901	A2ACV5;Q9CYC5	Dsn1	Mus musculus	DSN1 homolog, MIS12 kinetochore complex component (Fragment);Kinetochore-associated protein DSN1 homolog	A2ACV5;Q9CYC5	RefProt_Mus_musculus_20240214	3	tr;sp	10090	26446.55;39552.52	3	3	3	3	2	3	2	3	0.0233874	0.133846	0.653203	FALSE
8.5091	8.21807	8.29628	8.13817	8.46683	8.69833	8.52704	8.60743	Q61288	Acvrl1	Mus musculus	Serine/threonine-protein kinase receptor R3	Q61288	RefProt_Mus_musculus_20240214	5	sp	10090	56518.9	3	3	4	3	5	4	5	4	0.0234115	0.133881	-0.284505	FALSE
10.3418	10.1078	10.1909	10.2431	9.8764	10.1085	9.97334	10.066	Q571G4	Lin54	Mus musculus	Protein lin-54 homolog	Q571G4	RefProt_Mus_musculus_20240214	6	sp	10090	79566.3	6	5	5	5	5	5	6	5	0.0234438	0.133962	0.214826	FALSE
12.6445	12.9009	12.7651	13.285	13.236	13.6739	13.7095	13.2596	P00397	Mtco1	Mus musculus	Cytochrome c oxidase subunit 1	P00397	RefProt_Mus_musculus_20240214	7	sp	10090	56910.1	7	7	7	7	7	7	7	7	0.023482	0.134077	-0.570912	FALSE
14.9997	15.1151	15.0345	15.244	15.2645	15.3423	15.3131	15.2126	O08528	Hk2	Mus musculus	Hexokinase-2	O08528	RefProt_Mus_musculus_20240214	61	sp	10090	102535	59	59	57	55	60	53	60	58	0.0235078	0.134121	-0.184778	FALSE
7.77139	7.99885	8.02576	8.32666	7.71492	7.58676	7.67841	7.23457	Q8BGC1		Mus musculus	UPF0489 protein C5orf22 homolog	Q8BGC1	RefProt_Mus_musculus_20240214	4	sp	10090	49429.5	4	4	4	4	3	4	4	4	0.0235472	0.134243	0.476999	FALSE
12.594	12.4507	12.5644	12.5549	12.5839	12.7544	12.7665	12.6884	P21460	Cst3	Mus musculus	Cystatin-C	P21460	RefProt_Mus_musculus_20240214	15	sp	10090	15530.8	15	15	15	13	15	15	15	15	0.0235721	0.134282	-0.157304	FALSE
12.8338	12.6411	12.6451	12.8792	12.5077	12.5297	12.5387	12.6181	Q5F258	Git1	Mus musculus	GIT ArfGAP 1	Q5F258	RefProt_Mus_musculus_20240214	29	tr	10090	84194.8	28	27	27	22	27	29	29	24	0.023614	0.134417	0.201256	FALSE
12.9419	12.8296	12.7456	12.7766	12.6407	12.6922	12.7348	12.628	Q9JK23	Psmg1	Mus musculus	Proteasome assembly chaperone 1	Q9JK23	RefProt_Mus_musculus_20240214	15	sp	10090	33104.2	15	14	15	14	15	14	15	15	0.0236496	0.134516	0.149511	FALSE
13.4666	13.2606	13.2533	13.4346	13.1863	13.1001	13.1555	13.2247	A0A087WNW8;A0A087WP42;A0A087WQ31;A0A087WQ95;A0A087WQF1;A0A087WRE8;A0A087WRK0;A0A087WS18;E9Q6L0;E9QKH0;J3QP81;Q80TV8	Clasp1	Mus musculus	CLIP associating protein 1;CLIP associating protein 1;CLIP associating protein 1;CLIP associating protein 1;CLIP associating protein 1;CLIP associating protein 1;CLIP associating protein 1;CLIP associating protein 1;CLIP associating protein 1;CLIP associating protein 1;CLIP associating protein 1;CLIP-associating protein 1	A0A087WNW8;A0A087WP42;A0A087WQ31;A0A087WQ95;A0A087WQF1;A0A087WRE8;A0A087WRK0;A0A087WS18;E9Q6L0;E9QKH0;J3QP81;Q80TV8	RefProt_Mus_musculus_20240214	46	tr;tr;tr;tr;tr;tr;tr;tr;tr;tr;tr;sp	10090	162851.24;164357.81;170959.23;161948.27;162138.44;168025.87;162752.1;161077.35;160236.37;169314.43;160921.16;169227.35	46	44	44	43	45	46	44	43	0.0236758	0.134562	0.187143	FALSE
14.1257	14.1918	14.1138	14.3525	13.9145	14.0839	14.0225	13.9716	Q8K2Z4	Ncapd2	Mus musculus	Condensin complex subunit 1	Q8K2Z4	RefProt_Mus_musculus_20240214	61	sp	10090	155665	60	61	59	56	61	59	57	59	0.0237239	0.134594	0.197837	FALSE
8.60613	8.27598	8.61845	8.61306	8.80282	8.87098	8.89025	8.69428	Q80ZW2	Them6	Mus musculus	Protein THEM6	Q80ZW2	RefProt_Mus_musculus_20240214	5	sp	10090	23802.6	5	4	4	4	3	5	5	4	0.0237343	0.134594	-0.286178	FALSE
11.1631	10.9475	10.9397	11.4606	10.7509	10.6257	10.5671	10.8765	A3KGJ7;E9Q5A8;Q60952	Cep250	Mus musculus	Centrosomal protein 250;Centrosomal protein 250;Centrosome-associated protein CEP250	A3KGJ7;E9Q5A8;Q60952	RefProt_Mus_musculus_20240214	26	tr;tr;sp	10090	278970.39;278841.27;276814.1	25	26	25	21	25	23	24	24	0.0237359	0.134594	0.422648	FALSE
10.5468	10.2699	10.3112	10.1928	9.78088	10.1276	10.0888	10.0143	Q8BJT9	Edem2	Mus musculus	ER degradation-enhancing alpha-mannosidase-like protein 2	Q8BJT9	RefProt_Mus_musculus_20240214	10	sp	10090	64609.8	10	10	10	10	9	10	10	8	0.0238011	0.134819	0.327258	FALSE
15.6465	15.6442	15.6452	15.8049	15.4764	15.4823	15.6294	15.5084	Q9JI11	Stk4	Mus musculus	Serine/threonine-protein kinase 4	Q9JI11	RefProt_Mus_musculus_20240214	52	sp	10090	55541.1	50	50	49	45	50	46	48	49	0.023812	0.134819	0.16112	FALSE
8.72398	8.97154	8.6555	9.39522	8.64951	8.31476	8.19407	8.20309	Q9D6J3	Yju2	Mus musculus	Splicing factor YJU2	Q9D6J3	RefProt_Mus_musculus_20240214	8	sp	10090	35988.5	7	8	8	6	7	7	8	8	0.0238418	0.134843	0.596204	FALSE
12.3802	12.4156	12.424	12.7114	12.2729	12.2785	12.238	12.1775	Q99LC8	Eif2b1	Mus musculus	Translation initiation factor eIF2B subunit alpha	Q99LC8	RefProt_Mus_musculus_20240214	19	sp	10090	33816.3	18	16	19	16	19	17	19	18	0.0238525	0.134843	0.24109	FALSE
13.4088	13.134	13.1049	13.2738	13.0155	12.991	13.0646	12.9813	A2AT37	Upf2	Mus musculus	Regulator of nonsense transcripts 2	A2AT37	RefProt_Mus_musculus_20240214	30	sp	10090	147553	29	30	30	27	30	29	29	28	0.0239716	0.135413	0.217294	FALSE
11.3807	11.3427	11.391	11.3339	10.8968	11.2161	11.1167	11.2497	P11930	Nudt19	Mus musculus	Acyl-coenzyme A diphosphatase NUDT19	P11930	RefProt_Mus_musculus_20240214	12	sp	10090	40320.1	12	12	12	12	11	11	12	12	0.0240045	0.135452	0.242265	FALSE
16.7331	16.911	16.8005	16.7913	16.7558	16.5544	16.6286	16.5047	P80313	Cct7	Mus musculus	T-complex protein 1 subunit eta	P80313	RefProt_Mus_musculus_20240214	48	sp	10090	59652.2	47	47	46	42	42	45	44	45	0.024015	0.135452	0.198113	FALSE
12.6252	12.4498	12.5868	12.626	12.643	12.9661	12.8832	12.7726	P97930	Dtymk	Mus musculus	Thymidylate kinase	P97930	RefProt_Mus_musculus_20240214	15	sp	10090	23914.5	15	14	15	14	14	15	14	15	0.0241218	0.135883	-0.244289	FALSE
12.7842	12.5713	12.6755	12.8176	12.5694	12.5288	12.4656	12.5589	Q8CEC6	Ppwd1	Mus musculus	Peptidylprolyl isomerase domain and WD repeat-containing protein 1	Q8CEC6	RefProt_Mus_musculus_20240214	26	sp	10090	73384.7	26	26	24	20	23	24	23	22	0.024128	0.135883	0.181464	FALSE
11.0805	11.1314	11.1666	11.4454	11.4314	11.5589	11.3871	11.5583	B7ZMP1	Xpnpep3	Mus musculus	Xaa-Pro aminopeptidase 3	B7ZMP1	RefProt_Mus_musculus_20240214	14	sp	10090	56677.2	14	14	14	13	14	14	14	14	0.0242193	0.13619	-0.277949	FALSE
14.4276	14.5526	14.4954	14.6771	14.7643	14.7014	14.6454	14.7531	B1AQF4;Q9D7X3	Dusp3	Mus musculus	Dual specificity protein phosphatase;Dual specificity protein phosphatase 3	B1AQF4;Q9D7X3	RefProt_Mus_musculus_20240214	12	tr;sp	10090	23223.43;20472.14	12	12	11	9	11	12	12	11	0.0243114	0.136403	-0.177917	FALSE
7.88602	8.28528	7.79525	8.55356	7.31542	7.77583	7.42063	7.57789	Q99P51	Rassf3	Mus musculus	Ras association domain-containing protein 3	Q99P51	RefProt_Mus_musculus_20240214	3	sp	10090	26749.3	3	3	3	3	3	3	3	3	0.0243285	0.136403	0.60759	FALSE
12.904	12.6941	12.7806	12.9637	12.6914	12.4796	12.5911	12.6621	F8VQ95;Q6Y685	Tacc1	Mus musculus	Transforming, acidic coiled-coil containing protein 1;Transforming acidic coiled-coil-containing protein 1	F8VQ95;Q6Y685	RefProt_Mus_musculus_20240214	27	tr;sp	10090	84254.13;83951.84	26	24	26	22	23	23	26	22	0.0243301	0.136403	0.229586	FALSE
12.3547	12.195	12.2703	12.4194	12.216	12.1376	12.1311	12.0897	Q6ZPU9	Kifbp	Mus musculus	KIF-binding protein	Q6ZPU9	RefProt_Mus_musculus_20240214	27	sp	10090	71052.1	22	24	24	21	24	26	26	21	0.0243308	0.136403	0.166255	FALSE
7.57804	5.09094	5.12496	5.44488	NaN	7.75855	7.70788	7.1939	P29268	Ccn2	Mus musculus	CCN family member 2	P29268	RefProt_Mus_musculus_20240214	3	sp	10090	37824.1	0	0	0	0	3	3	3	2	0.0243589	0.136458	-1.84147	FALSE
9.55155	9.38784	9.42923	9.63242	9.1441	8.83281	9.14089	9.38143	Q80VW7	Akna	Mus musculus	Microtubule organization protein AKNA	Q80VW7	RefProt_Mus_musculus_20240214	10	sp	10090	153123	10	10	9	8	8	9	8	8	0.0243994	0.136581	0.37545	FALSE
14.0717	14.1971	14.1266	14.3829	13.9231	13.8377	13.8838	14.0904	P54822	Adsl	Mus musculus	Adenylosuccinate lyase	P54822	RefProt_Mus_musculus_20240214	44	sp	10090	54866.2	44	44	43	43	44	43	43	43	0.0244499	0.136702	0.260847	FALSE
18.3141	18.4994	18.3423	18.0836	18.0989	18.0135	18.0761	17.9131	Q3TRM8	Hk3	Mus musculus	Hexokinase-3	Q3TRM8	RefProt_Mus_musculus_20240214	80	sp	10090	100101	79	79	77	72	77	78	79	77	0.0244578	0.136702	0.284455	FALSE
17.4062	17.3353	17.4017	17.4792	17.297	17.2138	17.3116	17.0829	Q8CIE6	Copa	Mus musculus	Coatomer subunit alpha	Q8CIE6	RefProt_Mus_musculus_20240214	126	sp	10090	138432	125	126	123	118	123	122	124	118	0.0245695	0.137223	0.179259	FALSE
10.0616	10.2229	9.73851	9.5291	10.7592	10.6186	10.6221	10.0995	H3BKB7;Q00196	Pou2f2	Mus musculus	POU domain protein;POU domain, class 2, transcription factor 2	H3BKB7;Q00196	RefProt_Mus_musculus_20240214	5	tr;sp	10090	49811.35;49438.91	3	4	4	1	5	4	5	4	0.0245916	0.137243	-0.636849	FALSE
14.9888	15.0445	14.9529	15.2997	15.3236	15.287	15.2871	15.3323	Q9Z0L8	Ggh	Mus musculus	Gamma-glutamyl hydrolase	Q9Z0L8	RefProt_Mus_musculus_20240214	20	sp	10090	35469.5	19	19	20	19	19	19	18	20	0.0247073	0.137564	-0.236022	FALSE
13.9315	13.6716	13.6842	13.8555	13.5199	13.5008	13.6372	13.6181	Q810A7	Ddx42	Mus musculus	ATP-dependent RNA helicase DDX42	Q810A7	RefProt_Mus_musculus_20240214	42	sp	10090	101965	41	40	39	35	36	38	41	39	0.0247124	0.137564	0.216719	FALSE
10.4447	10.3122	10.3472	10.483	10.2221	10.3185	10.2137	10.0815	Q91YN9	Bag2	Mus musculus	BAG family molecular chaperone regulator 2	Q91YN9	RefProt_Mus_musculus_20240214	8	sp	10090	23473.6	7	6	7	6	8	8	7	7	0.0247396	0.137564	0.187802	FALSE
13.5155	NaN	NaN	NaN	13.3021	13.398	13.3581	13.3202	A0A1D5RLL3;Q8BG67	Efr3a	Mus musculus	EFR3 homolog A;Protein EFR3 homolog A	A0A1D5RLL3;Q8BG67	RefProt_Mus_musculus_20240214	37	tr;sp	10090	95685.38;92612.96	37	37	36	35	36	37	37	36	0.0247573	0.137564	0.143482	FALSE
9.61051	9.45366	9.41873	9.28753	9.25914	9.06294	9.25206	8.89581	Q62210	Birc2	Mus musculus	Baculoviral IAP repeat-containing protein 2	Q62210	RefProt_Mus_musculus_20240214	4	sp	10090	69676.4	4	4	4	2	4	4	4	4	0.0247653	0.137564	0.325123	FALSE
15.6289	15.4352	15.6869	16.0556	16.2123	15.9641	16.1507	16.1503	O70309;Q6PE70	Itgb5	Mus musculus	Integrin beta-5;Integrin beta	O70309;Q6PE70	RefProt_Mus_musculus_20240214	25	sp;tr	10090	87908.92;88052.02	24	22	23	22	24	24	25	23	0.0247733	0.137564	-0.417694	FALSE
11.0087	10.9832	10.9541	11.0326	10.8378	10.9717	10.8687	10.9037	O88874;Q3U3M5	Ccnk	Mus musculus	Cyclin-K;Cyclin K	O88874;Q3U3M5	RefProt_Mus_musculus_20240214	11	sp;tr	10090	61363.35;64349.78	11	10	11	11	11	11	11	11	0.024779	0.137564	0.0991862	FALSE
8.52634	8.53907	8.22466	8.62056	8.2732	7.87829	8.21703	8.06911	Q6PAJ1	Bcr	Mus musculus	Breakpoint cluster region protein	Q6PAJ1	RefProt_Mus_musculus_20240214	3	sp	10090	143072	3	3	3	3	3	2	3	3	0.024836	0.137675	0.368251	FALSE
11.9627	11.7023	11.7984	11.9847	11.696	11.5697	11.6767	11.6371	P03958	Ada	Mus musculus	Adenosine deaminase	P03958	RefProt_Mus_musculus_20240214	20	sp	10090	39991.6	20	20	20	18	20	19	20	20	0.0249102	0.137983	0.21712	FALSE
12.1269	11.8959	11.9849	12.0547	11.863	11.8517	11.9014	11.758	Q06180	Ptpn2	Mus musculus	Tyrosine-protein phosphatase non-receptor type 2	Q06180	RefProt_Mus_musculus_20240214	18	sp	10090	47360.1	18	17	15	17	16	17	18	16	0.0249812	0.138273	0.172049	FALSE
9.64524	9.30774	9.25931	9.73532	9.91133	9.78875	9.89822	9.81076	Q99P65	Slc29a3	Mus musculus	Equilibrative nucleoside transporter 3	Q99P65	RefProt_Mus_musculus_20240214	7	sp	10090	51719.5	7	7	7	7	7	7	7	7	0.0250751	0.138689	-0.365358	FALSE
11.7105	11.3996	11.3419	11.4414	11.0968	11.2755	11.2401	11.2096	Q80WQ6	Rhbdf2	Mus musculus	Inactive rhomboid protein 2	Q80WQ6	RefProt_Mus_musculus_20240214	13	sp	10090	93434.3	13	13	13	12	12	13	13	11	0.025103	0.138738	0.26785	FALSE
13.1173	13.1385	13.1364	13.362	13.0051	12.9704	12.8265	13.0531	Q62433	Ndrg1	Mus musculus	Protein NDRG1	Q62433	RefProt_Mus_musculus_20240214	35	sp	10090	43008.6	35	35	35	34	35	33	35	34	0.0251214	0.138738	0.224778	FALSE
12.6189	12.5367	12.7952	12.5388	12.4202	12.321	12.3811	12.5093	Q9DBS2	Tprg1l	Mus musculus	Tumor protein p63-regulated gene 1-like protein	Q9DBS2	RefProt_Mus_musculus_20240214	12	sp	10090	29814.2	12	11	11	10	12	12	12	11	0.0251775	0.138945	0.214532	FALSE
12.9411	13.1254	13.2494	13.3742	12.9163	12.889	12.9329	12.7439	P05132	Prkaca	Mus musculus	cAMP-dependent protein kinase catalytic subunit alpha	P05132	RefProt_Mus_musculus_20240214	12	sp	10090	40570.6	11	11	12	11	11	10	10	10	0.0252216	0.139053	0.301984	FALSE
11.9094	11.7239	11.7304	11.8642	11.6914	11.4808	11.5336	11.6824	B1AVY7;E7FLY0	Kif16b	Mus musculus	Kinesin-like protein KIF16B;Kinesin family member 16B	B1AVY7;E7FLY0	RefProt_Mus_musculus_20240214	26	sp;tr	10090	150057.7;151296.3	26	25	25	22	26	25	26	25	0.0252347	0.139053	0.209904	FALSE
8.96392	9.17237	8.84448	9.3298	8.52167	8.72843	8.69947	8.85144	Q6P3Y5	Znf280c	Mus musculus	Zinc finger protein 280C	Q6P3Y5	RefProt_Mus_musculus_20240214	4	sp	10090	83146.1	4	4	4	4	4	4	4	4	0.0253671	0.139679	0.377387	FALSE
11.8643	11.6752	11.6462	11.5854	11.9086	11.9522	11.8523	11.8361	P35283	Rab12	Mus musculus	Ras-related protein Rab-12	P35283	RefProt_Mus_musculus_20240214	14	sp	10090	27328.5	11	11	11	13	13	12	12	13	0.0253995	0.139706	-0.194512	FALSE
14.7407	14.6275	14.6268	14.8978	14.5599	14.4044	14.5001	14.5573	P83741	Wnk1	Mus musculus	Serine/threonine-protein kinase WNK1	P83741	RefProt_Mus_musculus_20240214	60	sp	10090	250934	58	60	58	54	57	56	58	57	0.0254097	0.139706	0.217777	FALSE
13.8833	13.8069	13.7893	14.0222	13.6997	13.7211	13.6763	13.7507	P97377	Cdk2	Mus musculus	Cyclin-dependent kinase 2	P97377	RefProt_Mus_musculus_20240214	28	sp	10090	38978.3	27	28	27	26	26	27	28	27	0.0254427	0.139735	0.16349	FALSE
13.1352	13.0745	13.0674	13.2783	13.2917	13.3306	13.2344	13.3535	P70452	Stx4	Mus musculus	Syntaxin-4	P70452	RefProt_Mus_musculus_20240214	21	sp	10090	34165	19	20	20	18	21	19	21	19	0.0254665	0.139735	-0.163698	FALSE
9.4446	9.21883	8.79905	9.46156	8.77645	8.57775	8.70527	8.88729	G3UXK0;G3UY34;G3UYM7;G3UZ87;G3UZJ3;O70585;Q8C8Z9;Q8K0N0	Dtnb	Mus musculus	Dystrobrevin;Dystrobrevin;Dystrobrevin;Dystrobrevin;Dystrobrevin, beta;Dystrobrevin beta;Dystrobrevin;Dystrobrevin	G3UXK0;G3UY34;G3UYM7;G3UZ87;G3UZJ3;O70585;Q8C8Z9;Q8K0N0	RefProt_Mus_musculus_20240214	6	tr;tr;tr;tr;tr;sp;tr;tr	10090	64253.63;67762.65;71057.39;69024.19;63410.77;74399.21;68794.01;68181.33	6	6	6	4	5	6	5	5	0.0254792	0.139735	0.494321	FALSE
12.3166	11.9202	11.9404	11.9478	12.429	12.2423	12.3529	12.3166	Q64704	Stx3	Mus musculus	Syntaxin-3	Q64704	RefProt_Mus_musculus_20240214	10	sp	10090	33243.2	10	9	10	10	10	10	9	10	0.0254916	0.139735	-0.303941	FALSE
10.4914	9.73932	9.57224	9.37264	9.01375	9.06586	9.20895	8.90852	Q62176	Rbm38	Mus musculus	RNA-binding protein 38	Q62176	RefProt_Mus_musculus_20240214	5	sp	10090	25363.7	5	4	4	2	5	5	5	4	0.0255091	0.139735	0.744633	FALSE
14.3267	14.365	14.375	14.4557	14.2859	14.2993	14.1924	14.3013	O55137	Acot1	Mus musculus	Acyl-coenzyme A thioesterase 1	O55137	RefProt_Mus_musculus_20240214	26	sp	10090	46136	26	25	25	25	25	26	26	25	0.0255505	0.139858	0.110903	FALSE
12.8799	12.8259	12.6907	12.6791	12.6325	12.5884	12.6399	12.6114	Q922U1	Prpf3	Mus musculus	U4/U6 small nuclear ribonucleoprotein Prp3	Q922U1	RefProt_Mus_musculus_20240214	28	sp	10090	77454.8	26	28	28	25	27	28	28	27	0.0256018	0.140036	0.15085	FALSE
16.0219	16.0006	15.948	15.9012	15.8435	15.7266	15.9249	15.7404	P61164	Actr1a	Mus musculus	Alpha-centractin	P61164	RefProt_Mus_musculus_20240214	43	sp	10090	42613.7	40	43	42	39	41	38	38	39	0.0256719	0.140081	0.159069	FALSE
11.409	11.1967	11.2164	11.3087	11.1447	11.1274	11.1601	11.0324	Q8BH65	Dennd6a	Mus musculus	Protein DENND6A	Q8BH65	RefProt_Mus_musculus_20240214	12	sp	10090	68967	12	12	12	10	12	12	12	12	0.0256867	0.140081	0.166562	FALSE
8.96223	8.92074	8.79668	8.86674	8.51536	8.82617	8.67645	8.45328	Q6ZQ11	Chsy1	Mus musculus	Chondroitin sulfate synthase 1	Q6ZQ11	RefProt_Mus_musculus_20240214	4	sp	10090	91383.1	4	4	4	2	4	4	4	4	0.0256944	0.140081	0.268783	FALSE
9.73889	9.89135	9.83682	10.0494	10.2114	9.96099	10.1745	10.2189	Q8CFE8	Fbxw17	Mus musculus	F-box and WD-40 domain protein 17	Q8CFE8	RefProt_Mus_musculus_20240214	9	tr	10090	52214	9	8	8	7	8	8	8	8	0.0257404	0.140081	-0.262347	FALSE
9.11441	9.30892	9.30028	9.01916	8.94982	8.70118	8.68348	9.0477	Q9JJX7	Tdp2	Mus musculus	Tyrosyl-DNA phosphodiesterase 2	Q9JJX7	RefProt_Mus_musculus_20240214	4	sp	10090	41033.5	4	4	4	4	4	4	4	4	0.025747	0.140081	0.340149	FALSE
10.7331	10.7134	10.588	10.9045	10.5209	10.3806	10.4448	10.6179	Q8CFR5	Dtna	Mus musculus	Dystrobrevin	Q8CFR5	RefProt_Mus_musculus_20240214	12	tr	10090	76948.1	11	11	11	11	10	10	10	9	0.0257612	0.140081	0.243697	FALSE
13.9988	13.9958	13.9846	14.2221	13.9657	13.7938	13.7738	13.8204	Q9JLV5	Cul3	Mus musculus	Cullin-3	Q9JLV5	RefProt_Mus_musculus_20240214	43	sp	10090	88948.2	40	42	42	40	42	42	41	40	0.0257953	0.140164	0.211906	FALSE
14.1617	13.9892	14.0263	14.2	13.97	13.8865	13.9592	13.9183	Q8C0D5	Efl1	Mus musculus	Elongation factor-like GTPase 1	Q8C0D5	RefProt_Mus_musculus_20240214	44	sp	10090	125777	43	41	41	39	40	42	42	41	0.0258308	0.140186	0.16082	FALSE
9.75116	9.97261	9.76602	10.2456	9.59631	9.49798	9.47053	9.68915	Q9DA08	Sgf29	Mus musculus	SAGA-associated factor 29	Q9DA08	RefProt_Mus_musculus_20240214	7	sp	10090	33298.1	6	7	7	6	7	7	7	7	0.0258413	0.140186	0.370348	FALSE
12.4613	12.3601	12.3544	12.6558	12.2557	12.2063	12.0428	12.2837	A0A338P6N4	Crybg3	Mus musculus	Beta-gamma crystallin domain containing 3	A0A338P6N4	RefProt_Mus_musculus_20240214	42	tr	10090	325523	41	41	37	33	35	37	40	37	0.0258744	0.140186	0.260799	FALSE
13.4021	13.6734	13.5504	13.676	13.8748	13.8532	13.8003	13.685	P38060	Hmgcl	Mus musculus	Hydroxymethylglutaryl-CoA lyase, mitochondrial	P38060	RefProt_Mus_musculus_20240214	19	sp	10090	34238.8	19	19	19	17	19	19	19	19	0.0258988	0.140186	-0.227855	FALSE
15.4887	15.657	15.5668	15.8277	15.445	15.247	15.4128	15.4244	Q64737	Gart	Mus musculus	Trifunctional purine biosynthetic protein adenosine-3	Q64737	RefProt_Mus_musculus_20240214	70	sp	10090	107503	69	70	70	63	70	69	66	67	0.0259074	0.140186	0.25273	FALSE
11.6109	11.6488	11.5607	11.5269	11.4747	11.1427	11.2841	11.4624	Q9CRA9	Fgfr1op2	Mus musculus	FGFR1 oncogene partner 2 homolog	Q9CRA9	RefProt_Mus_musculus_20240214	9	sp	10090	29374.3	9	9	9	9	9	9	9	9	0.0259156	0.140186	0.245886	FALSE
14.2181	14.1918	13.9159	13.7206	13.739	13.6761	13.6019	13.5538	Q9CYL5	Glipr2	Mus musculus	Golgi-associated plant pathogenesis-related protein 1	Q9CYL5	RefProt_Mus_musculus_20240214	12	sp	10090	17090.2	12	12	12	11	12	12	12	11	0.025945	0.140186	0.368874	FALSE
15.2641	15.2542	15.2809	15.2514	15.2289	15.1046	15.2098	15.1764	P53810	Pitpna	Mus musculus	Phosphatidylinositol transfer protein alpha isoform	P53810	RefProt_Mus_musculus_20240214	34	sp	10090	31893.4	32	32	32	33	33	29	32	34	0.0259505	0.140186	0.0827767	FALSE
13.8273	13.6088	13.5856	13.8601	13.4274	13.5299	13.5433	13.4847	A0A2I3BQE0;Q9JI10	Stk3	Mus musculus	Serine/threonine-protein kinase 3	A0A2I3BQE0;Q9JI10	RefProt_Mus_musculus_20240214	23	tr;sp	10090	56673.11;56855.33	23	23	22	21	23	21	20	22	0.0259907	0.140301	0.224136	FALSE
14.0199	13.9686	13.9522	14.0326	13.9468	13.8794	13.9378	13.9208	Q8C547	Heatr5b	Mus musculus	HEAT repeat-containing protein 5B	Q8C547	RefProt_Mus_musculus_20240214	76	sp	10090	224319	72	76	72	67	70	69	71	68	0.0260394	0.140339	0.0721223	FALSE
13.4237	13.3464	13.3533	13.5818	13.2235	13.2745	13.2067	13.3049	A0A1Y7VME9;E9Q9B7	Kidins220	Mus musculus	Kinase D-interacting substrate 220	A0A1Y7VME9;E9Q9B7	RefProt_Mus_musculus_20240214	63	tr	10090	195827.48;199184.23	61	61	57	52	57	59	58	57	0.0260506	0.140339	0.173913	FALSE
16.6176	16.5843	16.5596	16.6355	16.497	16.5275	16.4444	16.5663	Q7TMK9	Syncrip	Mus musculus	Heterogeneous nuclear ribonucleoprotein Q	Q7TMK9	RefProt_Mus_musculus_20240214	50	sp	10090	69632.6	49	50	49	47	47	47	48	48	0.0260545	0.140339	0.09046	FALSE
14.9885	15.2086	15.0933	15.1592	15.3779	15.5028	15.5129	15.1631	Q9CR62	Slc25a11	Mus musculus	Mitochondrial 2-oxoglutarate/malate carrier protein	Q9CR62	RefProt_Mus_musculus_20240214	29	sp	10090	34154.9	29	29	29	28	28	28	29	28	0.0260741	0.140342	-0.276784	FALSE
12.1496	12.2699	12.0997	12.6299	11.8311	11.8061	11.8966	12.0592	Q8VEE0	Rpe	Mus musculus	Ribulose-phosphate 3-epimerase	Q8VEE0	RefProt_Mus_musculus_20240214	27	sp	10090	24944.7	27	27	27	26	27	27	27	27	0.026114	0.140455	0.389008	FALSE
10.1946	10.2442	10.2278	10.5898	9.80766	9.93955	10.1191	10.0454	P51163	Uros	Mus musculus	Uroporphyrinogen-III synthase	P51163	RefProt_Mus_musculus_20240214	10	sp	10090	28503.9	8	9	10	5	8	9	10	9	0.0261645	0.140625	0.33618	FALSE
13.7951	13.8221	13.7305	13.8443	13.9245	14.2127	14.1214	13.8894	Q9DBD5	Pelp1	Mus musculus	Proline-, glutamic acid- and leucine-rich protein 1	Q9DBD5	RefProt_Mus_musculus_20240214	27	sp	10090	118069	27	25	27	25	27	27	27	26	0.0262259	0.140853	-0.238977	FALSE
9.60283	9.71198	9.37706	10.0098	9.38358	9.26899	9.05524	9.25897	Q8VHK1	Caskin2	Mus musculus	Caskin-2	Q8VHK1	RefProt_Mus_musculus_20240214	11	sp	10090	126779	11	10	11	8	10	9	9	10	0.026369	0.141304	0.433715	FALSE
16.1639	16.2527	16.3543	16.5225	16.5638	16.472	16.6324	16.7325	Q9WUU7	Ctsz	Mus musculus	Cathepsin Z	Q9WUU7	RefProt_Mus_musculus_20240214	22	sp	10090	33996.2	21	22	21	22	22	21	21	21	0.0263882	0.141304	-0.276846	FALSE
11.7208	11.538	11.6558	11.7457	11.8799	12.179	11.9066	11.8007	Q3U5C5	Apobec3	Mus musculus	single-stranded DNA cytosine deaminase	Q3U5C5	RefProt_Mus_musculus_20240214	16	tr	10090	47422.9	14	15	15	14	15	15	16	16	0.0263951	0.141304	-0.276486	FALSE
9.50365	9.57655	9.54342	9.5268	9.50014	9.17204	8.94939	9.19182	O54804	Chka	Mus musculus	Choline kinase alpha	O54804	RefProt_Mus_musculus_20240214	7	sp	10090	51984.6	7	6	5	5	5	6	5	5	0.0263955	0.141304	0.334257	FALSE
12.8907	12.6187	12.5967	12.5967	12.4355	12.4027	12.3009	12.5418	Q99LS3	Psph	Mus musculus	Phosphoserine phosphatase	Q99LS3	RefProt_Mus_musculus_20240214	13	sp	10090	25095.8	13	13	13	12	12	10	12	12	0.0264292	0.141304	0.255492	FALSE
7.65309	7.46041	7.24552	7.29101	7.58638	7.70277	7.89444	7.99493	A0A087WPM0;Q3UQA7	Selenoh	Mus musculus	Selenoprotein H	A0A087WPM0;Q3UQA7	RefProt_Mus_musculus_20240214	3	tr;sp	10090	13537.63;12973.87	3	3	3	3	3	3	3	3	0.0264363	0.141304	-0.382123	FALSE
10.358	9.50172	9.34514	9.3804	10.1488	10.5807	10.735	10.3172	F8VQG4	H2-T24	Mus musculus	Histocompatibility 2, T region locus 24	F8VQG4	RefProt_Mus_musculus_20240214	5	tr	10090	41947.4	5	5	5	3	5	5	5	5	0.0264434	0.141304	-0.799105	FALSE
11.3042	11.0421	11.114	11.241	10.9478	11.013	10.9005	11.0461	Q8K2I1	Fntb	Mus musculus	Protein farnesyltransferase subunit beta	Q8K2I1	RefProt_Mus_musculus_20240214	6	sp	10090	48819.7	6	6	6	6	5	6	6	5	0.0264629	0.141307	0.19846	FALSE
15.4679	15.3967	15.3877	NaN	15.3295	15.3046	NaN	15.2603	G3X8Y3	Naa15	Mus musculus	N(alpha)-acetyltransferase 15, NatA auxiliary subunit	G3X8Y3	RefProt_Mus_musculus_20240214	73	tr	10090	101095	73	73	71	67	70	71	71	71	0.0264999	0.141403	0.139317	FALSE
17.9229	17.9367	17.9396	18.2048	18.1386	18.2036	18.2557	18.2899	E9PZ00;Q8BFQ1	Psap	Mus musculus	Prosaposin	E9PZ00;Q8BFQ1	RefProt_Mus_musculus_20240214	80	tr	10090	60672.27;61050.77	77	79	79	76	79	77	79	78	0.0265305	0.141464	-0.220949	FALSE
10.9869	10.8102	10.8135	11.1397	10.6833	10.7053	10.6323	10.7574	Q6DFV5	Helz	Mus musculus	Probable helicase with zinc finger domain	Q6DFV5	RefProt_Mus_musculus_20240214	15	sp	10090	219880	15	15	14	14	15	15	15	15	0.0265681	0.141563	0.242981	FALSE
11.1263	11.0397	10.917	11.2885	10.8798	10.8783	10.7619	10.8784	Q9DCX1	Mad2l1bp	Mus musculus	MAD2L1-binding protein	Q9DCX1	RefProt_Mus_musculus_20240214	10	sp	10090	31139.7	10	9	10	8	9	9	8	9	0.0266823	0.142069	0.243319	FALSE
15.5074	15.7516	15.6324	15.8638	15.5172	15.4134	15.4756	15.3948	P60229	Eif3e	Mus musculus	Eukaryotic translation initiation factor 3 subunit E	P60229	RefProt_Mus_musculus_20240214	58	sp	10090	52220.8	55	58	56	54	55	52	53	55	0.0267061	0.142073	0.238569	FALSE
13.3376	13.2761	13.2765	13.6343	13.6695	13.616	13.5801	13.784	Q9Z0F8	Adam17	Mus musculus	Disintegrin and metalloproteinase domain-containing protein 17	Q9Z0F8	RefProt_Mus_musculus_20240214	37	sp	10090	93056.1	35	35	35	34	36	36	37	37	0.0268105	0.142242	-0.281235	FALSE
16.696	16.7086	16.6865	16.8635	16.5945	16.6093	16.612	16.6391	E9QNN1	Dhx9	Mus musculus	RNA helicase	E9QNN1	RefProt_Mus_musculus_20240214	87	tr	10090	149690	86	86	85	82	83	87	85	85	0.0268311	0.142242	0.124921	FALSE
16.9887	17.0789	17.0082	17.2259	16.924	16.8571	16.9564	16.762	Q9CWJ9	Atic	Mus musculus	Bifunctional purine biosynthesis protein ATIC	Q9CWJ9	RefProt_Mus_musculus_20240214	56	sp	10090	64217.4	55	56	56	51	55	55	55	55	0.0268405	0.142242	0.200504	FALSE
14.1819	14.1092	14.1007	14.3301	14.0921	13.9814	13.9806	13.949	P48722	Hspa4l	Mus musculus	Heat shock 70 kDa protein 4L	P48722	RefProt_Mus_musculus_20240214	57	sp	10090	94382.1	54	56	55	52	55	52	55	56	0.0268512	0.142242	0.179667	FALSE
11.4871	11.4609	11.4335	11.6101	11.1356	11.3759	11.1988	11.3984	P23188	Furin	Mus musculus	Furin	P23188	RefProt_Mus_musculus_20240214	12	sp	10090	86772.2	11	12	11	11	11	12	11	11	0.0268602	0.142242	0.220715	FALSE
10.0556	9.81273	9.63401	9.71007	9.62978	9.46569	9.48592	9.46629	A0A3B2W3F6;E9PY46;E9Q682	Ift140	Mus musculus	Intraflagellar transport 140;Intraflagellar transport protein 140 homolog;Intraflagellar transport 140 (Fragment)	A0A3B2W3F6;E9PY46;E9Q682	RefProt_Mus_musculus_20240214	6	tr;sp;tr	10090	160786.25;165874.62;138700.7	6	6	6	6	6	6	6	6	0.0268682	0.142242	0.291186	FALSE
16.1692	16.2041	16.3526	16.076	16.3721	16.4668	16.5562	16.3163	P51863	Atp6v0d1	Mus musculus	V-type proton ATPase subunit d 1	P51863	RefProt_Mus_musculus_20240214	25	sp	10090	40301.1	25	25	25	25	25	25	25	25	0.0269039	0.14233	-0.2274	FALSE
13.1925	13.4747	13.2558	13.7206	13.0642	13.0843	13.0377	13.0601	D3Z5H3;Q9D8V7	Sec11c	Mus musculus	Signal peptidase complex catalytic subunit SEC11;Signal peptidase complex catalytic subunit SEC11C	D3Z5H3;Q9D8V7	RefProt_Mus_musculus_20240214	12	tr;sp	10090	23266.23;21660.36	12	12	12	11	12	12	12	12	0.0269535	0.14249	0.349322	FALSE
13.9985	13.9218	13.9641	14.0984	13.9184	13.8317	13.8389	13.8923	Q8VE11	Mtmr6	Mus musculus	Myotubularin-related protein 6	Q8VE11	RefProt_Mus_musculus_20240214	47	sp	10090	70932.9	46	46	47	43	47	46	45	46	0.0269918	0.142525	0.125372	FALSE
11.1371	11.0249	11.1467	11.1206	11.0669	10.9912	10.9635	10.9152	A1L3P4	Slc9a6	Mus musculus	Sodium/hydrogen exchanger 6	A1L3P4	RefProt_Mus_musculus_20240214	15	sp	10090	77952.8	15	14	15	14	15	15	15	14	0.0270177	0.142525	0.123086	FALSE
13.2127	13.2268	13.2123	13.3665	13.121	13.1634	13.0816	13.1616	P62046	Lrch1	Mus musculus	Leucine-rich repeat and calponin homology domain-containing protein 1	P62046	RefProt_Mus_musculus_20240214	27	sp	10090	79076.2	26	26	25	23	25	26	26	25	0.0270482	0.142585	0.122704	FALSE
11.2706	11.2145	11.1326	11.6569	10.9864	11.0322	10.8125	10.9802	P19426	Nelfe	Mus musculus	Negative elongation factor E	P19426	RefProt_Mus_musculus_20240214	11	sp	10090	42554.1	11	11	10	8	10	10	10	11	0.0270893	0.1427	0.365844	FALSE
10.8831	10.8012	10.72	11.031	10.4604	10.6905	10.2947	10.6627	Q09143	Slc7a1	Mus musculus	High affinity cationic amino acid transporter 1	Q09143	RefProt_Mus_musculus_20240214	5	sp	10090	67092	5	5	5	3	5	5	5	5	0.0271128	0.142722	0.331753	FALSE
14.3011	14.1496	14.1613	14.2296	14.1098	14.087	14.1273	14.0987	A2AAN0;O35250	Exoc7	Mus musculus	Exocyst complex component 7	A2AAN0;O35250	RefProt_Mus_musculus_20240214	43	tr;sp	10090	78505.53;79960.17	42	43	43	39	42	41	41	41	0.0271406	0.142767	0.10472	FALSE
9.54341	8.84288	9.09286	9.08062	8.83642	8.6404	8.70042	8.48825	Q9Z2I2	Fkbp1b	Mus musculus	Peptidyl-prolyl cis-trans isomerase FKBP1B	Q9Z2I2	RefProt_Mus_musculus_20240214	5	sp	10090	11797.6	5	5	5	4	5	5	5	5	0.0272121	0.143042	0.47357	FALSE
13.273	12.9555	13.0562	13.3101	12.89	12.8571	12.7447	12.9719	Q3TIV5	Zc3h15	Mus musculus	Zinc finger CCCH domain-containing protein 15	Q3TIV5	RefProt_Mus_musculus_20240214	18	sp	10090	48327.2	18	18	18	17	17	18	18	18	0.0272865	0.143257	0.282729	FALSE
15.4761	15.4643	15.4816	15.5364	15.5827	15.8651	15.6683	15.6075	Q9CQN1	Trap1	Mus musculus	Heat shock protein 75 kDa, mitochondrial	Q9CQN1	RefProt_Mus_musculus_20240214	61	sp	10090	80209	60	61	60	53	58	60	61	59	0.0272916	0.143257	-0.191313	FALSE
16.6239	16.5589	16.6163	16.6736	16.5839	16.4308	16.5157	16.4244	Q9ES52	Inpp5d	Mus musculus	Phosphatidylinositol 3,4,5-trisphosphate 5-phosphatase 1	Q9ES52	RefProt_Mus_musculus_20240214	115	sp	10090	133542	113	113	114	105	110	112	112	110	0.027346	0.143441	0.129446	FALSE
11.4904	11.2819	11.5537	11.7307	11.0757	11.2581	11.3235	11.1482	Q8BK58	Hspbap1	Mus musculus	HSPB1-associated protein 1	Q8BK58	RefProt_Mus_musculus_20240214	10	sp	10090	54395.3	8	9	9	7	10	8	8	9	0.0273801	0.143518	0.312784	FALSE
11.2643	11.1629	11.1037	11.2723	11.0073	11.0142	10.8827	11.136	Q8BZR9	Ncbp3	Mus musculus	Nuclear cap-binding protein subunit 3	Q8BZR9	RefProt_Mus_musculus_20240214	14	sp	10090	70043.1	12	13	13	12	13	14	14	13	0.0275117	0.144106	0.190769	FALSE
13.8704	13.7342	13.714	14.0385	13.5897	13.5015	13.5004	13.7165	P97864	Casp7	Mus musculus	Caspase-7	P97864	RefProt_Mus_musculus_20240214	25	sp	10090	34060.6	25	24	25	25	25	25	25	25	0.0275592	0.144253	0.262289	FALSE
12.7993	12.6857	12.8441	13.0923	13.0694	13.2669	13.055	13.1764	Q8R4N0	Clybl	Mus musculus	Citramalyl-CoA lyase, mitochondrial	Q8R4N0	RefProt_Mus_musculus_20240214	18	sp	10090	37548.5	18	18	17	16	17	18	18	17	0.0276311	0.144486	-0.286558	FALSE
11.4169	11.2463	11.1503	11.3358	10.9987	11.0346	10.9475	11.2177	F8WHD8;Q9D2G5	Synj2	Mus musculus	phosphoinositide 5-phosphatase;Synaptojanin-2	F8WHD8;Q9D2G5	RefProt_Mus_musculus_20240214	22	tr;sp	10090	163573.9;158480.15	21	20	19	17	21	21	21	22	0.027647	0.144486	0.23769	FALSE
12.4601	12.4968	12.4954	12.6218	12.3863	12.3919	12.4027	12.4501	Q6P4T0	Atg2a	Mus musculus	Autophagy-related protein 2 homolog A	Q6P4T0	RefProt_Mus_musculus_20240214	38	sp	10090	210939	38	35	34	29	35	34	35	33	0.0276622	0.144486	0.110759	FALSE
7.11405	6.65448	6.29486	6.85522	6.05437	5.86712	6.4137	6.18545	A0A2R8VHG0;P60330	Espl1	Mus musculus	Extra spindle pole bodies 1, separase (Fragment);Separin	A0A2R8VHG0;P60330	RefProt_Mus_musculus_20240214	3	tr;sp	10090	18515.2;233034.57	2	3	2	1	2	3	3	2	0.0277193	0.144652	0.59949	FALSE
8.03351	8.34869	8.18334	8.54682	7.91231	7.58132	7.60624	8.09445	Q9ERH4	Nusap1	Mus musculus	Nucleolar and spindle-associated protein 1	Q9ERH4	RefProt_Mus_musculus_20240214	3	sp	10090	48572.9	3	2	2	2	2	3	2	3	0.0277434	0.144652	0.479506	FALSE
9.91115	10.0521	10.044	9.89248	10.2753	10.1164	10.1401	10.0721	Q60738	Slc30a1	Mus musculus	Proton-coupled zinc antiporter SLC30A1	Q60738	RefProt_Mus_musculus_20240214	8	sp	10090	54716.2	7	7	7	8	7	8	7	7	0.0277524	0.144652	-0.176068	FALSE
9.19071	9.40636	9.01843	9.22212	8.94236	9.04721	8.96488	8.89315	Q8R0L9	Tada3	Mus musculus	Transcriptional adapter 3	Q8R0L9	RefProt_Mus_musculus_20240214	7	sp	10090	48900.3	6	6	7	6	6	5	7	6	0.0277857	0.144671	0.247501	FALSE
9.83773	9.7296	9.66588	10.0343	9.73509	9.41499	9.34845	9.36862	A0A668KL68;Q8BY02	Nkrf	Mus musculus	NF-kappaB repressing factor;NF-kappa-B-repressing factor	A0A668KL68;Q8BY02	RefProt_Mus_musculus_20240214	11	tr;sp	10090	88237.43;77739.24	9	8	8	6	8	9	10	9	0.0277974	0.144671	0.350093	FALSE
15.6209	15.5542	15.4608	15.6246	15.4742	15.3397	15.3775	15.4747	A0A0R4J0K2;A2AGT5;K3W4R5	Ckap5	Mus musculus	Cytoskeleton associated protein 5;Cytoskeleton-associated protein 5;Cytoskeleton associated protein 5	A0A0R4J0K2;A2AGT5;K3W4R5	RefProt_Mus_musculus_20240214	115	tr;sp;tr	10090	223519.15;225634.64;225635.58	115	114	112	109	112	112	112	111	0.0278145	0.144671	0.148568	FALSE
9.05257	8.90517	8.8545	8.93482	8.5618	8.68826	8.61858	8.89908	Q9DB91	Med29	Mus musculus	Mediator of RNA polymerase II transcription subunit 29	Q9DB91	RefProt_Mus_musculus_20240214	4	sp	10090	21010.8	4	4	4	4	4	4	4	4	0.0278732	0.14479	0.244834	FALSE
11.5056	11.2304	11.1336	10.83	10.8059	10.7918	10.7846	10.6663	D3YUE4	Fam151b	Mus musculus	Protein FAM151B	D3YUE4	RefProt_Mus_musculus_20240214	9	sp	10090	31408.6	9	9	9	8	9	9	9	8	0.0278783	0.14479	0.412732	FALSE
12.7182	12.5571	12.6011	12.3487	12.3963	12.3467	12.2541	12.235	Q7TQ95	Lnpk	Mus musculus	Endoplasmic reticulum junction formation protein lunapark	Q7TQ95	RefProt_Mus_musculus_20240214	19	sp	10090	47499.9	19	18	19	17	18	19	18	17	0.027896	0.14479	0.248213	FALSE
11.3586	11.4906	11.4334	11.5356	11.2968	11.401	11.2836	11.2954	Q5RKZ7	Mocs1	Mus musculus	Molybdenum cofactor biosynthesis protein 1	Q5RKZ7	RefProt_Mus_musculus_20240214	14	sp	10090	69858.9	14	13	14	13	14	14	13	14	0.0281124	0.145547	0.135377	FALSE
16.1015	16.0802	16.1437	16.3079	16.3155	16.328	16.3229	16.276	Q62425	Ndufa4	Mus musculus	Cytochrome c oxidase subunit NDUFA4	Q62425	RefProt_Mus_musculus_20240214	11	sp	10090	9326.79	11	11	11	9	10	11	11	11	0.0281133	0.145547	-0.152257	FALSE
13.3511	13.1597	13.2376	13.5274	13.5525	13.6487	13.4723	13.6345	P99028	Uqcrh	Mus musculus	Cytochrome b-c1 complex subunit 6, mitochondrial	P99028	RefProt_Mus_musculus_20240214	8	sp	10090	10434.6	8	8	8	7	8	8	8	8	0.0281183	0.145547	-0.258085	FALSE
11.232	11.2356	11.1998	11.4206	11.4496	11.6299	11.5122	11.363	Q9EQY0	Ern1	Mus musculus	Serine/threonine-protein kinase/endoribonuclease IRE1	Q9EQY0	RefProt_Mus_musculus_20240214	17	sp	10090	110184	16	16	14	13	16	17	16	17	0.0281451	0.145547	-0.216689	FALSE
12.4641	12.3455	12.2061	12.5311	12.2084	12.0323	12.1405	12.2121	E0CXS9;Q08122	Tle3	Mus musculus	Transducin-like enhancer of split 3;Transducin-like enhancer protein 3	E0CXS9;Q08122	RefProt_Mus_musculus_20240214	20	tr;sp	10090	82985.15;83446.66	20	20	20	18	20	19	19	19	0.0281525	0.145547	0.238367	FALSE
9.09776	8.74646	8.73036	8.92335	8.53897	8.36634	8.54857	8.73142	B1ATC3;B7ZC94;Q3UHC0	Tnrc6c	Mus musculus	Trinucleotide repeat containing 6C;Trinucleotide repeat containing 6C (Fragment);Trinucleotide repeat-containing gene 6C protein	B1ATC3;B7ZC94;Q3UHC0	RefProt_Mus_musculus_20240214	9	tr;tr;sp	10090	198213.36;180228.28;175774.65	9	9	9	8	8	9	9	9	0.0281657	0.145547	0.328159	FALSE
13.5214	13.5173	13.4945	13.8271	13.3894	13.3811	13.3561	13.2593	A0A5F8MPW8;Q3U9D6	Exoc6	Mus musculus	Exocyst complex component	A0A5F8MPW8;Q3U9D6	RefProt_Mus_musculus_20240214	33	tr	10090	93059.73;93286.99	33	31	33	28	30	33	33	31	0.0281793	0.145547	0.243614	FALSE
12.3787	12.2902	12.2864	12.5086	12.1638	12.2582	12.0911	12.2205	Q8BI72	Cdkn2aip	Mus musculus	CDKN2A-interacting protein	Q8BI72	RefProt_Mus_musculus_20240214	21	sp	10090	59744.6	21	21	21	19	19	20	20	20	0.0282905	0.14602	0.18262	FALSE
13.3407	13.2605	13.254	13.2263	13.0946	13.0611	13.1326	13.2477	Q8BH69	Sephs1	Mus musculus	Selenide, water dikinase 1	Q8BH69	RefProt_Mus_musculus_20240214	23	sp	10090	42906.6	23	23	23	20	23	22	23	23	0.0283647	0.146301	0.136337	FALSE
11.959	11.6916	11.7472	12.1233	11.5997	11.5938	11.5245	11.6325	Q91VY9	Znf622	Mus musculus	Cytoplasmic 60S subunit biogenesis factor ZNF622	Q91VY9	RefProt_Mus_musculus_20240214	19	sp	10090	53451.2	18	18	17	15	15	16	17	14	0.0284313	0.146543	0.292624	FALSE
13.736	13.6299	13.5142	13.2622	13.2692	13.2017	13.2502	12.9109	Q8C7K6	Pcyox1l	Mus musculus	Prenylcysteine oxidase-like	Q8C7K6	RefProt_Mus_musculus_20240214	17	sp	10090	54874.7	17	17	17	16	17	17	17	16	0.0285215	0.146906	0.37761	FALSE
11.6081	11.4747	11.4374	11.7199	11.4085	11.2839	11.3039	11.4094	Q6P5D3	Dhx57	Mus musculus	Putative ATP-dependent RNA helicase DHX57	Q6P5D3	RefProt_Mus_musculus_20240214	21	sp	10090	155762	21	20	20	18	19	20	19	19	0.0286349	0.147387	0.20859	FALSE
13.8728	13.7379	13.7608	14.1499	13.7355	13.4383	13.4777	13.5497	Q62093	Srsf2	Mus musculus	Serine/arginine-rich splicing factor 2	Q62093	RefProt_Mus_musculus_20240214	12	sp	10090	25476.3	12	12	11	8	11	12	12	11	0.0286683	0.147457	0.330056	FALSE
15.5841	15.7275	15.7586	15.9231	15.5485	15.4569	15.5681	15.5675	O09061	Psmb1	Mus musculus	Proteasome subunit beta type-1	O09061	RefProt_Mus_musculus_20240214	19	sp	10090	26372.2	19	18	18	16	18	18	18	16	0.0287026	0.147531	0.213079	FALSE
13.0808	12.8515	12.8636	12.8709	12.8112	12.6907	12.7639	12.6606	Q3TGM7;Q69ZS7	Hbs1l	Mus musculus	HBS1-like protein	Q3TGM7;Q69ZS7	RefProt_Mus_musculus_20240214	31	tr;sp	10090	74828.18;75100.49	31	29	31	28	31	30	29	31	0.0287353	0.147597	0.185084	FALSE
11.278	11.0169	11.0273	11.3672	10.8953	10.8365	10.8175	11.0104	Q61846	Melk	Mus musculus	Maternal embryonic leucine zipper kinase	Q61846	RefProt_Mus_musculus_20240214	14	sp	10090	72729.1	14	14	14	12	14	14	13	11	0.0287821	0.147711	0.282421	FALSE
9.46012	9.16205	9.44638	9.33636	9.59066	9.85155	9.66303	9.48429	Q9Z1X2	Ptdss2	Mus musculus	Phosphatidylserine synthase 2	Q9Z1X2	RefProt_Mus_musculus_20240214	5	sp	10090	55020.7	4	4	3	4	4	4	5	4	0.0287974	0.147711	-0.296159	FALSE
11.9648	11.7748	11.7736	11.8685	11.6297	11.7763	11.6483	11.6866	A0A0B4J1E5	Uck2	Mus musculus	uridine/cytidine kinase (Fragment)	A0A0B4J1E5	RefProt_Mus_musculus_20240214	13	tr	10090	28655.5	12	13	13	13	12	12	13	11	0.0288272	0.147748	0.160213	FALSE
14.0725	14.2079	14.1511	14.2421	14.0908	13.9785	14.0749	14.0042	O89079	Cope	Mus musculus	Coatomer subunit epsilon	O89079	RefProt_Mus_musculus_20240214	22	sp	10090	34567.1	21	21	22	21	21	21	21	22	0.0288445	0.147748	0.131283	FALSE
14.4838	14.5875	14.6768	14.7369	14.5402	14.1768	14.3967	14.2754	A0A286YEB7;P62849	Rps24	Mus musculus	40S ribosomal protein S24;Small ribosomal subunit protein eS24	A0A286YEB7;P62849	RefProt_Mus_musculus_20240214	14	tr;sp	10090	13605.06;15423.19	13	13	13	14	13	14	14	13	0.0289529	0.147925	0.273981	FALSE
7.58719	7.5312	7.24427	7.2834	6.8773	6.69974	6.83052	7.34711	Q7TN02	Med26	Mus musculus	Mediator of RNA polymerase II transcription subunit 26	Q7TN02	RefProt_Mus_musculus_20240214	3	sp	10090	64679.5	3	3	3	2	3	3	3	3	0.0289541	0.147925	0.472852	FALSE
13.1019	12.9895	12.9025	12.974	13.2064	13.0649	13.1141	13.1776	A0A0R4J1G9	Steap3	Mus musculus	STEAP family member 3	A0A0R4J1G9	RefProt_Mus_musculus_20240214	28	tr	10090	54748	28	27	27	26	27	28	28	25	0.0289603	0.147925	-0.148755	FALSE
8.40182	8.68353	8.74448	8.80956	9.17476	9.09323	8.74695	9.2028	B8JK07	Cyp4f13	Mus musculus	Cytochrome P450, family 4, subfamily f, polypeptide 13	B8JK07	RefProt_Mus_musculus_20240214	3	tr	10090	47309.8	3	3	2	3	2	3	3	3	0.0289992	0.147925	-0.394586	FALSE
14.9423	15.1023	15.1678	15.2777	15.2301	15.4408	15.3822	15.3916	P97807	Fh	Mus musculus	Fumarate hydratase, mitochondrial	P97807	RefProt_Mus_musculus_20240214	41	sp	10090	54356.7	41	41	41	37	41	41	41	41	0.0290372	0.147925	-0.238643	FALSE
9.38519	9.36039	9.49094	9.60238	9.34556	9.16026	9.32053	9.18282	A0A1Y7VK55;P70255	Nfic	Mus musculus	Nuclear factor 1;Nuclear factor 1 C-type	A0A1Y7VK55;P70255	RefProt_Mus_musculus_20240214	7	tr;sp	10090	51297.3;48768.31	7	7	7	5	6	7	6	6	0.0290386	0.147925	0.207428	FALSE
10.8227	10.5786	10.6948	10.7833	10.3783	10.4924	10.5931	10.579	A0A0A6YWG7;E9QNQ4;Q8CHG7	Rapgef2	Mus musculus	Rap guanine nucleotide exchange factor 2	A0A0A6YWG7;E9QNQ4;Q8CHG7	RefProt_Mus_musculus_20240214	13	tr;tr;sp	10090	184115.25;166428.3;166415.18	13	13	13	11	13	13	12	13	0.0290593	0.147925	0.209175	FALSE
13.6647	13.447	13.4318	13.6855	13.384	13.3106	13.2588	13.4062	Q6AW69	Cgnl1	Mus musculus	Cingulin-like protein 1	Q6AW69	RefProt_Mus_musculus_20240214	46	sp	10090	148169	45	45	45	43	45	45	43	45	0.0290593	0.147925	0.217351	FALSE
10.9218	10.9411	10.7125	11.4146	10.4887	10.5331	10.6522	10.577	Q80UW5	Cdc42bpg	Mus musculus	Serine/threonine-protein kinase MRCK gamma	Q80UW5	RefProt_Mus_musculus_20240214	22	sp	10090	172147	20	19	19	17	16	17	19	15	0.0290779	0.147925	0.434746	FALSE
13.6263	13.5112	13.4224	13.5486	13.4835	13.312	13.2855	13.3242	Q9QZE7	Tsnax	Mus musculus	Translin-associated protein X	Q9QZE7	RefProt_Mus_musculus_20240214	22	sp	10090	32926.4	21	22	22	19	20	21	21	21	0.0290785	0.147925	0.175846	FALSE
10.8265	10.8075	10.8302	11.1074	10.6078	10.6313	10.4901	10.7799	A2A7B5	Prdm2	Mus musculus	PR domain containing 2, with ZNF domain	A2A7B5	RefProt_Mus_musculus_20240214	16	tr	10090	187203	15	13	16	14	13	15	14	14	0.0291206	0.148022	0.265616	FALSE
11.8481	11.9686	11.9267	12.0157	11.895	11.5475	11.597	11.74	Q78HU3	Mvb12a	Mus musculus	Multivesicular body subunit 12A	Q78HU3	RefProt_Mus_musculus_20240214	9	sp	10090	28705	9	9	9	9	9	9	9	9	0.0291409	0.148022	0.244923	FALSE
12.3424	12.2864	12.2262	12.3797	12.229	12.2258	12.0714	12.118	Q8BGR2	Lrrc8d	Mus musculus	Volume-regulated anion channel subunit LRRC8D	Q8BGR2	RefProt_Mus_musculus_20240214	27	sp	10090	98113	26	25	26	27	26	25	24	26	0.0291574	0.148022	0.147629	FALSE
16.6107	16.6967	16.6479	17.0268	16.5411	16.4323	16.4262	16.4548	Q9Z1Q9	Vars1	Mus musculus	Valine--tRNA ligase	Q9Z1Q9	RefProt_Mus_musculus_20240214	88	sp	10090	140215	85	88	84	78	82	79	84	82	0.0293029	0.148656	0.281894	FALSE
13.1027	12.8102	12.9301	13.0833	12.8215	12.7765	12.7433	12.7791	Q9CWU2	Zdhhc13	Mus musculus	Palmitoyltransferase ZDHHC13	Q9CWU2	RefProt_Mus_musculus_20240214	18	sp	10090	70889.7	18	17	17	16	17	16	17	17	0.0293224	0.148656	0.201449	FALSE
10.2109	10.0145	10.1303	10.0613	10.0349	9.95805	9.87978	9.8143	Q9DB42	Znf593	Mus musculus	Zinc finger protein 593	Q9DB42	RefProt_Mus_musculus_20240214	5	sp	10090	15147.1	5	5	5	5	5	5	5	5	0.0293796	0.148743	0.182489	FALSE
12.4176	12.3211	12.3365	12.5279	12.214	12.3136	12.2058	12.2614	Q3UM18	Lsg1	Mus musculus	Large subunit GTPase 1 homolog	Q3UM18	RefProt_Mus_musculus_20240214	24	sp	10090	73156.5	23	23	22	22	24	24	23	22	0.0294477	0.148885	0.152097	FALSE
8.95527	9.05298	9.14538	9.19479	8.97085	8.88584	8.93104	8.9286	Q3U2S8	Hvcn1	Mus musculus	Voltage-gated hydrogen channel 1	Q3U2S8	RefProt_Mus_musculus_20240214	5	sp	10090	31242.4	5	5	5	5	5	5	5	5	0.0295719	0.149309	0.158023	FALSE
12.6397	12.4061	12.5233	12.5859	12.415	12.3605	12.3203	12.4249	Q8CIV8	Tbce	Mus musculus	Tubulin-specific chaperone E	Q8CIV8	RefProt_Mus_musculus_20240214	25	sp	10090	59085.7	24	25	24	22	21	23	25	23	0.0296283	0.149492	0.158575	FALSE
11.944	11.9336	12.0482	NaN	11.7558	11.8213	11.8086	11.8619	D6RH77;Q9Z280	Pld1	Mus musculus	Phospholipase;Phospholipase D1	D6RH77;Q9Z280	RefProt_Mus_musculus_20240214	23	tr;sp	10090	123968.85;123968.85	23	22	21	21	21	23	21	22	0.0296832	0.149556	0.241422	FALSE
11.9495	11.8007	11.6131	12.0576	11.5382	11.5262	11.3593	11.6778	Q99PG4	Rgs18	Mus musculus	Regulator of G-protein signaling 18	Q99PG4	RefProt_Mus_musculus_20240214	12	sp	10090	27610.5	12	12	11	9	10	11	12	12	0.0297504	0.149615	0.329859	FALSE
11.1325	10.9807	11.0077	11.3812	10.8126	10.6913	10.8663	10.9389	A0A1W2P6Q2;Q9JHJ8	Icosl;Icoslg	Mus musculus	Icos ligand (Fragment);ICOS ligand	A0A1W2P6Q2;Q9JHJ8	RefProt_Mus_musculus_20240214	6	tr;sp	10090	NaN;35959.99	6	6	6	6	6	6	5	6	0.0298142	0.149818	0.29828	FALSE
13.5245	13.4535	13.438	13.2705	13.608	14.0187	13.756	13.5862	Q8R5L1	C1qbp	Mus musculus	Complement component 1 Q subcomponent-binding protein, mitochondrial	Q8R5L1	RefProt_Mus_musculus_20240214	12	tr	10090	31024.9	12	12	12	10	12	12	12	11	0.0298463	0.149853	-0.320577	FALSE
14.8516	15.0403	14.9585	15.1667	15.1788	15.1836	15.1956	15.2191	P45952	Acadm	Mus musculus	Medium-chain specific acyl-CoA dehydrogenase, mitochondrial	P45952	RefProt_Mus_musculus_20240214	31	sp	10090	46481.2	31	31	30	30	30	30	31	29	0.0299276	0.149868	-0.189988	FALSE
12.7909	12.7605	12.9048	13.1981	13.1539	13.3733	13.2036	13.1836	Q7TMG8	Nipsnap2	Mus musculus	Glioblastoma amplified sequence	Q7TMG8	RefProt_Mus_musculus_20240214	21	tr	10090	32898.7	21	20	20	20	19	20	20	21	0.0299402	0.149868	-0.31506	FALSE
15.0719	15.1246	15.0376	15.1968	14.9944	14.8976	14.9999	14.7342	P35279	Rab6a	Mus musculus	Ras-related protein Rab-6A	P35279	RefProt_Mus_musculus_20240214	18	sp	10090	23589.8	18	18	18	16	18	18	18	18	0.0299411	0.149868	0.201187	FALSE
13.7595	13.6885	13.6845	13.876	13.6283	13.5711	13.5832	13.6644	P54923	Adprh	Mus musculus	ADP-ribosylhydrolase ARH1	P54923	RefProt_Mus_musculus_20240214	53	sp	10090	40068.3	52	53	53	51	53	51	52	53	0.0299703	0.149868	0.140353	FALSE
14.7937	14.9311	14.7732	15.6279	15.6241	15.6927	15.4522	15.7612	Q3TCU5;Q9R233	Tapbp	Mus musculus	Tapasin	Q3TCU5;Q9R233	RefProt_Mus_musculus_20240214	22	tr;sp	10090	49835.51;49736.38	22	21	21	20	22	22	22	21	0.0300168	0.149868	-0.601053	FALSE
14.8056	14.7585	14.754	14.8103	14.7615	14.6301	14.6037	14.6977	Q8VD04	Gripap1	Mus musculus	GRIP1-associated protein 1	Q8VD04	RefProt_Mus_musculus_20240214	71	sp	10090	92715.1	70	71	69	63	69	68	69	69	0.0300216	0.149868	0.108849	FALSE
14.9121	14.9576	14.858	14.6127	15.1828	15.0725	15.3077	14.9715	Q9Z0M5	Lipa	Mus musculus	Lysosomal acid lipase/cholesteryl ester hydrolase	Q9Z0M5	RefProt_Mus_musculus_20240214	21	sp	10090	45325.4	20	20	19	18	19	19	20	20	0.0300242	0.149868	-0.298505	FALSE
11.3604	11.2639	11.1626	11.7253	11.8778	11.5701	11.8056	11.8644	Q91Z40	Gbp7	Mus musculus	Guanylate-binding protein 7	Q91Z40	RefProt_Mus_musculus_20240214	27	sp	10090	72720.9	22	23	22	22	24	24	23	24	0.0300303	0.149868	-0.401407	FALSE
13.8211	13.9312	13.8529	13.9049	13.8214	13.7663	13.7673	13.6426	O88543	Cops3	Mus musculus	COP9 signalosome complex subunit 3	O88543	RefProt_Mus_musculus_20240214	40	sp	10090	47832.1	39	39	40	36	39	38	39	37	0.0300463	0.149868	0.128119	FALSE
13.6445	13.5465	13.5356	13.9443	13.465	13.141	13.2642	13.428	A0A0J9YTU3	Specc1	Mus musculus	Sperm antigen with calponin homology and coiled-coil domains 1	A0A0J9YTU3	RefProt_Mus_musculus_20240214	43	tr	10090	117103	43	42	42	40	41	42	42	40	0.0301055	0.149921	0.343168	FALSE
12.2872	12.2667	12.2661	12.097	12.3974	12.6799	12.3344	12.4933	O35972	Mrpl23	Mus musculus	Large ribosomal subunit protein uL23m	O35972	RefProt_Mus_musculus_20240214	12	sp	10090	17121.6	11	11	11	11	10	10	11	11	0.0301206	0.149921	-0.247021	FALSE
15.4983	15.5805	15.404	15.5395	15.4149	15.2434	15.3877	15.3705	Q9DCH4	Eif3f	Mus musculus	Eukaryotic translation initiation factor 3 subunit F	Q9DCH4	RefProt_Mus_musculus_20240214	27	sp	10090	37984.3	26	26	26	26	27	26	26	27	0.0301291	0.149921	0.151466	FALSE
17.3739	17.37	17.3256	17.5525	17.3124	17.1702	17.1432	17.2696	P27659	Rpl3	Mus musculus	Large ribosomal subunit protein uL3	P27659	RefProt_Mus_musculus_20240214	42	sp	10090	46109.9	42	42	42	41	41	41	42	40	0.0301379	0.149921	0.181642	FALSE
15.5824	15.7286	15.384	15.3824	15.296	14.8965	15.3147	15.1179	G3UYV7;P62858	Rps28	Mus musculus	Small ribosomal subunit protein eS28 (Fragment);Small ribosomal subunit protein eS28	G3UYV7;P62858	RefProt_Mus_musculus_20240214	8	tr;sp	10090	6344.23;7841.02	7	8	8	8	8	7	7	7	0.0302121	0.15019	0.363058	FALSE
14.9916	14.9214	14.9112	14.7646	14.9744	15.3126	15.1767	15.0922	D3YUM1;Q91YT0	Ndufv1	Mus musculus	NADH dehydrogenase [ubiquinone] flavoprotein 1, mitochondrial;NADH dehydrogenase [ubiquinone] flavoprotein 1, mitochondrial	D3YUM1;Q91YT0	RefProt_Mus_musculus_20240214	31	tr;sp	10090	49913.17;50834.19	31	31	30	28	30	31	31	29	0.030277	0.150412	-0.241779	FALSE
13.3541	13.3533	13.281	13.5347	13.2892	13.1708	13.2031	13.1768	A0A3B2WCL5;Q9CT10	Ranbp3	Mus musculus	RAN binding protein 3;Ran-binding protein 3	A0A3B2WCL5;Q9CT10	RefProt_Mus_musculus_20240214	28	tr;sp	10090	59330.97;52572.72	28	27	26	25	27	25	27	27	0.0304406	0.151123	0.170784	FALSE
10.9889	10.8575	10.6158	11.1957	10.5684	10.6198	10.5599	10.5231	F8WI12;Q64705	Usf2	Mus musculus	Upstream transcription factor 2;Upstream stimulatory factor 2	F8WI12;Q64705	RefProt_Mus_musculus_20240214	7	tr;sp	10090	34499.92;36953.7	6	7	7	4	6	7	7	6	0.0304971	0.151303	0.346699	FALSE
16.5029	16.5572	16.3584	16.3331	16.5264	16.6098	16.7707	16.7946	Q05144	Rac2	Mus musculus	Ras-related C3 botulinum toxin substrate 2	Q05144	RefProt_Mus_musculus_20240214	7	sp	10090	21440.8	7	7	7	7	7	7	7	7	0.0306779	0.151769	-0.237465	FALSE
10.5952	10.5126	10.5089	10.6765	10.7234	10.6399	10.6996	10.7459	B1ARC2;Q8BWY7	Slc39a11	Mus musculus	Zinc transporter ZIP11 (Fragment);Zinc transporter ZIP11	B1ARC2;Q8BWY7	RefProt_Mus_musculus_20240214	5	tr;sp	10090	21025.25;35466.05	5	5	5	4	5	5	5	5	0.0306802	0.151769	-0.128893	FALSE
13.9493	13.9097	13.9905	13.572	14.2617	14.2893	14.4333	13.9708	Q8BHZ0	Cyria	Mus musculus	CYFIP-related Rac1 interactor A	Q8BHZ0	RefProt_Mus_musculus_20240214	27	sp	10090	37342.9	27	26	27	25	27	27	27	27	0.0306884	0.151769	-0.383411	FALSE
17.248	17.2525	17.2424	17.2671	17.3279	17.4439	17.3702	17.2745	Q60597	Ogdh	Mus musculus	2-oxoglutarate dehydrogenase complex component E1	Q60597	RefProt_Mus_musculus_20240214	110	sp	10090	116449	106	107	106	99	104	104	103	105	0.0306934	0.151769	-0.101664	FALSE
12.6482	12.3039	12.3863	12.4127	12.2457	12.1104	12.2917	12.0251	Q6P9N1	Hycc1	Mus musculus	Hyccin	Q6P9N1	RefProt_Mus_musculus_20240214	21	sp	10090	57321.1	20	20	20	18	19	19	20	21	0.0308326	0.152355	0.269532	FALSE
8.66818	8.65418	8.54858	9.36492	7.86338	8.44739	8.31586	8.03571	A2AJ26;P41234	Abca2	Mus musculus	ATP-binding cassette, sub-family A (ABC1), member 2;ATP-binding cassette sub-family A member 2	A2AJ26;P41234	RefProt_Mus_musculus_20240214	4	tr;sp	10090	270524.54;270508.58	4	3	3	3	3	3	3	2	0.0309166	0.152545	0.643382	FALSE
16.2086	16.2769	16.1524	16.4318	16.183	15.9946	16.0424	16.0255	Q91ZJ5	Ugp2	Mus musculus	UTP--glucose-1-phosphate uridylyltransferase	Q91ZJ5	RefProt_Mus_musculus_20240214	46	sp	10090	56979.3	44	45	44	43	41	42	42	44	0.0309256	0.152545	0.206034	FALSE
15.2861	15.3071	15.2616	15.383	15.232	14.8473	14.9951	15.1566	E9Q1G8	Septin7	Mus musculus	Septin	E9Q1G8	RefProt_Mus_musculus_20240214	55	tr	10090	50649	53	55	54	52	53	52	53	54	0.0309327	0.152545	0.251714	FALSE
13.5414	13.6515	13.4847	13.6268	13.5357	13.2997	13.3951	13.2556	Q8R574	Prpsap2	Mus musculus	Phosphoribosyl pyrophosphate synthase-associated protein 2	Q8R574	RefProt_Mus_musculus_20240214	21	sp	10090	40880.7	21	21	21	19	20	21	21	20	0.0310379	0.152793	0.204558	FALSE
11.8473	11.7831	11.9135	12.1945	11.6025	11.5158	11.4197	11.8141	A0A0R4J090	Cd1d1	Mus musculus	CD1d1 antigen	A0A0R4J090	RefProt_Mus_musculus_20240214	12	tr	10090	38576.1	11	12	11	11	11	11	11	10	0.0310424	0.152793	0.346563	FALSE
15.2277	15.1579	15.1065	15.1817	15.2566	15.2209	15.2467	15.2448	Q8BT60	Cpne3	Mus musculus	Copine-3	Q8BT60	RefProt_Mus_musculus_20240214	31	sp	10090	59584.9	30	29	29	31	29	29	29	30	0.0310714	0.152793	-0.0738207	FALSE
10.3594	10.2885	10.1678	10.588	10.0834	10.0632	9.8325	10.1586	Q61043	Nin	Mus musculus	Ninein	Q61043	RefProt_Mus_musculus_20240214	21	sp	10090	243718	20	19	20	15	14	17	15	18	0.031078	0.152793	0.316508	FALSE
14.2146	14.14	14.0415	14.2755	13.884	14.0572	14.0192	14.0068	Q60790	Rasa3	Mus musculus	Ras GTPase-activating protein 3	Q60790	RefProt_Mus_musculus_20240214	59	sp	10090	95987.3	58	58	57	48	57	56	55	56	0.0310965	0.152793	0.1761	FALSE
12.1649	12.4139	12.0333	12.545	12.0309	11.9948	11.7824	11.9071	P83917	Cbx1	Mus musculus	Chromobox protein homolog 1	P83917	RefProt_Mus_musculus_20240214	14	sp	10090	21417.8	14	12	13	11	12	11	13	12	0.0311066	0.152793	0.360432	FALSE
14.2341	14.1499	13.8338	14.1278	13.8136	12.8309	13.2437	13.7232	Q6ZWV7	Rpl35	Mus musculus	Large ribosomal subunit protein uL29	Q6ZWV7	RefProt_Mus_musculus_20240214	7	sp	10090	14552.5	7	7	7	6	7	6	7	6	0.0311705	0.152948	0.683536	FALSE
14.4839	14.4083	14.387	14.589	14.6102	14.5757	14.5878	14.6169	B1ATI0;B1AV77;P47740	Aldh3a2	Mus musculus	Aldehyde dehydrogenase;Aldehyde dehydrogenase;Aldehyde dehydrogenase family 3 member A2	B1ATI0;B1AV77;P47740	RefProt_Mus_musculus_20240214	31	tr;tr;sp	10090	59276.65;54330.23;53970.76	31	29	30	29	29	29	29	30	0.0311794	0.152948	-0.130579	FALSE
11.871	11.614	NaN	11.9513	11.4731	11.5085	NaN	11.4065	P40338	Vhl	Mus musculus	von Hippel-Lindau disease tumor suppressor	P40338	RefProt_Mus_musculus_20240214	7	sp	10090	20769.6	6	7	7	6	7	6	6	7	0.0312583	0.153234	0.29393	FALSE
15.1879	14.9967	14.9866	15.0682	14.9533	14.8678	14.8524	14.9597	B2RR82;E9QNG1	Itsn2	Mus musculus	Intersectin 2	B2RR82;E9QNG1	RefProt_Mus_musculus_20240214	70	tr	10090	191735.27;188780.65	69	69	70	62	65	68	69	70	0.0313146	0.153408	0.151533	FALSE
14.6307	14.612	14.5201	14.636	14.5238	14.4052	14.5071	14.5234	Q9CR16	Ppid	Mus musculus	Peptidyl-prolyl cis-trans isomerase D	Q9CR16	RefProt_Mus_musculus_20240214	38	sp	10090	40742.5	37	35	38	34	35	34	35	35	0.0313466	0.153464	0.109809	FALSE
13.5403	13.4426	13.4702	13.5563	13.6409	13.8546	13.641	13.5938	P54276	Msh6	Mus musculus	DNA mismatch repair protein Msh6	P54276	RefProt_Mus_musculus_20240214	46	sp	10090	151084	42	43	41	42	45	44	44	43	0.0313688	0.153471	-0.180229	FALSE
7.62738	7.85768	7.70992	7.55856	7.34779	7.61694	7.39865	7.22248	A2AJW4	Ppp1r3d	Mus musculus	Protein phosphatase 1 regulatory subunit	A2AJW4	RefProt_Mus_musculus_20240214	5	tr	10090	30509.8	5	5	5	4	5	5	5	5	0.0313927	0.153487	0.29192	FALSE
8.65382	8.53849	8.24362	8.72534	8.20812	7.9652	7.62951	8.30383	Q8R0K4	Ccdc137	Mus musculus	Coiled-coil domain-containing protein 137	Q8R0K4	RefProt_Mus_musculus_20240214	3	sp	10090	32918	3	3	3	2	3	3	2	3	0.0315308	0.154007	0.513652	FALSE
10.4529	10.2965	10.3656	10.1654	10.6759	10.6301	10.4117	10.5119	Q99J64	Rbm43	Mus musculus	RNA-binding protein 43	Q99J64	RefProt_Mus_musculus_20240214	9	sp	10090	38636.6	9	9	9	8	9	9	9	9	0.0315955	0.154173	-0.23731	FALSE
8.61926	8.47172	8.27662	8.62501	8.31757	7.79443	8.25604	7.99408	E9Q9M8;Q3TYY8	Pwwp2b	Mus musculus	PWWP domain-containing protein 2B;PWWP domain containing 2B	E9Q9M8;Q3TYY8	RefProt_Mus_musculus_20240214	4	sp;tr	10090	65433.86;54984.82	4	4	3	2	3	3	4	3	0.0316477	0.154327	0.40762	FALSE
7.39443	7.643	7.01842	7.9954	7.06897	6.53003	6.92815	6.896	Q99LH9	Sh3bp5l	Mus musculus	SH3 domain-binding protein 5-like	Q99LH9	RefProt_Mus_musculus_20240214	3	sp	10090	43374.1	2	2	3	3	2	2	2	2	0.031684	0.154338	0.657027	FALSE
7.74414	7.71441	7.64114	8.17962	7.43416	7.55393	7.48758	7.20858	Q9CUX1	Thap12	Mus musculus	52 kDa repressor of the inhibitor of the protein kinase	Q9CUX1	RefProt_Mus_musculus_20240214	3	sp	10090	87021.2	2	2	2	3	2	2	3	2	0.0316915	0.154338	0.398767	FALSE
9.37675	9.47168	9.29749	9.25834	9.19567	9.10072	9.12223	9.28485	D6RGR4;Q9DAJ4	Wdr83	Mus musculus	WD repeat domain-containing protein 83 (Fragment);WD repeat domain-containing protein 83	D6RGR4;Q9DAJ4	RefProt_Mus_musculus_20240214	5	tr;sp	10090	28983.83;34443.77	5	5	5	5	5	5	5	5	0.031763	0.154584	0.175199	FALSE
13.5745	13.3937	13.5135	13.761	13.8157	13.8274	13.7801	13.7166	Q99N16	Cyp4f3	Mus musculus	Cytochrome P450 4F3	Q99N16	RefProt_Mus_musculus_20240214	27	sp	10090	59842.7	27	25	26	24	27	26	26	26	0.0318248	0.154783	-0.224244	FALSE
10.0875	10.1065	10.0588	10.2746	9.96181	10.0683	9.89819	9.87504	Q9D842	Aplf	Mus musculus	Aprataxin and PNK-like factor	Q9D842	RefProt_Mus_musculus_20240214	8	sp	10090	54968.5	8	8	8	8	7	8	6	8	0.0318611	0.154832	0.181029	FALSE
15.7366	15.6811	15.7872	15.7593	15.7113	15.6067	15.6521	15.6474	P62715	Ppp2cb	Mus musculus	Serine/threonine-protein phosphatase 2A catalytic subunit beta isoform	P62715	RefProt_Mus_musculus_20240214	31	sp	10090	35575.1	31	31	30	30	29	31	30	29	0.0318968	0.154832	0.0866983	FALSE
18.4033	18.3272	18.2742	18.1288	18.4583	18.3938	18.554	18.4688	P18242	Ctsd	Mus musculus	Cathepsin D	P18242	RefProt_Mus_musculus_20240214	49	sp	10090	44953.8	48	47	47	47	47	48	49	47	0.0319143	0.154832	-0.185354	FALSE
10.239	9.8863	9.63915	8.88734	10.4309	10.5302	10.3447	10.5881	Q9EP73	Cd274	Mus musculus	Programmed cell death 1 ligand 1	Q9EP73	RefProt_Mus_musculus_20240214	5	sp	10090	32780.5	5	5	5	5	5	5	5	5	0.0319183	0.154832	-0.810503	FALSE
11.6519	11.5951	11.4799	11.5208	11.8317	11.7068	11.614	11.8599	Q3SXD3	Hddc2	Mus musculus	5'-deoxynucleotidase HDDC2	Q3SXD3	RefProt_Mus_musculus_20240214	11	sp	10090	22752.8	11	11	11	10	11	11	11	11	0.031949	0.15488	-0.191141	FALSE
18.1992	18.3061	18.2083	17.9589	18.4483	18.5446	18.6063	18.2557	Q03265	Atp5f1a	Mus musculus	ATP synthase subunit alpha, mitochondrial	Q03265	RefProt_Mus_musculus_20240214	62	sp	10090	59752.6	59	59	60	58	62	62	60	61	0.03203	0.155171	-0.295602	FALSE
14.3828	14.3687	14.324	14.5475	14.2904	14.2121	14.2636	14.2803	Q3U487	Hectd3	Mus musculus	E3 ubiquitin-protein ligase HECTD3	Q3U487	RefProt_Mus_musculus_20240214	53	sp	10090	97347.1	50	52	52	48	53	47	52	48	0.0320829	0.155326	0.144136	FALSE
15.0702	14.9726	14.9732	15.0546	14.9288	14.794	14.9724	14.8211	P28271	Aco1	Mus musculus	Cytoplasmic aconitate hydratase	P28271	RefProt_Mus_musculus_20240214	66	sp	10090	98125.6	64	66	65	58	64	64	64	64	0.0321483	0.155469	0.138574	FALSE
12.5633	12.4037	12.4664	12.5931	12.3849	12.293	12.3211	12.4314	Q61084	Map3k3	Mus musculus	Mitogen-activated protein kinase kinase kinase 3	Q61084	RefProt_Mus_musculus_20240214	30	sp	10090	70775.6	28	28	28	28	29	28	28	28	0.0321754	0.155469	0.14903	FALSE
11.0311	10.7792	10.7876	11.1115	10.6949	10.7114	10.5286	10.7115	F8VPZ3	Usp32	Mus musculus	Ubiquitin carboxyl-terminal hydrolase 32	F8VPZ3	RefProt_Mus_musculus_20240214	21	sp	10090	181733	20	19	20	17	17	19	19	18	0.0321755	0.155469	0.265721	FALSE
17.7143	17.8417	17.8613	17.9248	17.7601	17.5535	17.7044	17.5316	Q8K1B8	Fermt3	Mus musculus	Fermitin family homolog 3	Q8K1B8	RefProt_Mus_musculus_20240214	86	sp	10090	75634.5	85	82	82	78	83	83	84	83	0.0322046	0.155487	0.198099	FALSE
12.1583	12.2832	12.1625	12.0645	11.7994	11.934	12.0389	12.0636	Q9JIZ9	Plscr3	Mus musculus	Phospholipid scramblase 3	Q9JIZ9	RefProt_Mus_musculus_20240214	6	sp	10090	31802.7	6	6	6	5	6	6	5	6	0.0322363	0.155487	0.208147	FALSE
9.32913	9.01527	9.04864	9.65061	9.01834	8.53301	8.48226	8.84314	Q9CWU4		Mus musculus	UPF0690 protein C1orf52 homolog	Q9CWU4	RefProt_Mus_musculus_20240214	5	sp	10090	20101.2	4	4	5	4	5	2	5	5	0.0322421	0.155487	0.541726	FALSE
10.7198	10.6514	10.5981	10.6148	10.6908	10.9311	10.7643	10.8471	E0CXW2;E9PUK2;Q80V03	Adck5	Mus musculus	AarF domain containing kinase 5;AarF domain containing kinase 5;Uncharacterized aarF domain-containing protein kinase 5	E0CXW2;E9PUK2;Q80V03	RefProt_Mus_musculus_20240214	16	tr;tr;sp	10090	64421.43;66684.48;66654.45	14	16	15	16	16	16	16	16	0.032269	0.155516	-0.162296	FALSE
15.7838	15.8434	15.9015	16.0316	15.7998	15.662	15.6842	15.4852	P14685	Psmd3	Mus musculus	26S proteasome non-ATPase regulatory subunit 3	P14685	RefProt_Mus_musculus_20240214	52	sp	10090	60718.2	52	52	51	50	50	50	51	49	0.0323676	0.155859	0.232296	FALSE
11.4213	11.2797	11.4217	11.6238	11.2562	11.1848	11.0295	11.2761	Q3U7M5;Q8C0M2;Q8VD66	Abhd4	Mus musculus	(Lyso)-N-acylphosphatidylethanolamine lipase;Abhydrolase domain containing 4;(Lyso)-N-acylphosphatidylethanolamine lipase	Q3U7M5;Q8C0M2;Q8VD66	RefProt_Mus_musculus_20240214	10	tr;tr;sp	10090	40326.21;36048.41;38860.52	9	10	9	9	10	10	10	9	0.0323823	0.155859	0.249969	FALSE
15.6456	15.5152	15.5646	15.5456	15.4359	15.3062	15.4901	15.154	Q8BWY3	Etf1	Mus musculus	Eukaryotic peptide chain release factor subunit 1	Q8BWY3	RefProt_Mus_musculus_20240214	32	sp	10090	49030.9	32	32	32	30	32	32	32	32	0.0324874	0.156264	0.221205	FALSE
11.8227	11.456	11.5859	11.5907	11.7123	12.048	11.9339	11.9047	D3Z3B4;E9Q7X0;G3XA39;Q3UXF4;Q9WU00	Nrf1	Mus musculus	Nuclear respiratory factor 1	D3Z3B4;E9Q7X0;G3XA39;Q3UXF4;Q9WU00	RefProt_Mus_musculus_20240214	6	tr;tr;tr;tr;sp	10090	50882.07;55807.8;49126.89;57093.4;53571.05	6	6	5	5	6	6	6	6	0.0325455	0.156373	-0.285946	FALSE
11.0805	11.0903	11.0915	11.6628	11.5747	11.6271	NaN	11.7593	Q3UKR0	Daxx	Mus musculus	Death domain-associated protein 6	Q3UKR0	RefProt_Mus_musculus_20240214	12	tr	10090	81593.6	12	11	11	11	12	12	12	11	0.0325549	0.156373	-0.41311	FALSE
12.232	11.8441	11.7468	11.2596	12.2866	12.5019	12.7311	12.1673	Q61559;Q6PKB0	Fcgrt	Mus musculus	IgG receptor FcRn large subunit p51	Q61559;Q6PKB0	RefProt_Mus_musculus_20240214	11	sp;tr	10090	40092.57;40562.12	11	10	10	8	11	11	11	11	0.0326122	0.156373	-0.651086	FALSE
12.2968	11.8179	11.7934	10.9102	11.3724	10.5906	10.1384	10.3379	D3YYN7;Q6PIE5	Atp1a2	Mus musculus	Sodium/potassium-transporting ATPase subunit alpha;Sodium/potassium-transporting ATPase subunit alpha-2	D3YYN7;Q6PIE5	RefProt_Mus_musculus_20240214	3	tr;sp	10090	103586;112217.31	3	3	3	2	2	2	2	2	0.0326154	0.156373	1.09476	FALSE
10.2142	9.78785	9.96989	10.3151	9.48401	9.47307	9.623	9.93346	E9Q704;F8VQA4;P97467	Pam	Mus musculus	Peptidylglycine alpha-amidating monooxygenase;Peptidylglycine alpha-amidating monooxygenase;Peptidyl-glycine alpha-amidating monooxygenase	E9Q704;F8VQA4;P97467	RefProt_Mus_musculus_20240214	6	tr;tr;sp	10090	97176.54;108833.46;108962.58	6	6	6	6	3	6	5	6	0.0326366	0.156373	0.443372	FALSE
10.2317	10.1847	9.97799	10.2321	9.85386	9.64518	9.71578	10.1053	Q5SUC9;Q5SUD5	Sco1	Mus musculus	Protein SCO1 homolog, mitochondrial;SCO1 cytochrome c oxidase assembly protein	Q5SUC9;Q5SUD5	RefProt_Mus_musculus_20240214	6	sp;tr	10090	31617.4;32117.95	6	6	6	6	6	6	6	6	0.0326904	0.156373	0.326593	FALSE
9.08592	8.7275	9.25095	9.32456	8.66443	7.90059	8.35931	8.80631	O89032	Sh3pxd2a	Mus musculus	SH3 and PX domain-containing protein 2A	O89032	RefProt_Mus_musculus_20240214	7	sp	10090	124201	7	6	6	6	4	5	6	5	0.0326998	0.156373	0.66457	FALSE
13.5711	13.4687	13.4828	13.6726	13.4272	13.4413	13.309	13.4022	E9PUA2;Q5BLK4	Tut7	Mus musculus	RNA uridylyltransferase;Terminal uridylyltransferase 7	E9PUA2;Q5BLK4	RefProt_Mus_musculus_20240214	48	tr;sp	10090	167154.33;169102.52	45	45	41	44	42	41	47	43	0.032743	0.156373	0.153848	FALSE
13.4949	13.3298	13.3145	13.3332	13.7103	13.4235	13.5454	13.6029	A0A0G2JFT8	Rufy3	Mus musculus	RUN and FYVE domain containing 3	A0A0G2JFT8	RefProt_Mus_musculus_20240214	22	tr	10090	74770	21	22	21	21	22	22	22	21	0.0327719	0.156373	-0.202429	FALSE
16.0774	16.1592	16.0353	16.3212	16.0014	15.8271	15.8952	16.0147	Q9WVK4	Ehd1	Mus musculus	EH domain-containing protein 1	Q9WVK4	RefProt_Mus_musculus_20240214	44	sp	10090	60602.8	44	44	44	44	44	44	44	43	0.032773	0.156373	0.213656	FALSE
15.1616	15.247	15.06	15.3844	15.3262	15.4112	15.5295	15.4969	P10852	Slc3a2	Mus musculus	Amino acid transporter heavy chain SLC3A2	P10852	RefProt_Mus_musculus_20240214	23	sp	10090	58336.6	23	22	23	22	22	23	22	23	0.0327831	0.156373	-0.227755	FALSE
13.2947	13.3013	13.2832	13.4409	13.1879	13.0377	13.1174	13.2783	Q8K3H0	Appl1	Mus musculus	DCC-interacting protein 13-alpha	Q8K3H0	RefProt_Mus_musculus_20240214	45	sp	10090	79328.1	41	43	44	42	44	43	44	41	0.0327842	0.156373	0.174665	FALSE
12.9896	12.8368	12.6529	12.648	13.0318	13.2459	13.1716	12.9068	A0A0R4J1N9;P40630	Tfam	Mus musculus	Transcription factor A, mitochondrial;Transcription factor A, mitochondrial	A0A0R4J1N9;P40630	RefProt_Mus_musculus_20240214	14	tr;sp	10090	23383.94;27987.53	13	14	14	11	14	13	13	13	0.032836	0.15652	-0.307186	FALSE
10.0242	9.7075	9.70173	9.86448	9.66813	9.47627	9.65083	9.4637	Q91VL8	Terf2ip	Mus musculus	Telomeric repeat-binding factor 2-interacting protein 1	Q91VL8	RefProt_Mus_musculus_20240214	8	sp	10090	43353	7	8	8	7	7	6	8	8	0.032902	0.156733	0.259734	FALSE
14.2311	14.2053	13.8587	13.876	13.4173	13.2575	13.1086	13.9888	P63325	Rps10	Mus musculus	Small ribosomal subunit protein eS10	P63325	RefProt_Mus_musculus_20240214	3	sp	10090	18915.7	3	3	3	3	3	3	3	3	0.0330477	0.157327	0.599711	FALSE
10.6214	11.0259	10.6357	10.6868	10.9478	10.9993	11.0494	11.0656	Q8R4G6	Mgat5	Mus musculus	Alpha-1,6-mannosylglycoprotein 6-beta-N-acetylglucosaminyltransferase A	Q8R4G6	RefProt_Mus_musculus_20240214	13	sp	10090	84550.7	13	12	12	13	12	12	13	13	0.0331344	0.157562	-0.273037	FALSE
10.466	10.3895	10.2389	10.7353	9.98633	10.0225	10.1755	10.2783	Q80ZV0	Rnaseh2b	Mus musculus	Ribonuclease H2 subunit B	Q80ZV0	RefProt_Mus_musculus_20240214	9	sp	10090	34729.1	9	9	9	9	9	9	9	9	0.0332169	0.157562	0.341737	FALSE
17.6603	17.6152	17.6344	17.7428	17.6091	17.561	17.5875	17.5593	P06800;S4R1M0	Ptprc	Mus musculus	Receptor-type tyrosine-protein phosphatase C;protein-tyrosine-phosphatase	P06800;S4R1M0	RefProt_Mus_musculus_20240214	90	sp;tr	10090	144836.71;128570.15	89	89	89	86	87	87	88	86	0.0332224	0.157562	0.0839644	FALSE
15.4962	15.3517	15.2899	15.3006	15.1045	15.068	15.3294	15.0755	Q61035	Hars1	Mus musculus	Histidine--tRNA ligase, cytoplasmic	Q61035	RefProt_Mus_musculus_20240214	36	sp	10090	57432.3	35	35	33	31	34	32	34	33	0.0332304	0.157562	0.215265	FALSE
17.6102	17.7263	17.6973	17.9533	17.6267	17.2697	17.4553	17.493	Q6ZWN5	Rps9	Mus musculus	Small ribosomal subunit protein uS4	Q6ZWN5	RefProt_Mus_musculus_20240214	23	sp	10090	22591.4	23	23	23	22	23	23	23	23	0.0332318	0.157562	0.285575	FALSE
10.7496	10.7341	10.7178	11.0814	10.5595	10.6377	10.3571	10.5632	A0A7N9VSG0	Afg2b	Mus musculus	ATPase family gene 2 protein homolog B	A0A7N9VSG0	RefProt_Mus_musculus_20240214	15	sp	10090	80742.2	15	14	15	12	14	14	15	15	0.033237	0.157562	0.291333	FALSE
12.2146	11.8949	12.2028	12.2787	12.247	12.768	12.5912	12.5069	P0DN34	Ndufb1	Mus musculus	NADH dehydrogenase [ubiquinone] 1 beta subcomplex subunit 1	P0DN34	RefProt_Mus_musculus_20240214	11	sp	10090	6954.1	10	9	10	9	11	10	11	9	0.0332459	0.157562	-0.380504	FALSE
12.9031	12.1241	12.4228	12.4966	12.9863	12.8879	12.9354	12.9166	P16872	Il7r	Mus musculus	Interleukin-7 receptor subunit alpha	P16872	RefProt_Mus_musculus_20240214	8	sp	10090	51604.9	7	7	7	5	8	8	8	8	0.0333168	0.157798	-0.444919	FALSE
13.9833	13.8586	13.7756	14.1218	13.7049	13.7204	13.6467	13.7823	Q8BUK6	Hook3	Mus musculus	Protein Hook homolog 3	Q8BUK6	RefProt_Mus_musculus_20240214	52	sp	10090	83217.9	51	51	50	45	49	51	50	48	0.0333552	0.157879	0.221268	FALSE
12.4364	12.2177	12.1767	12.1033	12.4245	12.6301	12.4998	12.3755	Q8VDT9	Mrpl50	Mus musculus	Large ribosomal subunit protein mL50	Q8VDT9	RefProt_Mus_musculus_20240214	9	sp	10090	18213	9	9	8	8	9	8	9	9	0.0333892	0.157889	-0.248966	FALSE
11.7707	11.7261	11.7197	11.9489	11.6352	11.6703	11.6402	11.6167	P97302	Bach1	Mus musculus	Transcription regulator protein BACH1	P97302	RefProt_Mus_musculus_20240214	20	sp	10090	81373.9	19	18	20	17	19	18	20	18	0.0334321	0.157889	0.150733	FALSE
13.0651	12.9999	12.9111	12.9947	12.7504	12.6949	12.6754	12.9874	Q9CYA6	Zcchc8	Mus musculus	Zinc finger CCHC domain-containing protein 8	Q9CYA6	RefProt_Mus_musculus_20240214	25	sp	10090	78025.8	25	24	25	23	24	25	25	22	0.0334402	0.157889	0.215677	FALSE
9.93808	9.74519	9.66127	9.45277	9.48466	9.4322	9.32226	9.39115	Q8CCI5	Rybp	Mus musculus	RING1 and YY1-binding protein	Q8CCI5	RefProt_Mus_musculus_20240214	7	sp	10090	24776.5	7	6	5	5	6	6	6	5	0.0334557	0.157889	0.291761	FALSE
7.62887	7.28802	7.08488	7.64908	7.23527	6.65666	6.42377	6.90427	Q6NXY1	Tbc1d31	Mus musculus	TBC1 domain family member 31	Q6NXY1	RefProt_Mus_musculus_20240214	4	sp	10090	115838	3	1	2	3	3	3	2	2	0.0334903	0.157889	0.607719	FALSE
13.0978	13.0918	13.032	13.3282	12.8926	12.9461	12.9687	12.9896	Q8CDM8	Fhip2a	Mus musculus	FHF complex subunit HOOK interacting protein 2A	Q8CDM8	RefProt_Mus_musculus_20240214	29	sp	10090	86017.4	29	29	29	27	29	29	29	27	0.033495	0.157889	0.188193	FALSE
15.7406	15.7516	15.7322	15.7731	15.5953	15.0146	15.3093	15.5768	P35980	Rpl18	Mus musculus	Large ribosomal subunit protein eL18	P35980	RefProt_Mus_musculus_20240214	12	sp	10090	21644.5	12	12	12	12	12	12	12	11	0.0335064	0.157889	0.375375	FALSE
13.3297	13.1103	13.113	13.1784	13.1236	12.9599	12.9791	12.8924	Q05CL8	Larp7	Mus musculus	La-related protein 7	Q05CL8	RefProt_Mus_musculus_20240214	27	sp	10090	64802.3	27	26	26	23	25	27	26	27	0.0336575	0.1585	0.194109	FALSE
13.7555	13.6572	13.5587	13.9077	13.5599	13.5164	13.3616	13.4999	O35516	Notch2	Mus musculus	Neurogenic locus notch homolog protein 2	O35516	RefProt_Mus_musculus_20240214	55	sp	10090	265633	52	54	51	49	52	52	52	52	0.0337187	0.158594	0.235348	FALSE
12.4972	12.5395	12.3139	12.4219	12.2737	12.1928	12.2297	11.8263	Q8BG60	Txnip	Mus musculus	Thioredoxin-interacting protein	Q8BG60	RefProt_Mus_musculus_20240214	17	sp	10090	44363	16	16	16	14	15	15	15	16	0.0337203	0.158594	0.312564	FALSE
11.4729	11.5932	11.2537	11.611	11.3217	11.1732	11.2485	11.2249	Q9CV28	Mindy3	Mus musculus	Ubiquitin carboxyl-terminal hydrolase MINDY-3	Q9CV28	RefProt_Mus_musculus_20240214	12	sp	10090	49612.4	12	11	11	9	9	10	11	12	0.0337825	0.158787	0.240643	FALSE
15.6774	15.7247	15.5841	15.6788	15.4651	15.5583	15.4668	15.6308	Q9D1M0	Sec13	Mus musculus	Protein SEC13 homolog	Q9D1M0	RefProt_Mus_musculus_20240214	30	sp	10090	35565.6	29	30	30	29	30	29	30	29	0.0338566	0.159034	0.136021	FALSE
14.3294	14.3996	14.4767	14.6368	14.283	14.0507	14.2106	14.3224	Q91WK2	Eif3h	Mus musculus	Eukaryotic translation initiation factor 3 subunit H	Q91WK2	RefProt_Mus_musculus_20240214	41	sp	10090	39832.2	40	39	39	36	40	38	38	37	0.0339113	0.15919	0.24394	FALSE
13.4275	13.1934	13.3186	13.4313	13.1624	13.2297	13.161	13.1781	Q04690	Nf1	Mus musculus	Neurofibromin	Q04690	RefProt_Mus_musculus_20240214	64	sp	10090	319596	63	60	61	57	58	61	60	56	0.0339573	0.159305	0.159898	FALSE
17.2971	17.3825	17.3028	17.3197	17.5578	17.3783	17.4935	17.3894	Q3TW96	Uap1l1	Mus musculus	UDP-N-acetylhexosamine pyrophosphorylase-like protein 1	Q3TW96	RefProt_Mus_musculus_20240214	52	sp	10090	56613.8	50	51	51	47	51	49	50	51	0.0340402	0.159593	-0.129229	FALSE
12.678	12.3898	12.4091	12.5975	12.0639	12.4444	12.1762	12.2233	A0A087WR24;Q2HXL6	Edem3	Mus musculus	alpha-1,2-Mannosidase;ER degradation-enhancing alpha-mannosidase-like protein 3	A0A087WR24;Q2HXL6	RefProt_Mus_musculus_20240214	28	tr;sp	10090	105899.73;104199.61	28	27	26	25	26	26	26	26	0.0340624	0.159596	0.291663	FALSE
13.0932	12.792	12.9595	13.0922	13.0335	13.4392	13.3817	13.3451	O55125	Nipsnap1	Mus musculus	Protein NipSnap homolog 1	O55125	RefProt_Mus_musculus_20240214	24	sp	10090	33363.2	24	23	23	24	23	24	22	23	0.0341185	0.159644	-0.315623	FALSE
12.7722	12.5849	12.6405	12.9134	12.5797	12.544	12.3844	12.4743	A0A0R4J0Q6;Q80VI1	Trim56	Mus musculus	RING-type E3 ubiquitin transferase;E3 ubiquitin-protein ligase TRIM56	A0A0R4J0Q6;Q80VI1	RefProt_Mus_musculus_20240214	28	tr;sp	10090	79528.85;79512.9	26	27	27	21	26	25	26	26	0.0341358	0.159644	0.232137	FALSE
9.16466	9.22721	9.35085	9.41864	8.96608	9.04388	8.89509	9.23596	Q9D9K3	Aven	Mus musculus	Cell death regulator Aven	Q9D9K3	RefProt_Mus_musculus_20240214	6	sp	10090	37195.5	6	6	6	6	5	6	5	6	0.0341371	0.159644	0.255091	FALSE
17.5265	17.5422	17.5074	17.767	17.8824	17.8018	17.6572	17.8859	P28798;Q3U9N4	Grn	Mus musculus	Progranulin;Granulin	P28798;Q3U9N4	RefProt_Mus_musculus_20240214	51	sp;tr	10090	63458.24;65018.05	49	51	50	51	50	49	50	50	0.0342563	0.1601	-0.221038	FALSE
14.186	14.1808	14.2312	14.121	14.3628	14.1854	14.3362	14.3455	A0A0N4SW73	Rab11fip5	Mus musculus	RAB11 family interacting protein 5 (class I)	A0A0N4SW73	RefProt_Mus_musculus_20240214	39	tr	10090	139556	38	36	35	32	36	38	38	36	0.0343975	0.160659	-0.127725	FALSE
9.34045	9.37573	9.35426	9.12815	9.58288	9.37929	9.47702	9.5829	Q80WB5	Ntaq1	Mus musculus	Protein N-terminal glutamine amidohydrolase	Q80WB5	RefProt_Mus_musculus_20240214	5	sp	10090	24336.5	5	4	5	5	4	5	5	5	0.0344796	0.160799	-0.205874	FALSE
12.9497	13.0282	12.8602	13.3518	12.7632	12.7125	12.83	12.5578	Q9WU28	Pfdn5	Mus musculus	Prefoldin subunit 5	Q9WU28	RefProt_Mus_musculus_20240214	14	sp	10090	17356.2	13	14	14	12	13	13	13	13	0.0344799	0.160799	0.331613	FALSE
11.9961	12.046	11.9445	12.1981	11.8229	11.9393	11.9171	11.8177	Q8CE96	Trmt6	Mus musculus	tRNA (adenine(58)-N(1))-methyltransferase non-catalytic subunit TRM6	Q8CE96	RefProt_Mus_musculus_20240214	12	sp	10090	55518.2	11	12	10	11	11	11	12	10	0.0344926	0.160799	0.171948	FALSE
9.35172	9.18956	9.23039	9.70082	9.03022	8.8978	9.06202	9.11957	P06869	Plau	Mus musculus	Urokinase-type plasminogen activator	P06869	RefProt_Mus_musculus_20240214	8	sp	10090	48267.9	7	8	8	8	8	8	8	8	0.0346493	0.161247	0.340718	FALSE
13.2488	13.3611	13.205	13.4618	13.1925	13.1134	13.0623	13.1912	Q99PL6	Ubxn6	Mus musculus	UBX domain-containing protein 6	Q99PL6	RefProt_Mus_musculus_20240214	25	sp	10090	49795.7	24	23	24	21	23	24	23	25	0.034662	0.161247	0.17936	FALSE
13.9146	13.7987	13.7879	14.0086	13.7918	13.6248	13.7359	13.6522	Q8BWZ3	Naa25	Mus musculus	N-alpha-acetyltransferase 25, NatB auxiliary subunit	Q8BWZ3	RefProt_Mus_musculus_20240214	44	sp	10090	111708	43	44	42	41	42	40	41	42	0.0346756	0.161247	0.176289	FALSE
13.5651	13.4661	13.3164	13.4125	13.8443	13.6009	13.783	13.5247	Q60648	Gm2a	Mus musculus	Ganglioside GM2 activator	Q60648	RefProt_Mus_musculus_20240214	10	sp	10090	20824.2	10	9	10	9	8	10	9	9	0.0347271	0.161385	-0.24823	FALSE
8.22012	7.96042	7.84732	8.19738	7.85033	7.81576	7.43322	7.69898	O08789	Mnt	Mus musculus	Max-binding protein MNT	O08789	RefProt_Mus_musculus_20240214	3	sp	10090	63273.7	3	2	3	2	2	3	3	2	0.0347521	0.1614	0.356736	FALSE
15.9681	16.1348	16.1009	16.3717	16.3256	16.6254	16.4481	16.3508	Q9DCX2	Atp5pd	Mus musculus	ATP synthase subunit d, mitochondrial	Q9DCX2	RefProt_Mus_musculus_20240214	20	sp	10090	18749.5	17	18	19	19	18	19	18	18	0.0348192	0.161487	-0.293592	FALSE
13.3082	13.2641	13.2349	13.5092	13.175	13.0859	12.9842	13.2069	F2Z3X6;Q9Z2A0	Pdpk1	Mus musculus	3-phosphoinositide-dependent protein kinase 1	F2Z3X6;Q9Z2A0	RefProt_Mus_musculus_20240214	24	tr;sp	10090	60935.3;63758.55	24	24	24	24	24	24	24	24	0.0348253	0.161487	0.216082	FALSE
10.5058	10.1699	10.1693	9.85567	10.5236	10.5086	10.5695	10.5485	Q8BG84	Lair1	Mus musculus	Leukocyte-associated immunoglobulin-like receptor 1	Q8BG84	RefProt_Mus_musculus_20240214	5	sp	10090	29793	5	4	5	4	4	5	4	5	0.034836	0.161487	-0.362367	FALSE
12.0032	12.0531	11.9136	11.8999	11.9513	11.7587	11.6996	11.7161	Q9R1C6	Dgke	Mus musculus	Diacylglycerol kinase epsilon	Q9R1C6	RefProt_Mus_musculus_20240214	14	sp	10090	63634.5	13	13	14	12	13	14	13	14	0.0349573	0.161919	0.185998	FALSE
9.54862	9.55818	9.3776	9.80454	9.26479	9.33146	9.38634	9.31528	A2A9K3;Q8BMK0	Cep85	Mus musculus	Centrosomal protein 85;Centrosomal protein of 85 kDa	A2A9K3;Q8BMK0	RefProt_Mus_musculus_20240214	6	tr;sp	10090	85098.42;85339.71	6	6	5	4	6	6	6	6	0.034993	0.161919	0.247769	FALSE
16.0145	16.1242	16.0509	16.1701	16.24	16.3295	16.3059	16.1201	Q91VD9	Ndufs1	Mus musculus	NADH-ubiquinone oxidoreductase 75 kDa subunit, mitochondrial	Q91VD9	RefProt_Mus_musculus_20240214	58	sp	10090	79776.8	57	58	58	54	57	53	57	56	0.0349947	0.161919	-0.158965	FALSE
16.2993	16.2049	16.3719	16.4478	16.2017	15.9431	16.0731	16.2154	F8WHB7;J3QPR7	Clec10a	Mus musculus	C-type lectin domain family 10, member A;C-type lectin domain family 10, member A	F8WHB7;J3QPR7	RefProt_Mus_musculus_20240214	20	tr	10090	34666.89;34857.25	20	20	20	19	20	20	20	20	0.0350404	0.161982	0.222678	FALSE
12.4881	12.437	12.3463	12.6235	12.3853	12.1999	12.248	12.3008	Q8C3Q9	Casp9	Mus musculus	Caspase-9	Q8C3Q9	RefProt_Mus_musculus_20240214	11	sp	10090	49979.1	11	11	11	10	11	11	11	11	0.0350649	0.161982	0.19027	FALSE
15.1314	15.1201	15.0727	15.4052	15.2121	15.6618	15.814	15.6816	P30355	Alox5ap	Mus musculus	Arachidonate 5-lipoxygenase-activating protein	P30355	RefProt_Mus_musculus_20240214	7	sp	10090	18136.1	7	7	7	7	7	7	7	7	0.0351	0.161982	-0.410024	FALSE
14.1423	14.0764	14.0431	14.4765	14.4793	14.7343	14.4414	14.4199	Q8R164	Bphl	Mus musculus	Valacyclovir hydrolase	Q8R164	RefProt_Mus_musculus_20240214	22	sp	10090	32850.9	20	21	21	20	21	20	21	22	0.0351246	0.161982	-0.334141	FALSE
14.4367	14.4638	14.3503	14.775	14.2561	14.3377	14.1513	14.1767	Q8BLN5	Lss	Mus musculus	Lanosterol synthase	Q8BLN5	RefProt_Mus_musculus_20240214	43	sp	10090	83141.3	42	42	42	40	39	41	39	39	0.0351395	0.161982	0.275981	FALSE
10.9001	10.6212	10.5186	10.972	10.5001	10.2326	10.35	10.5321	P28574	Max	Mus musculus	Protein max	P28574	RefProt_Mus_musculus_20240214	7	sp	10090	18244.8	7	7	7	6	6	7	7	7	0.0352693	0.162384	0.349277	FALSE
12.4808	12.4619	12.3609	12.7469	12.3301	12.2592	12.1732	12.3161	Q91YJ3	Thyn1	Mus musculus	Thymocyte nuclear protein 1	Q91YJ3	RefProt_Mus_musculus_20240214	12	sp	10090	26177.8	12	12	12	12	12	11	11	12	0.0352759	0.162384	0.24298	FALSE
13.4631	13.2943	13.2882	13.5791	13.2815	13.1326	13.157	13.2114	E9QN31	Nop2	Mus musculus	NOP2 nucleolar protein	E9QN31	RefProt_Mus_musculus_20240214	29	tr	10090	86906.9	28	29	28	24	28	26	29	27	0.0352923	0.162384	0.210544	FALSE
15.8041	15.9507	15.9996	16.1612	15.8976	15.4053	15.6801	15.5493	P41105	Rpl28	Mus musculus	Large ribosomal subunit protein eL28	P41105	RefProt_Mus_musculus_20240214	12	sp	10090	15733.5	12	12	12	12	12	12	12	12	0.0353153	0.162389	0.345851	FALSE
16.6079	16.8283	16.7329	17.163	16.6389	16.405	16.4463	16.4337	P46664	Adss2	Mus musculus	Adenylosuccinate synthetase isozyme 2	P46664	RefProt_Mus_musculus_20240214	35	sp	10090	50021	35	34	34	32	34	33	34	34	0.035499	0.163041	0.352054	FALSE
8.1473	8.48109	8.37553	8.8055	7.9064	7.65299	7.62637	8.32793	E9QJT2;Q3UMQ8	Naf1	Mus musculus	H/ACA ribonucleoprotein complex non-core subunit NAF1	E9QJT2;Q3UMQ8	RefProt_Mus_musculus_20240214	4	tr;sp	10090	63650.54;53246.01	4	4	4	3	4	4	4	4	0.0355137	0.163041	0.573932	FALSE
17.4127	17.538	17.5206	17.318	17.6162	17.5932	17.7168	17.5429	O88844	Idh1	Mus musculus	Isocitrate dehydrogenase [NADP] cytoplasmic	O88844	RefProt_Mus_musculus_20240214	63	sp	10090	46674.4	62	63	63	61	62	61	62	62	0.0355522	0.163041	-0.169966	FALSE
13.6876	13.5891	13.6472	13.8127	13.6097	13.3345	13.3538	13.5408	O88935	Syn1	Mus musculus	Synapsin-1	O88935	RefProt_Mus_musculus_20240214	34	sp	10090	74097.3	34	33	34	31	33	31	33	31	0.035561	0.163041	0.224451	FALSE
13.0753	13.0563	13.0141	12.863	13.4634	13.192	13.3572	13.0704	E9PV93;Q01965	Ly9	Mus musculus	Lymphocyte antigen 9;T-lymphocyte surface antigen Ly-9	E9PV93;Q01965	RefProt_Mus_musculus_20240214	26	tr;sp	10090	71116.66;73142.63	26	25	25	24	26	26	26	26	0.0355669	0.163041	-0.268556	FALSE
7.5689	7.7689	7.63216	8.04992	7.21578	7.45286	7.27341	7.59443	E9Q5G3	Kif23	Mus musculus	Kinesin-like protein KIF23	E9Q5G3	RefProt_Mus_musculus_20240214	7	sp	10090	108776	7	6	5	4	5	4	5	5	0.0355925	0.163057	0.370851	FALSE
11.3481	11.1637	10.9989	11.3431	10.973	11.0343	10.9595	10.9681	B0V2M9;Q91VY5	Kdm4b	Mus musculus	[histone H3]-trimethyl-L-lysine(9) demethylase;Lysine-specific demethylase 4B	B0V2M9;Q91VY5	RefProt_Mus_musculus_20240214	9	tr;sp	10090	114259.46;121603.63	6	8	9	8	9	9	8	8	0.0356377	0.163164	0.229727	FALSE
11.0763	11.0837	10.9879	10.9453	10.7729	10.7175	10.783	11.0165	A0A5F8MQ25;G3X9K4;Q8R3Q2	Ppp6r2	Mus musculus	Protein phosphatase 6, regulatory subunit 2;Protein phosphatase 6, regulatory subunit 2;Serine/threonine-protein phosphatase 6 regulatory subunit 2	A0A5F8MQ25;G3X9K4;Q8R3Q2	RefProt_Mus_musculus_20240214	13	tr;tr;sp	10090	103479.16;100460.01;100460.01	13	13	13	12	13	13	12	13	0.0357078	0.163284	0.200773	FALSE
14.8197	14.773	14.7488	14.8989	14.7309	14.7179	14.6644	14.7314	Q3UF95;Q9Z1R2	Bag6	Mus musculus	Large proline-rich protein BAG6	Q3UF95;Q9Z1R2	RefProt_Mus_musculus_20240214	50	tr;sp	10090	119144.35;121037.4	50	49	50	46	48	46	48	48	0.035708	0.163284	0.0989128	FALSE
16.115	15.7573	15.668	15.7118	15.6957	15.3737	15.4231	15.3821	Q9QUH0	Glrx	Mus musculus	Glutaredoxin-1	Q9QUH0	RefProt_Mus_musculus_20240214	16	sp	10090	11870.9	16	15	14	12	15	14	16	14	0.0357344	0.163304	0.344358	FALSE
10.7601	10.7643	10.8165	10.9046	10.418	10.6902	10.4593	10.7379	P29594	Casp2	Mus musculus	Caspase-2	P29594	RefProt_Mus_musculus_20240214	13	sp	10090	50660.9	13	13	13	12	13	13	12	13	0.0358954	0.163838	0.23504	FALSE
14.9599	14.992	14.992	14.843	14.8285	14.6533	14.8931	14.6652	O70194	Eif3d	Mus musculus	Eukaryotic translation initiation factor 3 subunit D	O70194	RefProt_Mus_musculus_20240214	47	sp	10090	63988.7	47	46	47	42	47	47	47	46	0.0360618	0.164257	0.186696	FALSE
13.6857	13.5782	13.6038	NaN	13.6953	13.9982	13.9796	13.8068	Q9CR68	Uqcrfs1	Mus musculus	Cytochrome b-c1 complex subunit Rieske, mitochondrial	Q9CR68	RefProt_Mus_musculus_20240214	23	sp	10090	29367.6	23	23	22	19	22	23	23	23	0.0360679	0.164257	-0.218575	FALSE
17.6051	NaN	17.5969	17.5984	17.517	17.5162	17.5748	NaN	Q8C3J5	Dock2	Mus musculus	Dedicator of cytokinesis protein 2	Q8C3J5	RefProt_Mus_musculus_20240214	191	sp	10090	211704	188	188	187	180	188	186	184	187	0.0360758	0.164257	0.0923147	FALSE
12.5757	12.568	12.437	12.6029	12.4849	12.4259	12.4288	12.4046	Q8C079	Strip1	Mus musculus	Striatin-interacting protein 1	Q8C079	RefProt_Mus_musculus_20240214	24	sp	10090	95584.8	24	24	24	21	23	24	23	23	0.0361234	0.164372	0.109826	FALSE
11.6429	11.4066	11.3317	11.9654	11.1514	11.2948	11.1696	11.1537	O70480;Q8BSN6	Vamp4	Mus musculus	Vesicle-associated membrane protein 4	O70480;Q8BSN6	RefProt_Mus_musculus_20240214	7	sp;tr	10090	16352.76;16357.73	7	7	7	7	7	7	7	7	0.0361515	0.1644	0.394294	FALSE
12.8489	12.7637	12.7577	12.6653	12.9059	13.2417	13.0759	12.8485	P50171	Hsd17b8	Mus musculus	(3R)-3-hydroxyacyl-CoA dehydrogenase	P50171	RefProt_Mus_musculus_20240214	12	sp	10090	26588.3	11	10	11	8	10	11	10	9	0.0361864	0.164457	-0.259092	FALSE
17.0562	16.9503	16.8618	16.9968	16.8824	16.7596	16.8574	16.654	P62264	Rps14	Mus musculus	Small ribosomal subunit protein uS11	P62264	RefProt_Mus_musculus_20240214	21	sp	10090	16272.7	21	20	20	17	20	19	19	19	0.0362472	0.164566	0.17795	FALSE
9.32629	9.27713	9.15238	9.2172	8.65681	9.15281	8.97514	8.99902	E9PUA6;Q80UN1	Kctd9	Mus musculus	Potassium channel tetramerisation domain containing 9;BTB/POZ domain-containing protein KCTD9	E9PUA6;Q80UN1	RefProt_Mus_musculus_20240214	4	tr;sp	10090	42433.42;36994.22	4	4	4	3	4	3	4	4	0.0362548	0.164566	0.297307	FALSE
10.955	10.6328	10.5115	10.1755	9.92948	10.1402	9.87098	10.3026	P62876	Polr2l	Mus musculus	DNA-directed RNA polymerases I, II, and III subunit RPABC5	P62876	RefProt_Mus_musculus_20240214	4	sp	10090	7645.11	4	4	4	4	4	4	4	4	0.0362768	0.164566	0.507879	FALSE
11.3611	11.282	11.2212	11.6009	11.2523	10.9864	10.9999	11.1138	Q80UY2	Kcmf1	Mus musculus	E3 ubiquitin-protein ligase KCMF1	Q80UY2	RefProt_Mus_musculus_20240214	18	sp	10090	41791.2	17	17	17	13	16	17	16	17	0.0363833	0.164948	0.278178	FALSE
13.2125	13.2528	13.2314	13.6232	13.5231	13.7522	13.6786	13.5606	O08912	Galnt1	Mus musculus	Polypeptide N-acetylgalactosaminyltransferase 1	O08912	RefProt_Mus_musculus_20240214	23	sp	10090	64255	22	22	22	20	22	23	22	22	0.0364993	0.165373	-0.298663	FALSE
12.2243	11.9151	11.8717	11.814	11.6393	11.6856	11.777	11.6938	A0A2I3BRK6;Q9JIX0	Eny2	Mus musculus	Transcription and mRNA export factor ENY2	A0A2I3BRK6;Q9JIX0	RefProt_Mus_musculus_20240214	6	tr;sp	10090	10983.9;11528.61	6	6	6	6	5	5	5	5	0.0365972	0.165715	0.257363	FALSE
11.7777	11.358	11.2797	11.2118	11.784	11.874	12.2831	11.6647	P43346	Dck	Mus musculus	Deoxycytidine kinase	P43346	RefProt_Mus_musculus_20240214	13	sp	10090	30367.3	11	11	12	10	12	12	12	12	0.03678	0.166145	-0.494675	FALSE
12.5487	12.6379	12.6187	12.9475	12.5307	12.3327	12.4544	12.3802	Q8BHS3	Rbm22	Mus musculus	Pre-mRNA-splicing factor RBM22	Q8BHS3	RefProt_Mus_musculus_20240214	17	sp	10090	46895.6	17	17	17	16	17	16	17	16	0.0367883	0.166145	0.263696	FALSE
9.30588	8.91	9.09829	9.71344	8.64673	8.87158	8.63858	8.8872	E9Q4N8;F8WH10;Q00731	Vegfa	Mus musculus	Vascular permeability factor;Vascular permeability factor;Vascular endothelial growth factor A, long form	E9Q4N8;F8WH10;Q00731	RefProt_Mus_musculus_20240214	3	tr;tr;sp	10090	24548.43;40269.47;43130.97	3	3	3	3	2	3	3	3	0.0368038	0.166145	0.495882	FALSE
15.8709	16.0891	16.0038	NaN	15.9393	15.77	15.8161	15.7742	A0A140T8T4;P51410	Rpl9-ps6;Rpl9	Mus musculus	Large ribosomal subunit protein uL6	A0A140T8T4;P51410	RefProt_Mus_musculus_20240214	16	tr;sp	10090	21853.37;21881.42	16	16	15	14	15	16	16	14	0.0368042	0.166145	0.218876	FALSE
10.4995	10.7712	10.6055	11.2633	10.3682	10.3561	10.3683	10.0199	Q9CRB2	Nhp2	Mus musculus	H/ACA ribonucleoprotein complex subunit 2	Q9CRB2	RefProt_Mus_musculus_20240214	3	sp	10090	17247.1	3	3	3	2	3	3	3	3	0.0369315	0.166619	0.506764	FALSE
12.9987	12.7565	12.7579	12.9865	12.7392	12.6944	12.6683	12.6347	A0A286YE25;Q9QYY8	Spast	Mus musculus	Spastin	A0A286YE25;Q9QYY8	RefProt_Mus_musculus_20240214	17	tr;sp	10090	66385.19;66456.27	16	16	17	15	15	16	17	17	0.0371057	0.167303	0.190725	FALSE
11.7529	11.8259	11.8721	12.32	11.6637	11.5601	11.5492	11.6035	P07607	Tyms	Mus musculus	Thymidylate synthase	P07607	RefProt_Mus_musculus_20240214	12	sp	10090	34958.1	12	12	12	12	12	12	12	12	0.0371868	0.167518	0.348638	FALSE
14.498	14.6079	14.4936	14.4161	14.3917	14.3998	14.4149	14.2891	Q99KP6	Prpf19	Mus musculus	Pre-mRNA-processing factor 19	Q99KP6	RefProt_Mus_musculus_20240214	33	sp	10090	55238.9	33	31	32	30	31	30	31	31	0.0372051	0.167518	0.130002	FALSE
14.8632	14.7653	14.8465	14.8938	15.1317	14.9582	14.8787	15.0716	Q9JM90	Stap1	Mus musculus	Signal-transducing adaptor protein 1	Q9JM90	RefProt_Mus_musculus_20240214	26	sp	10090	34627.8	26	26	25	25	26	26	26	24	0.0372212	0.167518	-0.167868	FALSE
13.9914	14.0191	14.0316	14.2378	13.9188	13.964	13.8789	13.8764	F8WHN4	Ralgapb	Mus musculus	Ral GTPase activating protein, beta subunit (non-catalytic)	F8WHN4	RefProt_Mus_musculus_20240214	50	tr	10090	166176	49	50	49	40	47	48	48	45	0.037248	0.167537	0.160437	FALSE
9.73717	8.90545	9.11574	9.23201	8.75916	8.76378	8.74387	8.83152	Q9D2Z4	Senp8	Mus musculus	Sentrin-specific protease 8	Q9D2Z4	RefProt_Mus_musculus_20240214	4	sp	10090	25057.5	4	4	4	2	4	3	4	3	0.0374319	0.168262	0.473006	FALSE
11.2469	11.0641	11.0679	11.435	10.9954	11.0451	10.8283	10.8423	Q9QXT1	Dapp1	Mus musculus	Dual adapter for phosphotyrosine and 3-phosphotyrosine and 3-phosphoinositide	Q9QXT1	RefProt_Mus_musculus_20240214	12	sp	10090	32167.5	10	10	12	10	10	12	12	11	0.0374839	0.168283	0.275696	FALSE
10.9983	10.7221	10.7816	10.7997	11.0109	11.1149	11.3037	10.9351	Q9D1C1	Ube2c	Mus musculus	Ubiquitin-conjugating enzyme E2 C	Q9D1C1	RefProt_Mus_musculus_20240214	8	sp	10090	19606.3	8	8	8	7	8	8	8	8	0.0374934	0.168283	-0.265703	FALSE
12.5129	12.3473	12.4148	12.6269	12.2783	12.3113	12.3593	12.271	A0A1B0GR08;Q921G8	Tubgcp2	Mus musculus	Gamma-tubulin complex component (Fragment);Gamma-tubulin complex component 2	A0A1B0GR08;Q921G8	RefProt_Mus_musculus_20240214	39	tr;sp	10090	102742.09;103222.65	37	37	36	33	34	37	37	34	0.037515	0.168283	0.17049	FALSE
12.6969	12.4781	12.5255	12.5351	12.3883	12.3546	12.3797	12.5003	Q8CD92	Ttc27	Mus musculus	Tetratricopeptide repeat protein 27	Q8CD92	RefProt_Mus_musculus_20240214	23	sp	10090	96430.6	22	23	23	23	22	23	22	22	0.037537	0.168283	0.153177	FALSE
12.063	11.8722	11.8839	12.3003	12.4242	12.181	12.3252	12.4074	Q6ZQ04;Q920B0	Frmd4b	Mus musculus	FERM domain containing 4B (Fragment);FERM domain-containing protein 4B	Q6ZQ04;Q920B0	RefProt_Mus_musculus_20240214	18	tr;sp	10090	112448.3;118006.8	18	15	17	14	18	18	18	18	0.03755	0.168283	-0.304582	FALSE
14.7921	14.762	14.7814	15.0903	14.6785	14.5166	14.4927	14.7147	Q3UZ39	Lrrfip1	Mus musculus	Leucine-rich repeat flightless-interacting protein 1	Q3UZ39	RefProt_Mus_musculus_20240214	46	sp	10090	79249.1	45	45	44	40	42	43	44	42	0.0376148	0.168472	0.255845	FALSE
8.82457	8.56067	8.83985	9.15286	8.57427	8.25656	8.05747	8.59818	Q9D8L5	Ccdc91	Mus musculus	Coiled-coil domain-containing protein 91	Q9D8L5	RefProt_Mus_musculus_20240214	5	sp	10090	50006.8	5	5	5	5	4	5	5	5	0.0377286	0.168879	0.472868	FALSE
11.5879	11.4446	11.3759	11.6312	11.2215	11.4375	11.3186	11.1683	Q80TE0	Rpap1	Mus musculus	RNA polymerase II-associated protein 1	Q80TE0	RefProt_Mus_musculus_20240214	22	sp	10090	155270	22	21	20	18	19	20	20	19	0.0378194	0.169157	0.22344	FALSE
16.444	16.5462	16.4326	16.3461	16.3733	16.0829	16.2729	15.9578	Q9QUM9	Psma6	Mus musculus	Proteasome subunit alpha type-6	Q9QUM9	RefProt_Mus_musculus_20240214	24	sp	10090	27372.4	24	24	24	23	24	24	24	24	0.0378363	0.169157	0.270491	FALSE
11.2463	11.2435	11.1853	11.295	11.2265	11.0892	11.1463	11.0887	D3Z2W0;E9QM75;Q9WUU8	Tnip1	Mus musculus	TNFAIP3 interacting protein 1;TNFAIP3 interacting protein 1;TNFAIP3-interacting protein 1	D3Z2W0;E9QM75;Q9WUU8	RefProt_Mus_musculus_20240214	15	tr;tr;sp	10090	72938.4;72951.15;73050.29	14	15	13	13	13	14	14	13	0.0378754	0.169221	0.104848	FALSE
12.4709	12.1756	12.3359	12.7448	12.6628	13.0131	12.699	12.9125	P97808	Fxyd5	Mus musculus	FXYD domain-containing ion transport regulator 5	P97808	RefProt_Mus_musculus_20240214	13	sp	10090	19454.1	13	13	12	10	13	12	12	13	0.0379109	0.169221	-0.39005	FALSE
10.4999	9.97858	10.1462	10.2232	9.82567	9.8769	9.75095	10.0538	A0A0R4J1K1;E9QA19;Q05BG1	Cnot4	Mus musculus	CCR4-NOT transcription complex, subunit 4;CCR4-NOT transcription complex, subunit 4;CCR4-NOT transcription complex, subunit 4	A0A0R4J1K1;E9QA19;Q05BG1	RefProt_Mus_musculus_20240214	10	tr	10090	77815.57;70781.04;70332.56	10	8	8	6	8	9	9	8	0.037919	0.169221	0.335137	FALSE
13.0933	13.056	13.0895	13.3382	13.0568	12.9367	12.8043	12.8913	Q9D104	Srp19	Mus musculus	Signal recognition particle 19 kDa protein	Q9D104	RefProt_Mus_musculus_20240214	11	tr	10090	16094.6	10	11	11	11	10	10	11	11	0.038046	0.169628	0.22197	FALSE
[truncated: 5,396 more rows]
